# Supplementary material for: Transcriptomes of an Array of Chicken Ovary, Intestinal, and Immune Cells and Tissues
Source: Front Genet. 2021 Jun 30;12:664424. doi: 10.3389/fgene.2021.664424 (PMC8278112; doi:10.3389/fgene.2021.664424)
Supplement: Supplementary Table 1 — Sequencing read counts. [file Table_1.XLSX]

## Sheet: Sheet1
Supplemental Table 1: Sequenced Read Counts
Sample	FAANG Biosample IDs	# Raw Reads	# Trimmed Reads	# STAR Aligned Reads (total*)	% STAR Aligned Reads (total)	# STAR Aligned Reads (unique)	# RSEM processed read	# RSEM Expected Counts**
B Cell 1	SAMEA8868424	50437517	50428964	46709943	0.926252	42835240	35411712	28805190
B Cell 2	SAMEA8868425	49177188	49170282	45764749	0.93074	43326497	36034432	31204402
Bursa 1	SAMEA8868428	36251382	34707205	31129860	0.896928	29350688	25306162	24337350
Bursa 2	SAMEA8868429	40730965	39710226	36089404	0.908819	33984968	29456582	28299890
Ileum 1	SAMEA8868417	46331004	46323564	44119965	0.95243	41182131	44445238	41771070
Ileum 2	SAMEA8868419	40969099	40963323	38628433	0.943	36345871	34662818	32908990
Jejunum 1	SAMEA8868415	33641559	31784181	30027994	0.944747	28676990	25247724	25012766
Jejunum 2	SAMEA8868416	34185929	32923163	27732325	0.842335	26341414	20490326	20313676
Macrophage (lung) 1	SAMEA8868430	41787088	41458085	38831564	0.936646	35979068	24100136	23826310
Macrophage (lung) 2	SAMEA8868431	39337488	38647278	36254501	0.938087	35447222	17599356	17491074
Monocyte (blood) 1	SAMEA8868422	51017559	51011091	47524691	0.931654	43846350	43080646	46605516
Monocyte (blood) 2	SAMEA8868423	59960786	59953753	55786420	0.930491	48642129	47779710	57120450
Ovary 1	SAMEA8868413	45648092	45642843	43053029	0.943259	35162135	26600624	16813704
Ovary 2	SAMEA8868414	77624514	77615098	73805849	0.950921	64481996	55410946	42592138
Proximal Cecum 1	SAMEA8868420	35084612	34802356	28663272	0.823601	27705777	23092260	22896276
Proximal Cecum 2	SAMEA8868421	39434417	36157012	27697718	0.76604	25907320	21727150	21491206
T Cell (spleen) 1	SAMEA8868432	46465897	45734879	42247112	0.923739	39292106	22629482	22386584
T Cell (spleen) 2	SAMEA8868433	36363676	34001000	30563224	0.898892	29705715	15807518	15640414
Thymus 1	SAMEA8868426	32430109	31367037	28137448	0.897039	26806733	18523388	17866488
Thymus 2	SAMEA8868427	37611845	35332168	30358439	0.859229	28302809	18700042	18086368
*total = uniquely aligned reads + reads mapping to multiple loci (excludes reads mapping to "too many loci")
** expected counts = since RSEM counts paired reads once, as a single unit, reads were doubled for comparison to other columns
