# Supplementary material for: Transcriptomes of an Array of Chicken Ovary, Intestinal, and Immune Cells and Tissues
Source: Front Genet. 2021 Jun 30;12:664424. doi: 10.3389/fgene.2021.664424 (PMC8278112; doi:10.3389/fgene.2021.664424)
Supplement: Supplementary Table 3 — Isoforms (related to Figure 3). (Sheet 1) Isoforms from specificity plot (Figure 3A). (Sheet 2) Genes with 4+ isoforms per tissue/cell type (cutouts in Figure 3C and Supplementary Figure 4A). [file Table_3.XLSX]

## Sheet: Specific Isoforms (Fig 3A)
Supplemental Table 3: Isoforms
Sheet 1: Isoforms from Specificity Plot (Figure 3A)
Isoform/Gene ID	Expressed In:	TPM
ENSGALT00000097736_PLEKHM1-204	T Cell (spleen)	1.795
ENSGALT00000072504_PPP2R2A-202	Ovary	0.88
ENSGALT00000106913_PPP1R12B-206	T Cell (spleen)	1.285
ENSGALT00000106629_PSMC5-201	Proximal Cecum	2.535
ENSGALT00000050321_LAMTOR5-201	Bursa	0.72
ENSGALT00000095650_TNFRSF10B-202	T Cell (spleen)	0.84
ENSGALT00000094432_DNAJC11-202	Ovary	0.99
ENSGALT00000050866_SCMH1-203	Proximal Cecum	0.345
ENSGALT00000104019_MYO1D-204	Macrophage (lung)	0.705
ENSGALT00000059482_CHD5-201	Thymus	3.195
ENSGALT00000001191_ZNF821-202	Macrophage (lung)	0.715
ENSGALT00000102676_GARNL3-202	T Cell (spleen)	1.47
ENSGALT00000088580_EFTUD2-201	Macrophage (lung)	0.535
ENSGALT00000097590_GOLGA1-203	Ileum	1.21
ENSGALT00000100076_GOLGA1-202	Thymus	0.275
ENSGALT00000097527	Thymus	0.405
ENSGALT00000058164_TCF3-208	Ileum	0.84
ENSGALT00000108115_PRKCZ-202	Jejunum	0.32
ENSGALT00000097230_EPB41-209	Macrophage (lung)	0.82
ENSGALT00000092441_B3GNTL1-202	Thymus	0.7
ENSGALT00000100406_B3GNTL1-204	Ovary	0.33
ENSGALT00000059232_PHF20-203	Macrophage (lung)	1.17
ENSGALT00000056242_WDR45B-201	Monocyte (blood)	1.01
ENSGALT00000100088_INPP5B-202	T Cell (spleen)	0.77
ENSGALT00000101778_MAN2C1-202	Macrophage (lung)	0.54
ENSGALT00000088737_CCNG1-202	Macrophage (lung)	34.77
ENSGALT00000066048_XPO7-201	Thymus	0.385
ENSGALT00000076659_XPO7-206	Macrophage (lung)	0.445
ENSGALT00000025750_PANK3-203	T Cell (spleen)	1.09
ENSGALT00000065945_PANK3-210	B Cell	0.38
ENSGALT00000102256_RHBDF2-203	Macrophage (lung)	0.26
ENSGALT00000099453_RFT1-202	Thymus	0.45
ENSGALT00000102609_RFT1-201	Ovary	0.49
ENSGALT00000003069_TMEM120A-201	T Cell (spleen)	0.325
ENSGALT00000079571_TXNRD2-205	Proximal Cecum	0.415
ENSGALT00000099422_GRAMD2A-204	T Cell (spleen)	0.585
ENSGALT00000106353_GRAMD2A-203	T Cell (spleen)	1.16
ENSGALT00000077689_MEAF6-203	T Cell (spleen)	0.985
ENSGALT00000003364_CAMSAP2-202	Proximal Cecum	0.255
ENSGALT00000003389_DDX59-206	Macrophage (lung)	1.255
ENSGALT00000091022_EP400-201	Macrophage (lung)	0.395
ENSGALT00000083622_NIPSNAP2-202	Bursa	0.83
ENSGALT00000088738_RGP1-202	Jejunum	0.985
ENSGALT00000055799_ULK1-202	Thymus	2.905
ENSGALT00000003862_WDR24-202	T Cell (spleen)	0.955
ENSGALT00000091561_IP6K1-205	Jejunum	0.255
ENSGALT00000004182_ITGAV-203	Proximal Cecum	0.5
ENSGALT00000004246_FAM149B1-201	T Cell (spleen)	0.98
ENSGALT00000055634_ANKS1A-201	Ovary	0.705
ENSGALT00000064768_TRIP12-201	Ovary	0.905
ENSGALT00000004668_MBTD1-206	T Cell (spleen)	0.415
ENSGALT00000100201_MBTD1-201	Monocyte (blood)	0.3
ENSGALT00000063482_AGFG1-203	Bursa	2.145
ENSGALT00000081887_EZH1-202	Thymus	0.82
ENSGALT00000099282_CBFA2T2-202	Thymus	6.36
ENSGALT00000088824_NFYC-203	Bursa	0.31
ENSGALT00000085964_PTP4A2-201	Bursa	1.82
ENSGALT00000063329_RHOT1-202	Macrophage (lung)	2.59
ENSGALT00000098269_SYNC-202	Macrophage (lung)	0.45
ENSGALT00000071537_MACF1-201	Proximal Cecum	11.36
ENSGALT00000076888_ANO5-201	T Cell (spleen)	0.605
ENSGALT00000092374_ANO5-205	Jejunum	0.81
ENSGALT00000098124_USP4-202	T Cell (spleen)	1.335
ENSGALT00000092114_LRRFIP1-206	T Cell (spleen)	0.45
ENSGALT00000093799_TIMD4-205	Proximal Cecum	0.995
ENSGALT00000108264_SIAH1-205	T Cell (spleen)	0.43
ENSGALT00000100477_CEP350-201	T Cell (spleen)	0.4
ENSGALT00000103787_AGAP1-203	Macrophage (lung)	3.18
ENSGALT00000072864_STK4-202	T Cell (spleen)	0.535
ENSGALT00000048182_CCNB1-203	Ovary	1.325
ENSGALT00000106809_TTYH3-204	T Cell (spleen)	3.865
ENSGALT00000096997_MICU1-203	Thymus	0.305
ENSGALT00000060467_AP3B1-202	Macrophage (lung)	15.58
ENSGALT00000051822_SLC39A11-203	T Cell (spleen)	0.395
ENSGALT00000062108_SLC39A11-202	Ovary	0.735
ENSGALT00000066049_SLC39A11-204	T Cell (spleen)	0.295
ENSGALT00000092345_USP34-205	T Cell (spleen)	1.485
ENSGALT00000105156_USP34-206	T Cell (spleen)	0.87
ENSGALT00000097098_COP1-202	T Cell (spleen)	2.21
ENSGALT00000074532_ZMYND8-203	Bursa	0.87
ENSGALT00000099783_LAMC1-202	Thymus	0.27
ENSGALT00000090410_CTNS-202	Macrophage (lung)	12.19
ENSGALT00000087268_MAD2L2-204	Ovary	0.415
ENSGALT00000090918_DHRS7B-202	Ovary	4.405
ENSGALT00000007675_EDEM3-202	Ovary	0.475
ENSGALT00000098779	Macrophage (lung)	0.39
ENSGALT00000049667_SLC2A1-202	Ovary	0.53
ENSGALT00000088376_CORO1C-202	Macrophage (lung)	1.725
ENSGALT00000094045	B Cell	2.755
ENSGALT00000106761	Bursa;Macrophage (lung)	38.395;0.5700000000000001
ENSGALT00000099809_KIAA0355-203	Jejunum	1.49
ENSGALT00000049372_RAF1-202	Proximal Cecum	1.285
ENSGALT00000086367_VDAC2-203	Ovary	1.265
ENSGALT00000104068	Thymus	0.775
ENSGALT00000008121_PLA2G4A-204	Jejunum	0.35
ENSGALT00000059534_PLA2G4A-203	T Cell (spleen)	0.505
ENSGALT00000080297_PLA2G4A-202	Thymus	0.475
ENSGALT00000090855_RNFT1-202	Ovary	0.28
ENSGALT00000092716_TRMT13-201	Macrophage (lung)	7.405
ENSGALT00000085180_GUK1-203	Proximal Cecum	0.58
ENSGALT00000102036_SNAP47-203	T Cell (spleen)	0.77
ENSGALT00000056793_PDLIM1-201	Ovary	1.395
ENSGALT00000008812_CCDC12-201	Thymus	1.02
ENSGALT00000066919_DDX52-201	T Cell (spleen)	0.845
ENSGALT00000090756_KIAA1671-201	T Cell (spleen)	0.415
ENSGALT00000008858_PER2-202	Jejunum	0.71
ENSGALT00000100842_MRGBP-202	Macrophage (lung)	2.835
ENSGALT00000102307_CEP170P1-203	Thymus;Proximal Cecum	26.365;0.405
ENSGALT00000095992_NLK-201	Bursa	2.015
ENSGALT00000086976_CTDSPL-202	T Cell (spleen)	1.015
ENSGALT00000050432_NCKIPSD-202	Proximal Cecum	0.405
ENSGALT00000093714_SEC31B-202	Proximal Cecum	0.6
ENSGALT00000100399_ARFGAP1-203	Proximal Cecum	0.4
ENSGALT00000078727_GCLM-204	Bursa	0.405
ENSGALT00000091167_PAFAH1B1-204	Jejunum	0.605
ENSGALT00000009430_MARCH8-201	Thymus	0.75
ENSGALT00000087050_RAB7A-202	Bursa	0.365
ENSGALT00000088887_RPN1-202	Thymus	2.315
ENSGALT00000050499_DIPK1A-203	T Cell (spleen)	1.045
ENSGALT00000009572_RPAP2-202	T Cell (spleen)	1.47
ENSGALT00000009671_KIAA0753-201	T Cell (spleen)	2.935
ENSGALT00000048819_RBBP6-201	T Cell (spleen)	1.16
ENSGALT00000101511_SLC52A3-203	Thymus	0.475
ENSGALT00000088979_GTF2B-203	T Cell (spleen)	1.245
ENSGALT00000048828_HM13-201	Ovary	0.37
ENSGALT00000069111_HM13-204	T Cell (spleen)	0.505
ENSGALT00000010179_ATG4B-202	Ovary	0.705
ENSGALT00000108084_ARHGEF6-202	Macrophage (lung)	7.855
ENSGALT00000069625_UBE3C-202	Macrophage (lung)	5.82
ENSGALT00000010494_GRAMD1B-202	Thymus	7.365
ENSGALT00000095570_GRAMD1B-205	Thymus	1.215
ENSGALT00000053609_VDAC1-201	Thymus	10.125
ENSGALT00000086509_VDAC1-202	Thymus	3.195
ENSGALT00000105509_ZFAND6-202	Macrophage (lung)	0.28
ENSGALT00000097296_ESYT2-201	T Cell (spleen)	0.315
ENSGALT00000098784_GUCD1-202	Jejunum	0.645
ENSGALT00000010897_CDK5RAP1-201	Bursa	1.215
ENSGALT00000099850_TTI1-203	Macrophage (lung)	1.985
ENSGALT00000099995_TSPAN4-204	T Cell (spleen)	2.87
ENSGALT00000011158_TMC7-203	Proximal Cecum	0.29
ENSGALT00000070872_CHM-203	T Cell (spleen)	0.72
ENSGALT00000011195_DLG1-204	Thymus	0.29
ENSGALT00000064922_CPEB3-201	Jejunum	0.365
ENSGALT00000100061_CCP110-203	Bursa	1.07
ENSGALT00000106408_MOSMO-202	Macrophage (lung)	0.75
ENSGALT00000087066_LRRC28-205	T Cell (spleen)	0.355
ENSGALT00000066902_ATP13A3-202	Macrophage (lung)	0.28
ENSGALT00000101706_ATP13A3-205	Ovary	0.535
ENSGALT00000058597_ENTPD1-201	T Cell (spleen)	0.595
ENSGALT00000067316_ENTPD1-202	Proximal Cecum	0.31
ENSGALT00000080387_CUL2-202	Macrophage (lung)	5.825
ENSGALT00000067942	T Cell (spleen)	0.9
ENSGALT00000107979_VWA9-202	T Cell (spleen)	0.745
ENSGALT00000104118_LARS-201	Macrophage (lung)	8.565
ENSGALT00000043515_ZFYVE27-202	Bursa	0.375
ENSGALT00000012441_LRRC59-202	T Cell (spleen)	0.685
ENSGALT00000012572_POLL-203	Bursa	57.83
ENSGALT00000091708_POLL-204	Bursa	3.005
ENSGALT00000059047_OSBP2-203	Bursa	0.325
ENSGALT00000100298_PPP4R2-201	Ovary	0.93
ENSGALT00000013056_SLC9A8-203	Macrophage (lung)	2.3
ENSGALT00000013083_ASCC2-202	Thymus	1.69
ENSGALT00000013228_COPG2-201	Ovary	0.28
ENSGALT00000106701_TYW5-203	Bursa	0.435
ENSGALT00000097094_SLC26A5-204	Macrophage (lung)	0.305
ENSGALT00000047779_PACSIN3-204	Macrophage (lung)	0.56
ENSGALT00000092786_PACSIN3-205	Bursa;Ovary	3.7550000000000003;0.275
ENSGALT00000092554_GSAP-204	Bursa	0.69
ENSGALT00000103744_GSAP-203	Thymus	0.905
ENSGALT00000097675_PHF21A-204	Ovary	0.495
ENSGALT00000013808_PLXND1-202	Ovary	3.575
ENSGALT00000013878_EIF4G1-204	Ovary	1.465
ENSGALT00000101550_POLR2H-201	Macrophage (lung)	0.255
ENSGALT00000059338_ITPKA-201	T Cell (spleen)	1.25
ENSGALT00000106884_MGA-206	T Cell (spleen)	1.065
ENSGALT00000014276_ACTR2-201	Ovary	1.555
ENSGALT00000014289_NBEAL1-202	T Cell (spleen)	2.975
ENSGALT00000060909_PPP1R21-203	Jejunum	0.63
ENSGALT00000098318_YPEL5-203	Macrophage (lung)	2.12
ENSGALT00000069323_COPA-201	Ovary	2.47
ENSGALT00000049633_TMEM131L-203	Thymus	0.94
ENSGALT00000081538_OLA1-201	Ovary	0.305
ENSGALT00000051453_CYP51A1-203	Macrophage (lung)	8.305
ENSGALT00000095270_RAD51B-203	Ovary	0.265
ENSGALT00000096229_RAD51B-204	Ovary	0.29
ENSGALT00000092674_GPHN-206	Jejunum	0.685
ENSGALT00000095569_GPHN-205	Proximal Cecum	0.555
ENSGALT00000102804_GPHN-204	Proximal Cecum	0.505
ENSGALT00000103702_HPF1-201	T Cell (spleen)	0.28
ENSGALT00000100882_SSB-204	Proximal Cecum	0.72
ENSGALT00000064261_MON2-203	Monocyte (blood)	0.54
ENSGALT00000031937_RPS6KC1-202	Ileum	0.73
ENSGALT00000100684_HELB-202	Bursa	0.65
ENSGALT00000016278_PRMT9-201	Ovary	0.375
ENSGALT00000097010_DMAP1-201	Ovary	0.37
ENSGALT00000016540_SLC35B2-202	Ovary	0.64
ENSGALT00000098674	T Cell (spleen)	1.755
ENSGALT00000062043_POLR1C-202	Ovary	0.595
ENSGALT00000105280_CCSER1-204	Proximal Cecum	0.56
ENSGALT00000099599_AIMP1-204	T Cell (spleen)	0.35
ENSGALT00000017236_TET2-201	Macrophage (lung)	26.72
ENSGALT00000103812_GALC-201	Thymus	1.1
ENSGALT00000066079_ING2-202	Ovary	1.22
ENSGALT00000101826_ING2-203	Thymus	1.71
ENSGALT00000102833_ING2-205	T Cell (spleen)	0.76
ENSGALT00000100191_GALNT7-203	T Cell (spleen)	0.9
ENSGALT00000106714_MRPL37-201	T Cell (spleen)	0.655
ENSGALT00000056328_KLHL7-202	Macrophage (lung)	1.235
ENSGALT00000018187_LY75-201	Thymus	1.34
ENSGALT00000092010_LY75-202	Ovary	0.43
ENSGALT00000084343_TBP-202	Proximal Cecum	0.62
ENSGALT00000096741_TBC1D5-203	Thymus	1.985
ENSGALT00000080400_SEPTIN11-201	Macrophage (lung)	0.31
ENSGALT00000066460_CLASP1-201	T Cell (spleen)	0.395
ENSGALT00000019383_TCF20-202	T Cell (spleen)	0.85
ENSGALT00000102654_NAGA-202	Ovary	0.41
ENSGALT00000036155_NFE2L1-204	Thymus	0.795
ENSGALT00000082390_JKAMP-202	Macrophage (lung)	4.79
ENSGALT00000094109_PDLIM5-204	T Cell (spleen)	0.34
ENSGALT00000104251_SHPRH-203	Bursa	1
ENSGALT00000103434_KATNA1-202	Macrophage (lung)	14.965
ENSGALT00000054416_MCM5-203	Ovary	3.42
ENSGALT00000043720_SERPINB6-203	Proximal Cecum	0.375
ENSGALT00000105411_WNK1-202	T Cell (spleen)	3.575
ENSGALT00000073002_ERC1-204	Proximal Cecum	0.305
ENSGALT00000101905_BID-207	Macrophage (lung)	0.395
ENSGALT00000088917_CCT5-202	Ovary	2.185
ENSGALT00000021310	Proximal Cecum	0.26
ENSGALT00000021387_GRB10-202	T Cell (spleen)	1.115
ENSGALT00000102767_OTUD7B-202	Proximal Cecum	2.48
ENSGALT00000048947	Bursa	0.4
ENSGALT00000059307_TPM3-205	Ovary	0.52
ENSGALT00000053097_MTUS1-205	Jejunum	0.805
ENSGALT00000059978_MTUS1-206	T Cell (spleen)	0.38
ENSGALT00000100282_MBP-205	Thymus	0.465
ENSGALT00000101982_MBP-209	Thymus	2.595
ENSGALT00000056093_ZNF236-203	T Cell (spleen)	0.28
ENSGALT00000072010_ZNF236-202	Macrophage (lung)	0.335
ENSGALT00000022325_TMEM181-202	Ovary	0.4
ENSGALT00000100520_PHACTR2-203	T Cell (spleen)	0.36
ENSGALT00000063320_BCLAF1-207	Ovary	0.285
ENSGALT00000096641_AHI1-202	Thymus	2.87
ENSGALT00000092402_SGK1-201	T Cell (spleen)	0.545
ENSGALT00000065955_DCUN1D4-202	Jejunum	0.265
ENSGALT00000100160_ARNTL2-203	Macrophage (lung)	0.955
ENSGALT00000090874_PPFIBP1-204	Bursa	0.525
ENSGALT00000057912_PARVB-204	Macrophage (lung)	3.14
ENSGALT00000104011_FKBP4-203	Bursa;Macrophage (lung)	102.9;0.93
ENSGALT00000102541_LGALS8-204	B Cell	1.85
ENSGALT00000023556_STARD3-204	T Cell (spleen)	0.265
ENSGALT00000062315_TTC37-202	Macrophage (lung)	0.325
ENSGALT00000065804_ELL2-201	Bursa	1.205
ENSGALT00000082151_PDE4D-205	Jejunum	0.29
ENSGALT00000108054_PIK3R1-202	T Cell (spleen)	0.47
ENSGALT00000032053_TMEM128-201	Monocyte (blood)	0.72
ENSGALT00000098070_FYN-205	T Cell (spleen)	19.975
ENSGALT00000057473_REV3L-202	T Cell (spleen)	0.865
ENSGALT00000059211_RIC1-202	T Cell (spleen)	0.68
ENSGALT00000051668_OSBPL1A-201	Proximal Cecum	0.805
ENSGALT00000092757_NME7-203	Thymus	0.405
ENSGALT00000094022_NME7-204	Proximal Cecum	0.38
ENSGALT00000095361_NME7-205	T Cell (spleen)	1.11
ENSGALT00000096841_BBX-207	T Cell (spleen)	1.405
ENSGALT00000100423_BBX-201	B Cell	0.255
ENSGALT00000093563_HOOK3-202	Proximal Cecum	0.84
ENSGALT00000100063_HOOK3-203	Ovary	1.815
ENSGALT00000024980_FBXL4-204	B Cell	1.29
ENSGALT00000095775_KIAA0232-204	Proximal Cecum	0.7
ENSGALT00000096218_RAD17-202	T Cell (spleen)	0.305
ENSGALT00000095130_ZCCHC9-202	Proximal Cecum	0.42
ENSGALT00000025575_IBTK-203	Proximal Cecum	1.135
ENSGALT00000093474_MED14-201	Ovary	0.43
ENSGALT00000090889	Jejunum	0.565
ENSGALT00000082201_PRDX4-203	Macrophage (lung)	0.69
ENSGALT00000046998_TRAPPC12-202	T Cell (spleen)	2.28
ENSGALT00000093108_KIDINS220-202	Proximal Cecum	0.805
ENSGALT00000086914_BCLAF3-202	T Cell (spleen)	1.59
ENSGALT00000100058_HPCAL1-206	Monocyte (blood)	2.38
ENSGALT00000064972_LPIN1-205	Macrophage (lung)	0.32
ENSGALT00000062855_PUM2-202	Bursa	1.85
ENSGALT00000093045_ITSN2-201	Bursa	0.45
ENSGALT00000091410_ASXL2-203	T Cell (spleen)	1.08
ENSGALT00000105824_TXLNG-202	Bursa	0.455
ENSGALT00000076168_GEMIN8-202	Thymus	0.565
ENSGALT00000102631_CCDC25-206	Macrophage (lung)	0.6
ENSGALT00000102921_CCDC25-202	Ovary	1.76
ENSGALT00000102910_ARHGAP6-203	Macrophage (lung)	12.41
ENSGALT00000104921_SUPT3H-203	Jejunum	0.55
ENSGALT00000105091	T Cell (spleen)	0.805
ENSGALT00000104589_PCCA-203	Macrophage (lung)	0.78
ENSGALT00000027270_UBAC2-202	Macrophage (lung)	0.33
ENSGALT00000085249_ABCC4-202	Proximal Cecum	1.05
ENSGALT00000051187_MYCBP2-202	Proximal Cecum	0.28
ENSGALT00000047570_KLF12-206	T Cell (spleen)	1.375
ENSGALT00000055774_KLF12-202	T Cell (spleen)	0.51
ENSGALT00000099525_LRCH1-205	T Cell (spleen)	1.085
ENSGALT00000097026_NUDT15-208	Thymus	3.515
ENSGALT00000098697_NUDT15-205	Jejunum	0.775
ENSGALT00000107323_RB1-204	Thymus	0.985
ENSGALT00000108240_RB1-202	Bursa	0.465
ENSGALT00000104111_RCBTB2-203	Bursa	0.5
ENSGALT00000095628_FNDC3A-204	Bursa	0.325
ENSGALT00000027544_EXOSC8-202	Ovary	0.66
ENSGALT00000106619_EXOSC8-203	Proximal Cecum	0.5
ENSGALT00000065743_LNX2-201	Proximal Cecum	0.32
ENSGALT00000027631_RNF6-203	Ileum	1.065
ENSGALT00000100558_MICU2-205	Proximal Cecum	1.355
ENSGALT00000067914_PGM2L1-203	T Cell (spleen)	0.89
ENSGALT00000093493_UQCRHL-201	Thymus	27.235
ENSGALT00000096402_HPS1-201	Macrophage (lung)	0.505
ENSGALT00000088712_ALG8-201	Bursa	0.45
ENSGALT00000023594_DAP3-202	Macrophage (lung)	0.265
ENSGALT00000066461_MAP3K4-204	T Cell (spleen)	0.625
ENSGALT00000102980_CEP44-204	T Cell (spleen)	0.44
ENSGALT00000100301_UBE2E3-204	Thymus	0.46
ENSGALT00000056480_FAM173A-203	T Cell (spleen)	0.43
ENSGALT00000107472_SFXN3-201	Macrophage (lung)	0.345
ENSGALT00000086763_ZSWIM7-202	T Cell (spleen)	6.35
ENSGALT00000105126_CHST3-202	Bursa	0.885
ENSGALT00000090784_TPM2-202	Proximal Cecum	1.9
ENSGALT00000096497_SUSD3-203	T Cell (spleen)	1.66
ENSGALT00000105037_KIAA0513-202	Proximal Cecum	1.335
ENSGALT00000045632_MOB3C-202	T Cell (spleen)	1.9
ENSGALT00000085448_NDUFA4-202	T Cell (spleen)	0.675
ENSGALT00000088382_SARS-202	Bursa	0.41
ENSGALT00000104191_TSC22D2-202	Proximal Cecum	0.85
ENSGALT00000097615_MSRA-204	T Cell (spleen)	0.405
ENSGALT00000043803_ZCCHC7-205	Bursa	0.98
ENSGALT00000095085_ZCCHC7-202	T Cell (spleen)	1.86
ENSGALT00000107993_DNASE2B-201	Macrophage (lung)	0.35
ENSGALT00000066848_GLIPR2-202	Proximal Cecum	0.785
ENSGALT00000101639_COASY-201	Macrophage (lung)	0.355
ENSGALT00000079415_SAP30L-202	T Cell (spleen)	0.68
ENSGALT00000050908_PXYLP1-204	Macrophage (lung)	3.385
ENSGALT00000058819	Proximal Cecum	0.725
ENSGALT00000066388_AXIN1-201	T Cell (spleen)	0.365
ENSGALT00000092868_BAZ1B-204	T Cell (spleen)	2.865
ENSGALT00000094316_TOP1MT-201	T Cell (spleen)	0.445
ENSGALT00000096213_EVI5-204	Proximal Cecum	0.355
ENSGALT00000097637_EVI5-205	Jejunum	0.445
ENSGALT00000099204_EVI5-203	Proximal Cecum	0.285
ENSGALT00000057056_RNF141-203	Macrophage (lung)	0.975
ENSGALT00000079943_CNNM4-204	Proximal Cecum	0.945
ENSGALT00000091350_CNNM4-203	Thymus	1.08
ENSGALT00000100928_CNNM4-207	T Cell (spleen)	3.2
ENSGALT00000105285_NFKBIB-202	T Cell (spleen)	0.5
ENSGALT00000068559_UNC45A-204	Macrophage (lung)	0.76
ENSGALT00000106059	T Cell (spleen)	0.26
ENSGALT00000073743_QARS-202	T Cell (spleen)	0.275
ENSGALT00000101960_TOP3B-201	Macrophage (lung)	0.41
ENSGALT00000091088_RIPOR1-205	Macrophage (lung)	0.295
ENSGALT00000057885_MALT1-203	Jejunum	0.34
ENSGALT00000069694	Monocyte (blood)	0.46
ENSGALT00000075149	Macrophage (lung)	0.375
ENSGALT00000055271_ATP2B1-205	T Cell (spleen)	0.79
ENSGALT00000103498_FBXW5-202	Macrophage (lung)	0.3
ENSGALT00000096961	Macrophage (lung)	0.32
ENSGALT00000098492_TMBIM6-203	Proximal Cecum	0.895
ENSGALT00000103577_TMBIM6-201	Thymus	0.555
ENSGALT00000099693_STARD8-205	Macrophage (lung)	0.265
ENSGALT00000099636_SLC49A4-202	Proximal Cecum	0.5
ENSGALT00000101309_MGLL-205	Macrophage (lung)	0.495
ENSGALT00000081820_STK3-202	Bursa	0.58
ENSGALT00000084136_AHCYL2-202	Proximal Cecum	3.095
ENSGALT00000100314_STK40-202	Proximal Cecum	1.03
ENSGALT00000077200_RMC1-202	Bursa	0.545
ENSGALT00000093615_LRRFIP2-204	Proximal Cecum	1.22
ENSGALT00000097513_LRRFIP2-203	Proximal Cecum	0.29
ENSGALT00000090559_IGF2BP2-204	T Cell (spleen)	1.355
ENSGALT00000095375_IGF2BP2-206	Proximal Cecum	0.44
ENSGALT00000083724	Bursa	1.545
ENSGALT00000088922_AKTIP-203	T Cell (spleen)	0.465
ENSGALT00000059929_CPEB4-201	T Cell (spleen)	0.495
ENSGALT00000092467_FASTKD3-202	Macrophage (lung)	0.34
ENSGALT00000106006	Bursa	2.96
ENSGALT00000099751_PRDM10-203	Ovary	0.43
ENSGALT00000060190_EHMT1-208	Proximal Cecum	0.7
ENSGALT00000063129_EHMT1-202	T Cell (spleen)	0.945
ENSGALT00000059869_CAND1-203	Ileum	2.93
ENSGALT00000100133_RAP1GAP2-208	Thymus	0.4
ENSGALT00000105999_RAP1GAP2-203	Jejunum	0.98
ENSGALT00000102387_ARHGAP26-205	T Cell (spleen)	1.115
ENSGALT00000058684_SPAG9-204	Ileum	1.16
ENSGALT00000072706_FBXO3-202	Ileum	0.43
ENSGALT00000051123_RPTOR-205	T Cell (spleen)	0.525
ENSGALT00000080161_SLC4A2-201	Macrophage (lung)	1.975
ENSGALT00000105142_SLC4A2-203	B Cell	2.41
ENSGALT00000067625_BTBD7-203	Thymus	0.26
ENSGALT00000096672_ATAD2-202	Ovary	1.165
ENSGALT00000091234	Monocyte (blood)	0.77
ENSGALT00000095972_SENP1-204	B Cell	0.3
ENSGALT00000090505_ATP8B2-201	Jejunum	4.75
ENSGALT00000056156	Proximal Cecum	3.255
ENSGALT00000083547	T Cell (spleen)	0.26
ENSGALT00000078626	Macrophage (lung)	0.965
ENSGALT00000083758_SETD3-201	Thymus;T Cell (spleen)	43.2;0.94
ENSGALT00000103318_GCDH-202	Jejunum	0.41
ENSGALT00000105850_SYTL1-202	Thymus	2.75
ENSGALT00000051061_DIP2B-202	Proximal Cecum	0.45
ENSGALT00000051397_DCTN1-202	Proximal Cecum	2.17
ENSGALT00000106947_DCTN1-204	Proximal Cecum	1.21
ENSGALT00000053867_FHL3-202	Thymus	0.41
ENSGALT00000101970_RMDN3-204	Proximal Cecum	0.255
ENSGALT00000093107_RBM6-201	T Cell (spleen)	0.415
ENSGALT00000076689_PHYH-201	Jejunum	1.365
ENSGALT00000096159_PIK3C3-204	Proximal Cecum	1.295
ENSGALT00000097463_PRRC2C-201	Ovary	2.31
ENSGALT00000049423_YEATS2-202	Ovary	1.07
ENSGALT00000094653_PTGES3-203	Jejunum	1.1
ENSGALT00000093858_RNF214-202	Proximal Cecum	0.78
ENSGALT00000079102	T Cell (spleen)	0.665
ENSGALT00000100615_KLF8-205	T Cell (spleen)	2
ENSGALT00000076451_PBRM1-205	Thymus	0.59
ENSGALT00000076817_BRD8-202	Ovary	0.495
ENSGALT00000060877_ZFAT-204	T Cell (spleen)	0.57
ENSGALT00000106150_ZFAT-203	Macrophage (lung)	7.545
ENSGALT00000093544	Bursa	0.285
ENSGALT00000107019_ARFIP2-202	Proximal Cecum	0.385
ENSGALT00000101697_STRIP1-201	T Cell (spleen)	0.415
ENSGALT00000099827_TBRG4-202	Bursa	0.29
ENSGALT00000098848_RSRP1-202	Proximal Cecum	1.06
ENSGALT00000104583_NSMAF-201	T Cell (spleen)	0.775
ENSGALT00000092482	Bursa	1.32
ENSGALT00000093640_TNFRSF1A-202	Macrophage (lung)	1.815
ENSGALT00000090575_SART3-204	Macrophage (lung)	2.63
ENSGALT00000098080_SART3-202	Bursa	0.265
ENSGALT00000095996	B Cell	0.255
ENSGALT00000103994_DHX30-202	Ovary	1.465
ENSGALT00000105056_DHX30-203	Thymus	0.51
ENSGALT00000076657_AKAP8L-202	Bursa	1.975
ENSGALT00000096842_LARP1-202	Proximal Cecum	1.405
ENSGALT00000088201_CHTF18-202	T Cell (spleen)	0.465
ENSGALT00000107609_C7orf25-204	Jejunum	0.665
ENSGALT00000105703_ACAP1-204	Macrophage (lung)	1.695
ENSGALT00000097087_HERPUD2-204	T Cell (spleen)	1.495
ENSGALT00000054780	Proximal Cecum	0.27
ENSGALT00000106215	Macrophage (lung)	0.46
ENSGALT00000094095_ZEB2-204	Macrophage (lung)	2.07
ENSGALT00000089165_MVP-203	T Cell (spleen)	1.11
ENSGALT00000104166_SEC31A-203	Jejunum	1.675
ENSGALT00000083022_TUBA3E-202	Proximal Cecum;Ovary	2.16;0.295
ENSGALT00000098694_FLOT1-203	T Cell (spleen)	0.635
ENSGALT00000098294_PI4KA-203	Bursa	0.53
ENSGALT00000096755_KDELR2-202	Proximal Cecum	0.5
ENSGALT00000097827_NEMP2-202	Proximal Cecum	0.415
ENSGALT00000106299_ZMAT3-201	Thymus	0.535
ENSGALT00000105265_DSTYK-202	Macrophage (lung)	0.285
ENSGALT00000052752_ARAP2-202	Proximal Cecum	0.705
ENSGALT00000097327_PPP3CC-201	T Cell (spleen)	1.755
ENSGALT00000052791_NDUFS2-203	Thymus	0.775
ENSGALT00000053291	Jejunum	1.23
ENSGALT00000096177	Monocyte (blood)	0.285
ENSGALT00000105360	Proximal Cecum	0.38
ENSGALT00000101241_NEK4-202	B Cell	0.315
ENSGALT00000068202	Monocyte (blood)	0.26
ENSGALT00000080362_MEIS1-201	Ovary	0.73
ENSGALT00000098323_ATP11A-201	T Cell (spleen)	0.435
ENSGALT00000095885_ASNSD1-201	Proximal Cecum;Ovary	2.71;0.265
ENSGALT00000089907_THOP1-202	Jejunum	0.495
ENSGALT00000047884	Macrophage (lung)	0.34
ENSGALT00000060510	Proximal Cecum	4.175
ENSGALT00000056629_ELK4-201	Macrophage (lung)	9.56
ENSGALT00000093183_OXR1-204	Proximal Cecum	0.68
ENSGALT00000079282_ARHGAP1-205	Proximal Cecum	0.775
ENSGALT00000090445_CRELD1-201	Bursa	0.47
ENSGALT00000080819_CASK-204	Thymus	0.79
ENSGALT00000060635_FARS2-201	Bursa	0.8
ENSGALT00000047862_TRAPPC9-202	Ovary	1.055
ENSGALT00000064849_OSGIN2-202	T Cell (spleen)	0.915
ENSGALT00000064129_GATAD2A-203	Thymus	0.67
ENSGALT00000099291_GATAD2A-202	Macrophage (lung)	0.34
ENSGALT00000107408	Bursa	0.72
ENSGALT00000066857_COPZ1-203	Jejunum	0.32
ENSGALT00000099466_SGK3-204	Thymus	0.685
ENSGALT00000102742_SGK3-202	Macrophage (lung)	0.555
ENSGALT00000077189_CCDC88A-203	T Cell (spleen)	0.435
ENSGALT00000091942_CCDC88A-202	Monocyte (blood)	0.275
ENSGALT00000038599_POLG-202	Ovary	1.175
ENSGALT00000094018	Proximal Cecum	0.445
ENSGALT00000083197_TNFRSF11A-202	Macrophage (lung)	2.14
ENSGALT00000087920	Macrophage (lung)	0.67
ENSGALT00000103068	Proximal Cecum	0.265
ENSGALT00000100961_GYS1-202	Macrophage (lung)	0.525
ENSGALT00000103847_COLGALT1-202	T Cell (spleen)	1.685
ENSGALT00000096820	Thymus	0.305
ENSGALT00000099894	T Cell (spleen)	0.625
ENSGALT00000099187_SAE1-204	Thymus	0.92
ENSGALT00000107713	Thymus	0.84
ENSGALT00000100186_MICOS13-202	Thymus	0.485
ENSGALT00000104119	Thymus	0.435
ENSGALT00000101430_ILVBL-203	Macrophage (lung)	0.49
ENSGALT00000095780_EVI5L-205	T Cell (spleen)	0.925
ENSGALT00000099259	T Cell (spleen)	0.38
ENSGALT00000101023	Thymus	0.885
ENSGALT00000104928_EXD3-202	Macrophage (lung)	0.605
ENSGALT00000106851_MBNL3-203	T Cell (spleen)	0.75
ENSGALT00000098385	Bursa	3.305
ENSGALT00000108184	Macrophage (lung)	0.765
ENSGALT00000093379_AMOTL2-202	Macrophage (lung)	0.675
ENSGALT00000106062	Macrophage (lung)	0.32

## Sheet: 4+ Isoforms (Fig 3C)
Supplemental Table 3: Isoforms
Sheet 2: Genes with 4+ Isoforms per Tissue/Cell Type (Cutouts in Figures 3C and S3A)
Cell Type	Gene ID (Gene Name)	Num Isoforms (TPM)
B Cell	ENSGALG00000014011 (LRMP)	ENSGALT00000106687 (0.710627);ENSGALT00000092246 (31.407335);ENSGALT00000097703 (0.516874);ENSGALT00000022697 (2.28998)
B Cell	ENSGALG00000029970 (LIMS1)	ENSGALT00000093228 (3.320357);ENSGALT00000066310 (1.255373);ENSGALT00000079965 (2.825399);ENSGALT00000090376 (5.541083);ENSGALT00000055362 (2.020415);ENSGALT00000107389 (2.39129)
B Cell	ENSGALG00000029379 (BRD1)	ENSGALT00000100214 (0.025155);ENSGALT00000056505 (0.588429);ENSGALT00000048667 (0.982017);ENSGALT00000090641 (8.166036)
B Cell	ENSGALG00000016217	ENSGALT00000071792 (0.939248);ENSGALT00000099977 (0.155605);ENSGALT00000026143 (0.876962);ENSGALT00000094823 (1.042818);ENSGALT00000060820 (3.702316)
B Cell	ENSGALG00000004304 (TCF12)	ENSGALT00000083293 (4.902966);ENSGALT00000091688 (2.565605);ENSGALT00000104540 (0.991885);ENSGALT00000095254 (2.463665)
B Cell	ENSGALG00000035578 (RBM6)	ENSGALT00000093107 (1.241139);ENSGALT00000048024 (0.712577);ENSGALT00000098770 (1.209936);ENSGALT00000095298 (0.685709)
B Cell	ENSGALG00000033301 (DCAF1)	ENSGALT00000082035 (4.132097);ENSGALT00000059075 (0.853473);ENSGALT00000080140 (0.561705);ENSGALT00000107647 (0.941992);ENSGALT00000080541 (1.014649)
B Cell	ENSGALG00000008487 (TMCC1)	ENSGALT00000091407 (1.581767);ENSGALT00000013831 (0.626419);ENSGALT00000098840 (1.139702);ENSGALT00000108060 (2.154032)
B Cell	ENSGALG00000017362 (HAVCR1)	ENSGALT00000089068 (3.992666);ENSGALT00000079973 (4.581889);ENSGALT00000071468 (6.993108);ENSGALT00000074019 (35.650166)
B Cell	ENSGALG00000031120 (HNRNPH2)	ENSGALT00000063933 (21.769215);ENSGALT00000080575 (12.090068);ENSGALT00000088178 (10.113592);ENSGALT00000085228 (1.155888)
B Cell	ENSGALG00000002536 (STX2)	ENSGALT00000046496 (1.426363);ENSGALT00000078399 (1.604498);ENSGALT00000034743 (1.136141);ENSGALT00000099122 (1.753362)
B Cell	ENSGALG00000053682	ENSGALT00000108221 (0.753978);ENSGALT00000070065 (0.680607);ENSGALT00000101769 (1.203332);ENSGALT00000074317 (0.647898)
B Cell	ENSGALG00000001163 (NDEL1)	ENSGALT00000001753 (8.127554);ENSGALT00000079432 (0.493821);ENSGALT00000034920 (0.630067);ENSGALT00000076441 (1.165049);ENSGALT00000053269 (1.204201)
B Cell	ENSGALG00000003454 (ZNF207)	ENSGALT00000060193 (0.641739);ENSGALT00000005471 (1.600513);ENSGALT00000066237 (4.088463);ENSGALT00000046245 (1.272045)
B Cell	ENSGALG00000036870 (ZNF767)	ENSGALT00000101105 (2.444319);ENSGALT00000103692 (1.166306);ENSGALT00000094352 (0.294094);ENSGALT00000067678 (1.200617)
B Cell	ENSGALG00000042822 (TAX1BP1)	ENSGALT00000101664 (10.959803);ENSGALT00000073050 (0.347466);ENSGALT00000106071 (3.679726);ENSGALT00000093818 (0.842495)
B Cell	ENSGALG00000013640 (MBP)	ENSGALT00000098500 (0.693306);ENSGALT00000097304 (17.304054);ENSGALT00000100039 (41.903545);ENSGALT00000102124 (2.200873);ENSGALT00000022187 (0.662098)
B Cell	ENSGALG00000005412 (SNAP47)	ENSGALT00000103352 (1.137931);ENSGALT00000106860 (0.023787);ENSGALT00000102036 (0.521811);ENSGALT00000094713 (0.812458)
B Cell	ENSGALG00000049653 (KMT2C)	ENSGALT00000101855 (1.085984);ENSGALT00000103413 (1.08707);ENSGALT00000101754 (1.082601);ENSGALT00000094833 (1.257769);ENSGALT00000103083 (6.253049)
B Cell	ENSGALG00000013886 (LDLRAD4)	ENSGALT00000097983 (4.954503);ENSGALT00000036917 (25.608084);ENSGALT00000022516 (2.427128);ENSGALT00000103477 (2.324792)
B Cell	ENSGALG00000047461	ENSGALT00000067582 (1.140891);ENSGALT00000092001 (1.463044);ENSGALT00000091566 (2.591752);ENSGALT00000096047 (0.877967)
B Cell	ENSGALG00000004796 (CDC42)	ENSGALT00000094662 (89.929543);ENSGALT00000034897 (16.491135);ENSGALT00000049495 (3.435054);ENSGALT00000052911 (9.426883)
B Cell	ENSGALG00000013537 (TPM3)	ENSGALT00000087031 (21.651545);ENSGALT00000052475 (101.8433);ENSGALT00000065290 (9.941587);ENSGALT00000040693 (3.990901);ENSGALT00000086594 (0.598209)
B Cell	ENSGALG00000002588 (PPARD)	ENSGALT00000103267 (4.736141);ENSGALT00000101391 (5.563959);ENSGALT00000101882 (6.873774);ENSGALT00000004076 (0.60771)
B Cell	ENSGALG00000004252	ENSGALT00000101791 (10.769392);ENSGALT00000078854 (0.886575);ENSGALT00000047711 (1.178879);ENSGALT00000006765 (1.895718)
B Cell	ENSGALG00000009871 (RCOR3)	ENSGALT00000016049 (3.671359);ENSGALT00000099668 (3.412601);ENSGALT00000098542 (1.153362);ENSGALT00000095284 (7.29781)
B Cell	ENSGALG00000016267 (PHF3)	ENSGALT00000059088 (11.049029);ENSGALT00000078001 (4.30028);ENSGALT00000026230 (2.253722);ENSGALT00000095986 (1.622502)
B Cell	ENSGALG00000016463 (FAM49A)	ENSGALT00000095007 (0.85381);ENSGALT00000026562 (16.912821);ENSGALT00000089324 (2.013993);ENSGALT00000082144 (0.737874)
B Cell	ENSGALG00000008380 (DGKZ)	ENSGALT00000098995 (1.167103);ENSGALT00000107848 (0.815157);ENSGALT00000038374 (1.92508);ENSGALT00000094453 (0.735598);ENSGALT00000100157 (2.309433)
B Cell	ENSGALG00000040464 (STRN3)	ENSGALT00000049631 (1.326041);ENSGALT00000102360 (0.712968);ENSGALT00000100531 (1.273828);ENSGALT00000104893 (1.388867);ENSGALT00000071000 (2.608909)
B Cell	ENSGALG00000040156 (CCDC88C)	ENSGALT00000081151 (1.749286);ENSGALT00000073401 (2.327095);ENSGALT00000060808 (6.932301);ENSGALT00000094160 (4.545292)
B Cell	ENSGALG00000050205	ENSGALT00000102927 (0.610567);ENSGALT00000103618 (0.939693);ENSGALT00000104254 (1.552483);ENSGALT00000106546 (0.801286)
B Cell	ENSGALG00000006763 (EXOC6)	ENSGALT00000081337 (6.23025);ENSGALT00000065035 (0.667724);ENSGALT00000096891 (0.961971);ENSGALT00000074905 (0.585379)
B Cell	ENSGALG00000011592 (MRAS)	ENSGALT00000018925 (1.433462);ENSGALT00000077203 (1.499035);ENSGALT00000093803 (4.441133);ENSGALT00000094705 (6.333098);ENSGALT00000056206 (6.069916)
B Cell	ENSGALG00000003862 (LRRFIP1)	ENSGALT00000006147 (1.288279);ENSGALT00000101991 (0.944125);ENSGALT00000094101 (3.623555);ENSGALT00000104798 (5.369348)
B Cell	ENSGALG00000012538 (NR4A2)	ENSGALT00000020478 (1.104672);ENSGALT00000073703 (6.748862);ENSGALT00000046347 (2.042688);ENSGALT00000104434 (6.292114)
B Cell	ENSGALG00000053184	ENSGALT00000099717 (0.741387);ENSGALT00000103910 (1.405408);ENSGALT00000105235 (1.704164);ENSGALT00000106618 (0.849195)
B Cell	ENSGALG00000005550 (ST6GAL1)	ENSGALT00000096628 (1.356798);ENSGALT00000107606 (15.220756);ENSGALT00000106461 (1.568037);ENSGALT00000065456 (0.929523);ENSGALT00000096835 (0.327608);ENSGALT00000096296 (2.314878);ENSGALT00000100005 (2.103548);ENSGALT00000100401 (0.516919);ENSGALT00000099037 (1.668526)
B Cell	ENSGALG00000008684 (EIF4A2)	ENSGALT00000072858 (56.289997);ENSGALT00000069706 (232.083679);ENSGALT00000089621 (0.748651);ENSGALT00000055728 (35.032925)
B Cell	ENSGALG00000002929 (TRIP12)	ENSGALT00000058935 (11.011001);ENSGALT00000103427 (2.431196);ENSGALT00000075489 (0.009652);ENSGALT00000004623 (0.554812)
Bursa	ENSGALG00000034590 (CELF2)	ENSGALT00000078403 (1.235792);ENSGALT00000056367 (13.169572);ENSGALT00000103104 (9.221777);ENSGALT00000061305 (1.011586);ENSGALT00000106322 (4.622038)
Bursa	ENSGALG00000041193 (NFYB)	ENSGALT00000067128 (34.62114);ENSGALT00000076295 (3.537535);ENSGALT00000070018 (0.576191);ENSGALT00000090973 (3.49386);ENSGALT00000101106 (1.21464)
Bursa	ENSGALG00000014011 (LRMP)	ENSGALT00000092246 (6.222672);ENSGALT00000106687 (2.402376);ENSGALT00000097703 (3.299753);ENSGALT00000022697 (1.002777)
Bursa	ENSGALG00000015353 (BBX)	ENSGALT00000099865 (1.336466);ENSGALT00000094879 (0.661449);ENSGALT00000100423 (1.829959);ENSGALT00000095179 (3.065036)
Bursa	ENSGALG00000029970 (LIMS1)	ENSGALT00000093228 (1.547125);ENSGALT00000066310 (1.111818);ENSGALT00000079965 (4.283837);ENSGALT00000090376 (7.35194);ENSGALT00000055362 (1.128122);ENSGALT00000107389 (1.0267)
Bursa	ENSGALG00000010325 (PPP1R12A)	ENSGALT00000090229 (5.447043);ENSGALT00000065339 (1.793496);ENSGALT00000082690 (0.54506);ENSGALT00000067856 (39.168747)
Bursa	ENSGALG00000016769 (CHST10)	ENSGALT00000094331 (4.529293);ENSGALT00000099654 (8.109746);ENSGALT00000044322 (2.028205);ENSGALT00000027075 (3.10462)
Bursa	ENSGALG00000037723	ENSGALT00000107590 (3.185528);ENSGALT00000064509 (7.279499);ENSGALT00000076616 (0.489996);ENSGALT00000097315 (9.894101)
Bursa	ENSGALG00000008095 (KIF23)	ENSGALT00000013141 (1.289145);ENSGALT00000048183 (15.892041);ENSGALT00000093421 (2.48647);ENSGALT00000087441 (0.518047)
Bursa	ENSGALG00000003521 (TPM1)	ENSGALT00000084241 (5.709002);ENSGALT00000060647 (46.949165);ENSGALT00000085479 (24.111593);ENSGALT00000005572 (23.815199);ENSGALT00000053608 (4.57533);ENSGALT00000077229 (0.874877)
Bursa	ENSGALG00000004304 (TCF12)	ENSGALT00000083293 (30.988697);ENSGALT00000091688 (4.3723);ENSGALT00000104540 (0.924459);ENSGALT00000095254 (1.382936)
Bursa	ENSGALG00000002016 (PRKCD)	ENSGALT00000092002 (7.422579);ENSGALT00000003137 (2.446231);ENSGALT00000036292 (7.061563);ENSGALT00000055964 (0.787257);ENSGALT00000058550 (3.701542);ENSGALT00000091006 (1.305226)
Bursa	ENSGALG00000031120 (HNRNPH2)	ENSGALT00000063933 (140.310455);ENSGALT00000080575 (67.259186);ENSGALT00000088178 (152.057419);ENSGALT00000082236 (2.295542);ENSGALT00000085228 (21.978083)
Bursa	ENSGALG00000014381 (HNRNPAB)	ENSGALT00000105192 (130.980591);ENSGALT00000083027 (10.377309);ENSGALT00000023233 (11.218996);ENSGALT00000099412 (1.79142)
Bursa	ENSGALG00000003781 (SUN1)	ENSGALT00000006001 (0.573041);ENSGALT00000101958 (1.17883);ENSGALT00000094373 (0.50578);ENSGALT00000099725 (0.468788);ENSGALT00000105932 (1.79998)
Bursa	ENSGALG00000007762 (CREBBP)	ENSGALT00000052317 (5.307898);ENSGALT00000065134 (1.474883);ENSGALT00000097190 (5.948559);ENSGALT00000039566 (20.885742)
Bursa	ENSGALG00000002536 (STX2)	ENSGALT00000034743 (1.251698);ENSGALT00000046496 (6.646885);ENSGALT00000078399 (12.182986);ENSGALT00000099122 (3.501185)
Bursa	ENSGALG00000004467 (CLIP1)	ENSGALT00000091243 (0.33365);ENSGALT00000106281 (0.518645);ENSGALT00000052776 (5.899206);ENSGALT00000007113 (9.379021)
Bursa	ENSGALG00000000993 (GAPVD1)	ENSGALT00000098652 (0.030929);ENSGALT00000092719 (4.783828);ENSGALT00000097378 (6.565149);ENSGALT00000001466 (0.836813)
Bursa	ENSGALG00000003454 (ZNF207)	ENSGALT00000085796 (5.813566);ENSGALT00000060193 (5.078191);ENSGALT00000005471 (7.526721);ENSGALT00000066237 (3.15471);ENSGALT00000046245 (4.226072)
Bursa	ENSGALG00000037051	ENSGALT00000053956 (69.021301);ENSGALT00000049551 (21.608257);ENSGALT00000048512 (0.870314);ENSGALT00000073554 (1.098756);ENSGALT00000080376 (3.703043);ENSGALT00000088648 (0.611537);ENSGALT00000047028 (16.075811);ENSGALT00000072094 (6.6451);ENSGALT00000073669 (16.957321)
Bursa	ENSGALG00000033320	ENSGALT00000052706 (1.086025);ENSGALT00000083394 (2.311629);ENSGALT00000087493 (4.090694);ENSGALT00000087896 (34.090099);ENSGALT00000083724 (3.684513);ENSGALT00000073675 (8.137645)
Bursa	ENSGALG00000036870 (ZNF767)	ENSGALT00000101105 (5.123584);ENSGALT00000094352 (0.44752);ENSGALT00000067678 (1.325281);ENSGALT00000103692 (2.810125)
Bursa	ENSGALG00000010854	ENSGALT00000050640 (0.655452);ENSGALT00000067701 (1.848263);ENSGALT00000017640 (0.999124);ENSGALT00000059704 (3.338161)
Bursa	ENSGALG00000042822 (TAX1BP1)	ENSGALT00000073050 (5.934419);ENSGALT00000101664 (16.910751);ENSGALT00000106071 (4.422732);ENSGALT00000093818 (2.427069)
Bursa	ENSGALG00000040665 (METTL6)	ENSGALT00000081699 (2.177088);ENSGALT00000057417 (1.414561);ENSGALT00000102095 (1.041434);ENSGALT00000082999 (2.688759);ENSGALT00000099031 (0.80401)
Bursa	ENSGALG00000013640 (MBP)	ENSGALT00000098500 (4.507092);ENSGALT00000097304 (44.935425);ENSGALT00000060778 (3.173179);ENSGALT00000100039 (13.824677);ENSGALT00000098258 (0.81513)
Bursa	ENSGALG00000049653 (KMT2C)	ENSGALT00000094833 (1.604864);ENSGALT00000101754 (1.364926);ENSGALT00000103413 (1.375445);ENSGALT00000101855 (2.699719);ENSGALT00000103083 (17.993338)
Bursa	ENSGALG00000011036 (HNRNPA2B1)	ENSGALT00000089553 (36.177204);ENSGALT00000098616 (158.643616);ENSGALT00000017975 (1.226367);ENSGALT00000090968 (3.108315)
Bursa	ENSGALG00000032647 (CLASP2)	ENSGALT00000098887 (0.823992);ENSGALT00000067482 (9.554806);ENSGALT00000091569 (1.372071);ENSGALT00000094579 (17.767061)
Bursa	ENSGALG00000013886 (LDLRAD4)	ENSGALT00000097983 (2.416353);ENSGALT00000036917 (53.244915);ENSGALT00000022516 (0.622482);ENSGALT00000103477 (2.635498)
Bursa	ENSGALG00000031387 (YWHAZ)	ENSGALT00000084548 (1.099411);ENSGALT00000077278 (199.845383);ENSGALT00000059383 (1.060043);ENSGALT00000087563 (4.187006);ENSGALT00000086950 (1.746788)
Bursa	ENSGALG00000036490 (FAM49B)	ENSGALT00000098369 (5.092804);ENSGALT00000100657 (3.156066);ENSGALT00000058959 (0.606035);ENSGALT00000046965 (0.740444);ENSGALT00000107697 (29.68549)
Bursa	ENSGALG00000004683 (TPD52L2)	ENSGALT00000059422 (11.046973);ENSGALT00000029895 (58.900768);ENSGALT00000080399 (0.373806);ENSGALT00000089343 (0.665302)
Bursa	ENSGALG00000004796 (CDC42)	ENSGALT00000094662 (258.940796);ENSGALT00000034897 (11.946994);ENSGALT00000049495 (3.224332);ENSGALT00000052911 (10.431176)
Bursa	ENSGALG00000001838 (XPO7)	ENSGALT00000106289 (2.754547);ENSGALT00000076659 (0.509935);ENSGALT00000070374 (11.693257);ENSGALT00000002842 (1.000379)
Bursa	ENSGALG00000001475 (STMN1)	ENSGALT00000068880 (72.310898);ENSGALT00000083476 (5.886599);ENSGALT00000087509 (7.417798);ENSGALT00000002237 (2.522001);ENSGALT00000084445 (35.558743)
Bursa	ENSGALG00000003189 (NFYC)	ENSGALT00000070954 (0.976661);ENSGALT00000070581 (1.774324);ENSGALT00000088824 (2.029948);ENSGALT00000081077 (4.905962);ENSGALT00000035036 (1.723684);ENSGALT00000053040 (3.60841)
Bursa	ENSGALG00000037787 (MEF2D)	ENSGALT00000061769 (0.595311);ENSGALT00000101521 (3.953755);ENSGALT00000050851 (1.17536);ENSGALT00000086466 (17.912384)
Bursa	ENSGALG00000013537 (TPM3)	ENSGALT00000087031 (51.025997);ENSGALT00000052475 (186.113892);ENSGALT00000022043 (1.252122);ENSGALT00000065290 (6.568589);ENSGALT00000040693 (4.885742)
Bursa	ENSGALG00000001093 (TCF3)	ENSGALT00000041183 (1.367809);ENSGALT00000001637 (2.315223);ENSGALT00000104712 (0.60383);ENSGALT00000101515 (0.624298);ENSGALT00000100867 (1.56127)
Bursa	ENSGALG00000004252	ENSGALT00000101791 (2.314273);ENSGALT00000006765 (1.182706);ENSGALT00000078854 (0.818101);ENSGALT00000047711 (1.023471)
Bursa	ENSGALG00000040348 (EHBP1)	ENSGALT00000081958 (0.779112);ENSGALT00000102645 (1.496432);ENSGALT00000100032 (0.515631);ENSGALT00000095219 (4.725208);ENSGALT00000091598 (34.624626)
Bursa	ENSGALG00000016289 (DST)	ENSGALT00000081342 (0.506988);ENSGALT00000048133 (1.016777);ENSGALT00000106700 (1.21328);ENSGALT00000026264 (0.706283)
Bursa	ENSGALG00000009871 (RCOR3)	ENSGALT00000016049 (4.575925);ENSGALT00000099668 (1.367356);ENSGALT00000098542 (5.111597);ENSGALT00000095284 (6.847341)
Bursa	ENSGALG00000053597 (MBNL3)	ENSGALT00000103228 (0.975457);ENSGALT00000106851 (0.561212);ENSGALT00000106679 (7.591894);ENSGALT00000094472 (3.109051);ENSGALT00000087532 (12.185571)
Bursa	ENSGALG00000009168 (AFF2)	ENSGALT00000094055 (3.834404);ENSGALT00000095758 (0.427929);ENSGALT00000101873 (21.510878);ENSGALT00000014934 (1.180286)
Bursa	ENSGALG00000042458 (ACTN1)	ENSGALT00000061392 (18.07049);ENSGALT00000090288 (59.736401);ENSGALT00000057487 (0.844844);ENSGALT00000065010 (2.617364)
Bursa	ENSGALG00000011389 (TRAF3)	ENSGALT00000097128 (2.339922);ENSGALT00000102111 (5.178766);ENSGALT00000101831 (0.644366);ENSGALT00000106046 (1.086855);ENSGALT00000018576 (1.328487)
Bursa	ENSGALG00000008380 (DGKZ)	ENSGALT00000098995 (1.675209);ENSGALT00000107848 (3.384849);ENSGALT00000038374 (5.757143);ENSGALT00000094453 (1.228493);ENSGALT00000100157 (1.756722)
Bursa	ENSGALG00000040464 (STRN3)	ENSGALT00000049631 (1.306234);ENSGALT00000100531 (1.635045);ENSGALT00000104893 (2.929373);ENSGALT00000102360 (3.592067);ENSGALT00000071000 (16.389425)
Bursa	ENSGALG00000006763 (EXOC6)	ENSGALT00000081337 (17.411055);ENSGALT00000096891 (1.135053);ENSGALT00000065035 (3.14645);ENSGALT00000074905 (1.15082)
Bursa	ENSGALG00000005782 (GCLM)	ENSGALT00000009287 (43.347954);ENSGALT00000009292 (4.220097);ENSGALT00000094399 (2.438788);ENSGALT00000099771 (0.704331)
Bursa	ENSGALG00000005550 (ST6GAL1)	ENSGALT00000096628 (1.277689);ENSGALT00000107606 (22.384874);ENSGALT00000106461 (1.684159);ENSGALT00000065456 (1.478967);ENSGALT00000096835 (3.817694);ENSGALT00000096296 (2.347354);ENSGALT00000100005 (1.499039)
Bursa	ENSGALG00000008684 (EIF4A2)	ENSGALT00000069706 (5.308332);ENSGALT00000072858 (25.013458);ENSGALT00000089621 (4.910327);ENSGALT00000055728 (81.75354)
Bursa	ENSGALG00000002929 (TRIP12)	ENSGALT00000058935 (21.798336);ENSGALT00000103427 (0.594906);ENSGALT00000075489 (0.404466);ENSGALT00000004623 (4.65767)
Bursa	ENSGALG00000006908 (DLG1)	ENSGALT00000082028 (1.701183);ENSGALT00000058957 (1.195143);ENSGALT00000102230 (2.028998);ENSGALT00000060087 (1.965832)
Bursa	ENSGALG00000025842 (TPM2)	ENSGALT00000091807 (1.97217);ENSGALT00000103185 (1.950479);ENSGALT00000089895 (2.365867);ENSGALT00000068263 (7.225676);ENSGALT00000080904 (1.003139)
Bursa	ENSGALG00000014645 (MEF2C)	ENSGALT00000060803 (2.725674);ENSGALT00000079261 (16.691006);ENSGALT00000023605 (6.944987);ENSGALT00000060607 (15.747387)
Bursa	ENSGALG00000012586 (GKAP1)	ENSGALT00000102187 (1.846755);ENSGALT00000099551 (7.279723);ENSGALT00000092773 (3.627809);ENSGALT00000106811 (1.140357);ENSGALT00000079601 (0.572054)
Bursa	ENSGALG00000014682 (CAST)	ENSGALT00000053381 (1.776356);ENSGALT00000054319 (1.787263);ENSGALT00000060443 (4.343293);ENSGALT00000104322 (1.511318)
Ileum	ENSGALG00000034590 (CELF2)	ENSGALT00000078403 (0.386513);ENSGALT00000056367 (1.9548);ENSGALT00000103104 (2.352762);ENSGALT00000106322 (6.294631)
Ileum	ENSGALG00000029970 (LIMS1)	ENSGALT00000093228 (0.206902);ENSGALT00000066310 (0.776673);ENSGALT00000079965 (1.228424);ENSGALT00000090376 (2.947762);ENSGALT00000055362 (1.172949);ENSGALT00000107389 (1.991146)
Ileum	ENSGALG00000035629 (GRAMD1C)	ENSGALT00000072222 (1.81405);ENSGALT00000093058 (0.493379);ENSGALT00000084610 (1.584477);ENSGALT00000070509 (0.745313)
Ileum	ENSGALG00000003521 (TPM1)	ENSGALT00000084241 (92.872612);ENSGALT00000060647 (121.231079);ENSGALT00000085479 (8.370979);ENSGALT00000005572 (3.190016);ENSGALT00000053608 (1.195774)
Ileum	ENSGALG00000002016 (PRKCD)	ENSGALT00000092002 (1.148969);ENSGALT00000003137 (0.143358);ENSGALT00000036292 (1.42561);ENSGALT00000091006 (0.76942)
Ileum	ENSGALG00000005767 (TRAF7)	ENSGALT00000009263 (3.862703);ENSGALT00000086069 (0.504925);ENSGALT00000089393 (0.002996);ENSGALT00000079465 (0.625995)
Ileum	ENSGALG00000008844 (SLC31A1)	ENSGALT00000014372 (0.636589);ENSGALT00000066194 (8.577504);ENSGALT00000071700 (1.507718);ENSGALT00000047864 (2.86539);ENSGALT00000101330 (1.118437);ENSGALT00000085420 (0.577843)
Ileum	ENSGALG00000003454 (ZNF207)	ENSGALT00000060193 (4.876631);ENSGALT00000005471 (0.794473);ENSGALT00000066237 (0.531211);ENSGALT00000046245 (0.799683)
Ileum	ENSGALG00000037051	ENSGALT00000053956 (22.603926);ENSGALT00000049551 (6.869103);ENSGALT00000047028 (1.088259);ENSGALT00000073669 (8.557498)
Ileum	ENSGALG00000033320	ENSGALT00000083394 (1.783836);ENSGALT00000087493 (1.193169);ENSGALT00000087896 (7.241695);ENSGALT00000083724 (1.526265);ENSGALT00000073675 (3.989641)
Ileum	ENSGALG00000042822 (TAX1BP1)	ENSGALT00000073050 (0.389695);ENSGALT00000101664 (12.250093);ENSGALT00000106071 (4.480597);ENSGALT00000093818 (1.236473)
Ileum	ENSGALG00000040665 (METTL6)	ENSGALT00000081699 (0.670974);ENSGALT00000057417 (1.19095);ENSGALT00000102095 (0.425355);ENSGALT00000082999 (1.201458)
Ileum	ENSGALG00000032647 (CLASP2)	ENSGALT00000067482 (0.407372);ENSGALT00000091569 (0.949845);ENSGALT00000098887 (0.934365);ENSGALT00000065195 (1.427229);ENSGALT00000094579 (5.956278)
Ileum	ENSGALG00000012965 (FAM105A)	ENSGALT00000051532 (3.84074);ENSGALT00000021150 (4.113354);ENSGALT00000078378 (1.857278);ENSGALT00000059329 (0.435163)
Ileum	ENSGALG00000015112 (ZNF521)	ENSGALT00000092935 (0.681165);ENSGALT00000024382 (0.556241);ENSGALT00000066032 (0.686716);ENSGALT00000053267 (0.033995)
Ileum	ENSGALG00000047461	ENSGALT00000067582 (2.622473);ENSGALT00000092001 (7.681115);ENSGALT00000091566 (4.023067);ENSGALT00000096047 (0.585714)
Ileum	ENSGALG00000002726 (KIF1B)	ENSGALT00000107136 (0.505845);ENSGALT00000100071 (6.041827);ENSGALT00000004300 (5.703415);ENSGALT00000080750 (18.657213)
Ileum	ENSGALG00000004796 (CDC42)	ENSGALT00000094662 (39.945);ENSGALT00000034897 (8.082555);ENSGALT00000049495 (1.089298);ENSGALT00000052911 (2.299208)
Ileum	ENSGALG00000003189 (NFYC)	ENSGALT00000081077 (0.889308);ENSGALT00000070581 (0.562171);ENSGALT00000088824 (0.797234);ENSGALT00000053040 (8.798884)
Ileum	ENSGALG00000013537 (TPM3)	ENSGALT00000022043 (12.135479);ENSGALT00000087031 (15.212749);ENSGALT00000052475 (23.671156);ENSGALT00000067435 (2.333105);ENSGALT00000065290 (5.963338)
Ileum	ENSGALG00000000577 (RANBP3)	ENSGALT00000097326 (0.597989);ENSGALT00000000806 (0.438672);ENSGALT00000100734 (2.024025);ENSGALT00000103263 (3.324795)
Ileum	ENSGALG00000029261 (RTN4)	ENSGALT00000076385 (0.499822);ENSGALT00000056021 (3.869213);ENSGALT00000057153 (5.046884);ENSGALT00000102479 (10.496804)
Ileum	ENSGALG00000016289 (DST)	ENSGALT00000048133 (1.621289);ENSGALT00000081342 (2.33551);ENSGALT00000106700 (1.796692);ENSGALT00000026264 (2.266635)
Ileum	ENSGALG00000009871 (RCOR3)	ENSGALT00000016049 (1.364621);ENSGALT00000099668 (0.958933);ENSGALT00000098542 (1.176989);ENSGALT00000095284 (3.055999)
Ileum	ENSGALG00000016421 (ITGB1BP1)	ENSGALT00000082086 (0.78963);ENSGALT00000026489 (1.205724);ENSGALT00000078745 (0.859089);ENSGALT00000061757 (4.297038)
Ileum	ENSGALG00000013615 (MTUS1)	ENSGALT00000022147 (10.81449);ENSGALT00000106052 (1.088777);ENSGALT00000094777 (10.35071);ENSGALT00000048865 (3.685765)
Ileum	ENSGALG00000053597 (MBNL3)	ENSGALT00000103228 (0.61114);ENSGALT00000106679 (1.328363);ENSGALT00000094472 (1.720775);ENSGALT00000087532 (1.980203)
Ileum	ENSGALG00000044716 (KIAA1109)	ENSGALT00000072258 (0.638322);ENSGALT00000103331 (0.393827);ENSGALT00000103953 (0.618529);ENSGALT00000084288 (4.334227)
Ileum	ENSGALG00000042458 (ACTN1)	ENSGALT00000057487 (0.738526);ENSGALT00000061392 (48.778893);ENSGALT00000090288 (4.254403);ENSGALT00000065010 (0.752934)
Ileum	ENSGALG00000007330 (CTNND1)	ENSGALT00000091563 (2.196896);ENSGALT00000096348 (1.875807);ENSGALT00000091574 (17.451244);ENSGALT00000011857 (1.789806)
Ileum	ENSGALG00000004871 (RPS24)	ENSGALT00000007776 (0.707863);ENSGALT00000098941 (99.522438);ENSGALT00000084442 (7.237102);ENSGALT00000062091 (4.870072);ENSGALT00000072914 (0.627926)
Ileum	ENSGALG00000034253 (ZNF644)	ENSGALT00000104121 (5.339107);ENSGALT00000069450 (0.004219);ENSGALT00000053754 (2.346817);ENSGALT00000093959 (2.225161)
Ileum	ENSGALG00000010924 (NFIA)	ENSGALT00000038017 (4.205921);ENSGALT00000017773 (0.088381);ENSGALT00000089720 (3.912418);ENSGALT00000089894 (0.816951)
Ileum	ENSGALG00000002192 (PTPRC)	ENSGALT00000055243 (1.278298);ENSGALT00000085261 (5.845629);ENSGALT00000065151 (12.665431);ENSGALT00000078997 (1.347982)
Ileum	ENSGALG00000031129 (HMCN1)	ENSGALT00000063789 (0.023167);ENSGALT00000064819 (0.979006);ENSGALT00000056072 (0.875003);ENSGALT00000053712 (1.154851)
Ileum	ENSGALG00000005550 (ST6GAL1)	ENSGALT00000107606 (2.81903);ENSGALT00000096835 (0.110656);ENSGALT00000100401 (0.633884);ENSGALT00000099037 (1.397619)
Ileum	ENSGALG00000003079 (MFF)	ENSGALT00000004870 (9.607196);ENSGALT00000087596 (0.13513);ENSGALT00000057391 (2.431752);ENSGALT00000065216 (0.666451)
Ileum	ENSGALG00000008684 (EIF4A2)	ENSGALT00000072858 (2.516512);ENSGALT00000069706 (297.742798);ENSGALT00000089621 (1.781589);ENSGALT00000055728 (100.693329)
Ileum	ENSGALG00000002929 (TRIP12)	ENSGALT00000058935 (11.907678);ENSGALT00000103427 (0.566006);ENSGALT00000004623 (2.867111);ENSGALT00000075489 (0.022219)
Ileum	ENSGALG00000006908 (DLG1)	ENSGALT00000082028 (2.176765);ENSGALT00000102230 (0.633774);ENSGALT00000105761 (1.147173);ENSGALT00000058957 (2.157913);ENSGALT00000060087 (2.975473)
Ileum	ENSGALG00000025842 (TPM2)	ENSGALT00000091807 (0.609794);ENSGALT00000089895 (2.155515);ENSGALT00000068263 (127.635162);ENSGALT00000080904 (0.577875)
Ileum	ENSGALG00000014682 (CAST)	ENSGALT00000053381 (0.458909);ENSGALT00000054319 (2.140144);ENSGALT00000060443 (10.278467);ENSGALT00000104322 (1.116305)
Jejunum	ENSGALG00000029970 (LIMS1)	ENSGALT00000093228 (0.655784);ENSGALT00000079965 (2.393442);ENSGALT00000090376 (1.794526);ENSGALT00000107389 (1.288785)
Jejunum	ENSGALG00000003521 (TPM1)	ENSGALT00000084241 (24.68453);ENSGALT00000060647 (37.353886);ENSGALT00000085479 (33.817848);ENSGALT00000005572 (6.083618);ENSGALT00000053608 (0.696588)
Jejunum	ENSGALG00000002099	ENSGALT00000060362 (11.756176);ENSGALT00000106892 (0.990868);ENSGALT00000003276 (0.59701);ENSGALT00000103697 (1.204578)
Jejunum	ENSGALG00000031120 (HNRNPH2)	ENSGALT00000063933 (1.184478);ENSGALT00000080575 (6.601722);ENSGALT00000088178 (11.080464);ENSGALT00000085228 (0.658271)
Jejunum	ENSGALG00000008844 (SLC31A1)	ENSGALT00000066194 (9.276944);ENSGALT00000071700 (1.687587);ENSGALT00000047864 (2.657514);ENSGALT00000101330 (1.52473);ENSGALT00000085420 (0.586809)
Jejunum	ENSGALG00000037051	ENSGALT00000053956 (10.537463);ENSGALT00000049551 (6.56866);ENSGALT00000048512 (1.144007);ENSGALT00000047028 (1.220973)
Jejunum	ENSGALG00000033320	ENSGALT00000083394 (0.700652);ENSGALT00000087493 (0.616827);ENSGALT00000087896 (3.346749);ENSGALT00000083724 (0.516011);ENSGALT00000073675 (0.824621)
Jejunum	ENSGALG00000042822 (TAX1BP1)	ENSGALT00000073050 (1.284908);ENSGALT00000101664 (12.504847);ENSGALT00000106071 (4.301546);ENSGALT00000093818 (0.659766)
Jejunum	ENSGALG00000040665 (METTL6)	ENSGALT00000081699 (0.846449);ENSGALT00000057417 (0.763348);ENSGALT00000082999 (1.042221);ENSGALT00000102095 (0.573223);ENSGALT00000099031 (0.57978)
Jejunum	ENSGALG00000011405 (SLC4A7)	ENSGALT00000096470 (1.829132);ENSGALT00000105232 (0.016684);ENSGALT00000095666 (0.540393);ENSGALT00000094235 (1.947845)
Jejunum	ENSGALG00000047461	ENSGALT00000067582 (1.753246);ENSGALT00000092001 (7.740372);ENSGALT00000091566 (4.471103);ENSGALT00000096047 (0.515597)
Jejunum	ENSGALG00000004796 (CDC42)	ENSGALT00000094662 (46.00301);ENSGALT00000034897 (6.331194);ENSGALT00000049495 (0.902452);ENSGALT00000052911 (2.542625)
Jejunum	ENSGALG00000013537 (TPM3)	ENSGALT00000022043 (1.334829);ENSGALT00000087031 (17.52203);ENSGALT00000052475 (0.669634);ENSGALT00000067435 (0.893807);ENSGALT00000065290 (2.828191)
Jejunum	ENSGALG00000016289 (DST)	ENSGALT00000048133 (6.404842);ENSGALT00000106700 (5.826717);ENSGALT00000081342 (4.346904);ENSGALT00000026264 (4.81073)
Jejunum	ENSGALG00000040484 (SEC31A)	ENSGALT00000104166 (3.021542);ENSGALT00000103701 (0.513681);ENSGALT00000092922 (0.763376);ENSGALT00000097812 (1.075004)
Jejunum	ENSGALG00000020160 (ADH6)	ENSGALT00000106251 (39.208023);ENSGALT00000077492 (3.097091);ENSGALT00000032123 (13.009321);ENSGALT00000106572 (2.503162);ENSGALT00000032121 (58.918442)
Jejunum	ENSGALG00000004871 (RPS24)	ENSGALT00000098941 (84.161011);ENSGALT00000084442 (7.650393);ENSGALT00000062091 (9.745964);ENSGALT00000072914 (1.327368)
Jejunum	ENSGALG00000010924 (NFIA)	ENSGALT00000038017 (5.116983);ENSGALT00000089720 (0.638719);ENSGALT00000089894 (0.70323);ENSGALT00000017773 (0.030042)
Jejunum	ENSGALG00000002192 (PTPRC)	ENSGALT00000055243 (0.746741);ENSGALT00000085261 (1.730762);ENSGALT00000065151 (7.861564);ENSGALT00000078997 (0.876761)
Jejunum	ENSGALG00000011394 (CYP2J21)	ENSGALT00000071319 (27.63596);ENSGALT00000047486 (0.766569);ENSGALT00000060039 (3.051355);ENSGALT00000059055 (3.843958);ENSGALT00000065414 (7.710656)
Jejunum	ENSGALG00000005550 (ST6GAL1)	ENSGALT00000107606 (1.630295);ENSGALT00000096835 (0.132105);ENSGALT00000100401 (1.001517);ENSGALT00000099037 (0.669638)
Jejunum	ENSGALG00000003079 (MFF)	ENSGALT00000004870 (3.581985);ENSGALT00000057391 (0.814185);ENSGALT00000087596 (0.462362);ENSGALT00000065216 (0.53218)
Jejunum	ENSGALG00000008684 (EIF4A2)	ENSGALT00000069706 (3.612383);ENSGALT00000072858 (3.113151);ENSGALT00000089621 (0.966321);ENSGALT00000055728 (28.102076)
Jejunum	ENSGALG00000002929 (TRIP12)	ENSGALT00000058935 (9.027664);ENSGALT00000103427 (0.522541);ENSGALT00000075489 (0.020321);ENSGALT00000004623 (1.484485)
Jejunum	ENSGALG00000014682 (CAST)	ENSGALT00000054319 (1.336235);ENSGALT00000053381 (1.382122);ENSGALT00000060443 (7.501558);ENSGALT00000104322 (0.616567)
Macrophage (lung)	ENSGALG00000041193 (NFYB)	ENSGALT00000067128 (6.841133);ENSGALT00000054743 (4.665912);ENSGALT00000090973 (2.348343);ENSGALT00000101106 (1.412536)
Macrophage (lung)	ENSGALG00000014106 (PPFIBP1)	ENSGALT00000097443 (6.057678);ENSGALT00000091325 (2.079681);ENSGALT00000022836 (1.148231);ENSGALT00000022837 (7.845194)
Macrophage (lung)	ENSGALG00000029970 (LIMS1)	ENSGALT00000093228 (0.963985);ENSGALT00000079965 (8.261446);ENSGALT00000090376 (5.243058);ENSGALT00000055362 (2.196129);ENSGALT00000107389 (2.106925)
Macrophage (lung)	ENSGALG00000029379 (BRD1)	ENSGALT00000055780 (1.111155);ENSGALT00000100214 (0.062856);ENSGALT00000056505 (5.279078);ENSGALT00000090641 (16.857334)
Macrophage (lung)	ENSGALG00000014754	ENSGALT00000084864 (6.892427);ENSGALT00000087073 (20.77766);ENSGALT00000037054 (10.718081);ENSGALT00000089470 (11.864165);ENSGALT00000089924 (8.537251)
Macrophage (lung)	ENSGALG00000016217	ENSGALT00000071792 (1.020887);ENSGALT00000099977 (12.708111);ENSGALT00000060820 (1.033853);ENSGALT00000026143 (1.974731);ENSGALT00000094823 (3.952029)
Macrophage (lung)	ENSGALG00000003521 (TPM1)	ENSGALT00000084241 (10.012045);ENSGALT00000060647 (2.564432);ENSGALT00000085479 (4.86744);ENSGALT00000005572 (20.130459);ENSGALT00000053608 (0.770639)
Macrophage (lung)	ENSGALG00000002016 (PRKCD)	ENSGALT00000092002 (5.343926);ENSGALT00000003137 (4.134521);ENSGALT00000036292 (1.238485);ENSGALT00000058550 (0.555237);ENSGALT00000091006 (7.508993)
Macrophage (lung)	ENSGALG00000035578 (RBM6)	ENSGALT00000093107 (3.368482);ENSGALT00000048024 (1.748526);ENSGALT00000098770 (4.445908);ENSGALT00000095298 (1.461805)
Macrophage (lung)	ENSGALG00000005678 (FLNB)	ENSGALT00000048354 (9.715379);ENSGALT00000055290 (0.172152);ENSGALT00000036256 (9.837747);ENSGALT00000102383 (3.237047)
Macrophage (lung)	ENSGALG00000033301 (DCAF1)	ENSGALT00000082035 (11.267491);ENSGALT00000059075 (3.317044);ENSGALT00000080140 (1.012781);ENSGALT00000107647 (5.194107);ENSGALT00000080541 (1.505071)
Macrophage (lung)	ENSGALG00000008487 (TMCC1)	ENSGALT00000091407 (17.054295);ENSGALT00000013831 (4.654639);ENSGALT00000098840 (7.290687);ENSGALT00000100200 (0.728195)
Macrophage (lung)	ENSGALG00000031120 (HNRNPH2)	ENSGALT00000063933 (14.196588);ENSGALT00000080575 (5.85406);ENSGALT00000088178 (48.4016);ENSGALT00000085228 (3.616928)
Macrophage (lung)	ENSGALG00000014381 (HNRNPAB)	ENSGALT00000105192 (32.892857);ENSGALT00000083027 (6.492269);ENSGALT00000023233 (22.370054);ENSGALT00000099412 (1.206822)
Macrophage (lung)	ENSGALG00000003781 (SUN1)	ENSGALT00000094744 (0.749357);ENSGALT00000006001 (0.592823);ENSGALT00000099725 (4.480027);ENSGALT00000101958 (1.196391);ENSGALT00000094373 (0.608125);ENSGALT00000105932 (0.847194)
Macrophage (lung)	ENSGALG00000041213 (ARHGAP17)	ENSGALT00000094300 (2.516202);ENSGALT00000106158 (10.35577);ENSGALT00000094462 (6.928171);ENSGALT00000068374 (11.622277)
Macrophage (lung)	ENSGALG00000002205 (FBRSL1)	ENSGALT00000091227 (2.468362);ENSGALT00000090607 (0.577655);ENSGALT00000100512 (0.81067);ENSGALT00000003452 (2.205597)
Macrophage (lung)	ENSGALG00000004901 (CORO1C)	ENSGALT00000088376 (1.075612);ENSGALT00000007835 (85.554276);ENSGALT00000052305 (2.037143);ENSGALT00000085797 (1.691462);ENSGALT00000087336 (0.588827)
Macrophage (lung)	ENSGALG00000004881	ENSGALT00000098779 (2.542367);ENSGALT00000007792 (2.999418);ENSGALT00000106783 (8.273794);ENSGALT00000101223 (6.912557)
Macrophage (lung)	ENSGALG00000001728 (NACC2)	ENSGALT00000107727 (10.746794);ENSGALT00000002652 (5.168535);ENSGALT00000108349 (11.379928);ENSGALT00000101344 (8.026361)
Macrophage (lung)	ENSGALG00000001446 (GSN)	ENSGALT00000068748 (12.110779);ENSGALT00000084418 (3.051872);ENSGALT00000100162 (8.682408);ENSGALT00000002199 (26.796785);ENSGALT00000094763 (1.239007)
Macrophage (lung)	ENSGALG00000000993 (GAPVD1)	ENSGALT00000064778 (1.682431);ENSGALT00000092719 (1.658351);ENSGALT00000098652 (8.106662);ENSGALT00000097378 (1.306015);ENSGALT00000001466 (0.709917)
Macrophage (lung)	ENSGALG00000001163 (NDEL1)	ENSGALT00000001753 (30.530083);ENSGALT00000079432 (1.68354);ENSGALT00000034920 (0.781496);ENSGALT00000047807 (0.955016);ENSGALT00000081356 (0.985307);ENSGALT00000053269 (2.652523)
Macrophage (lung)	ENSGALG00000003454 (ZNF207)	ENSGALT00000060193 (3.31953);ENSGALT00000005471 (4.067957);ENSGALT00000066237 (2.142581);ENSGALT00000046245 (5.583866)
Macrophage (lung)	ENSGALG00000037051	ENSGALT00000053956 (8.963054);ENSGALT00000048512 (1.143697);ENSGALT00000080376 (2.51348);ENSGALT00000073554 (2.407972);ENSGALT00000049551 (12.430476);ENSGALT00000088648 (2.371011);ENSGALT00000047028 (0.852926);ENSGALT00000073669 (1.236024)
Macrophage (lung)	ENSGALG00000002598 (TPST1)	ENSGALT00000101751 (2.460588);ENSGALT00000004087 (6.068076);ENSGALT00000090709 (41.392677);ENSGALT00000086058 (1.440173)
Macrophage (lung)	ENSGALG00000033320	ENSGALT00000083394 (0.943349);ENSGALT00000087493 (0.507472);ENSGALT00000087896 (1.97521);ENSGALT00000083724 (0.549571);ENSGALT00000073675 (2.945303)
Macrophage (lung)	ENSGALG00000036870 (ZNF767)	ENSGALT00000101105 (3.69597);ENSGALT00000094352 (0.856675);ENSGALT00000067678 (1.230556);ENSGALT00000103692 (2.405387)
Macrophage (lung)	ENSGALG00000040665 (METTL6)	ENSGALT00000081699 (7.144037);ENSGALT00000057417 (3.188846);ENSGALT00000082999 (20.254829);ENSGALT00000102095 (11.215906);ENSGALT00000099031 (1.138116)
Macrophage (lung)	ENSGALG00000049653 (KMT2C)	ENSGALT00000094833 (7.639439);ENSGALT00000101855 (3.599207);ENSGALT00000103413 (7.183648);ENSGALT00000101754 (7.726678);ENSGALT00000103083 (11.015137)
Macrophage (lung)	ENSGALG00000006542 (ESYT2)	ENSGALT00000097296 (0.940908);ENSGALT00000069388 (3.120304);ENSGALT00000010570 (30.70553);ENSGALT00000058106 (6.266185)
Macrophage (lung)	ENSGALG00000007082 (CREM)	ENSGALT00000045398 (79.297447);ENSGALT00000076104 (2.701233);ENSGALT00000064767 (0.575627);ENSGALT00000011472 (1.967359)
Macrophage (lung)	ENSGALG00000010925 (FAM126A)	ENSGALT00000017774 (27.753574);ENSGALT00000083624 (2.839656);ENSGALT00000092398 (0.858666);ENSGALT00000054835 (2.800489)
Macrophage (lung)	ENSGALG00000013886 (LDLRAD4)	ENSGALT00000097983 (1.258833);ENSGALT00000036917 (38.669289);ENSGALT00000022516 (2.615232);ENSGALT00000103477 (4.239337)
Macrophage (lung)	ENSGALG00000047461	ENSGALT00000067582 (4.216811);ENSGALT00000092001 (2.323688);ENSGALT00000049646 (18.286825);ENSGALT00000091566 (10.098607);ENSGALT00000096047 (0.812749)
Macrophage (lung)	ENSGALG00000031387 (YWHAZ)	ENSGALT00000084548 (5.430455);ENSGALT00000077278 (145.409119);ENSGALT00000059383 (2.295826);ENSGALT00000087563 (12.315857);ENSGALT00000086950 (6.470654)
Macrophage (lung)	ENSGALG00000036490 (FAM49B)	ENSGALT00000098369 (0.695947);ENSGALT00000100657 (1.490901);ENSGALT00000046965 (0.730427);ENSGALT00000107697 (19.49395)
Macrophage (lung)	ENSGALG00000004796 (CDC42)	ENSGALT00000094662 (135.205933);ENSGALT00000034897 (6.352007);ENSGALT00000049495 (9.071408);ENSGALT00000052911 (27.660418)
Macrophage (lung)	ENSGALG00000034855 (HK2)	ENSGALT00000094176 (4.474567);ENSGALT00000098443 (3.555518);ENSGALT00000108207 (7.400929);ENSGALT00000079072 (1.553799);ENSGALT00000060341 (0.7199)
Macrophage (lung)	ENSGALG00000006512 (HSPA8)	ENSGALT00000060234 (4.20369);ENSGALT00000010524 (4.096479);ENSGALT00000053246 (5.791665);ENSGALT00000089723 (32.02993)
Macrophage (lung)	ENSGALG00000037787 (MEF2D)	ENSGALT00000061769 (0.612066);ENSGALT00000101521 (0.801745);ENSGALT00000050851 (3.431363);ENSGALT00000086466 (11.782519)
Macrophage (lung)	ENSGALG00000013537 (TPM3)	ENSGALT00000022043 (90.693817);ENSGALT00000087031 (60.758175);ENSGALT00000052475 (127.228485);ENSGALT00000067435 (0.515046);ENSGALT00000059307 (1.851902)
Macrophage (lung)	ENSGALG00000002588 (PPARD)	ENSGALT00000101391 (3.488685);ENSGALT00000101882 (6.573093);ENSGALT00000103267 (6.188947);ENSGALT00000004076 (0.879218)
Macrophage (lung)	ENSGALG00000012256 (UTRN)	ENSGALT00000072843 (1.551307);ENSGALT00000098691 (0.763868);ENSGALT00000080254 (3.491737);ENSGALT00000020015 (3.63821)
Macrophage (lung)	ENSGALG00000015022 (FYN)	ENSGALT00000024226 (23.553644);ENSGALT00000095078 (7.121996);ENSGALT00000108366 (0.922824);ENSGALT00000091376 (52.210228);ENSGALT00000098070 (2.28166)
Macrophage (lung)	ENSGALG00000016443 (HPCAL1)	ENSGALT00000063322 (8.958947);ENSGALT00000064786 (0.67909);ENSGALT00000102053 (2.289118);ENSGALT00000100058 (0.635329)
Macrophage (lung)	ENSGALG00000020003 (MAP3K4)	ENSGALT00000018893 (1.479646);ENSGALT00000102788 (1.452511);ENSGALT00000098168 (1.474926);ENSGALT00000102918 (1.64677);ENSGALT00000066461 (0.561438)
Macrophage (lung)	ENSGALG00000016267 (PHF3)	ENSGALT00000078001 (7.754923);ENSGALT00000059088 (27.864655);ENSGALT00000026230 (6.383035);ENSGALT00000095986 (1.20577)
Macrophage (lung)	ENSGALG00000010903 (RASGEF1B)	ENSGALT00000096555 (5.545206);ENSGALT00000095706 (6.538553);ENSGALT00000108201 (0.543545);ENSGALT00000105356 (0.604538);ENSGALT00000102274 (4.462039)
Macrophage (lung)	ENSGALG00000011564 (RUFY3)	ENSGALT00000103029 (0.81545);ENSGALT00000018860 (3.383535);ENSGALT00000069762 (1.245903);ENSGALT00000099302 (8.141298)
Macrophage (lung)	ENSGALG00000027093 (TLR1B)	ENSGALT00000097350 (1.109628);ENSGALT00000102011 (10.5807);ENSGALT00000102613 (4.98893);ENSGALT00000045694 (8.838681)
Macrophage (lung)	ENSGALG00000009520 (MARCH1)	ENSGALT00000094188 (11.230381);ENSGALT00000063116 (0.505201);ENSGALT00000062117 (0.728541);ENSGALT00000093186 (5.100667);ENSGALT00000091596 (4.584068)
Macrophage (lung)	ENSGALG00000044716 (KIAA1109)	ENSGALT00000072258 (7.771416);ENSGALT00000103331 (7.162345);ENSGALT00000103953 (1.99564);ENSGALT00000084288 (1.285396)
Macrophage (lung)	ENSGALG00000008380 (DGKZ)	ENSGALT00000098995 (2.366694);ENSGALT00000107848 (0.625106);ENSGALT00000038374 (0.635277);ENSGALT00000094453 (0.520394);ENSGALT00000100157 (0.951581)
Macrophage (lung)	ENSGALG00000028203 (SPRED1)	ENSGALT00000044535 (1.18286);ENSGALT00000102477 (3.273763);ENSGALT00000099203 (0.072479);ENSGALT00000093711 (2.152189)
Macrophage (lung)	ENSGALG00000040464 (STRN3)	ENSGALT00000049631 (0.681759);ENSGALT00000100531 (2.665931);ENSGALT00000102360 (2.376717);ENSGALT00000104893 (2.367522);ENSGALT00000071000 (10.11875)
Macrophage (lung)	ENSGALG00000010665 (FOXN3)	ENSGALT00000081156 (9.373878);ENSGALT00000073760 (0.764642);ENSGALT00000060791 (2.791116);ENSGALT00000051859 (1.111537)
Macrophage (lung)	ENSGALG00000031862 (BCL11B)	ENSGALT00000055216 (8.370093);ENSGALT00000105727 (3.7095);ENSGALT00000070051 (6.312161);ENSGALT00000083079 (1.179429)
Macrophage (lung)	ENSGALG00000038722 (SORBS1)	ENSGALT00000103746 (0.643203);ENSGALT00000096948 (9.83803);ENSGALT00000106379 (0.629193);ENSGALT00000062303 (0.902124)
Macrophage (lung)	ENSGALG00000008542 (ADD3)	ENSGALT00000096977 (0.515548);ENSGALT00000013918 (3.206746);ENSGALT00000043456 (161.543808);ENSGALT00000106113 (8.606382)
Macrophage (lung)	ENSGALG00000005867 (MARCH8)	ENSGALT00000009430 (8.183467);ENSGALT00000101134 (17.385592);ENSGALT00000079991 (11.694103);ENSGALT00000097543 (0.637234)
Macrophage (lung)	ENSGALG00000006973 (SH2D6)	ENSGALT00000011296 (1.87448);ENSGALT00000092062 (0.833643);ENSGALT00000103492 (1.209739);ENSGALT00000100016 (3.75253)
Macrophage (lung)	ENSGALG00000009240 (NFE2L2)	ENSGALT00000094715 (0.879472);ENSGALT00000105575 (28.296);ENSGALT00000098865 (0.958747);ENSGALT00000091770 (2.927325);ENSGALT00000104173 (0.938437);ENSGALT00000091300 (1.683423);ENSGALT00000099980 (3.994103);ENSGALT00000106525 (0.692808);ENSGALT00000033290 (16.559946)
Macrophage (lung)	ENSGALG00000003578 (FN1)	ENSGALT00000098235 (4.709051);ENSGALT00000063728 (4.827301);ENSGALT00000005664 (49.298218);ENSGALT00000005663 (0.041447)
Macrophage (lung)	ENSGALG00000003862 (LRRFIP1)	ENSGALT00000006147 (1.839236);ENSGALT00000101991 (1.224301);ENSGALT00000094101 (0.957664);ENSGALT00000104798 (13.575118)
Macrophage (lung)	ENSGALG00000028438 (CLK1)	ENSGALT00000044904 (11.425173);ENSGALT00000105779 (0.635926);ENSGALT00000095126 (17.357174);ENSGALT00000092299 (0.598525)
Macrophage (lung)	ENSGALG00000002246 (DENND1B)	ENSGALT00000094559 (3.462028);ENSGALT00000103544 (0.672);ENSGALT00000063007 (0.7559);ENSGALT00000003516 (0.625198)
Macrophage (lung)	ENSGALG00000010924 (NFIA)	ENSGALT00000038017 (7.162833);ENSGALT00000089720 (0.824001);ENSGALT00000089894 (1.160613);ENSGALT00000089933 (0.771948);ENSGALT00000017773 (1.482573);ENSGALT00000089276 (0.627968)
Macrophage (lung)	ENSGALG00000002192 (PTPRC)	ENSGALT00000085261 (0.364241);ENSGALT00000055243 (3.659974);ENSGALT00000065151 (0.48737);ENSGALT00000078997 (0.739382);ENSGALT00000003428 (16.282511)
Macrophage (lung)	ENSGALG00000005550 (ST6GAL1)	ENSGALT00000107606 (9.555207);ENSGALT00000106461 (0.821256);ENSGALT00000065456 (1.975073);ENSGALT00000096835 (2.524446);ENSGALT00000100005 (21.570719);ENSGALT00000100401 (1.921268);ENSGALT00000099037 (6.440557);ENSGALT00000008903 (3.280753)
Macrophage (lung)	ENSGALG00000003079 (MFF)	ENSGALT00000004870 (5.671232);ENSGALT00000057391 (2.698236);ENSGALT00000087596 (0.320642);ENSGALT00000065216 (1.12261)
Macrophage (lung)	ENSGALG00000008684 (EIF4A2)	ENSGALT00000069706 (1.85543);ENSGALT00000072858 (71.264717);ENSGALT00000089621 (4.552098);ENSGALT00000055728 (113.99469)
Macrophage (lung)	ENSGALG00000002929 (TRIP12)	ENSGALT00000075489 (0.342119);ENSGALT00000058935 (39.041676);ENSGALT00000103427 (4.446856);ENSGALT00000004623 (3.937976)
Macrophage (lung)	ENSGALG00000006908 (DLG1)	ENSGALT00000082028 (1.732227);ENSGALT00000102230 (0.916337);ENSGALT00000105761 (1.065845);ENSGALT00000058957 (2.201674);ENSGALT00000060087 (1.077413)
Macrophage (lung)	ENSGALG00000015669 (PTBP3)	ENSGALT00000096651 (1.277839);ENSGALT00000025267 (1.748823);ENSGALT00000101274 (0.54856);ENSGALT00000102461 (1.586729)
Macrophage (lung)	ENSGALG00000041081	ENSGALT00000079539 (2.460022);ENSGALT00000107162 (0.517759);ENSGALT00000068397 (0.674716);ENSGALT00000105207 (1.577173)
Macrophage (lung)	ENSGALG00000012586 (GKAP1)	ENSGALT00000099551 (0.590372);ENSGALT00000102187 (0.570304);ENSGALT00000092773 (0.567904);ENSGALT00000106811 (0.748915);ENSGALT00000108209 (0.646524)
Macrophage (lung)	ENSGALG00000014682 (CAST)	ENSGALT00000060443 (3.487469);ENSGALT00000054319 (3.83847);ENSGALT00000053381 (1.244991);ENSGALT00000104322 (8.629436)
Monocyte (blood)	ENSGALG00000013177 (BCAT1)	ENSGALT00000103650 (23.483192);ENSGALT00000102930 (1.662191);ENSGALT00000092355 (0.651143);ENSGALT00000021521 (1.265658)
Monocyte (blood)	ENSGALG00000012769 (CHPT1)	ENSGALT00000090916 (1.006677);ENSGALT00000080620 (1.591435);ENSGALT00000020835 (0.928905);ENSGALT00000044124 (4.687119);ENSGALT00000059484 (18.47772)
Monocyte (blood)	ENSGALG00000017362 (HAVCR1)	ENSGALT00000089068 (1.001294);ENSGALT00000079973 (2.667152);ENSGALT00000074019 (4.54753);ENSGALT00000071468 (12.371503);ENSGALT00000101031 (1.89959)
Monocyte (blood)	ENSGALG00000003781 (SUN1)	ENSGALT00000099725 (1.297607);ENSGALT00000101958 (0.542809);ENSGALT00000094373 (0.528959);ENSGALT00000105932 (0.578516)
Monocyte (blood)	ENSGALG00000035919 (EPN2)	ENSGALT00000107492 (2.42878);ENSGALT00000093527 (3.614558);ENSGALT00000095408 (6.420059);ENSGALT00000050442 (3.196121)
Monocyte (blood)	ENSGALG00000001728 (NACC2)	ENSGALT00000107727 (10.020425);ENSGALT00000002652 (3.897154);ENSGALT00000108349 (5.007304);ENSGALT00000101344 (5.059167)
Monocyte (blood)	ENSGALG00000002598 (TPST1)	ENSGALT00000101751 (3.473481);ENSGALT00000004087 (4.174687);ENSGALT00000090709 (16.699869);ENSGALT00000086058 (1.579328)
Monocyte (blood)	ENSGALG00000007082 (CREM)	ENSGALT00000045398 (22.712963);ENSGALT00000076104 (0.927805);ENSGALT00000064767 (0.232225);ENSGALT00000011472 (2.066131)
Monocyte (blood)	ENSGALG00000012898 (RELCH)	ENSGALT00000021033 (0.553985);ENSGALT00000106272 (0.559832);ENSGALT00000061204 (7.990186);ENSGALT00000099669 (0.627975)
Monocyte (blood)	ENSGALG00000012965 (FAM105A)	ENSGALT00000051532 (1.549436);ENSGALT00000021150 (8.64051);ENSGALT00000078378 (2.525011);ENSGALT00000059329 (0.18013)
Monocyte (blood)	ENSGALG00000004796 (CDC42)	ENSGALT00000094662 (98.122566);ENSGALT00000034897 (18.091396);ENSGALT00000049495 (1.375115);ENSGALT00000052911 (2.850746)
Monocyte (blood)	ENSGALG00000004252	ENSGALT00000101791 (4.162183);ENSGALT00000047711 (1.490521);ENSGALT00000078854 (2.752345);ENSGALT00000006765 (1.871715)
Monocyte (blood)	ENSGALG00000014371 (LGALS8)	ENSGALT00000093867 (0.408703);ENSGALT00000006738 (1.434762);ENSGALT00000023217 (8.797812);ENSGALT00000102541 (0.868128)
Monocyte (blood)	ENSGALG00000010903 (RASGEF1B)	ENSGALT00000096555 (10.965015);ENSGALT00000095706 (1.253382);ENSGALT00000108201 (0.906391);ENSGALT00000096481 (1.543922);ENSGALT00000102274 (0.762696)
Monocyte (blood)	ENSGALG00000027093 (TLR1B)	ENSGALT00000097350 (2.935031);ENSGALT00000102011 (22.44688);ENSGALT00000045694 (1.018448);ENSGALT00000102613 (4.170836);ENSGALT00000098668 (0.72811)
Monocyte (blood)	ENSGALG00000009520 (MARCH1)	ENSGALT00000094188 (6.385095);ENSGALT00000093186 (0.061784);ENSGALT00000062117 (0.864208);ENSGALT00000091596 (1.397611)
Monocyte (blood)	ENSGALG00000040464 (STRN3)	ENSGALT00000049631 (0.164628);ENSGALT00000102360 (0.672122);ENSGALT00000104893 (0.958026);ENSGALT00000071000 (4.704154)
Monocyte (blood)	ENSGALG00000040156 (CCDC88C)	ENSGALT00000060808 (0.636124);ENSGALT00000081151 (0.626509);ENSGALT00000094160 (1.331132);ENSGALT00000073401 (3.133751)
Monocyte (blood)	ENSGALG00000002525 (RASGEF1A)	ENSGALT00000099919 (3.609914);ENSGALT00000034231 (18.085066);ENSGALT00000088743 (7.103192);ENSGALT00000106456 (0.529733)
Monocyte (blood)	ENSGALG00000003578 (FN1)	ENSGALT00000005663 (0.047101);ENSGALT00000063728 (2.77889);ENSGALT00000098235 (2.996516);ENSGALT00000005664 (60.330296)
Monocyte (blood)	ENSGALG00000034253 (ZNF644)	ENSGALT00000104121 (1.588653);ENSGALT00000069450 (0.211579);ENSGALT00000053754 (0.628627);ENSGALT00000093959 (0.710532)
Monocyte (blood)	ENSGALG00000002192 (PTPRC)	ENSGALT00000055243 (15.621054);ENSGALT00000085261 (1.870477);ENSGALT00000078997 (12.913037);ENSGALT00000065151 (10.906522)
Monocyte (blood)	ENSGALG00000005550 (ST6GAL1)	ENSGALT00000107606 (1.344266);ENSGALT00000096835 (0.179703);ENSGALT00000100005 (2.321097);ENSGALT00000100401 (0.620084);ENSGALT00000008903 (0.666656)
Monocyte (blood)	ENSGALG00000003079 (MFF)	ENSGALT00000004870 (6.866524);ENSGALT00000057391 (1.233139);ENSGALT00000087596 (0.362297);ENSGALT00000065216 (0.714923)
Monocyte (blood)	ENSGALG00000008684 (EIF4A2)	ENSGALT00000072858 (50.076225);ENSGALT00000069706 (270.427612);ENSGALT00000089621 (0.98199);ENSGALT00000055728 (52.022717)
Monocyte (blood)	ENSGALG00000002929 (TRIP12)	ENSGALT00000058935 (10.739311);ENSGALT00000103427 (1.277768);ENSGALT00000075489 (0.02981);ENSGALT00000004623 (1.751746)
Monocyte (blood)	ENSGALG00000014682 (CAST)	ENSGALT00000053381 (2.264998);ENSGALT00000060443 (1.961345);ENSGALT00000054319 (2.234418);ENSGALT00000104322 (4.177832)
Ovary	ENSGALG00000012994 (ERC1)	ENSGALT00000021213 (0.608748);ENSGALT00000073002 (0.69256);ENSGALT00000094825 (0.781025);ENSGALT00000106652 (1.171245)
Ovary	ENSGALG00000003521 (TPM1)	ENSGALT00000084241 (34.822159);ENSGALT00000060647 (16.385492);ENSGALT00000085479 (10.112288);ENSGALT00000005572 (4.331203);ENSGALT00000053608 (0.700788)
Ovary	ENSGALG00000005678 (FLNB)	ENSGALT00000048354 (7.511059);ENSGALT00000036256 (0.712246);ENSGALT00000055290 (2.720633);ENSGALT00000102383 (1.326516)
Ovary	ENSGALG00000028565 (PCDHGC3)	ENSGALT00000080490 (2.135328);ENSGALT00000103387 (5.946403);ENSGALT00000045562 (15.080815);ENSGALT00000076739 (2.086065);ENSGALT00000078457 (1.879032)
Ovary	ENSGALG00000014381 (HNRNPAB)	ENSGALT00000105192 (6.084818);ENSGALT00000083027 (9.187843);ENSGALT00000023233 (3.00737);ENSGALT00000099412 (0.56884)
Ovary	ENSGALG00000033320	ENSGALT00000083394 (1.355558);ENSGALT00000087493 (0.773179);ENSGALT00000087896 (13.759343);ENSGALT00000083724 (0.637719);ENSGALT00000073675 (2.162117)
Ovary	ENSGALG00000036870 (ZNF767)	ENSGALT00000101105 (3.521265);ENSGALT00000094352 (0.128019);ENSGALT00000067678 (2.388627);ENSGALT00000103692 (0.590894)
Ovary	ENSGALG00000005412 (SNAP47)	ENSGALT00000103352 (1.228139);ENSGALT00000106860 (0.341907);ENSGALT00000094713 (3.883728);ENSGALT00000105864 (0.95339)
Ovary	ENSGALG00000004796 (CDC42)	ENSGALT00000094662 (13.374439);ENSGALT00000034897 (6.378067);ENSGALT00000049495 (3.274019);ENSGALT00000052911 (0.748247)
Ovary	ENSGALG00000003693 (MACF1)	ENSGALT00000071537 (4.410045);ENSGALT00000050438 (0.847035);ENSGALT00000064884 (2.646615);ENSGALT00000005857 (2.952767)
Ovary	ENSGALG00000013537 (TPM3)	ENSGALT00000087031 (45.584496);ENSGALT00000052475 (2.798875);ENSGALT00000022043 (0.120262);ENSGALT00000065290 (5.952737)
Ovary	ENSGALG00000053184	ENSGALT00000107332 (1.558178);ENSGALT00000099717 (0.469088);ENSGALT00000101992 (0.601928);ENSGALT00000103910 (1.628926)
Proximal Cecum	ENSGALG00000034590 (CELF2)	ENSGALT00000078403 (1.884502);ENSGALT00000056367 (2.924862);ENSGALT00000103104 (3.355407);ENSGALT00000061305 (0.704499);ENSGALT00000106322 (2.357635)
Proximal Cecum	ENSGALG00000015353 (BBX)	ENSGALT00000099865 (0.974353);ENSGALT00000100423 (0.713129);ENSGALT00000094879 (1.233585);ENSGALT00000095179 (2.003994)
Proximal Cecum	ENSGALG00000015377 (PHLDB2)	ENSGALT00000094753 (1.108001);ENSGALT00000024811 (1.431614);ENSGALT00000093328 (7.6146);ENSGALT00000103463 (1.077546);ENSGALT00000098407 (5.915508)
Proximal Cecum	ENSGALG00000029970 (LIMS1)	ENSGALT00000093228 (1.411739);ENSGALT00000079965 (2.022647);ENSGALT00000090376 (2.083689);ENSGALT00000107389 (4.159182)
Proximal Cecum	ENSGALG00000010325 (PPP1R12A)	ENSGALT00000090229 (13.179233);ENSGALT00000065339 (1.017558);ENSGALT00000082690 (0.670114);ENSGALT00000067856 (24.542301)
Proximal Cecum	ENSGALG00000011320 (TMCC3)	ENSGALT00000104065 (1.409657);ENSGALT00000090409 (12.193743);ENSGALT00000091600 (8.426718);ENSGALT00000018472 (2.430453);ENSGALT00000054741 (0.74353)
Proximal Cecum	ENSGALG00000016769 (CHST10)	ENSGALT00000094331 (3.453122);ENSGALT00000099654 (0.805694);ENSGALT00000044322 (3.033395);ENSGALT00000027075 (1.08172)
Proximal Cecum	ENSGALG00000030542 (SEMA6D)	ENSGALT00000108300 (1.114542);ENSGALT00000098604 (0.652142);ENSGALT00000107363 (1.309233);ENSGALT00000101324 (1.433027)
Proximal Cecum	ENSGALG00000003521 (TPM1)	ENSGALT00000084241 (68.390411);ENSGALT00000060647 (1274.115967);ENSGALT00000085479 (50.812874);ENSGALT00000005572 (82.459282);ENSGALT00000053608 (5.502356)
Proximal Cecum	ENSGALG00000002016 (PRKCD)	ENSGALT00000092002 (0.970282);ENSGALT00000003137 (1.460736);ENSGALT00000036292 (1.377022);ENSGALT00000058550 (0.977163);ENSGALT00000091006 (0.868098)
Proximal Cecum	ENSGALG00000035578 (RBM6)	ENSGALT00000093107 (1.306857);ENSGALT00000098770 (0.563187);ENSGALT00000048024 (0.982675);ENSGALT00000095298 (1.499395)
Proximal Cecum	ENSGALG00000030908	ENSGALT00000068885 (0.622032);ENSGALT00000062323 (1.027821);ENSGALT00000046962 (0.722928);ENSGALT00000104664 (1.858721)
Proximal Cecum	ENSGALG00000028565 (PCDHGC3)	ENSGALT00000080490 (3.09393);ENSGALT00000103387 (6.44409);ENSGALT00000045562 (39.349541);ENSGALT00000076739 (1.468335);ENSGALT00000078457 (4.485597)
Proximal Cecum	ENSGALG00000031120 (HNRNPH2)	ENSGALT00000063933 (3.020082);ENSGALT00000080575 (42.474174);ENSGALT00000088178 (82.090645);ENSGALT00000082236 (1.557037)
Proximal Cecum	ENSGALG00000014381 (HNRNPAB)	ENSGALT00000105192 (57.453499);ENSGALT00000083027 (7.371192);ENSGALT00000023233 (15.850659);ENSGALT00000099412 (0.662017)
Proximal Cecum	ENSGALG00000003781 (SUN1)	ENSGALT00000006001 (0.702683);ENSGALT00000099725 (2.420861);ENSGALT00000101958 (0.905634);ENSGALT00000105932 (0.886838)
Proximal Cecum	ENSGALG00000007762 (CREBBP)	ENSGALT00000039566 (16.172148);ENSGALT00000065134 (0.75934);ENSGALT00000097190 (3.016847);ENSGALT00000052317 (11.765982)
Proximal Cecum	ENSGALG00000002205 (FBRSL1)	ENSGALT00000091227 (0.710909);ENSGALT00000100512 (0.727121);ENSGALT00000090607 (0.837189);ENSGALT00000003452 (0.631758)
Proximal Cecum	ENSGALG00000004467 (CLIP1)	ENSGALT00000007113 (8.038545);ENSGALT00000091243 (1.154303);ENSGALT00000106281 (1.976702);ENSGALT00000052776 (11.734481)
Proximal Cecum	ENSGALG00000001446 (GSN)	ENSGALT00000068748 (7.896633);ENSGALT00000084418 (2.001836);ENSGALT00000100162 (5.691477);ENSGALT00000002199 (263.805359);ENSGALT00000094763 (0.794235)
Proximal Cecum	ENSGALG00000001419 (DAB2IP)	ENSGALT00000095548 (0.675188);ENSGALT00000002162 (1.009178);ENSGALT00000054372 (1.601936);ENSGALT00000099195 (2.860877)
Proximal Cecum	ENSGALG00000000993 (GAPVD1)	ENSGALT00000064778 (2.987379);ENSGALT00000092719 (1.181524);ENSGALT00000098652 (4.024726);ENSGALT00000001466 (1.134372)
Proximal Cecum	ENSGALG00000003454 (ZNF207)	ENSGALT00000085796 (0.552584);ENSGALT00000060193 (3.282269);ENSGALT00000005471 (2.790157);ENSGALT00000066237 (1.868122);ENSGALT00000046245 (1.764428)
Proximal Cecum	ENSGALG00000037051	ENSGALT00000053956 (20.138216);ENSGALT00000049551 (6.729895);ENSGALT00000080376 (0.750895);ENSGALT00000073554 (0.779885);ENSGALT00000048512 (0.972624);ENSGALT00000047028 (1.123247);ENSGALT00000072094 (0.908522);ENSGALT00000073669 (3.008414)
Proximal Cecum	ENSGALG00000033320	ENSGALT00000083394 (0.665773);ENSGALT00000087493 (1.231257);ENSGALT00000087896 (6.26651);ENSGALT00000083724 (1.694461);ENSGALT00000073675 (1.679219)
Proximal Cecum	ENSGALG00000007125 (PARD3)	ENSGALT00000067041 (0.507221);ENSGALT00000059013 (2.346132);ENSGALT00000011542 (0.52931);ENSGALT00000094227 (0.649405);ENSGALT00000038526 (1.440966)
Proximal Cecum	ENSGALG00000040665 (METTL6)	ENSGALT00000081699 (6.411301);ENSGALT00000057417 (1.27455);ENSGALT00000102095 (1.281848);ENSGALT00000082999 (5.711918);ENSGALT00000099031 (0.954763)
Proximal Cecum	ENSGALG00000049653 (KMT2C)	ENSGALT00000103083 (3.324784);ENSGALT00000101754 (1.830306);ENSGALT00000094833 (2.109973);ENSGALT00000103413 (7.231222);ENSGALT00000101855 (6.995574)
Proximal Cecum	ENSGALG00000007331 (SVIL)	ENSGALT00000095096 (0.10089);ENSGALT00000011863 (3.996212);ENSGALT00000080249 (5.253209);ENSGALT00000058082 (6.448158)
Proximal Cecum	ENSGALG00000032647 (CLASP2)	ENSGALT00000091569 (1.856089);ENSGALT00000067482 (1.95207);ENSGALT00000098887 (1.764518);ENSGALT00000065195 (2.377672);ENSGALT00000094579 (11.404298)
Proximal Cecum	ENSGALG00000012965 (FAM105A)	ENSGALT00000051532 (3.416297);ENSGALT00000021150 (11.421714);ENSGALT00000078378 (4.591757);ENSGALT00000059329 (0.544944)
Proximal Cecum	ENSGALG00000047461	ENSGALT00000067582 (4.701979);ENSGALT00000092001 (16.16124);ENSGALT00000091566 (1.250942);ENSGALT00000096047 (0.788912)
Proximal Cecum	ENSGALG00000036490 (FAM49B)	ENSGALT00000098369 (7.424736);ENSGALT00000100657 (1.738336);ENSGALT00000046965 (0.76999);ENSGALT00000107697 (11.460455)
Proximal Cecum	ENSGALG00000034171 (EPB41L1)	ENSGALT00000066463 (1.340874);ENSGALT00000094241 (24.63961);ENSGALT00000049435 (1.159631);ENSGALT00000067757 (2.531729);ENSGALT00000102483 (0.87474)
Proximal Cecum	ENSGALG00000004796 (CDC42)	ENSGALT00000094662 (123.243813);ENSGALT00000034897 (7.476826);ENSGALT00000049495 (1.788231);ENSGALT00000052911 (4.892907)
Proximal Cecum	ENSGALG00000003189 (NFYC)	ENSGALT00000088824 (0.909034);ENSGALT00000070581 (1.270666);ENSGALT00000081077 (2.009264);ENSGALT00000053040 (21.312992)
Proximal Cecum	ENSGALG00000003693 (MACF1)	ENSGALT00000071537 (3.99759);ENSGALT00000050438 (1.169141);ENSGALT00000064884 (5.718257);ENSGALT00000005857 (15.493555)
Proximal Cecum	ENSGALG00000006512 (HSPA8)	ENSGALT00000060234 (0.179368);ENSGALT00000010524 (8.798063);ENSGALT00000053246 (18.028788);ENSGALT00000089723 (15.06975)
Proximal Cecum	ENSGALG00000013537 (TPM3)	ENSGALT00000087031 (120.375359);ENSGALT00000052475 (37.185028);ENSGALT00000022043 (0.262755);ENSGALT00000065290 (9.688993);ENSGALT00000040693 (1.912799)
Proximal Cecum	ENSGALG00000000336 (PPP1R12B)	ENSGALT00000000450 (60.295059);ENSGALT00000059954 (3.406125);ENSGALT00000106913 (0.438343);ENSGALT00000097466 (2.336993);ENSGALT00000078929 (17.050989)
Proximal Cecum	ENSGALG00000043654	ENSGALT00000049090 (1.83671);ENSGALT00000088150 (2.358942);ENSGALT00000043609 (1.095217);ENSGALT00000108322 (0.677781);ENSGALT00000089447 (0.702668)
Proximal Cecum	ENSGALG00000001093 (TCF3)	ENSGALT00000041183 (3.345717);ENSGALT00000001637 (0.730208);ENSGALT00000104712 (0.954592);ENSGALT00000101515 (1.399164);ENSGALT00000100867 (0.773928)
Proximal Cecum	ENSGALG00000009107 (NRXN1)	ENSGALT00000057931 (0.87326);ENSGALT00000049711 (0.557697);ENSGALT00000014832 (14.255765);ENSGALT00000067434 (0.811895);ENSGALT00000050168 (0.821413);ENSGALT00000047522 (0.620099);ENSGALT00000074723 (6.601096)
Proximal Cecum	ENSGALG00000040348 (EHBP1)	ENSGALT00000102645 (3.291859);ENSGALT00000100032 (0.692159);ENSGALT00000081958 (1.553247);ENSGALT00000095219 (18.179823);ENSGALT00000091598 (27.193783)
Proximal Cecum	ENSGALG00000009158 (CDC42BPA)	ENSGALT00000039364 (1.506554);ENSGALT00000102681 (0.62019);ENSGALT00000105021 (2.287394);ENSGALT00000102126 (2.70513);ENSGALT00000106980 (4.074416);ENSGALT00000098004 (7.251527)
Proximal Cecum	ENSGALG00000015022 (FYN)	ENSGALT00000024226 (2.013912);ENSGALT00000095078 (1.539968);ENSGALT00000108366 (0.57156);ENSGALT00000091376 (15.414269);ENSGALT00000098070 (2.319663)
Proximal Cecum	ENSGALG00000016289 (DST)	ENSGALT00000081342 (5.333515);ENSGALT00000048133 (5.443581);ENSGALT00000106700 (8.474429);ENSGALT00000026264 (6.015803)
Proximal Cecum	ENSGALG00000011329 (AFDN)	ENSGALT00000018484 (0.255799);ENSGALT00000069813 (0.754571);ENSGALT00000082362 (1.339213);ENSGALT00000058465 (2.80137)
Proximal Cecum	ENSGALG00000016267 (PHF3)	ENSGALT00000059088 (32.887066);ENSGALT00000078001 (2.737759);ENSGALT00000026230 (1.58436);ENSGALT00000095986 (0.864232)
Proximal Cecum	ENSGALG00000026278	ENSGALT00000102680 (0.547572);ENSGALT00000095633 (0.574821);ENSGALT00000093209 (0.910896);ENSGALT00000108078 (0.959348)
Proximal Cecum	ENSGALG00000044716 (KIAA1109)	ENSGALT00000072258 (1.833901);ENSGALT00000103953 (1.621317);ENSGALT00000103331 (3.470865);ENSGALT00000084288 (9.682947)
Proximal Cecum	ENSGALG00000020160 (ADH6)	ENSGALT00000106251 (19.004772);ENSGALT00000077492 (1.181109);ENSGALT00000032123 (2.723627);ENSGALT00000106572 (0.838652);ENSGALT00000032121 (7.366201)
Proximal Cecum	ENSGALG00000042458 (ACTN1)	ENSGALT00000061392 (127.212936);ENSGALT00000090288 (19.138374);ENSGALT00000065010 (1.79417);ENSGALT00000057487 (2.058545)
Proximal Cecum	ENSGALG00000011389 (TRAF3)	ENSGALT00000102111 (2.275964);ENSGALT00000097128 (0.535116);ENSGALT00000106046 (0.76989);ENSGALT00000101831 (1.10481);ENSGALT00000018576 (1.489758)
Proximal Cecum	ENSGALG00000050205	ENSGALT00000103618 (0.99331);ENSGALT00000104254 (1.555922);ENSGALT00000106546 (1.037181);ENSGALT00000102927 (0.828949)
Proximal Cecum	ENSGALG00000029582 (EVI5)	ENSGALT00000096213 (1.220674);ENSGALT00000099204 (1.500109);ENSGALT00000068510 (0.746012);ENSGALT00000100956 (14.361932);ENSGALT00000095528 (4.553967)
Proximal Cecum	ENSGALG00000010924 (NFIA)	ENSGALT00000038017 (20.597816);ENSGALT00000089720 (3.531842);ENSGALT00000089894 (6.443263);ENSGALT00000089933 (3.230731);ENSGALT00000017773 (0.309502)
Proximal Cecum	ENSGALG00000011394 (CYP2J21)	ENSGALT00000071319 (54.548618);ENSGALT00000047486 (0.501744);ENSGALT00000060039 (3.434828);ENSGALT00000059055 (7.24465);ENSGALT00000065414 (7.812906)
Proximal Cecum	ENSGALG00000005550 (ST6GAL1)	ENSGALT00000107606 (6.785417);ENSGALT00000065456 (0.787065);ENSGALT00000096835 (1.103481);ENSGALT00000096296 (0.765749);ENSGALT00000100401 (1.79855);ENSGALT00000099037 (3.80114)
Proximal Cecum	ENSGALG00000008520 (EIF4G1)	ENSGALT00000049779 (0.672809);ENSGALT00000064756 (9.518394);ENSGALT00000070449 (3.12637);ENSGALT00000097879 (0.533148)
Proximal Cecum	ENSGALG00000008684 (EIF4A2)	ENSGALT00000069706 (5.374814);ENSGALT00000072858 (39.219872);ENSGALT00000089621 (7.09731);ENSGALT00000055728 (107.681503)
Proximal Cecum	ENSGALG00000006908 (DLG1)	ENSGALT00000058957 (4.06753);ENSGALT00000102230 (1.328296);ENSGALT00000105761 (1.670867);ENSGALT00000082028 (4.63982);ENSGALT00000060087 (4.231516)
Proximal Cecum	ENSGALG00000025842 (TPM2)	ENSGALT00000045378 (0.686288);ENSGALT00000090784 (8.98338);ENSGALT00000091807 (13.802197);ENSGALT00000103185 (29.012699);ENSGALT00000089895 (16.568226);ENSGALT00000068263 (347.067993);ENSGALT00000080904 (52.934456)
Proximal Cecum	ENSGALG00000012586 (GKAP1)	ENSGALT00000102187 (1.03479);ENSGALT00000099551 (3.977151);ENSGALT00000092773 (2.617499);ENSGALT00000106811 (1.016737);ENSGALT00000108209 (2.005538)
Proximal Cecum	ENSGALG00000014682 (CAST)	ENSGALT00000053381 (3.074906);ENSGALT00000054319 (2.971441);ENSGALT00000060443 (17.74642);ENSGALT00000104322 (2.681287)
T Cell (spleen)	ENSGALG00000034590 (CELF2)	ENSGALT00000078403 (2.456534);ENSGALT00000056367 (9.235578);ENSGALT00000103104 (25.401979);ENSGALT00000061305 (1.674035)
T Cell (spleen)	ENSGALG00000010311 (NAV3)	ENSGALT00000092313 (0.616147);ENSGALT00000104030 (1.056119);ENSGALT00000104500 (1.042961);ENSGALT00000091169 (1.605907);ENSGALT00000016778 (0.555425);ENSGALT00000091198 (0.979166)
T Cell (spleen)	ENSGALG00000015353 (BBX)	ENSGALT00000095179 (4.948853);ENSGALT00000100423 (1.55338);ENSGALT00000099865 (0.731565);ENSGALT00000107315 (2.100555)
T Cell (spleen)	ENSGALG00000029970 (LIMS1)	ENSGALT00000093228 (2.798263);ENSGALT00000079965 (3.274595);ENSGALT00000090376 (2.850733);ENSGALT00000055362 (1.030193);ENSGALT00000107389 (0.703913)
T Cell (spleen)	ENSGALG00000016926 (KLF12)	ENSGALT00000099648 (1.651636);ENSGALT00000047570 (33.756584);ENSGALT00000082652 (0.721396);ENSGALT00000099284 (1.726934);ENSGALT00000061770 (3.289563);ENSGALT00000097928 (0.637076)
T Cell (spleen)	ENSGALG00000014754	ENSGALT00000083155 (10.307145);ENSGALT00000037054 (7.100299);ENSGALT00000084864 (29.009604);ENSGALT00000087073 (23.764322);ENSGALT00000085518 (0.802999);ENSGALT00000089470 (14.972353);ENSGALT00000089924 (3.694555)
T Cell (spleen)	ENSGALG00000016217	ENSGALT00000071792 (1.550325);ENSGALT00000060820 (0.500523);ENSGALT00000099977 (0.212248);ENSGALT00000026143 (2.890637);ENSGALT00000094823 (24.595984)
T Cell (spleen)	ENSGALG00000016769 (CHST10)	ENSGALT00000094331 (1.590527);ENSGALT00000099654 (4.827187);ENSGALT00000044322 (3.114283);ENSGALT00000027075 (4.211721)
T Cell (spleen)	ENSGALG00000003705 (VPS13C)	ENSGALT00000102295 (9.005772);ENSGALT00000092000 (0.894356);ENSGALT00000106568 (1.083395);ENSGALT00000005871 (6.056887)
T Cell (spleen)	ENSGALG00000004304 (TCF12)	ENSGALT00000083293 (11.33045);ENSGALT00000091688 (0.610922);ENSGALT00000104540 (3.643993);ENSGALT00000095254 (1.314018)
T Cell (spleen)	ENSGALG00000002016 (PRKCD)	ENSGALT00000092002 (2.265215);ENSGALT00000003137 (0.65928);ENSGALT00000036292 (1.782427);ENSGALT00000091006 (1.640124)
T Cell (spleen)	ENSGALG00000035578 (RBM6)	ENSGALT00000093107 (8.690286);ENSGALT00000048024 (1.351419);ENSGALT00000098770 (2.876994);ENSGALT00000095298 (1.753242)
T Cell (spleen)	ENSGALG00000005678 (FLNB)	ENSGALT00000048354 (11.829844);ENSGALT00000055290 (0.499324);ENSGALT00000036256 (5.331033);ENSGALT00000102383 (6.497167)
T Cell (spleen)	ENSGALG00000007052 (PXK)	ENSGALT00000103317 (2.91854);ENSGALT00000091842 (6.532083);ENSGALT00000101401 (12.690397);ENSGALT00000108138 (1.580948)
T Cell (spleen)	ENSGALG00000007302	ENSGALT00000066097 (1.939623);ENSGALT00000067942 (0.516951);ENSGALT00000036231 (4.318156);ENSGALT00000091945 (1.178126)
T Cell (spleen)	ENSGALG00000033301 (DCAF1)	ENSGALT00000082035 (22.027523);ENSGALT00000059075 (0.897132);ENSGALT00000080140 (1.810182);ENSGALT00000107647 (4.795053);ENSGALT00000080541 (2.311805)
T Cell (spleen)	ENSGALG00000008487 (TMCC1)	ENSGALT00000091407 (45.682915);ENSGALT00000013831 (5.025718);ENSGALT00000098840 (17.235254);ENSGALT00000108060 (6.044755);ENSGALT00000100200 (1.756325)
T Cell (spleen)	ENSGALG00000031120 (HNRNPH2)	ENSGALT00000063933 (34.809875);ENSGALT00000080575 (50.615997);ENSGALT00000088178 (68.577454);ENSGALT00000082236 (2.341876);ENSGALT00000085228 (10.724041)
T Cell (spleen)	ENSGALG00000014381 (HNRNPAB)	ENSGALT00000105192 (61.524467);ENSGALT00000083027 (51.300674);ENSGALT00000023233 (15.022631);ENSGALT00000099412 (0.537575)
T Cell (spleen)	ENSGALG00000003217 (LITAF)	ENSGALT00000106526 (9.313964);ENSGALT00000100742 (0.733797);ENSGALT00000096576 (0.814616);ENSGALT00000097415 (0.919272);ENSGALT00000100614 (13.151367)
T Cell (spleen)	ENSGALG00000003781 (SUN1)	ENSGALT00000101958 (0.902333);ENSGALT00000094373 (0.658389);ENSGALT00000099725 (2.448059);ENSGALT00000105932 (1.381194)
T Cell (spleen)	ENSGALG00000006043 (RBBP6)	ENSGALT00000048819 (2.792035);ENSGALT00000009734 (0.585065);ENSGALT00000104922 (0.790321);ENSGALT00000043663 (2.961857)
T Cell (spleen)	ENSGALG00000035152 (ALKBH2)	ENSGALT00000046557 (2.028182);ENSGALT00000047301 (1.008721);ENSGALT00000063986 (0.639534);ENSGALT00000090104 (0.796533)
T Cell (spleen)	ENSGALG00000003941 (FUBP3)	ENSGALT00000098087 (0.577096);ENSGALT00000039554 (3.332083);ENSGALT00000102422 (9.907041);ENSGALT00000096372 (1.444921);ENSGALT00000091402 (0.639636)
T Cell (spleen)	ENSGALG00000001037 (SCAI)	ENSGALT00000106859 (1.411694);ENSGALT00000092995 (1.149875);ENSGALT00000001535 (6.972783);ENSGALT00000103143 (5.286808)
T Cell (spleen)	ENSGALG00000008886 (ZNF618)	ENSGALT00000014440 (1.129834);ENSGALT00000051557 (7.770294);ENSGALT00000103086 (0.859894);ENSGALT00000049691 (1.113137)
T Cell (spleen)	ENSGALG00000037051	ENSGALT00000053956 (24.319496);ENSGALT00000049551 (2.525546);ENSGALT00000047028 (3.108612);ENSGALT00000072094 (0.999894);ENSGALT00000073669 (8.007453)
T Cell (spleen)	ENSGALG00000033320	ENSGALT00000052706 (0.867933);ENSGALT00000083394 (2.755573);ENSGALT00000087493 (2.18843);ENSGALT00000087896 (8.239334);ENSGALT00000083724 (3.003721);ENSGALT00000073675 (2.034491)
T Cell (spleen)	ENSGALG00000036870 (ZNF767)	ENSGALT00000101105 (4.688791);ENSGALT00000094352 (0.751987);ENSGALT00000067678 (1.84265);ENSGALT00000103692 (3.112415)
T Cell (spleen)	ENSGALG00000042822 (TAX1BP1)	ENSGALT00000073050 (4.559113);ENSGALT00000101664 (9.245284);ENSGALT00000106071 (2.740804);ENSGALT00000093818 (2.182283)
T Cell (spleen)	ENSGALG00000040665 (METTL6)	ENSGALT00000081699 (1.989171);ENSGALT00000057417 (1.430412);ENSGALT00000102095 (2.443914);ENSGALT00000082999 (8.587404)
T Cell (spleen)	ENSGALG00000049653 (KMT2C)	ENSGALT00000094833 (4.178965);ENSGALT00000103413 (1.29907);ENSGALT00000101855 (1.37508);ENSGALT00000101754 (1.954967);ENSGALT00000103083 (3.153411)
T Cell (spleen)	ENSGALG00000006542 (ESYT2)	ENSGALT00000097296 (1.779997);ENSGALT00000069388 (5.67169);ENSGALT00000010570 (21.423096);ENSGALT00000058106 (4.538059)
T Cell (spleen)	ENSGALG00000010925 (FAM126A)	ENSGALT00000017774 (9.894252);ENSGALT00000083624 (1.722397);ENSGALT00000092398 (1.094162);ENSGALT00000054835 (3.931456)
T Cell (spleen)	ENSGALG00000031323 (ATP9B)	ENSGALT00000075710 (1.990163);ENSGALT00000081274 (4.248325);ENSGALT00000096761 (3.33105);ENSGALT00000064117 (1.009542);ENSGALT00000099465 (1.63062)
T Cell (spleen)	ENSGALG00000012965 (FAM105A)	ENSGALT00000051532 (4.635598);ENSGALT00000021150 (9.21559);ENSGALT00000078378 (4.679999);ENSGALT00000059329 (2.064724);ENSGALT00000057748 (1.912481)
T Cell (spleen)	ENSGALG00000047461	ENSGALT00000067582 (16.247906);ENSGALT00000092001 (10.06514);ENSGALT00000049646 (0.939073);ENSGALT00000091566 (7.636484);ENSGALT00000096047 (3.676961)
T Cell (spleen)	ENSGALG00000005195 (OSBPL2)	ENSGALT00000008344 (1.285052);ENSGALT00000091413 (5.552151);ENSGALT00000102992 (1.189641);ENSGALT00000100023 (8.082326)
T Cell (spleen)	ENSGALG00000002616 (LZIC)	ENSGALT00000004118 (10.515972);ENSGALT00000104249 (1.477015);ENSGALT00000057519 (0.560947);ENSGALT00000069180 (0.929463)
T Cell (spleen)	ENSGALG00000004796 (CDC42)	ENSGALT00000094662 (119.07579);ENSGALT00000034897 (6.215576);ENSGALT00000049495 (4.380625);ENSGALT00000052911 (29.340294)
T Cell (spleen)	ENSGALG00000014155 (OGDH)	ENSGALT00000029510 (5.156816);ENSGALT00000094484 (14.442943);ENSGALT00000071498 (0.745843);ENSGALT00000102150 (17.942457)
T Cell (spleen)	ENSGALG00000001838 (XPO7)	ENSGALT00000095075 (0.727137);ENSGALT00000106289 (1.493311);ENSGALT00000070374 (5.238669);ENSGALT00000002842 (1.042597)
T Cell (spleen)	ENSGALG00000003189 (NFYC)	ENSGALT00000084690 (1.216974);ENSGALT00000088824 (0.655111);ENSGALT00000070581 (1.063596);ENSGALT00000081077 (0.688587);ENSGALT00000053040 (5.295814)
T Cell (spleen)	ENSGALG00000002144 (THRAP3)	ENSGALT00000003362 (6.589365);ENSGALT00000088308 (6.631909);ENSGALT00000050668 (7.137043);ENSGALT00000093435 (0.974756)
T Cell (spleen)	ENSGALG00000043654	ENSGALT00000049090 (80.171669);ENSGALT00000088150 (38.851894);ENSGALT00000043609 (54.543095);ENSGALT00000108322 (8.206643);ENSGALT00000089447 (8.486675)
T Cell (spleen)	ENSGALG00000000577 (RANBP3)	ENSGALT00000097326 (0.655058);ENSGALT00000000806 (0.442955);ENSGALT00000100734 (2.477526);ENSGALT00000103263 (6.362092)
T Cell (spleen)	ENSGALG00000001093 (TCF3)	ENSGALT00000041183 (0.902315);ENSGALT00000001637 (1.986636);ENSGALT00000104712 (0.844967);ENSGALT00000100867 (1.079741)
T Cell (spleen)	ENSGALG00000004252	ENSGALT00000101791 (17.727203);ENSGALT00000078854 (0.755458);ENSGALT00000006765 (1.285429);ENSGALT00000047711 (3.946277)
T Cell (spleen)	ENSGALG00000029261 (RTN4)	ENSGALT00000050460 (0.538719);ENSGALT00000076385 (1.601228);ENSGALT00000056021 (8.283183);ENSGALT00000057153 (21.963442);ENSGALT00000102479 (5.137228)
T Cell (spleen)	ENSGALG00000012256 (UTRN)	ENSGALT00000072843 (1.79941);ENSGALT00000080254 (0.522151);ENSGALT00000020015 (3.191025);ENSGALT00000081343 (0.799797)
T Cell (spleen)	ENSGALG00000015022 (FYN)	ENSGALT00000024226 (23.062838);ENSGALT00000095078 (5.635387);ENSGALT00000108366 (0.938416);ENSGALT00000091376 (76.06266);ENSGALT00000098070 (6.280928)
T Cell (spleen)	ENSGALG00000015830 (SYNCRIP)	ENSGALT00000081766 (39.621834);ENSGALT00000025521 (13.395052);ENSGALT00000098260 (5.290342);ENSGALT00000077930 (0.512439)
T Cell (spleen)	ENSGALG00000016443 (HPCAL1)	ENSGALT00000063322 (15.884893);ENSGALT00000102053 (4.226839);ENSGALT00000093736 (0.889102);ENSGALT00000100058 (1.009045)
T Cell (spleen)	ENSGALG00000016267 (PHF3)	ENSGALT00000059088 (25.542542);ENSGALT00000078001 (1.906308);ENSGALT00000026230 (3.527692);ENSGALT00000095986 (3.557456)
T Cell (spleen)	ENSGALG00000016421 (ITGB1BP1)	ENSGALT00000047477 (1.086097);ENSGALT00000082086 (1.006735);ENSGALT00000078745 (4.904173);ENSGALT00000061757 (19.477877)
T Cell (spleen)	ENSGALG00000053597 (MBNL3)	ENSGALT00000103228 (0.831319);ENSGALT00000106851 (2.050069);ENSGALT00000106679 (10.18356);ENSGALT00000094472 (0.635332);ENSGALT00000087532 (7.318696)
T Cell (spleen)	ENSGALG00000044716 (KIAA1109)	ENSGALT00000072258 (6.248792);ENSGALT00000103331 (2.987591);ENSGALT00000103953 (0.870688);ENSGALT00000084288 (2.070604)
T Cell (spleen)	ENSGALG00000048572	ENSGALT00000083977 (0.774161);ENSGALT00000089857 (6.514752);ENSGALT00000089862 (3.896674);ENSGALT00000084577 (3.61473);ENSGALT00000087412 (1.72517)
T Cell (spleen)	ENSGALG00000042458 (ACTN1)	ENSGALT00000061392 (5.08632);ENSGALT00000090288 (40.846031);ENSGALT00000057487 (0.49783);ENSGALT00000065010 (1.837203)
T Cell (spleen)	ENSGALG00000011505 (MARK3)	ENSGALT00000099515 (123.435745);ENSGALT00000018759 (2.706855);ENSGALT00000090840 (23.455782);ENSGALT00000098738 (6.211951);ENSGALT00000097343 (7.495774)
T Cell (spleen)	ENSGALG00000006837 (TSPAN4)	ENSGALT00000108376 (65.235794);ENSGALT00000099995 (3.820032);ENSGALT00000107052 (7.793202);ENSGALT00000054634 (43.788223);ENSGALT00000011062 (0.631522)
T Cell (spleen)	ENSGALG00000008380 (DGKZ)	ENSGALT00000098995 (3.977981);ENSGALT00000107848 (3.76018);ENSGALT00000038374 (4.046419);ENSGALT00000094453 (2.098075);ENSGALT00000100157 (1.426123)
T Cell (spleen)	ENSGALG00000000296 (PCNX1)	ENSGALT00000104873 (2.58933);ENSGALT00000092173 (0.917706);ENSGALT00000106332 (9.911508);ENSGALT00000106468 (2.356623)
T Cell (spleen)	ENSGALG00000040464 (STRN3)	ENSGALT00000049631 (3.806112);ENSGALT00000100531 (1.315524);ENSGALT00000102360 (1.951597);ENSGALT00000104893 (2.6192);ENSGALT00000071000 (9.99986)
T Cell (spleen)	ENSGALG00000010665 (FOXN3)	ENSGALT00000073760 (2.202351);ENSGALT00000060791 (3.280012);ENSGALT00000051859 (0.50747);ENSGALT00000081156 (17.156088)
T Cell (spleen)	ENSGALG00000040156 (CCDC88C)	ENSGALT00000081151 (2.912304);ENSGALT00000073401 (2.937533);ENSGALT00000060808 (1.039737);ENSGALT00000094160 (37.819736)
T Cell (spleen)	ENSGALG00000012137 (KTN1)	ENSGALT00000004057 (44.525913);ENSGALT00000051378 (0.511771);ENSGALT00000090624 (0.577904);ENSGALT00000101449 (0.983095)
T Cell (spleen)	ENSGALG00000003701 (SGMS1)	ENSGALT00000040944 (7.072169);ENSGALT00000107360 (1.304688);ENSGALT00000095100 (1.419729);ENSGALT00000005866 (0.578304);ENSGALT00000107022 (1.976792)
T Cell (spleen)	ENSGALG00000006973 (SH2D6)	ENSGALT00000011296 (2.869638);ENSGALT00000092062 (0.570444);ENSGALT00000100016 (0.809458);ENSGALT00000039674 (0.574571)
T Cell (spleen)	ENSGALG00000028512 (LCOR)	ENSGALT00000073831 (3.524872);ENSGALT00000045516 (0.981662);ENSGALT00000068230 (3.555504);ENSGALT00000012355 (18.091183)
T Cell (spleen)	ENSGALG00000003136 (IKZF2)	ENSGALT00000004958 (1.135024);ENSGALT00000052711 (40.060154);ENSGALT00000039949 (52.954063);ENSGALT00000095203 (133.431686);ENSGALT00000101196 (16.640182)
T Cell (spleen)	ENSGALG00000028438 (CLK1)	ENSGALT00000044904 (5.406048);ENSGALT00000105779 (1.095181);ENSGALT00000095126 (25.672432);ENSGALT00000092299 (7.730698)
T Cell (spleen)	ENSGALG00000005782 (GCLM)	ENSGALT00000009287 (24.795712);ENSGALT00000009292 (2.055101);ENSGALT00000094399 (0.600523);ENSGALT00000099771 (3.242287)
T Cell (spleen)	ENSGALG00000034253 (ZNF644)	ENSGALT00000069450 (0.036282);ENSGALT00000104121 (8.03374);ENSGALT00000093959 (1.331334);ENSGALT00000102242 (0.927203)
T Cell (spleen)	ENSGALG00000002192 (PTPRC)	ENSGALT00000078997 (21.211805);ENSGALT00000085261 (27.176783);ENSGALT00000065151 (104.485466);ENSGALT00000055243 (23.550133);ENSGALT00000003428 (3.71801)
T Cell (spleen)	ENSGALG00000011394 (CYP2J21)	ENSGALT00000071319 (5.812238);ENSGALT00000047486 (0.586);ENSGALT00000060039 (0.564833);ENSGALT00000065414 (0.948281);ENSGALT00000059055 (0.926299)
T Cell (spleen)	ENSGALG00000005550 (ST6GAL1)	ENSGALT00000096628 (0.571377);ENSGALT00000107606 (16.731295);ENSGALT00000106461 (1.318509);ENSGALT00000065456 (1.312064);ENSGALT00000096835 (2.306448);ENSGALT00000096296 (0.615457);ENSGALT00000100005 (9.036879);ENSGALT00000100401 (21.939602);ENSGALT00000099037 (17.516304);ENSGALT00000008903 (1.304678)
T Cell (spleen)	ENSGALG00000008684 (EIF4A2)	ENSGALT00000069706 (3.551613);ENSGALT00000072858 (83.360893);ENSGALT00000089621 (6.672755);ENSGALT00000055728 (64.46489)
T Cell (spleen)	ENSGALG00000006908 (DLG1)	ENSGALT00000082028 (1.945591);ENSGALT00000105761 (1.205062);ENSGALT00000102230 (1.771659);ENSGALT00000058957 (1.999615);ENSGALT00000060087 (1.176512)
T Cell (spleen)	ENSGALG00000014786 (PIK3R1)	ENSGALT00000096069 (1.375142);ENSGALT00000104453 (0.783686);ENSGALT00000023868 (0.858984);ENSGALT00000048095 (18.060585)
Thymus	ENSGALG00000050315 (CLC2DL3)	ENSGALT00000105029 (2.970607);ENSGALT00000090989 (6.295943);ENSGALT00000099290 (10.636718);ENSGALT00000069342 (3.59504)
Thymus	ENSGALG00000034590 (CELF2)	ENSGALT00000078403 (0.550105);ENSGALT00000056367 (7.749473);ENSGALT00000103104 (18.307512);ENSGALT00000061305 (1.137541);ENSGALT00000106322 (7.523723)
Thymus	ENSGALG00000014011 (LRMP)	ENSGALT00000106687 (2.299803);ENSGALT00000092246 (4.702133);ENSGALT00000097703 (3.806702);ENSGALT00000022697 (7.496641)
Thymus	ENSGALG00000016926 (KLF12)	ENSGALT00000099648 (2.492486);ENSGALT00000047570 (0.142531);ENSGALT00000082652 (3.135833);ENSGALT00000099284 (0.918879);ENSGALT00000061770 (6.444378)
Thymus	ENSGALG00000014754	ENSGALT00000084864 (16.63702);ENSGALT00000087073 (32.515102);ENSGALT00000037054 (14.415586);ENSGALT00000089470 (27.439829);ENSGALT00000089924 (11.614671)
Thymus	ENSGALG00000016769 (CHST10)	ENSGALT00000094331 (6.167908);ENSGALT00000099654 (2.064377);ENSGALT00000044322 (2.289117);ENSGALT00000027075 (4.566778)
Thymus	ENSGALG00000030812 (CSNK1G1)	ENSGALT00000093350 (0.266197);ENSGALT00000050537 (5.605507);ENSGALT00000063644 (10.559185);ENSGALT00000094686 (0.519979)
Thymus	ENSGALG00000037723	ENSGALT00000107590 (0.872311);ENSGALT00000064509 (4.941674);ENSGALT00000076616 (1.944143);ENSGALT00000097315 (11.463146)
Thymus	ENSGALG00000008095 (KIF23)	ENSGALT00000013141 (0.751177);ENSGALT00000093421 (1.724218);ENSGALT00000048183 (9.510781);ENSGALT00000087441 (1.165264)
Thymus	ENSGALG00000003521 (TPM1)	ENSGALT00000084241 (1.653991);ENSGALT00000060647 (2.359628);ENSGALT00000085479 (5.440861);ENSGALT00000005572 (3.919747);ENSGALT00000077229 (2.903833)
Thymus	ENSGALG00000002016 (PRKCD)	ENSGALT00000092002 (2.104467);ENSGALT00000003137 (10.126616);ENSGALT00000036292 (1.929669);ENSGALT00000058550 (1.871567);ENSGALT00000091006 (0.929978)
Thymus	ENSGALG00000007302	ENSGALT00000066097 (1.446718);ENSGALT00000036231 (1.996954);ENSGALT00000067942 (3.745151);ENSGALT00000056400 (0.519158);ENSGALT00000049861 (0.699468)
Thymus	ENSGALG00000008487 (TMCC1)	ENSGALT00000091407 (6.433216);ENSGALT00000013831 (1.983074);ENSGALT00000098840 (12.882891);ENSGALT00000108060 (3.129655)
Thymus	ENSGALG00000014381 (HNRNPAB)	ENSGALT00000083027 (14.278751);ENSGALT00000105192 (119.526184);ENSGALT00000023233 (8.743504);ENSGALT00000099412 (2.461593)
Thymus	ENSGALG00000006043 (RBBP6)	ENSGALT00000009734 (2.293167);ENSGALT00000104922 (0.516837);ENSGALT00000048819 (8.35609);ENSGALT00000043663 (8.797559)
Thymus	ENSGALG00000007762 (CREBBP)	ENSGALT00000097190 (4.486794);ENSGALT00000039566 (5.703457);ENSGALT00000065134 (5.032417);ENSGALT00000052317 (11.696829)
Thymus	ENSGALG00000002536 (STX2)	ENSGALT00000034743 (0.663302);ENSGALT00000046496 (3.981618);ENSGALT00000078399 (13.7035);ENSGALT00000099122 (3.734503)
Thymus	ENSGALG00000047380	ENSGALT00000093071 (1.102526);ENSGALT00000091250 (0.554289);ENSGALT00000091078 (2.854466);ENSGALT00000093088 (2.638956);ENSGALT00000091475 (0.718079);ENSGALT00000099209 (2.385094)
Thymus	ENSGALG00000050091	ENSGALT00000092537 (1.657046);ENSGALT00000097044 (6.174536);ENSGALT00000099220 (2.706779);ENSGALT00000086006 (1.740982)
Thymus	ENSGALG00000000993 (GAPVD1)	ENSGALT00000064778 (7.11566);ENSGALT00000092719 (3.708226);ENSGALT00000098652 (6.045698);ENSGALT00000001466 (4.402752)
Thymus	ENSGALG00000000906 (RALGPS1)	ENSGALT00000051891 (1.036634);ENSGALT00000097803 (1.438642);ENSGALT00000001330 (2.037795);ENSGALT00000049922 (1.923383);ENSGALT00000092370 (11.842624)
Thymus	ENSGALG00000003454 (ZNF207)	ENSGALT00000085796 (5.087457);ENSGALT00000060193 (3.815352);ENSGALT00000005471 (7.306523);ENSGALT00000066237 (4.181956);ENSGALT00000046245 (2.219381)
Thymus	ENSGALG00000037051	ENSGALT00000053956 (52.839848);ENSGALT00000049551 (44.361912);ENSGALT00000073554 (1.074079);ENSGALT00000080376 (1.812258);ENSGALT00000048512 (2.506936);ENSGALT00000088648 (0.8454);ENSGALT00000047028 (9.071213);ENSGALT00000073669 (2.265069)
Thymus	ENSGALG00000001049	ENSGALT00000102336 (6.226475);ENSGALT00000097527 (0.534663);ENSGALT00000001571 (3.584745);ENSGALT00000049664 (1.068153)
Thymus	ENSGALG00000033320	ENSGALT00000052706 (1.346678);ENSGALT00000083394 (5.543611);ENSGALT00000087493 (2.609476);ENSGALT00000087896 (24.092754);ENSGALT00000083724 (3.629286);ENSGALT00000073675 (7.739937)
Thymus	ENSGALG00000036870 (ZNF767)	ENSGALT00000101105 (8.800866);ENSGALT00000094352 (0.67257);ENSGALT00000067678 (1.018389);ENSGALT00000103692 (3.017671)
Thymus	ENSGALG00000040665 (METTL6)	ENSGALT00000081699 (3.867808);ENSGALT00000057417 (3.05177);ENSGALT00000102095 (1.415222);ENSGALT00000082999 (10.030802);ENSGALT00000099031 (1.601927)
Thymus	ENSGALG00000037193 (HECW1)	ENSGALT00000057176 (2.205971);ENSGALT00000094301 (1.997995);ENSGALT00000065224 (0.630731);ENSGALT00000107610 (0.71483)
Thymus	ENSGALG00000013640 (MBP)	ENSGALT00000098500 (2.14575);ENSGALT00000097304 (35.793152);ENSGALT00000100282 (0.12295);ENSGALT00000100039 (22.808661);ENSGALT00000102124 (1.732211);ENSGALT00000022187 (0.675014)
Thymus	ENSGALG00000045021	ENSGALT00000089954 (6.305339);ENSGALT00000065905 (0.6312);ENSGALT00000106101 (1.958261);ENSGALT00000105731 (11.399817)
Thymus	ENSGALG00000049653 (KMT2C)	ENSGALT00000101855 (2.53864);ENSGALT00000101754 (1.068643);ENSGALT00000094833 (1.439773);ENSGALT00000103413 (3.104244);ENSGALT00000103083 (16.674164)
Thymus	ENSGALG00000011254 (SATB1)	ENSGALT00000018362 (198.543945);ENSGALT00000047367 (18.536734);ENSGALT00000092841 (2.192154);ENSGALT00000042895 (13.773956)
Thymus	ENSGALG00000032647 (CLASP2)	ENSGALT00000065195 (0.724628);ENSGALT00000067482 (12.384583);ENSGALT00000098887 (0.616246);ENSGALT00000091569 (1.318099);ENSGALT00000094579 (18.171921)
Thymus	ENSGALG00000047461	ENSGALT00000067582 (5.131991);ENSGALT00000092001 (9.559035);ENSGALT00000091566 (5.360569);ENSGALT00000096047 (1.091379)
Thymus	ENSGALG00000031387 (YWHAZ)	ENSGALT00000084548 (1.131496);ENSGALT00000077278 (128.873535);ENSGALT00000059383 (0.899802);ENSGALT00000087563 (3.092707);ENSGALT00000086950 (1.642708)
Thymus	ENSGALG00000036490 (FAM49B)	ENSGALT00000098369 (1.537715);ENSGALT00000058959 (0.509436);ENSGALT00000100657 (1.354238);ENSGALT00000107697 (26.138)
Thymus	ENSGALG00000004796 (CDC42)	ENSGALT00000094662 (138.078766);ENSGALT00000034897 (8.890146);ENSGALT00000049495 (3.196832);ENSGALT00000052911 (10.087589)
Thymus	ENSGALG00000001475 (STMN1)	ENSGALT00000083476 (20.90406);ENSGALT00000068880 (155.160309);ENSGALT00000087509 (24.340822);ENSGALT00000002237 (13.263845);ENSGALT00000084445 (33.602856)
Thymus	ENSGALG00000003189 (NFYC)	ENSGALT00000088824 (1.310156);ENSGALT00000081077 (1.777335);ENSGALT00000035036 (1.201666);ENSGALT00000053040 (6.370815)
Thymus	ENSGALG00000006512 (HSPA8)	ENSGALT00000060234 (0.169184);ENSGALT00000010524 (7.126563);ENSGALT00000053246 (11.950799);ENSGALT00000089723 (15.407933)
Thymus	ENSGALG00000000751 (ARNT)	ENSGALT00000029129 (5.246184);ENSGALT00000050457 (0.007909);ENSGALT00000070053 (0.865488);ENSGALT00000046934 (2.386772)
Thymus	ENSGALG00000013537 (TPM3)	ENSGALT00000022043 (34.490299);ENSGALT00000087031 (73.415863);ENSGALT00000052475 (60.224609);ENSGALT00000040693 (5.951521)
Thymus	ENSGALG00000036093 (PTPN7)	ENSGALT00000096984 (6.055685);ENSGALT00000098256 (5.947608);ENSGALT00000100118 (7.868665);ENSGALT00000094893 (0.618261)
Thymus	ENSGALG00000043654	ENSGALT00000049090 (14.175819);ENSGALT00000088150 (3.775565);ENSGALT00000043609 (4.010965);ENSGALT00000108322 (1.526814);ENSGALT00000089447 (1.697268)
Thymus	ENSGALG00000001093 (TCF3)	ENSGALT00000041183 (9.457603);ENSGALT00000001637 (7.616505);ENSGALT00000053250 (0.595677);ENSGALT00000104712 (1.482408);ENSGALT00000100867 (0.877627)
Thymus	ENSGALG00000004252	ENSGALT00000101791 (14.316172);ENSGALT00000078854 (0.705766);ENSGALT00000006765 (1.244722);ENSGALT00000047711 (4.798607)
Thymus	ENSGALG00000029261 (RTN4)	ENSGALT00000076385 (1.039359);ENSGALT00000056021 (11.51101);ENSGALT00000057153 (9.285892);ENSGALT00000102479 (16.676603)
Thymus	ENSGALG00000009871 (RCOR3)	ENSGALT00000016049 (5.897553);ENSGALT00000099668 (1.293272);ENSGALT00000095284 (5.412982);ENSGALT00000098542 (1.905853)
Thymus	ENSGALG00000016421 (ITGB1BP1)	ENSGALT00000082086 (0.945161);ENSGALT00000026489 (1.513461);ENSGALT00000078745 (0.620885);ENSGALT00000061757 (7.159125)
Thymus	ENSGALG00000049399 (DCAF15)	ENSGALT00000093757 (14.55932);ENSGALT00000097987 (4.094637);ENSGALT00000093074 (6.827109);ENSGALT00000106856 (1.126916)
Thymus	ENSGALG00000012264 (TRMT10A)	ENSGALT00000092214 (1.01578);ENSGALT00000020032 (8.055551);ENSGALT00000096992 (0.752038);ENSGALT00000097212 (0.752532)
Thymus	ENSGALG00000014537 (BMF)	ENSGALT00000101802 (1.670894);ENSGALT00000046117 (9.683124);ENSGALT00000023454 (3.135368);ENSGALT00000108086 (0.632772)
Thymus	ENSGALG00000008380 (DGKZ)	ENSGALT00000098995 (1.784348);ENSGALT00000107848 (4.106797);ENSGALT00000038374 (7.751125);ENSGALT00000094453 (2.881783);ENSGALT00000100157 (0.574386)
Thymus	ENSGALG00000031862 (BCL11B)	ENSGALT00000055216 (38.921577);ENSGALT00000105727 (5.162208);ENSGALT00000070051 (56.068432);ENSGALT00000083079 (3.906557)
Thymus	ENSGALG00000050205	ENSGALT00000102927 (3.854049);ENSGALT00000103618 (3.801391);ENSGALT00000104254 (1.515695);ENSGALT00000101996 (0.900723)
Thymus	ENSGALG00000003136 (IKZF2)	ENSGALT00000004958 (1.415872);ENSGALT00000052711 (12.201653);ENSGALT00000039949 (33.598751);ENSGALT00000101196 (1.627888)
Thymus	ENSGALG00000002192 (PTPRC)	ENSGALT00000078997 (15.229768);ENSGALT00000085261 (7.711231);ENSGALT00000055243 (3.200613);ENSGALT00000003428 (1.3893);ENSGALT00000065151 (39.468307)
Thymus	ENSGALG00000005550 (ST6GAL1)	ENSGALT00000107606 (5.727213);ENSGALT00000106461 (0.774092);ENSGALT00000065456 (0.963805);ENSGALT00000096835 (2.146783);ENSGALT00000100005 (2.268328);ENSGALT00000100401 (3.807019);ENSGALT00000099037 (11.771423)
Thymus	ENSGALG00000008684 (EIF4A2)	ENSGALT00000069706 (2.280804);ENSGALT00000072858 (44.830772);ENSGALT00000089621 (7.515772);ENSGALT00000055728 (71.62291)
Thymus	ENSGALG00000002929 (TRIP12)	ENSGALT00000058935 (27.594624);ENSGALT00000103427 (0.74509);ENSGALT00000075489 (0.458146);ENSGALT00000004623 (3.839938)
Thymus	ENSGALG00000006908 (DLG1)	ENSGALT00000058957 (1.926812);ENSGALT00000102230 (1.32078);ENSGALT00000082028 (2.136248);ENSGALT00000060087 (1.700816)
Thymus	ENSGALG00000014645 (MEF2C)	ENSGALT00000079261 (1.060911);ENSGALT00000060803 (1.262855);ENSGALT00000023605 (1.436882);ENSGALT00000060607 (1.449707);ENSGALT00000091009 (0.663876)
Thymus	ENSGALG00000014682 (CAST)	ENSGALT00000053381 (1.173188);ENSGALT00000054319 (1.550912);ENSGALT00000060443 (1.900327);ENSGALT00000104322 (1.719464)
Jejunum	ENSGALG00000017159 (ATM)	ENSGALT00000027713 (10.204509)
Jejunum	ENSGALG00000003705 (VPS13C)	ENSGALT00000102295 (6.285968);ENSGALT00000092000 (1.862608);ENSGALT00000005871 (3.609619)
Jejunum	ENSGALG00000003521 (TPM1)	ENSGALT00000084241 (24.68453);ENSGALT00000060647 (37.353886);ENSGALT00000085479 (33.817848);ENSGALT00000005572 (6.083618);ENSGALT00000053608 (0.696588)
Jejunum	ENSGALG00000004304 (TCF12)	ENSGALT00000083293 (2.877839);ENSGALT00000091688 (1.25702);ENSGALT00000095254 (1.241305)
Jejunum	ENSGALG00000002407 (HYDIN)	ENSGALT00000003789 (0.257993)
Jejunum	ENSGALG00000043725	ENSGALT00000058898 (0.398491)
Jejunum	ENSGALG00000035578 (RBM6)	ENSGALT00000093107 (1.421589);ENSGALT00000048024 (0.718157);ENSGALT00000095298 (0.656251)
Jejunum	ENSGALG00000005678 (FLNB)	ENSGALT00000048354 (11.492426);ENSGALT00000055290 (20.714764)
Jejunum	ENSGALG00000002099	ENSGALT00000060362 (11.756176);ENSGALT00000106892 (0.990868);ENSGALT00000003276 (0.59701);ENSGALT00000103697 (1.204578)
Jejunum	ENSGALG00000005601	ENSGALT00000008986 (0.765228)
Jejunum	ENSGALG00000007431 (MAGI1)	ENSGALT00000094079 (1.05536);ENSGALT00000012029 (0.009653)
Jejunum	ENSGALG00000008487 (TMCC1)	ENSGALT00000091407 (3.503431);ENSGALT00000013831 (0.833262);ENSGALT00000108060 (4.686927)
Jejunum	ENSGALG00000031120 (HNRNPH2)	ENSGALT00000063933 (1.184478);ENSGALT00000080575 (6.601722);ENSGALT00000088178 (11.080464);ENSGALT00000085228 (0.658271)
Jejunum	ENSGALG00000002273 (LYRM1)	ENSGALT00000003565 (0.10514);ENSGALT00000093520 (3.448661)
Jejunum	ENSGALG00000053225	ENSGALT00000047158 (0.601602)
Jejunum	ENSGALG00000005215 (CACNA1H)	ENSGALT00000008381 (0.863182)
Jejunum	ENSGALG00000043363 (KIAA0556)	ENSGALT00000070416 (0.868643)
Jejunum	ENSGALG00000002350	ENSGALT00000003708 (0.947797)
Jejunum	ENSGALG00000005379 (SGSM1)	ENSGALT00000008642 (0.653839)
Jejunum	ENSGALG00000045218 (MYO18B)	ENSGALT00000085378 (0.317053)
Jejunum	ENSGALG00000033932 (BF1)	ENSGALT00000066783 (12.423445);ENSGALT00000073734 (5.429459)
Jejunum	ENSGALG00000008844 (SLC31A1)	ENSGALT00000066194 (9.276944);ENSGALT00000071700 (1.687587);ENSGALT00000047864 (2.657514);ENSGALT00000101330 (1.52473);ENSGALT00000085420 (0.586809)
Jejunum	ENSGALG00000002050 (EXOC7)	ENSGALT00000083738 (4.107131);ENSGALT00000061271 (0.532547);ENSGALT00000003188 (0.6693)
Jejunum	ENSGALG00000003454 (ZNF207)	ENSGALT00000085796 (1.507144);ENSGALT00000060193 (6.083031);ENSGALT00000005471 (0.724458)
Jejunum	ENSGALG00000047043	ENSGALT00000105119 (0.407644)
Jejunum	ENSGALG00000042257 (MYH1F)	ENSGALT00000082455 (0.068642)
Jejunum	ENSGALG00000002389	ENSGALT00000003760 (9.997189)
Jejunum	ENSGALG00000037051	ENSGALT00000053956 (10.537463);ENSGALT00000049551 (6.56866);ENSGALT00000048512 (1.144007);ENSGALT00000047028 (1.220973)
Jejunum	ENSGALG00000001363 (MYBBP1A)	ENSGALT00000106054 (3.848807);ENSGALT00000082376 (4.585134)
Jejunum	ENSGALG00000033320	ENSGALT00000083394 (0.700652);ENSGALT00000087493 (0.616827);ENSGALT00000087896 (3.346749);ENSGALT00000083724 (0.516011);ENSGALT00000073675 (0.824621)
Jejunum	ENSGALG00000001263 (GTF2IRD1)	ENSGALT00000001926 (1.208381)
Jejunum	ENSGALG00000006112 (SCN5A)	ENSGALT00000031281 (0.509726)
Jejunum	ENSGALG00000006939 (PFKP)	ENSGALT00000058038 (3.393466);ENSGALT00000051117 (2.155493);ENSGALT00000011246 (9.075067)
Jejunum	ENSGALG00000007125 (PARD3)	ENSGALT00000059013 (0.130885)
Jejunum	ENSGALG00000042822 (TAX1BP1)	ENSGALT00000073050 (1.284908);ENSGALT00000101664 (12.504847);ENSGALT00000106071 (4.301546);ENSGALT00000093818 (0.659766)
Jejunum	ENSGALG00000040665 (METTL6)	ENSGALT00000081699 (0.846449);ENSGALT00000057417 (0.763348);ENSGALT00000082999 (1.042221);ENSGALT00000102095 (0.573223);ENSGALT00000099031 (0.57978)
Jejunum	ENSGALG00000042134 (PIEZO2)	ENSGALT00000065142 (0.707657)
Jejunum	ENSGALG00000032534	ENSGALT00000067850 (0.395913)
Jejunum	ENSGALG00000049653 (KMT2C)	ENSGALT00000094833 (0.771169);ENSGALT00000101855 (2.359195)
Jejunum	ENSGALG00000028357	ENSGALT00000046122 (0.614818)
Jejunum	ENSGALG00000008912 (ABCB1)	ENSGALT00000070008 (64.848267)
Jejunum	ENSGALG00000010925 (FAM126A)	ENSGALT00000017774 (17.268076);ENSGALT00000083624 (0.565452);ENSGALT00000054835 (1.378941)
Jejunum	ENSGALG00000011405 (SLC4A7)	ENSGALT00000096470 (1.829132);ENSGALT00000105232 (0.016684);ENSGALT00000095666 (0.540393);ENSGALT00000094235 (1.947845)
Jejunum	ENSGALG00000032647 (CLASP2)	ENSGALT00000067482 (0.25945);ENSGALT00000065195 (0.540532);ENSGALT00000094579 (4.653335)
Jejunum	ENSGALG00000046360	ENSGALT00000088433 (0.925891);ENSGALT00000105673 (3.327827)
Jejunum	ENSGALG00000013268	ENSGALT00000021845 (0.485273)
Jejunum	ENSGALG00000047461	ENSGALT00000067582 (1.753246);ENSGALT00000092001 (7.740372);ENSGALT00000091566 (4.471103);ENSGALT00000096047 (0.515597)
Jejunum	ENSGALG00000004796 (CDC42)	ENSGALT00000094662 (46.00301);ENSGALT00000034897 (6.331194);ENSGALT00000049495 (0.902452);ENSGALT00000052911 (2.542625)
Jejunum	ENSGALG00000030229 (CSMD2)	ENSGALT00000071991 (0.296717)
Jejunum	ENSGALG00000042598 (PUM1)	ENSGALT00000050930 (0.658193);ENSGALT00000048377 (0.570697)
Jejunum	ENSGALG00000004155 (MYOM3)	ENSGALT00000006605 (0.374602)
Jejunum	ENSGALG00000035923 (MTMR11)	ENSGALT00000092961 (0.558531);ENSGALT00000079649 (0.293695)
Jejunum	ENSGALG00000042129	ENSGALT00000057191 (6.324821);ENSGALT00000046897 (0.901684)
Jejunum	ENSGALG00000000751 (ARNT)	ENSGALT00000029129 (2.638756);ENSGALT00000050457 (0.396906);ENSGALT00000046934 (0.74938)
Jejunum	ENSGALG00000013537 (TPM3)	ENSGALT00000022043 (1.334829);ENSGALT00000087031 (17.52203);ENSGALT00000052475 (0.669634);ENSGALT00000067435 (0.893807);ENSGALT00000065290 (2.828191)
Jejunum	ENSGALG00000014656 (RPRD2)	ENSGALT00000054577 (0.38112);ENSGALT00000054447 (1.935655)
Jejunum	ENSGALG00000003149	ENSGALT00000004981 (7.318518)
Jejunum	ENSGALG00000037625 (FBN3)	ENSGALT00000057924 (0.112099)
Jejunum	ENSGALG00000038972	ENSGALT00000076992 (3.131787)
Jejunum	ENSGALG00000011000 (TARBP1)	ENSGALT00000017913 (6.502108)
Jejunum	ENSGALG00000013935 (BCLAF1)	ENSGALT00000107752 (1.028677);ENSGALT00000106218 (1.242343)
Jejunum	ENSGALG00000015478 (USP45)	ENSGALT00000024961 (1.230568);ENSGALT00000106592 (0.017447);ENSGALT00000024962 (3.391192)
Jejunum	ENSGALG00000016289 (DST)	ENSGALT00000048133 (6.404842);ENSGALT00000106700 (5.826717);ENSGALT00000081342 (4.346904);ENSGALT00000026264 (4.81073)
Jejunum	ENSGALG00000016455	ENSGALT00000026546 (0.105979)
Jejunum	ENSGALG00000010812 (RYR2)	ENSGALT00000017582 (1.580186)
Jejunum	ENSGALG00000011329 (AFDN)	ENSGALT00000018484 (1.64271);ENSGALT00000069813 (1.54879);ENSGALT00000058465 (0.689357)
Jejunum	ENSGALG00000016481 (PUM2)	ENSGALT00000026590 (11.05737);ENSGALT00000047806 (0.857269);ENSGALT00000062855 (1.580701)
Jejunum	ENSGALG00000037131	ENSGALT00000077323 (0.302733)
Jejunum	ENSGALG00000049533	ENSGALT00000094580 (1.423974)
Jejunum	ENSGALG00000008633 (SEPT6)	ENSGALT00000084264 (0.058484)
Jejunum	ENSGALG00000040484 (SEC31A)	ENSGALT00000104166 (3.021542);ENSGALT00000103701 (0.513681);ENSGALT00000092922 (0.763376);ENSGALT00000097812 (1.075004)
Jejunum	ENSGALG00000023199 (HNRNPDL)	ENSGALT00000038016 (3.401848);ENSGALT00000047514 (3.294235);ENSGALT00000068418 (48.749676)
Jejunum	ENSGALG00000010316	ENSGALT00000038383 (0.676002)
Jejunum	ENSGALG00000020160 (ADH6)	ENSGALT00000106251 (39.208023);ENSGALT00000077492 (3.097091);ENSGALT00000032123 (13.009321);ENSGALT00000106572 (2.503162);ENSGALT00000032121 (58.918442)
Jejunum	ENSGALG00000013602 (PCM1)	ENSGALT00000105592 (0.007841)
Jejunum	ENSGALG00000006172 (ABCC8)	ENSGALT00000009964 (0.778522)
Jejunum	ENSGALG00000007330 (CTNND1)	ENSGALT00000096348 (0.886043);ENSGALT00000091563 (0.931688);ENSGALT00000091574 (16.250076)
Jejunum	ENSGALG00000009705 (RYR3)	ENSGALT00000077897 (3.004694)
Jejunum	ENSGALG00000031862 (BCL11B)	ENSGALT00000055216 (2.77879);ENSGALT00000105727 (1.626304);ENSGALT00000070051 (2.173661)
Jejunum	ENSGALG00000038722 (SORBS1)	ENSGALT00000096948 (0.073883);ENSGALT00000062303 (2.28377)
Jejunum	ENSGALG00000006109 (MAPK8)	ENSGALT00000009862 (1.948795);ENSGALT00000099087 (0.069382)
Jejunum	ENSGALG00000006165	ENSGALT00000009953 (2.705885)
Jejunum	ENSGALG00000004871 (RPS24)	ENSGALT00000098941 (84.161011);ENSGALT00000084442 (7.650393);ENSGALT00000062091 (9.745964);ENSGALT00000072914 (1.327368)
Jejunum	ENSGALG00000039528 (PLCE1)	ENSGALT00000080029 (1.219007)
Jejunum	ENSGALG00000036896	ENSGALT00000082951 (0.203091)
Jejunum	ENSGALG00000003923 (COL6A3)	ENSGALT00000006250 (1.171812);ENSGALT00000104422 (0.014376)
Jejunum	ENSGALG00000012246 (R3HDM1)	ENSGALT00000053334 (0.022787)
Jejunum	ENSGALG00000003862 (LRRFIP1)	ENSGALT00000006147 (0.264012);ENSGALT00000101991 (2.276191);ENSGALT00000094101 (2.238189)
Jejunum	ENSGALG00000052302	ENSGALT00000094938 (0.37227)
Jejunum	ENSGALG00000004627	ENSGALT00000007372 (4.50353)
Jejunum	ENSGALG00000010053 (PTPRF)	ENSGALT00000091047 (11.065845);ENSGALT00000077706 (0.343621)
Jejunum	ENSGALG00000010924 (NFIA)	ENSGALT00000038017 (5.116983);ENSGALT00000089720 (0.638719);ENSGALT00000089894 (0.70323);ENSGALT00000017773 (0.030042)
Jejunum	ENSGALG00000010934 (PATJ)	ENSGALT00000047771 (1.401067);ENSGALT00000057809 (0.238083);ENSGALT00000017789 (0.902371)
Jejunum	ENSGALG00000002192 (PTPRC)	ENSGALT00000055243 (0.746741);ENSGALT00000085261 (1.730762);ENSGALT00000065151 (7.861564);ENSGALT00000078997 (0.876761)
Jejunum	ENSGALG00000010629 (TUT4)	ENSGALT00000017295 (32.687241)
Jejunum	ENSGALG00000011394 (CYP2J21)	ENSGALT00000071319 (27.63596);ENSGALT00000047486 (0.766569);ENSGALT00000060039 (3.051355);ENSGALT00000059055 (3.843958);ENSGALT00000065414 (7.710656)
Jejunum	ENSGALG00000005550 (ST6GAL1)	ENSGALT00000107606 (1.630295);ENSGALT00000096835 (0.132105);ENSGALT00000100401 (1.001517);ENSGALT00000099037 (0.669638)
Jejunum	ENSGALG00000003079 (MFF)	ENSGALT00000004870 (3.581985);ENSGALT00000057391 (0.814185);ENSGALT00000087596 (0.462362);ENSGALT00000065216 (0.53218)
Jejunum	ENSGALG00000008684 (EIF4A2)	ENSGALT00000069706 (3.612383);ENSGALT00000072858 (3.113151);ENSGALT00000089621 (0.966321);ENSGALT00000055728 (28.102076)
Jejunum	ENSGALG00000004946	ENSGALT00000007918 (0.848674)
Jejunum	ENSGALG00000002929 (TRIP12)	ENSGALT00000058935 (9.027664);ENSGALT00000103427 (0.522541);ENSGALT00000075489 (0.020321);ENSGALT00000004623 (1.484485)
Jejunum	ENSGALG00000006908 (DLG1)	ENSGALT00000058957 (1.265847);ENSGALT00000082028 (1.345585);ENSGALT00000060087 (0.259261)
Jejunum	ENSGALG00000029190 (MBNL1)	ENSGALT00000077162 (0.507159);ENSGALT00000074316 (1.972191);ENSGALT00000076947 (12.368154)
Jejunum	ENSGALG00000048475	ENSGALT00000097155 (9.50104)
Jejunum	ENSGALG00000053881	ENSGALT00000106852 (3.829048)
Jejunum	ENSGALG00000031341	ENSGALT00000067402 (7.89787)
Jejunum	ENSGALG00000025842 (TPM2)	ENSGALT00000103185 (0.647795);ENSGALT00000089895 (0.927052);ENSGALT00000068263 (3.57465)
Jejunum	ENSGALG00000035912	ENSGALT00000093009 (0.528082);ENSGALT00000093745 (0.133331);ENSGALT00000097554 (2.303581)
Jejunum	ENSGALG00000014682 (CAST)	ENSGALT00000054319 (1.336235);ENSGALT00000053381 (1.382122);ENSGALT00000060443 (7.501558);ENSGALT00000104322 (0.616567)
Macrophage (lung)	ENSGALG00000050315 (CLC2DL3)	ENSGALT00000105029 (12.227118);ENSGALT00000099290 (6.171823);ENSGALT00000069342 (3.369715)
Macrophage (lung)	ENSGALG00000010935 (PTPRQ)	ENSGALT00000017794 (1.464834)
Macrophage (lung)	ENSGALG00000041193 (NFYB)	ENSGALT00000067128 (6.841133);ENSGALT00000054743 (4.665912);ENSGALT00000090973 (2.348343);ENSGALT00000101106 (1.412536)
Macrophage (lung)	ENSGALG00000013177 (BCAT1)	ENSGALT00000103650 (30.532413);ENSGALT00000102930 (1.283055);ENSGALT00000092355 (2.237695)
Macrophage (lung)	ENSGALG00000014094 (STK38L)	ENSGALT00000022818 (1.370914);ENSGALT00000067928 (6.922264);ENSGALT00000097967 (0.576999)
Macrophage (lung)	ENSGALG00000014106 (PPFIBP1)	ENSGALT00000097443 (6.057678);ENSGALT00000091325 (2.079681);ENSGALT00000022836 (1.148231);ENSGALT00000022837 (7.845194)
Macrophage (lung)	ENSGALG00000035228 (SPAG17)	ENSGALT00000071804 (0.548335)
Macrophage (lung)	ENSGALG00000014924 (POLQ)	ENSGALT00000024072 (2.478073)
Macrophage (lung)	ENSGALG00000015353 (BBX)	ENSGALT00000100423 (4.983585);ENSGALT00000099865 (1.34029)
Macrophage (lung)	ENSGALG00000029970 (LIMS1)	ENSGALT00000093228 (0.963985);ENSGALT00000079965 (8.261446);ENSGALT00000090376 (5.243058);ENSGALT00000055362 (2.196129);ENSGALT00000107389 (2.106925)
Macrophage (lung)	ENSGALG00000016915 (MYCBP2)	ENSGALT00000070907 (1.129073);ENSGALT00000097774 (1.329443)
Macrophage (lung)	ENSGALG00000033966 (TENM4)	ENSGALT00000070488 (2.862417)
Macrophage (lung)	ENSGALG00000008328 (RSBN1L)	ENSGALT00000013555 (5.381951);ENSGALT00000083648 (0.621064)
Macrophage (lung)	ENSGALG00000043355	ENSGALT00000069091 (2.319462)
Macrophage (lung)	ENSGALG00000029379 (BRD1)	ENSGALT00000055780 (1.111155);ENSGALT00000100214 (0.062856);ENSGALT00000056505 (5.279078);ENSGALT00000090641 (16.857334)
Macrophage (lung)	ENSGALG00000030550 (ATP2B1)	ENSGALT00000055271 (0.233064);ENSGALT00000082937 (2.682006);ENSGALT00000066504 (53.117264)
Macrophage (lung)	ENSGALG00000039245 (STAB2)	ENSGALT00000107566 (0.873341)
Macrophage (lung)	ENSGALG00000014754	ENSGALT00000084864 (6.892427);ENSGALT00000087073 (20.77766);ENSGALT00000037054 (10.718081);ENSGALT00000089470 (11.864165);ENSGALT00000089924 (8.537251)
Macrophage (lung)	ENSGALG00000016217	ENSGALT00000071792 (1.020887);ENSGALT00000099977 (12.708111);ENSGALT00000060820 (1.033853);ENSGALT00000026143 (1.974731);ENSGALT00000094823 (3.952029)
Macrophage (lung)	ENSGALG00000003705 (VPS13C)	ENSGALT00000102295 (39.795124);ENSGALT00000092000 (5.512833);ENSGALT00000005871 (12.048392)
Macrophage (lung)	ENSGALG00000033198 (MYO5C)	ENSGALT00000058969 (1.473645)
Macrophage (lung)	ENSGALG00000035202 (AP3B2)	ENSGALT00000077812 (0.941591)
Macrophage (lung)	ENSGALG00000003521 (TPM1)	ENSGALT00000084241 (10.012045);ENSGALT00000060647 (2.564432);ENSGALT00000085479 (4.86744);ENSGALT00000005572 (20.130459);ENSGALT00000053608 (0.770639)
Macrophage (lung)	ENSGALG00000004304 (TCF12)	ENSGALT00000083293 (20.97389);ENSGALT00000104540 (2.303534);ENSGALT00000095254 (2.327915)
Macrophage (lung)	ENSGALG00000021442 (CARMIL2)	ENSGALT00000034617 (0.904285)
Macrophage (lung)	ENSGALG00000002407 (HYDIN)	ENSGALT00000003789 (0.485983)
Macrophage (lung)	ENSGALG00000043725	ENSGALT00000058898 (9.10394)
Macrophage (lung)	ENSGALG00000002016 (PRKCD)	ENSGALT00000092002 (5.343926);ENSGALT00000003137 (4.134521);ENSGALT00000036292 (1.238485);ENSGALT00000058550 (0.555237);ENSGALT00000091006 (7.508993)
Macrophage (lung)	ENSGALG00000035578 (RBM6)	ENSGALT00000093107 (3.368482);ENSGALT00000048024 (1.748526);ENSGALT00000098770 (4.445908);ENSGALT00000095298 (1.461805)
Macrophage (lung)	ENSGALG00000005678 (FLNB)	ENSGALT00000048354 (9.715379);ENSGALT00000055290 (0.172152);ENSGALT00000036256 (9.837747);ENSGALT00000102383 (3.237047)
Macrophage (lung)	ENSGALG00000002099	ENSGALT00000060362 (7.577322);ENSGALT00000106892 (2.850396);ENSGALT00000048554 (23.396198)
Macrophage (lung)	ENSGALG00000033301 (DCAF1)	ENSGALT00000082035 (11.267491);ENSGALT00000059075 (3.317044);ENSGALT00000080140 (1.012781);ENSGALT00000107647 (5.194107);ENSGALT00000080541 (1.505071)
Macrophage (lung)	ENSGALG00000005601	ENSGALT00000008986 (8.691288)
Macrophage (lung)	ENSGALG00000008487 (TMCC1)	ENSGALT00000091407 (17.054295);ENSGALT00000013831 (4.654639);ENSGALT00000098840 (7.290687);ENSGALT00000100200 (0.728195)
Macrophage (lung)	ENSGALG00000031120 (HNRNPH2)	ENSGALT00000063933 (14.196588);ENSGALT00000080575 (5.85406);ENSGALT00000088178 (48.4016);ENSGALT00000085228 (3.616928)
Macrophage (lung)	ENSGALG00000032974 (ADAMTS2)	ENSGALT00000067480 (2.526027)
Macrophage (lung)	ENSGALG00000002971	ENSGALT00000064141 (60.266384)
Macrophage (lung)	ENSGALG00000040109 (LARP1)	ENSGALT00000099556 (15.978159);ENSGALT00000108329 (1.817995);ENSGALT00000059160 (1.950781)
Macrophage (lung)	ENSGALG00000014381 (HNRNPAB)	ENSGALT00000105192 (32.892857);ENSGALT00000083027 (6.492269);ENSGALT00000023233 (22.370054);ENSGALT00000099412 (1.206822)
Macrophage (lung)	ENSGALG00000003781 (SUN1)	ENSGALT00000094744 (0.749357);ENSGALT00000006001 (0.592823);ENSGALT00000099725 (4.480027);ENSGALT00000101958 (1.196391);ENSGALT00000094373 (0.608125);ENSGALT00000105932 (0.847194)
Macrophage (lung)	ENSGALG00000002273 (LYRM1)	ENSGALT00000093515 (3.17507);ENSGALT00000003565 (0.606335);ENSGALT00000093520 (26.03405)
Macrophage (lung)	ENSGALG00000041213 (ARHGAP17)	ENSGALT00000094300 (2.516202);ENSGALT00000106158 (10.35577);ENSGALT00000094462 (6.928171);ENSGALT00000068374 (11.622277)
Macrophage (lung)	ENSGALG00000038152 (ABCC6)	ENSGALT00000048627 (0.764708)
Macrophage (lung)	ENSGALG00000007167 (CLEC16A)	ENSGALT00000049211 (44.309937)
Macrophage (lung)	ENSGALG00000003120 (NCOR2)	ENSGALT00000100564 (1.297528);ENSGALT00000004933 (0.947583)
Macrophage (lung)	ENSGALG00000002205 (FBRSL1)	ENSGALT00000091227 (2.468362);ENSGALT00000090607 (0.577655);ENSGALT00000100512 (0.81067);ENSGALT00000003452 (2.205597)
Macrophage (lung)	ENSGALG00000043806 (DNAH10)	ENSGALT00000056061 (0.754552);ENSGALT00000094790 (2.630738)
Macrophage (lung)	ENSGALG00000004467 (CLIP1)	ENSGALT00000007113 (1.388909);ENSGALT00000091243 (1.216919);ENSGALT00000052776 (3.009148)
Macrophage (lung)	ENSGALG00000004901 (CORO1C)	ENSGALT00000088376 (1.075612);ENSGALT00000007835 (85.554276);ENSGALT00000052305 (2.037143);ENSGALT00000085797 (1.691462);ENSGALT00000087336 (0.588827)
Macrophage (lung)	ENSGALG00000040844 (GIT2)	ENSGALT00000106035 (26.714754);ENSGALT00000074464 (3.924275);ENSGALT00000102427 (18.804462)
Macrophage (lung)	ENSGALG00000007665 (POLE)	ENSGALT00000063098 (0.584292);ENSGALT00000012422 (0.602994)
Macrophage (lung)	ENSGALG00000004881	ENSGALT00000098779 (2.542367);ENSGALT00000007792 (2.999418);ENSGALT00000106783 (8.273794);ENSGALT00000101223 (6.912557)
Macrophage (lung)	ENSGALG00000002546 (COL5A1)	ENSGALT00000059123 (3.682056)
Macrophage (lung)	ENSGALG00000053422	ENSGALT00000107455 (2.330819)
Macrophage (lung)	ENSGALG00000001728 (NACC2)	ENSGALT00000107727 (10.746794);ENSGALT00000002652 (5.168535);ENSGALT00000108349 (11.379928);ENSGALT00000101344 (8.026361)
Macrophage (lung)	ENSGALG00000001446 (GSN)	ENSGALT00000068748 (12.110779);ENSGALT00000084418 (3.051872);ENSGALT00000100162 (8.682408);ENSGALT00000002199 (26.796785);ENSGALT00000094763 (1.239007)
Macrophage (lung)	ENSGALG00000000993 (GAPVD1)	ENSGALT00000064778 (1.682431);ENSGALT00000092719 (1.658351);ENSGALT00000098652 (8.106662);ENSGALT00000097378 (1.306015);ENSGALT00000001466 (0.709917)
Macrophage (lung)	ENSGALG00000001163 (NDEL1)	ENSGALT00000001753 (30.530083);ENSGALT00000079432 (1.68354);ENSGALT00000034920 (0.781496);ENSGALT00000047807 (0.955016);ENSGALT00000081356 (0.985307);ENSGALT00000053269 (2.652523)
Macrophage (lung)	ENSGALG00000002050 (EXOC7)	ENSGALT00000083738 (0.689536);ENSGALT00000061271 (8.404846);ENSGALT00000003188 (0.610285)
Macrophage (lung)	ENSGALG00000003454 (ZNF207)	ENSGALT00000060193 (3.31953);ENSGALT00000005471 (4.067957);ENSGALT00000066237 (2.142581);ENSGALT00000046245 (5.583866)
Macrophage (lung)	ENSGALG00000047043	ENSGALT00000105119 (7.741692)
Macrophage (lung)	ENSGALG00000034001 (SPAG9)	ENSGALT00000057536 (0.547072);ENSGALT00000056892 (29.026014)
Macrophage (lung)	ENSGALG00000021399	ENSGALT00000006909 (1.461744)
Macrophage (lung)	ENSGALG00000037051	ENSGALT00000053956 (8.963054);ENSGALT00000048512 (1.143697);ENSGALT00000080376 (2.51348);ENSGALT00000073554 (2.407972);ENSGALT00000049551 (12.430476);ENSGALT00000088648 (2.371011);ENSGALT00000047028 (0.852926);ENSGALT00000073669 (1.236024)
Macrophage (lung)	ENSGALG00000002598 (TPST1)	ENSGALT00000101751 (2.460588);ENSGALT00000004087 (6.068076);ENSGALT00000090709 (41.392677);ENSGALT00000086058 (1.440173)
Macrophage (lung)	ENSGALG00000004519 (TRPV2)	ENSGALT00000099452 (2.535419);ENSGALT00000099044 (2.040029);ENSGALT00000007195 (15.318644)
Macrophage (lung)	ENSGALG00000033320	ENSGALT00000083394 (0.943349);ENSGALT00000087493 (0.507472);ENSGALT00000087896 (1.97521);ENSGALT00000083724 (0.549571);ENSGALT00000073675 (2.945303)
Macrophage (lung)	ENSGALG00000023806 (PITPNA)	ENSGALT00000094186 (132.890137);ENSGALT00000094397 (98.004936)
Macrophage (lung)	ENSGALG00000036870 (ZNF767)	ENSGALT00000101105 (3.69597);ENSGALT00000094352 (0.856675);ENSGALT00000067678 (1.230556);ENSGALT00000103692 (2.405387)
Macrophage (lung)	ENSGALG00000008704 (CUBN)	ENSGALT00000014166 (1.369153)
Macrophage (lung)	ENSGALG00000008963 (DBF4)	ENSGALT00000099497 (1.785756);ENSGALT00000014574 (1.838178);ENSGALT00000093969 (1.933867)
Macrophage (lung)	ENSGALG00000040665 (METTL6)	ENSGALT00000081699 (7.144037);ENSGALT00000057417 (3.188846);ENSGALT00000082999 (20.254829);ENSGALT00000102095 (11.215906);ENSGALT00000099031 (1.138116)
Macrophage (lung)	ENSGALG00000033102 (LRRFIP2)	ENSGALT00000101245 (54.300133);ENSGALT00000099170 (0.851805);ENSGALT00000057353 (0.593052)
Macrophage (lung)	ENSGALG00000012997 (DNAH5)	ENSGALT00000105350 (0.714443);ENSGALT00000021223 (1.727537)
Macrophage (lung)	ENSGALG00000014615 (LAMA1)	ENSGALT00000036890 (0.995224)
Macrophage (lung)	ENSGALG00000032534	ENSGALT00000067850 (0.580362)
Macrophage (lung)	ENSGALG00000049653 (KMT2C)	ENSGALT00000094833 (7.639439);ENSGALT00000101855 (3.599207);ENSGALT00000103413 (7.183648);ENSGALT00000101754 (7.726678);ENSGALT00000103083 (11.015137)
Macrophage (lung)	ENSGALG00000006542 (ESYT2)	ENSGALT00000097296 (0.940908);ENSGALT00000069388 (3.120304);ENSGALT00000010570 (30.70553);ENSGALT00000058106 (6.266185)
Macrophage (lung)	ENSGALG00000007082 (CREM)	ENSGALT00000045398 (79.297447);ENSGALT00000076104 (2.701233);ENSGALT00000064767 (0.575627);ENSGALT00000011472 (1.967359)
Macrophage (lung)	ENSGALG00000008912 (ABCB1)	ENSGALT00000070008 (0.511033)
Macrophage (lung)	ENSGALG00000010925 (FAM126A)	ENSGALT00000017774 (27.753574);ENSGALT00000083624 (2.839656);ENSGALT00000092398 (0.858666);ENSGALT00000054835 (2.800489)
Macrophage (lung)	ENSGALG00000011036 (HNRNPA2B1)	ENSGALT00000089553 (36.869911);ENSGALT00000098616 (45.396976);ENSGALT00000090968 (13.971049)
Macrophage (lung)	ENSGALG00000032647 (CLASP2)	ENSGALT00000067482 (2.506464);ENSGALT00000091569 (1.980958);ENSGALT00000094579 (5.38663)
Macrophage (lung)	ENSGALG00000029378 (ITGA9)	ENSGALT00000053949 (1.403445)
Macrophage (lung)	ENSGALG00000012898 (RELCH)	ENSGALT00000106272 (0.965047);ENSGALT00000021033 (0.57991);ENSGALT00000061204 (8.731537)
Macrophage (lung)	ENSGALG00000013060 (ADCY2)	ENSGALT00000021320 (0.701749)
Macrophage (lung)	ENSGALG00000013268	ENSGALT00000021845 (2.144829)
Macrophage (lung)	ENSGALG00000013886 (LDLRAD4)	ENSGALT00000097983 (1.258833);ENSGALT00000036917 (38.669289);ENSGALT00000022516 (2.615232);ENSGALT00000103477 (4.239337)
Macrophage (lung)	ENSGALG00000015112 (ZNF521)	ENSGALT00000092935 (2.88182);ENSGALT00000066032 (0.987495);ENSGALT00000053267 (6.148265)
Macrophage (lung)	ENSGALG00000047461	ENSGALT00000067582 (4.216811);ENSGALT00000092001 (2.323688);ENSGALT00000049646 (18.286825);ENSGALT00000091566 (10.098607);ENSGALT00000096047 (0.812749)
Macrophage (lung)	ENSGALG00000031387 (YWHAZ)	ENSGALT00000084548 (5.430455);ENSGALT00000077278 (145.409119);ENSGALT00000059383 (2.295826);ENSGALT00000087563 (12.315857);ENSGALT00000086950 (6.470654)
Macrophage (lung)	ENSGALG00000036490 (FAM49B)	ENSGALT00000098369 (0.695947);ENSGALT00000100657 (1.490901);ENSGALT00000046965 (0.730427);ENSGALT00000107697 (19.49395)
Macrophage (lung)	ENSGALG00000038022 (COL22A1)	ENSGALT00000069481 (1.203967)
Macrophage (lung)	ENSGALG00000001522 (PHF20)	ENSGALT00000059232 (0.539932);ENSGALT00000063219 (0.491874);ENSGALT00000002314 (7.373756)
Macrophage (lung)	ENSGALG00000035717 (HSPG2)	ENSGALT00000080452 (0.788504)
Macrophage (lung)	ENSGALG00000004796 (CDC42)	ENSGALT00000094662 (135.205933);ENSGALT00000034897 (6.352007);ENSGALT00000049495 (9.071408);ENSGALT00000052911 (27.660418)
Macrophage (lung)	ENSGALG00000014155 (OGDH)	ENSGALT00000029510 (3.723554);ENSGALT00000094484 (6.632335);ENSGALT00000102150 (6.453637)
Macrophage (lung)	ENSGALG00000034855 (HK2)	ENSGALT00000094176 (4.474567);ENSGALT00000098443 (3.555518);ENSGALT00000108207 (7.400929);ENSGALT00000079072 (1.553799);ENSGALT00000060341 (0.7199)
Macrophage (lung)	ENSGALG00000042598 (PUM1)	ENSGALT00000048377 (2.103702);ENSGALT00000050930 (0.533671)
Macrophage (lung)	ENSGALG00000006512 (HSPA8)	ENSGALT00000060234 (4.20369);ENSGALT00000010524 (4.096479);ENSGALT00000053246 (5.791665);ENSGALT00000089723 (32.02993)
Macrophage (lung)	ENSGALG00000042129	ENSGALT00000077281 (5.36445);ENSGALT00000057191 (7.723625);ENSGALT00000046897 (1.191582)
Macrophage (lung)	ENSGALG00000000751 (ARNT)	ENSGALT00000029129 (1.028273);ENSGALT00000050457 (0.600582);ENSGALT00000046934 (0.730102)
Macrophage (lung)	ENSGALG00000037787 (MEF2D)	ENSGALT00000061769 (0.612066);ENSGALT00000101521 (0.801745);ENSGALT00000050851 (3.431363);ENSGALT00000086466 (11.782519)
Macrophage (lung)	ENSGALG00000013537 (TPM3)	ENSGALT00000022043 (90.693817);ENSGALT00000087031 (60.758175);ENSGALT00000052475 (127.228485);ENSGALT00000067435 (0.515046);ENSGALT00000059307 (1.851902)
Macrophage (lung)	ENSGALG00000014656 (RPRD2)	ENSGALT00000054577 (0.916304);ENSGALT00000054447 (0.728594);ENSGALT00000023620 (0.530005)
Macrophage (lung)	ENSGALG00000002588 (PPARD)	ENSGALT00000101391 (3.488685);ENSGALT00000101882 (6.573093);ENSGALT00000103267 (6.188947);ENSGALT00000004076 (0.879218)
Macrophage (lung)	ENSGALG00000003149	ENSGALT00000004981 (24.359005)
Macrophage (lung)	ENSGALG00000000478 (TANC2)	ENSGALT00000000648 (1.130358)
Macrophage (lung)	ENSGALG00000053950	ENSGALT00000091593 (0.485983)
Macrophage (lung)	ENSGALG00000000577 (RANBP3)	ENSGALT00000100734 (3.84257);ENSGALT00000000806 (0.216902);ENSGALT00000103263 (4.078763)
Macrophage (lung)	ENSGALG00000048613 (KDM4B)	ENSGALT00000102340 (3.851455);ENSGALT00000106409 (1.231665);ENSGALT00000104918 (1.779973)
Macrophage (lung)	ENSGALG00000038972	ENSGALT00000076992 (14.958919)
Macrophage (lung)	ENSGALG00000010733 (CEP170)	ENSGALT00000106583 (0.583705);ENSGALT00000084942 (1.956338);ENSGALT00000100689 (0.719796)
Macrophage (lung)	ENSGALG00000011000 (TARBP1)	ENSGALT00000017913 (15.931556)
Macrophage (lung)	ENSGALG00000011013 (PCNX2)	ENSGALT00000076882 (9.279424)
Macrophage (lung)	ENSGALG00000012256 (UTRN)	ENSGALT00000072843 (1.551307);ENSGALT00000098691 (0.763868);ENSGALT00000080254 (3.491737);ENSGALT00000020015 (3.63821)
Macrophage (lung)	ENSGALG00000013935 (BCLAF1)	ENSGALT00000070838 (2.707326);ENSGALT00000107752 (4.383418);ENSGALT00000106218 (6.128505)
Macrophage (lung)	ENSGALG00000014876 (TBC1D32)	ENSGALT00000024000 (0.485983)
Macrophage (lung)	ENSGALG00000015022 (FYN)	ENSGALT00000024226 (23.553644);ENSGALT00000095078 (7.121996);ENSGALT00000108366 (0.922824);ENSGALT00000091376 (52.210228);ENSGALT00000098070 (2.28166)
Macrophage (lung)	ENSGALG00000015224	ENSGALT00000024568 (0.772485)
Macrophage (lung)	ENSGALG00000015846 (SNAP91)	ENSGALT00000100412 (0.650569);ENSGALT00000025548 (0.93152);ENSGALT00000065997 (0.758221)
Macrophage (lung)	ENSGALG00000016443 (HPCAL1)	ENSGALT00000063322 (8.958947);ENSGALT00000064786 (0.67909);ENSGALT00000102053 (2.289118);ENSGALT00000100058 (0.635329)
Macrophage (lung)	ENSGALG00000016524	ENSGALT00000026666 (2.496362)
Macrophage (lung)	ENSGALG00000008139 (EML6)	ENSGALT00000013206 (0.730505)
Macrophage (lung)	ENSGALG00000010812 (RYR2)	ENSGALT00000017582 (0.593207)
Macrophage (lung)	ENSGALG00000020003 (MAP3K4)	ENSGALT00000018893 (1.479646);ENSGALT00000102788 (1.452511);ENSGALT00000098168 (1.474926);ENSGALT00000102918 (1.64677);ENSGALT00000066461 (0.561438)
Macrophage (lung)	ENSGALG00000014913 (ROS1)	ENSGALT00000037359 (0.900009)
Macrophage (lung)	ENSGALG00000015910 (CD109)	ENSGALT00000025644 (1.14004)
Macrophage (lung)	ENSGALG00000016267 (PHF3)	ENSGALT00000078001 (7.754923);ENSGALT00000059088 (27.864655);ENSGALT00000026230 (6.383035);ENSGALT00000095986 (1.20577)
Macrophage (lung)	ENSGALG00000016421 (ITGB1BP1)	ENSGALT00000078745 (1.992343);ENSGALT00000061757 (7.427457);ENSGALT00000082086 (0.68922)
Macrophage (lung)	ENSGALG00000049533	ENSGALT00000094580 (2.691675)
Macrophage (lung)	ENSGALG00000038110 (DGKA)	ENSGALT00000058520 (21.530199)
Macrophage (lung)	ENSGALG00000008633 (SEPT6)	ENSGALT00000084264 (0.451128);ENSGALT00000068792 (3.014747)
Macrophage (lung)	ENSGALG00000048011 (SCLT1)	ENSGALT00000107607 (2.168743);ENSGALT00000101264 (4.290653);ENSGALT00000098797 (1.640868)
Macrophage (lung)	ENSGALG00000010903 (RASGEF1B)	ENSGALT00000096555 (5.545206);ENSGALT00000095706 (6.538553);ENSGALT00000108201 (0.543545);ENSGALT00000105356 (0.604538);ENSGALT00000102274 (4.462039)
Macrophage (lung)	ENSGALG00000023199 (HNRNPDL)	ENSGALT00000038016 (37.281231);ENSGALT00000047514 (9.807631);ENSGALT00000068418 (12.64886)
Macrophage (lung)	ENSGALG00000011564 (RUFY3)	ENSGALT00000103029 (0.81545);ENSGALT00000018860 (3.383535);ENSGALT00000069762 (1.245903);ENSGALT00000099302 (8.141298)
Macrophage (lung)	ENSGALG00000027093 (TLR1B)	ENSGALT00000097350 (1.109628);ENSGALT00000102011 (10.5807);ENSGALT00000102613 (4.98893);ENSGALT00000045694 (8.838681)
Macrophage (lung)	ENSGALG00000003841	ENSGALT00000006097 (1.081611)
Macrophage (lung)	ENSGALG00000005077 (F8)	ENSGALT00000063990 (0.620207)
Macrophage (lung)	ENSGALG00000009520 (MARCH1)	ENSGALT00000094188 (11.230381);ENSGALT00000063116 (0.505201);ENSGALT00000062117 (0.728541);ENSGALT00000093186 (5.100667);ENSGALT00000091596 (4.584068)
Macrophage (lung)	ENSGALG00000009639 (DDX60)	ENSGALT00000015699 (5.680375)
Macrophage (lung)	ENSGALG00000010316	ENSGALT00000038383 (2.100382)
Macrophage (lung)	ENSGALG00000044716 (KIAA1109)	ENSGALT00000072258 (7.771416);ENSGALT00000103331 (7.162345);ENSGALT00000103953 (1.99564);ENSGALT00000084288 (1.285396)
Macrophage (lung)	ENSGALG00000013602 (PCM1)	ENSGALT00000022129 (1.7897);ENSGALT00000105592 (0.013736)
Macrophage (lung)	ENSGALG00000006521 (TRPM5)	ENSGALT00000010536 (1.085751)
Macrophage (lung)	ENSGALG00000007700 (CTTN)	ENSGALT00000101879 (1.529739);ENSGALT00000051098 (1.357762)
Macrophage (lung)	ENSGALG00000008653 (MGA)	ENSGALT00000092989 (1.850007);ENSGALT00000094861 (0.69703)
Macrophage (lung)	ENSGALG00000010874 (UNC79)	ENSGALT00000074362 (0.696102);ENSGALT00000017675 (0.809971)
Macrophage (lung)	ENSGALG00000031737	ENSGALT00000060390 (1.196335)
Macrophage (lung)	ENSGALG00000038059 (NR1H3)	ENSGALT00000056175 (62.967617);ENSGALT00000092550 (1.370415);ENSGALT00000104843 (1.288603)
Macrophage (lung)	ENSGALG00000008380 (DGKZ)	ENSGALT00000098995 (2.366694);ENSGALT00000107848 (0.625106);ENSGALT00000038374 (0.635277);ENSGALT00000094453 (0.520394);ENSGALT00000100157 (0.951581)
Macrophage (lung)	ENSGALG00000008940	ENSGALT00000100733 (0.847574)
Macrophage (lung)	ENSGALG00000009705 (RYR3)	ENSGALT00000077897 (0.485983)
Macrophage (lung)	ENSGALG00000028203 (SPRED1)	ENSGALT00000044535 (1.18286);ENSGALT00000102477 (3.273763);ENSGALT00000099203 (0.072479);ENSGALT00000093711 (2.152189)
Macrophage (lung)	ENSGALG00000040464 (STRN3)	ENSGALT00000049631 (0.681759);ENSGALT00000100531 (2.665931);ENSGALT00000102360 (2.376717);ENSGALT00000104893 (2.367522);ENSGALT00000071000 (10.11875)
Macrophage (lung)	ENSGALG00000010639 (EML5)	ENSGALT00000017310 (0.517567)
Macrophage (lung)	ENSGALG00000010665 (FOXN3)	ENSGALT00000081156 (9.373878);ENSGALT00000073760 (0.764642);ENSGALT00000060791 (2.791116);ENSGALT00000051859 (1.111537)
Macrophage (lung)	ENSGALG00000040156 (CCDC88C)	ENSGALT00000081151 (0.963775);ENSGALT00000073401 (0.968649);ENSGALT00000060808 (0.905862)
Macrophage (lung)	ENSGALG00000031862 (BCL11B)	ENSGALT00000055216 (8.370093);ENSGALT00000105727 (3.7095);ENSGALT00000070051 (6.312161);ENSGALT00000083079 (1.179429)
Macrophage (lung)	ENSGALG00000039219 (ADAMTS14)	ENSGALT00000007138 (0.737007)
Macrophage (lung)	ENSGALG00000038722 (SORBS1)	ENSGALT00000103746 (0.643203);ENSGALT00000096948 (9.83803);ENSGALT00000106379 (0.629193);ENSGALT00000062303 (0.902124)
Macrophage (lung)	ENSGALG00000006109 (MAPK8)	ENSGALT00000099087 (0.377045);ENSGALT00000009862 (2.892179);ENSGALT00000073694 (0.710577)
Macrophage (lung)	ENSGALG00000006165	ENSGALT00000009953 (25.972132)
Macrophage (lung)	ENSGALG00000008542 (ADD3)	ENSGALT00000096977 (0.515548);ENSGALT00000013918 (3.206746);ENSGALT00000043456 (161.543808);ENSGALT00000106113 (8.606382)
Macrophage (lung)	ENSGALG00000005867 (MARCH8)	ENSGALT00000009430 (8.183467);ENSGALT00000101134 (17.385592);ENSGALT00000079991 (11.694103);ENSGALT00000097543 (0.637234)
Macrophage (lung)	ENSGALG00000039528 (PLCE1)	ENSGALT00000080029 (3.750392)
Macrophage (lung)	ENSGALG00000006973 (SH2D6)	ENSGALT00000011296 (1.87448);ENSGALT00000092062 (0.833643);ENSGALT00000103492 (1.209739);ENSGALT00000100016 (3.75253)
Macrophage (lung)	ENSGALG00000007820 (BTRC)	ENSGALT00000105940 (0.518591);ENSGALT00000093533 (0.822708);ENSGALT00000074564 (4.831419)
Macrophage (lung)	ENSGALG00000002944 (CPS1)	ENSGALT00000004656 (1.296226)
Macrophage (lung)	ENSGALG00000038311 (COL18A1)	ENSGALT00000077208 (1.027126)
Macrophage (lung)	ENSGALG00000009240 (NFE2L2)	ENSGALT00000094715 (0.879472);ENSGALT00000105575 (28.296);ENSGALT00000098865 (0.958747);ENSGALT00000091770 (2.927325);ENSGALT00000104173 (0.938437);ENSGALT00000091300 (1.683423);ENSGALT00000099980 (3.994103);ENSGALT00000106525 (0.692808);ENSGALT00000033290 (16.559946)
Macrophage (lung)	ENSGALG00000010858 (LRP2)	ENSGALT00000017651 (1.857043)
Macrophage (lung)	ENSGALG00000012246 (R3HDM1)	ENSGALT00000053334 (0.228808);ENSGALT00000019996 (5.147671)
Macrophage (lung)	ENSGALG00000012259	ENSGALT00000020021 (41.188843)
Macrophage (lung)	ENSGALG00000003578 (FN1)	ENSGALT00000098235 (4.709051);ENSGALT00000063728 (4.827301);ENSGALT00000005664 (49.298218);ENSGALT00000005663 (0.041447)
Macrophage (lung)	ENSGALG00000003862 (LRRFIP1)	ENSGALT00000006147 (1.839236);ENSGALT00000101991 (1.224301);ENSGALT00000094101 (0.957664);ENSGALT00000104798 (13.575118)
Macrophage (lung)	ENSGALG00000028438 (CLK1)	ENSGALT00000044904 (11.425173);ENSGALT00000105779 (0.635926);ENSGALT00000095126 (17.357174);ENSGALT00000092299 (0.598525)
Macrophage (lung)	ENSGALG00000011224 (SLC4A3)	ENSGALT00000018302 (1.585639)
Macrophage (lung)	ENSGALG00000040995	ENSGALT00000092054 (0.99484)
Macrophage (lung)	ENSGALG00000002246 (DENND1B)	ENSGALT00000094559 (3.462028);ENSGALT00000103544 (0.672);ENSGALT00000063007 (0.7559);ENSGALT00000003516 (0.625198)
Macrophage (lung)	ENSGALG00000005752 (ABCA4)	ENSGALT00000009238 (0.485983)
Macrophage (lung)	ENSGALG00000008939 (FUBP1)	ENSGALT00000014525 (71.573364);ENSGALT00000086462 (13.757708);ENSGALT00000088064 (2.728992)
Macrophage (lung)	ENSGALG00000010924 (NFIA)	ENSGALT00000038017 (7.162833);ENSGALT00000089720 (0.824001);ENSGALT00000089894 (1.160613);ENSGALT00000089933 (0.771948);ENSGALT00000017773 (1.482573);ENSGALT00000089276 (0.627968)
Macrophage (lung)	ENSGALG00000011392 (MSH4)	ENSGALT00000018582 (0.263364);ENSGALT00000077558 (2.02197)
Macrophage (lung)	ENSGALG00000002192 (PTPRC)	ENSGALT00000085261 (0.364241);ENSGALT00000055243 (3.659974);ENSGALT00000065151 (0.48737);ENSGALT00000078997 (0.739382);ENSGALT00000003428 (16.282511)
Macrophage (lung)	ENSGALG00000035841 (PRRC2C)	ENSGALT00000097463 (2.82885)
Macrophage (lung)	ENSGALG00000010629 (TUT4)	ENSGALT00000017295 (38.068977)
Macrophage (lung)	ENSGALG00000005550 (ST6GAL1)	ENSGALT00000107606 (9.555207);ENSGALT00000106461 (0.821256);ENSGALT00000065456 (1.975073);ENSGALT00000096835 (2.524446);ENSGALT00000100005 (21.570719);ENSGALT00000100401 (1.921268);ENSGALT00000099037 (6.440557);ENSGALT00000008903 (3.280753)
Macrophage (lung)	ENSGALG00000003079 (MFF)	ENSGALT00000004870 (5.671232);ENSGALT00000057391 (2.698236);ENSGALT00000087596 (0.320642);ENSGALT00000065216 (1.12261)
Macrophage (lung)	ENSGALG00000008684 (EIF4A2)	ENSGALT00000069706 (1.85543);ENSGALT00000072858 (71.264717);ENSGALT00000089621 (4.552098);ENSGALT00000055728 (113.99469)
Macrophage (lung)	ENSGALG00000006649 (TMEM41A)	ENSGALT00000079175 (0.565206);ENSGALT00000098934 (1.312087);ENSGALT00000010756 (0.557895)
Macrophage (lung)	ENSGALG00000002929 (TRIP12)	ENSGALT00000075489 (0.342119);ENSGALT00000058935 (39.041676);ENSGALT00000103427 (4.446856);ENSGALT00000004623 (3.937976)
Macrophage (lung)	ENSGALG00000006908 (DLG1)	ENSGALT00000082028 (1.732227);ENSGALT00000102230 (0.916337);ENSGALT00000105761 (1.065845);ENSGALT00000058957 (2.201674);ENSGALT00000060087 (1.077413)
Macrophage (lung)	ENSGALG00000007253 (IL1RAP)	ENSGALT00000105283 (0.704264);ENSGALT00000011741 (14.672063);ENSGALT00000104101 (1.247416)
Macrophage (lung)	ENSGALG00000029190 (MBNL1)	ENSGALT00000077162 (0.687302);ENSGALT00000074316 (15.519684);ENSGALT00000076947 (23.306128)
Macrophage (lung)	ENSGALG00000025842 (TPM2)	ENSGALT00000068263 (0.911774);ENSGALT00000080904 (0.684975)
Macrophage (lung)	ENSGALG00000014767 (TRAPPC13)	ENSGALT00000023818 (0.618899);ENSGALT00000089674 (0.804323);ENSGALT00000095324 (0.87109)
Macrophage (lung)	ENSGALG00000012608 (DAPK1)	ENSGALT00000064468 (6.86704);ENSGALT00000020586 (0.838094);ENSGALT00000063640 (2.036872)
Macrophage (lung)	ENSGALG00000014645 (MEF2C)	ENSGALT00000079261 (0.501238);ENSGALT00000023605 (0.551678);ENSGALT00000060607 (4.719101)
Macrophage (lung)	ENSGALG00000015669 (PTBP3)	ENSGALT00000096651 (1.277839);ENSGALT00000025267 (1.748823);ENSGALT00000101274 (0.54856);ENSGALT00000102461 (1.586729)
Macrophage (lung)	ENSGALG00000041081	ENSGALT00000079539 (2.460022);ENSGALT00000107162 (0.517759);ENSGALT00000068397 (0.674716);ENSGALT00000105207 (1.577173)
Macrophage (lung)	ENSGALG00000002854 (PDZD2)	ENSGALT00000094909 (0.652629);ENSGALT00000069751 (0.564063)
Macrophage (lung)	ENSGALG00000014923 (ARHGEF28)	ENSGALT00000099927 (1.007691);ENSGALT00000024069 (1.390729)
Macrophage (lung)	ENSGALG00000012586 (GKAP1)	ENSGALT00000099551 (0.590372);ENSGALT00000102187 (0.570304);ENSGALT00000092773 (0.567904);ENSGALT00000106811 (0.748915);ENSGALT00000108209 (0.646524)
Macrophage (lung)	ENSGALG00000015331 (GNE)	ENSGALT00000024745 (5.715039);ENSGALT00000061066 (0.067911);ENSGALT00000105714 (0.928533)
Macrophage (lung)	ENSGALG00000014682 (CAST)	ENSGALT00000060443 (3.487469);ENSGALT00000054319 (3.83847);ENSGALT00000053381 (1.244991);ENSGALT00000104322 (8.629436)
Macrophage (lung)	ENSGALG00000043556	ENSGALT00000104738 (0.541509)
Monocyte (blood)	ENSGALG00000013177 (BCAT1)	ENSGALT00000103650 (23.483192);ENSGALT00000102930 (1.662191);ENSGALT00000092355 (0.651143);ENSGALT00000021521 (1.265658)
Monocyte (blood)	ENSGALG00000014924 (POLQ)	ENSGALT00000024072 (0.28293)
Monocyte (blood)	ENSGALG00000016915 (MYCBP2)	ENSGALT00000097774 (0.121047)
Monocyte (blood)	ENSGALG00000029379 (BRD1)	ENSGALT00000100214 (0.00222);ENSGALT00000056505 (0.661839);ENSGALT00000090641 (7.686396)
Monocyte (blood)	ENSGALG00000012769 (CHPT1)	ENSGALT00000090916 (1.006677);ENSGALT00000080620 (1.591435);ENSGALT00000020835 (0.928905);ENSGALT00000044124 (4.687119);ENSGALT00000059484 (18.47772)
Monocyte (blood)	ENSGALG00000032599 (ZNF384)	ENSGALT00000075996 (0.743043);ENSGALT00000072734 (0.841929)
Monocyte (blood)	ENSGALG00000017159 (ATM)	ENSGALT00000027713 (3.586471)
Monocyte (blood)	ENSGALG00000017334	ENSGALT00000028013 (0.304326)
Monocyte (blood)	ENSGALG00000003705 (VPS13C)	ENSGALT00000102295 (1.454042);ENSGALT00000092000 (0.094508);ENSGALT00000005871 (1.92903)
Monocyte (blood)	ENSGALG00000033198 (MYO5C)	ENSGALT00000058969 (0.084501)
Monocyte (blood)	ENSGALG00000002407 (HYDIN)	ENSGALT00000003789 (0.108059)
Monocyte (blood)	ENSGALG00000043725	ENSGALT00000058898 (1.958035)
Monocyte (blood)	ENSGALG00000002016 (PRKCD)	ENSGALT00000092002 (0.996476);ENSGALT00000003137 (0.298356);ENSGALT00000091006 (1.239659)
Monocyte (blood)	ENSGALG00000035578 (RBM6)	ENSGALT00000093107 (0.329367);ENSGALT00000048024 (0.635417);ENSGALT00000098770 (1.150302)
Monocyte (blood)	ENSGALG00000036763	ENSGALT00000076775 (0.106779)
Monocyte (blood)	ENSGALG00000002099	ENSGALT00000106892 (0.21573);ENSGALT00000060362 (0.812029);ENSGALT00000048554 (38.181873)
Monocyte (blood)	ENSGALG00000005601	ENSGALT00000008986 (0.137695)
Monocyte (blood)	ENSGALG00000017362 (HAVCR1)	ENSGALT00000089068 (1.001294);ENSGALT00000079973 (2.667152);ENSGALT00000074019 (4.54753);ENSGALT00000071468 (12.371503);ENSGALT00000101031 (1.89959)
Monocyte (blood)	ENSGALG00000031120 (HNRNPH2)	ENSGALT00000063933 (13.345637);ENSGALT00000080575 (5.406272);ENSGALT00000088178 (3.7017)
Monocyte (blood)	ENSGALG00000002971	ENSGALT00000064141 (10.861129)
Monocyte (blood)	ENSGALG00000014381 (HNRNPAB)	ENSGALT00000083027 (2.916964);ENSGALT00000105192 (3.382468);ENSGALT00000023233 (6.73336)
Monocyte (blood)	ENSGALG00000003781 (SUN1)	ENSGALT00000099725 (1.297607);ENSGALT00000101958 (0.542809);ENSGALT00000094373 (0.528959);ENSGALT00000105932 (0.578516)
Monocyte (blood)	ENSGALG00000035919 (EPN2)	ENSGALT00000107492 (2.42878);ENSGALT00000093527 (3.614558);ENSGALT00000095408 (6.420059);ENSGALT00000050442 (3.196121)
Monocyte (blood)	ENSGALG00000002273 (LYRM1)	ENSGALT00000003565 (0.154758);ENSGALT00000093520 (6.538845)
Monocyte (blood)	ENSGALG00000043363 (KIAA0556)	ENSGALT00000070416 (0.114074)
Monocyte (blood)	ENSGALG00000004467 (CLIP1)	ENSGALT00000091243 (0.240037);ENSGALT00000052776 (0.533368);ENSGALT00000007113 (0.609171)
Monocyte (blood)	ENSGALG00000033932 (BF1)	ENSGALT00000066783 (16.677753);ENSGALT00000073734 (0.826869)
Monocyte (blood)	ENSGALG00000033678 (EHMT1)	ENSGALT00000048537 (1.090364);ENSGALT00000097613 (0.20555)
Monocyte (blood)	ENSGALG00000001728 (NACC2)	ENSGALT00000107727 (10.020425);ENSGALT00000002652 (3.897154);ENSGALT00000108349 (5.007304);ENSGALT00000101344 (5.059167)
Monocyte (blood)	ENSGALG00000000847 (GARNL3)	ENSGALT00000038633 (2.587229);ENSGALT00000102676 (0.068829)
Monocyte (blood)	ENSGALG00000002050 (EXOC7)	ENSGALT00000083738 (0.5251);ENSGALT00000061271 (0.30433);ENSGALT00000003188 (0.981734)
Monocyte (blood)	ENSGALG00000003454 (ZNF207)	ENSGALT00000085796 (0.828955);ENSGALT00000060193 (1.01571);ENSGALT00000066237 (2.393589)
Monocyte (blood)	ENSGALG00000047043	ENSGALT00000105119 (3.684502)
Monocyte (blood)	ENSGALG00000021399	ENSGALT00000006909 (0.229228)
Monocyte (blood)	ENSGALG00000002598 (TPST1)	ENSGALT00000101751 (3.473481);ENSGALT00000004087 (4.174687);ENSGALT00000090709 (16.699869);ENSGALT00000086058 (1.579328)
Monocyte (blood)	ENSGALG00000004519 (TRPV2)	ENSGALT00000099452 (0.217037);ENSGALT00000099044 (1.025403);ENSGALT00000007195 (2.571206)
Monocyte (blood)	ENSGALG00000001905 (DTX2)	ENSGALT00000104094 (0.64222);ENSGALT00000097720 (3.231266);ENSGALT00000002944 (3.291249)
Monocyte (blood)	ENSGALG00000048771	ENSGALT00000094722 (0.220914)
Monocyte (blood)	ENSGALG00000036870 (ZNF767)	ENSGALT00000101105 (0.538824);ENSGALT00000094352 (0.169972);ENSGALT00000067678 (0.559474)
Monocyte (blood)	ENSGALG00000006939 (PFKP)	ENSGALT00000051117 (1.368926);ENSGALT00000058038 (0.278762);ENSGALT00000011246 (1.500137)
Monocyte (blood)	ENSGALG00000008704 (CUBN)	ENSGALT00000014166 (0.28864)
Monocyte (blood)	ENSGALG00000008963 (DBF4)	ENSGALT00000099497 (1.34145);ENSGALT00000014574 (1.215037)
Monocyte (blood)	ENSGALG00000033089	ENSGALT00000058348 (0.103182)
Monocyte (blood)	ENSGALG00000032042	ENSGALT00000063766 (0.775935)
Monocyte (blood)	ENSGALG00000032534	ENSGALT00000067850 (0.117987)
Monocyte (blood)	ENSGALG00000049653 (KMT2C)	ENSGALT00000094833 (0.224145)
Monocyte (blood)	ENSGALG00000007082 (CREM)	ENSGALT00000045398 (22.712963);ENSGALT00000076104 (0.927805);ENSGALT00000064767 (0.232225);ENSGALT00000011472 (2.066131)
Monocyte (blood)	ENSGALG00000010840 (SNX13)	ENSGALT00000076117 (2.874922);ENSGALT00000017621 (0.442725);ENSGALT00000037907 (1.432732)
Monocyte (blood)	ENSGALG00000032647 (CLASP2)	ENSGALT00000067482 (0.107626);ENSGALT00000091569 (0.84376);ENSGALT00000094579 (1.033635)
Monocyte (blood)	ENSGALG00000012898 (RELCH)	ENSGALT00000021033 (0.553985);ENSGALT00000106272 (0.559832);ENSGALT00000061204 (7.990186);ENSGALT00000099669 (0.627975)
Monocyte (blood)	ENSGALG00000012965 (FAM105A)	ENSGALT00000051532 (1.549436);ENSGALT00000021150 (8.64051);ENSGALT00000078378 (2.525011);ENSGALT00000059329 (0.18013)
Monocyte (blood)	ENSGALG00000013268	ENSGALT00000021845 (0.239472)
Monocyte (blood)	ENSGALG00000001522 (PHF20)	ENSGALT00000002314 (0.992563);ENSGALT00000063219 (0.080364)
Monocyte (blood)	ENSGALG00000004796 (CDC42)	ENSGALT00000094662 (98.122566);ENSGALT00000034897 (18.091396);ENSGALT00000049495 (1.375115);ENSGALT00000052911 (2.850746)
Monocyte (blood)	ENSGALG00000001329 (EPB41)	ENSGALT00000103359 (0.121851)
Monocyte (blood)	ENSGALG00000042598 (PUM1)	ENSGALT00000048377 (1.16261);ENSGALT00000050930 (0.02664)
Monocyte (blood)	ENSGALG00000040224 (TIRAP)	ENSGALT00000046476 (1.512466);ENSGALT00000078850 (0.122999);ENSGALT00000067218 (1.214479)
Monocyte (blood)	ENSGALG00000006512 (HSPA8)	ENSGALT00000010524 (11.931068);ENSGALT00000060234 (0.093094)
Monocyte (blood)	ENSGALG00000000751 (ARNT)	ENSGALT00000050457 (0.028849);ENSGALT00000029129 (3.364624);ENSGALT00000046934 (0.812628)
Monocyte (blood)	ENSGALG00000049193 (IQGAP3)	ENSGALT00000097873 (0.143786)
Monocyte (blood)	ENSGALG00000003149	ENSGALT00000004981 (8.67623)
Monocyte (blood)	ENSGALG00000004252	ENSGALT00000101791 (4.162183);ENSGALT00000047711 (1.490521);ENSGALT00000078854 (2.752345);ENSGALT00000006765 (1.871715)
Monocyte (blood)	ENSGALG00000038972	ENSGALT00000076992 (5.875349)
Monocyte (blood)	ENSGALG00000011000 (TARBP1)	ENSGALT00000017913 (5.000109)
Monocyte (blood)	ENSGALG00000011013 (PCNX2)	ENSGALT00000076882 (0.069648)
Monocyte (blood)	ENSGALG00000037423 (PTPRK)	ENSGALT00000074459 (0.069648)
Monocyte (blood)	ENSGALG00000015022 (FYN)	ENSGALT00000024226 (0.443439);ENSGALT00000095078 (1.166209);ENSGALT00000091376 (14.147294)
Monocyte (blood)	ENSGALG00000015846 (SNAP91)	ENSGALT00000100412 (2.657635);ENSGALT00000025548 (0.72827);ENSGALT00000065997 (0.147045)
Monocyte (blood)	ENSGALG00000009483 (MARK1)	ENSGALT00000106197 (1.428687);ENSGALT00000099162 (0.673188);ENSGALT00000097222 (0.777451)
Monocyte (blood)	ENSGALG00000014371 (LGALS8)	ENSGALT00000093867 (0.408703);ENSGALT00000006738 (1.434762);ENSGALT00000023217 (8.797812);ENSGALT00000102541 (0.868128)
Monocyte (blood)	ENSGALG00000049533	ENSGALT00000094580 (0.688794)
Monocyte (blood)	ENSGALG00000010903 (RASGEF1B)	ENSGALT00000096555 (10.965015);ENSGALT00000095706 (1.253382);ENSGALT00000108201 (0.906391);ENSGALT00000096481 (1.543922);ENSGALT00000102274 (0.762696)
Monocyte (blood)	ENSGALG00000040484 (SEC31A)	ENSGALT00000104166 (2.501691);ENSGALT00000092922 (1.362589)
Monocyte (blood)	ENSGALG00000023199 (HNRNPDL)	ENSGALT00000038016 (1.16648);ENSGALT00000047514 (1.789884);ENSGALT00000068418 (12.666784)
Monocyte (blood)	ENSGALG00000023172	ENSGALT00000037928 (0.093136)
Monocyte (blood)	ENSGALG00000013793 (CLOCK)	ENSGALT00000037539 (0.115548)
Monocyte (blood)	ENSGALG00000027093 (TLR1B)	ENSGALT00000097350 (2.935031);ENSGALT00000102011 (22.44688);ENSGALT00000045694 (1.018448);ENSGALT00000102613 (4.170836);ENSGALT00000098668 (0.72811)
Monocyte (blood)	ENSGALG00000053597 (MBNL3)	ENSGALT00000103228 (0.252455);ENSGALT00000106679 (3.955636);ENSGALT00000087532 (2.336334)
Monocyte (blood)	ENSGALG00000009520 (MARCH1)	ENSGALT00000094188 (6.385095);ENSGALT00000093186 (0.061784);ENSGALT00000062117 (0.864208);ENSGALT00000091596 (1.397611)
Monocyte (blood)	ENSGALG00000010316	ENSGALT00000038383 (0.069648)
Monocyte (blood)	ENSGALG00000011078 (PTPN13)	ENSGALT00000018050 (0.214849)
Monocyte (blood)	ENSGALG00000013208 (CENPE)	ENSGALT00000021577 (0.133924)
Monocyte (blood)	ENSGALG00000013602 (PCM1)	ENSGALT00000105592 (0.008217)
Monocyte (blood)	ENSGALG00000003748 (ANO5)	ENSGALT00000076216 (0.431481)
Monocyte (blood)	ENSGALG00000032181 (LRP4)	ENSGALT00000072490 (0.166529)
Monocyte (blood)	ENSGALG00000011389 (TRAF3)	ENSGALT00000097128 (0.105104);ENSGALT00000102111 (3.016819)
Monocyte (blood)	ENSGALG00000011464 (EIF5)	ENSGALT00000018692 (4.949687);ENSGALT00000084423 (1.0324);ENSGALT00000088393 (2.897838)
Monocyte (blood)	ENSGALG00000051922	ENSGALT00000103517 (0.886773)
Monocyte (blood)	ENSGALG00000040464 (STRN3)	ENSGALT00000049631 (0.164628);ENSGALT00000102360 (0.672122);ENSGALT00000104893 (0.958026);ENSGALT00000071000 (4.704154)
Monocyte (blood)	ENSGALG00000052280 (HEATR5A)	ENSGALT00000097894 (3.436915)
Monocyte (blood)	ENSGALG00000040156 (CCDC88C)	ENSGALT00000060808 (0.636124);ENSGALT00000081151 (0.626509);ENSGALT00000094160 (1.331132);ENSGALT00000073401 (3.133751)
Monocyte (blood)	ENSGALG00000011811 (SYNE2)	ENSGALT00000019277 (0.085139)
Monocyte (blood)	ENSGALG00000012137 (KTN1)	ENSGALT00000004057 (1.528407)
Monocyte (blood)	ENSGALG00000002525 (RASGEF1A)	ENSGALT00000099919 (3.609914);ENSGALT00000034231 (18.085066);ENSGALT00000088743 (7.103192);ENSGALT00000106456 (0.529733)
Monocyte (blood)	ENSGALG00000003249 (CHUK)	ENSGALT00000105146 (4.977393);ENSGALT00000067794 (0.188148)
Monocyte (blood)	ENSGALG00000006165	ENSGALT00000009953 (12.930293)
Monocyte (blood)	ENSGALG00000005867 (MARCH8)	ENSGALT00000009430 (1.037309);ENSGALT00000101134 (0.362393);ENSGALT00000079991 (11.462537)
Monocyte (blood)	ENSGALG00000007820 (BTRC)	ENSGALT00000105940 (0.119637);ENSGALT00000074564 (1.305598)
Monocyte (blood)	ENSGALG00000002944 (CPS1)	ENSGALT00000004656 (0.112698)
Monocyte (blood)	ENSGALG00000020876 (AOX2)	ENSGALT00000013331 (0.211125)
Monocyte (blood)	ENSGALG00000010858 (LRP2)	ENSGALT00000017651 (0.253811)
Monocyte (blood)	ENSGALG00000012246 (R3HDM1)	ENSGALT00000053334 (0.197572)
Monocyte (blood)	ENSGALG00000003578 (FN1)	ENSGALT00000005663 (0.047101);ENSGALT00000063728 (2.77889);ENSGALT00000098235 (2.996516);ENSGALT00000005664 (60.330296)
Monocyte (blood)	ENSGALG00000028438 (CLK1)	ENSGALT00000105779 (1.833104);ENSGALT00000095126 (1.932416);ENSGALT00000092299 (0.538769)
Monocyte (blood)	ENSGALG00000040995	ENSGALT00000092054 (0.277857)
Monocyte (blood)	ENSGALG00000034253 (ZNF644)	ENSGALT00000104121 (1.588653);ENSGALT00000069450 (0.211579);ENSGALT00000053754 (0.628627);ENSGALT00000093959 (0.710532)
Monocyte (blood)	ENSGALG00000011058 (LEPR)	ENSGALT00000032933 (0.209747)
Monocyte (blood)	ENSGALG00000002192 (PTPRC)	ENSGALT00000055243 (15.621054);ENSGALT00000085261 (1.870477);ENSGALT00000078997 (12.913037);ENSGALT00000065151 (10.906522)
Monocyte (blood)	ENSGALG00000035841 (PRRC2C)	ENSGALT00000097463 (0.006385)
Monocyte (blood)	ENSGALG00000010629 (TUT4)	ENSGALT00000017295 (11.410926)
Monocyte (blood)	ENSGALG00000005550 (ST6GAL1)	ENSGALT00000107606 (1.344266);ENSGALT00000096835 (0.179703);ENSGALT00000100005 (2.321097);ENSGALT00000100401 (0.620084);ENSGALT00000008903 (0.666656)
Monocyte (blood)	ENSGALG00000003079 (MFF)	ENSGALT00000004870 (6.866524);ENSGALT00000057391 (1.233139);ENSGALT00000087596 (0.362297);ENSGALT00000065216 (0.714923)
Monocyte (blood)	ENSGALG00000008684 (EIF4A2)	ENSGALT00000072858 (50.076225);ENSGALT00000069706 (270.427612);ENSGALT00000089621 (0.98199);ENSGALT00000055728 (52.022717)
Monocyte (blood)	ENSGALG00000002929 (TRIP12)	ENSGALT00000058935 (10.739311);ENSGALT00000103427 (1.277768);ENSGALT00000075489 (0.02981);ENSGALT00000004623 (1.751746)
Monocyte (blood)	ENSGALG00000007150 (OPA1)	ENSGALT00000011583 (2.224448);ENSGALT00000081828 (0.053265)
Monocyte (blood)	ENSGALG00000007253 (IL1RAP)	ENSGALT00000105283 (0.803348);ENSGALT00000011741 (7.414118)
Monocyte (blood)	ENSGALG00000029190 (MBNL1)	ENSGALT00000077162 (0.02712);ENSGALT00000076947 (12.630899)
Monocyte (blood)	ENSGALG00000048475	ENSGALT00000097155 (12.600075)
Monocyte (blood)	ENSGALG00000053881	ENSGALT00000106852 (4.655149)
Monocyte (blood)	ENSGALG00000015656	ENSGALT00000025242 (0.962544);ENSGALT00000025241 (0.152471)
Monocyte (blood)	ENSGALG00000015669 (PTBP3)	ENSGALT00000025267 (0.836004);ENSGALT00000101274 (0.374284);ENSGALT00000102461 (2.522357)
Monocyte (blood)	ENSGALG00000014682 (CAST)	ENSGALT00000053381 (2.264998);ENSGALT00000060443 (1.961345);ENSGALT00000054319 (2.234418);ENSGALT00000104322 (4.177832)
Ovary	ENSGALG00000030324 (KIAA1324L)	ENSGALT00000068608 (5.783484)
Ovary	ENSGALG00000010935 (PTPRQ)	ENSGALT00000017794 (0.379896)
Ovary	ENSGALG00000012992 (WNK1)	ENSGALT00000107160 (0.50944);ENSGALT00000090870 (0.1108)
Ovary	ENSGALG00000012994 (ERC1)	ENSGALT00000021213 (0.608748);ENSGALT00000073002 (0.69256);ENSGALT00000094825 (0.781025);ENSGALT00000106652 (1.171245)
Ovary	ENSGALG00000013085 (PTPRO)	ENSGALT00000037455 (0.174053)
Ovary	ENSGALG00000014106 (PPFIBP1)	ENSGALT00000091325 (1.182383);ENSGALT00000097443 (0.956089);ENSGALT00000022837 (1.219193)
Ovary	ENSGALG00000014924 (POLQ)	ENSGALT00000024072 (2.561527)
Ovary	ENSGALG00000016837	ENSGALT00000027192 (0.247578)
Ovary	ENSGALG00000017046 (POSTN)	ENSGALT00000102579 (0.179242);ENSGALT00000097835 (1.011594);ENSGALT00000097484 (0.517674)
Ovary	ENSGALG00000033966 (TENM4)	ENSGALT00000070488 (4.464626)
Ovary	ENSGALG00000009572 (ADAMTS20)	ENSGALT00000078782 (9.079503)
Ovary	ENSGALG00000035051	ENSGALT00000081102 (0.24033)
Ovary	ENSGALG00000032599 (ZNF384)	ENSGALT00000075996 (0.726708);ENSGALT00000072734 (0.735202)
Ovary	ENSGALG00000034834 (WWC3)	ENSGALT00000074297 (0.398241);ENSGALT00000075289 (0.181212)
Ovary	ENSGALG00000017040	ENSGALT00000048519 (0.143832)
Ovary	ENSGALG00000017159 (ATM)	ENSGALT00000027713 (3.643725)
Ovary	ENSGALG00000041510 (DUOX2)	ENSGALT00000067778 (0.103376)
Ovary	ENSGALG00000003705 (VPS13C)	ENSGALT00000102295 (0.836314);ENSGALT00000092000 (1.367433);ENSGALT00000005871 (0.476992)
Ovary	ENSGALG00000005992 (PDE8A)	ENSGALT00000060009 (2.711668)
Ovary	ENSGALG00000045947	ENSGALT00000087191 (0.545885)
Ovary	ENSGALG00000003521 (TPM1)	ENSGALT00000084241 (34.822159);ENSGALT00000060647 (16.385492);ENSGALT00000085479 (10.112288);ENSGALT00000005572 (4.331203);ENSGALT00000053608 (0.700788)
Ovary	ENSGALG00000006388 (IL16)	ENSGALT00000010317 (0.284706)
Ovary	ENSGALG00000002407 (HYDIN)	ENSGALT00000003789 (0.467669)
Ovary	ENSGALG00000043725	ENSGALT00000058898 (0.443148)
Ovary	ENSGALG00000000528 (DBNDD1)	ENSGALT00000101009 (1.103382);ENSGALT00000000728 (1.004151);ENSGALT00000076178 (0.814219)
Ovary	ENSGALG00000005678 (FLNB)	ENSGALT00000048354 (7.511059);ENSGALT00000036256 (0.712246);ENSGALT00000055290 (2.720633);ENSGALT00000102383 (1.326516)
Ovary	ENSGALG00000036763	ENSGALT00000076775 (0.202498)
Ovary	ENSGALG00000008487 (TMCC1)	ENSGALT00000091407 (2.403246);ENSGALT00000013831 (0.373534);ENSGALT00000108060 (1.484879)
Ovary	ENSGALG00000028565 (PCDHGC3)	ENSGALT00000080490 (2.135328);ENSGALT00000103387 (5.946403);ENSGALT00000045562 (15.080815);ENSGALT00000076739 (2.086065);ENSGALT00000078457 (1.879032)
Ovary	ENSGALG00000031120 (HNRNPH2)	ENSGALT00000063933 (0.813812);ENSGALT00000080575 (12.917908);ENSGALT00000088178 (8.722209)
Ovary	ENSGALG00000003818 (CYFIP2)	ENSGALT00000006053 (0.415321)
Ovary	ENSGALG00000014381 (HNRNPAB)	ENSGALT00000105192 (6.084818);ENSGALT00000083027 (9.187843);ENSGALT00000023233 (3.00737);ENSGALT00000099412 (0.56884)
Ovary	ENSGALG00000002273 (LYRM1)	ENSGALT00000093515 (1.318117);ENSGALT00000003565 (0.739738);ENSGALT00000093520 (1.642117)
Ovary	ENSGALG00000005215 (CACNA1H)	ENSGALT00000008381 (12.671441)
Ovary	ENSGALG00000043363 (KIAA0556)	ENSGALT00000070416 (0.470426)
Ovary	ENSGALG00000007762 (CREBBP)	ENSGALT00000039566 (0.761724);ENSGALT00000097190 (0.563904);ENSGALT00000052317 (1.388141)
Ovary	ENSGALG00000043806 (DNAH10)	ENSGALT00000056061 (0.129558)
Ovary	ENSGALG00000032685 (HECTD4)	ENSGALT00000080305 (18.108828)
Ovary	ENSGALG00000035182 (CMKLR1)	ENSGALT00000099777 (0.554164);ENSGALT00000101225 (0.022635);ENSGALT00000103862 (1.878068)
Ovary	ENSGALG00000052829 (MAMDC4)	ENSGALT00000095794 (0.826681)
Ovary	ENSGALG00000047043	ENSGALT00000105119 (1.901991)
Ovary	ENSGALG00000034001 (SPAG9)	ENSGALT00000056892 (0.080639)
Ovary	ENSGALG00000027323 (MYH1D)	ENSGALT00000044266 (0.171816)
Ovary	ENSGALG00000042257 (MYH1F)	ENSGALT00000082455 (0.11833)
Ovary	ENSGALG00000002389	ENSGALT00000003760 (5.203609)
Ovary	ENSGALG00000037051	ENSGALT00000049551 (10.183718);ENSGALT00000053956 (26.675396);ENSGALT00000088648 (2.027452)
Ovary	ENSGALG00000033320	ENSGALT00000083394 (1.355558);ENSGALT00000087493 (0.773179);ENSGALT00000087896 (13.759343);ENSGALT00000083724 (0.637719);ENSGALT00000073675 (2.162117)
Ovary	ENSGALG00000003741 (MYO18A)	ENSGALT00000039643 (0.262482);ENSGALT00000062582 (0.9335)
Ovary	ENSGALG00000033417 (SSPO)	ENSGALT00000058788 (0.101249)
Ovary	ENSGALG00000036870 (ZNF767)	ENSGALT00000101105 (3.521265);ENSGALT00000094352 (0.128019);ENSGALT00000067678 (2.388627);ENSGALT00000103692 (0.590894)
Ovary	ENSGALG00000006112 (SCN5A)	ENSGALT00000031281 (0.226228)
Ovary	ENSGALG00000008704 (CUBN)	ENSGALT00000014166 (1.317705)
Ovary	ENSGALG00000042822 (TAX1BP1)	ENSGALT00000073050 (0.305666);ENSGALT00000101664 (1.747929);ENSGALT00000093818 (0.616695)
Ovary	ENSGALG00000012997 (DNAH5)	ENSGALT00000105350 (0.101249)
Ovary	ENSGALG00000013124 (FHOD3)	ENSGALT00000046804 (0.136434);ENSGALT00000058859 (1.317617)
Ovary	ENSGALG00000038678 (EPB41L3)	ENSGALT00000056188 (0.287675)
Ovary	ENSGALG00000043576 (AGAP3)	ENSGALT00000092418 (0.256921);ENSGALT00000097080 (0.580385);ENSGALT00000082613 (1.776234)
Ovary	ENSGALG00000032534	ENSGALT00000067850 (1.442853)
Ovary	ENSGALG00000005412 (SNAP47)	ENSGALT00000103352 (1.228139);ENSGALT00000106860 (0.341907);ENSGALT00000094713 (3.883728);ENSGALT00000105864 (0.95339)
Ovary	ENSGALG00000007647 (MYO3A)	ENSGALT00000057053 (0.223038)
Ovary	ENSGALG00000032647 (CLASP2)	ENSGALT00000067482 (0.329241);ENSGALT00000094579 (2.296206)
Ovary	ENSGALG00000013268	ENSGALT00000021845 (0.445398)
Ovary	ENSGALG00000031578 (CSMD3)	ENSGALT00000055882 (0.14288)
Ovary	ENSGALG00000034392	ENSGALT00000080111 (8.064377)
Ovary	ENSGALG00000046976	ENSGALT00000091406 (0.327839)
Ovary	ENSGALG00000053608	ENSGALT00000098842 (0.866994)
Ovary	ENSGALG00000035717 (HSPG2)	ENSGALT00000080452 (3.023531);ENSGALT00000088762 (3.936434)
Ovary	ENSGALG00000004796 (CDC42)	ENSGALT00000094662 (13.374439);ENSGALT00000034897 (6.378067);ENSGALT00000049495 (3.274019);ENSGALT00000052911 (0.748247)
Ovary	ENSGALG00000003693 (MACF1)	ENSGALT00000071537 (4.410045);ENSGALT00000050438 (0.847035);ENSGALT00000064884 (2.646615);ENSGALT00000005857 (2.952767)
Ovary	ENSGALG00000025882 (BUD13)	ENSGALT00000100859 (0.023925)
Ovary	ENSGALG00000042129	ENSGALT00000057191 (2.228801);ENSGALT00000046897 (7.168866)
Ovary	ENSGALG00000049193 (IQGAP3)	ENSGALT00000097873 (4.706453)
Ovary	ENSGALG00000013537 (TPM3)	ENSGALT00000087031 (45.584496);ENSGALT00000052475 (2.798875);ENSGALT00000022043 (0.120262);ENSGALT00000065290 (5.952737)
Ovary	ENSGALG00000014656 (RPRD2)	ENSGALT00000054577 (0.043483);ENSGALT00000054447 (1.101047)
Ovary	ENSGALG00000033497 (FOXP4)	ENSGALT00000065044 (0.003634)
Ovary	ENSGALG00000003149	ENSGALT00000004981 (3.191507)
Ovary	ENSGALG00000000293	ENSGALT00000000384 (4.924059)
Ovary	ENSGALG00000000577 (RANBP3)	ENSGALT00000000806 (0.444996);ENSGALT00000100734 (1.248696);ENSGALT00000103263 (2.417037)
Ovary	ENSGALG00000004048 (PTPRS)	ENSGALT00000081870 (0.007385)
Ovary	ENSGALG00000012860 (HSD11B1L)	ENSGALT00000105295 (1.455127);ENSGALT00000020974 (0.804589)
Ovary	ENSGALG00000038972	ENSGALT00000076992 (2.562424)
Ovary	ENSGALG00000009652 (USH2A)	ENSGALT00000015716 (3.891603)
Ovary	ENSGALG00000011000 (TARBP1)	ENSGALT00000017913 (2.740582)
Ovary	ENSGALG00000013935 (BCLAF1)	ENSGALT00000107752 (0.515026);ENSGALT00000106218 (0.771133)
Ovary	ENSGALG00000035230 (CSMD1)	ENSGALT00000067638 (0.205551)
Ovary	ENSGALG00000016577 (OTOF)	ENSGALT00000026758 (0.290012)
Ovary	ENSGALG00000010116 (DNAH8)	ENSGALT00000038200 (0.177186)
Ovary	ENSGALG00000010812 (RYR2)	ENSGALT00000017582 (0.516528)
Ovary	ENSGALG00000013990 (RPS12)	ENSGALT00000071633 (0.779353);ENSGALT00000059788 (167.287994);ENSGALT00000022666 (0.987083)
Ovary	ENSGALG00000049533	ENSGALT00000094580 (5.491416)
Ovary	ENSGALG00000026278	ENSGALT00000102680 (4.729937);ENSGALT00000108078 (1.281508);ENSGALT00000093209 (1.097349)
Ovary	ENSGALG00000040484 (SEC31A)	ENSGALT00000104166 (3.399197);ENSGALT00000092922 (2.006597)
Ovary	ENSGALG00000013602 (PCM1)	ENSGALT00000105592 (0.010691)
Ovary	ENSGALG00000005958	ENSGALT00000009581 (0.354955)
Ovary	ENSGALG00000006717	ENSGALT00000010866 (0.166658)
Ovary	ENSGALG00000009705 (RYR3)	ENSGALT00000077897 (0.757134)
Ovary	ENSGALG00000012361 (NIN)	ENSGALT00000020190 (0.766033);ENSGALT00000107368 (1.032073);ENSGALT00000090522 (0.946648)
Ovary	ENSGALG00000012425 (FERMT2)	ENSGALT00000076583 (0.153122);ENSGALT00000077900 (0.17117);ENSGALT00000095184 (16.733423)
Ovary	ENSGALG00000038722 (SORBS1)	ENSGALT00000096948 (0.289556);ENSGALT00000062303 (1.440521)
Ovary	ENSGALG00000006165	ENSGALT00000009953 (6.247381)
Ovary	ENSGALG00000039528 (PLCE1)	ENSGALT00000080029 (2.171324)
Ovary	ENSGALG00000008914 (NRAP)	ENSGALT00000014498 (0.333374)
Ovary	ENSGALG00000034013	ENSGALT00000101598 (0.915518);ENSGALT00000106987 (1.09042);ENSGALT00000057513 (1.437692)
Ovary	ENSGALG00000003923 (COL6A3)	ENSGALT00000006250 (2.482264);ENSGALT00000104422 (0.117863)
Ovary	ENSGALG00000011242 (OBSL1)	ENSGALT00000018337 (0.136716)
Ovary	ENSGALG00000003553 (ABCA12)	ENSGALT00000005620 (0.25064)
Ovary	ENSGALG00000003578 (FN1)	ENSGALT00000005663 (0.616118);ENSGALT00000005664 (7.681439)
Ovary	ENSGALG00000011009 (SCN2A)	ENSGALT00000017933 (0.385478)
Ovary	ENSGALG00000012407 (LRP1B)	ENSGALT00000020272 (0.344512)
Ovary	ENSGALG00000004627	ENSGALT00000007372 (0.274203)
Ovary	ENSGALG00000005752 (ABCA4)	ENSGALT00000009238 (0.492362)
Ovary	ENSGALG00000001863 (VTG2)	ENSGALT00000002892 (0.274145)
Ovary	ENSGALG00000053184	ENSGALT00000107332 (1.558178);ENSGALT00000099717 (0.469088);ENSGALT00000101992 (0.601928);ENSGALT00000103910 (1.628926)
Ovary	ENSGALG00000010924 (NFIA)	ENSGALT00000038017 (2.25667);ENSGALT00000017773 (0.015957);ENSGALT00000089720 (0.720059)
Ovary	ENSGALG00000010629 (TUT4)	ENSGALT00000017295 (2.616114)
Ovary	ENSGALG00000008520 (EIF4G1)	ENSGALT00000013878 (1.778348);ENSGALT00000064756 (2.53355);ENSGALT00000070449 (3.165451)
Ovary	ENSGALG00000009511	ENSGALT00000015483 (1.561104)
Ovary	ENSGALG00000008864 (FXR1)	ENSGALT00000071833 (0.697738);ENSGALT00000014399 (6.835118);ENSGALT00000065927 (1.07932)
Ovary	ENSGALG00000009458	ENSGALT00000015394 (0.971493)
Ovary	ENSGALG00000029190 (MBNL1)	ENSGALT00000077162 (0.497718);ENSGALT00000074316 (1.035305);ENSGALT00000076947 (1.656503)
Ovary	ENSGALG00000054322	ENSGALT00000104290 (0.659338);ENSGALT00000099627 (5.632589)
Ovary	ENSGALG00000053881	ENSGALT00000106852 (11.366963)
Ovary	ENSGALG00000031341	ENSGALT00000067402 (2.767112)
Ovary	ENSGALG00000023552 (SPEF2)	ENSGALT00000039152 (0.101249)
Ovary	ENSGALG00000033256 (PCSK5)	ENSGALT00000058162 (5.963219);ENSGALT00000024476 (0.121798)
Proximal Cecum	ENSGALG00000033919	ENSGALT00000080172 (6.887048)
Proximal Cecum	ENSGALG00000034590 (CELF2)	ENSGALT00000078403 (1.884502);ENSGALT00000056367 (2.924862);ENSGALT00000103104 (3.355407);ENSGALT00000061305 (0.704499);ENSGALT00000106322 (2.357635)
Proximal Cecum	ENSGALG00000010342 (OTOGL)	ENSGALT00000017091 (1.06127)
Proximal Cecum	ENSGALG00000012994 (ERC1)	ENSGALT00000106652 (3.173582);ENSGALT00000094825 (1.065794);ENSGALT00000021213 (1.223171)
Proximal Cecum	ENSGALG00000014106 (PPFIBP1)	ENSGALT00000097443 (2.19444);ENSGALT00000091325 (0.973864);ENSGALT00000022837 (32.182117)
Proximal Cecum	ENSGALG00000014924 (POLQ)	ENSGALT00000024072 (0.96824)
Proximal Cecum	ENSGALG00000015353 (BBX)	ENSGALT00000099865 (0.974353);ENSGALT00000100423 (0.713129);ENSGALT00000094879 (1.233585);ENSGALT00000095179 (2.003994)
Proximal Cecum	ENSGALG00000015377 (PHLDB2)	ENSGALT00000094753 (1.108001);ENSGALT00000024811 (1.431614);ENSGALT00000093328 (7.6146);ENSGALT00000103463 (1.077546);ENSGALT00000098407 (5.915508)
Proximal Cecum	ENSGALG00000029644	ENSGALT00000107747 (3.879353);ENSGALT00000057076 (5.80497);ENSGALT00000094067 (5.612357)
Proximal Cecum	ENSGALG00000029970 (LIMS1)	ENSGALT00000093228 (1.411739);ENSGALT00000079965 (2.022647);ENSGALT00000090376 (2.083689);ENSGALT00000107389 (4.159182)
Proximal Cecum	ENSGALG00000016837	ENSGALT00000027192 (0.620857)
Proximal Cecum	ENSGALG00000017046 (POSTN)	ENSGALT00000102579 (15.199964);ENSGALT00000097835 (2.890609);ENSGALT00000097484 (7.566149)
Proximal Cecum	ENSGALG00000033966 (TENM4)	ENSGALT00000070488 (17.622154)
Proximal Cecum	ENSGALG00000009572 (ADAMTS20)	ENSGALT00000078782 (0.823223)
Proximal Cecum	ENSGALG00000010325 (PPP1R12A)	ENSGALT00000090229 (13.179233);ENSGALT00000065339 (1.017558);ENSGALT00000082690 (0.670114);ENSGALT00000067856 (24.542301)
Proximal Cecum	ENSGALG00000011320 (TMCC3)	ENSGALT00000104065 (1.409657);ENSGALT00000090409 (12.193743);ENSGALT00000091600 (8.426718);ENSGALT00000018472 (2.430453);ENSGALT00000054741 (0.74353)
Proximal Cecum	ENSGALG00000025881	ENSGALT00000044611 (0.750524);ENSGALT00000020448 (0.400848)
Proximal Cecum	ENSGALG00000014688 (ZYX)	ENSGALT00000023672 (11.146993);ENSGALT00000099039 (1.740946);ENSGALT00000093081 (2.569844)
Proximal Cecum	ENSGALG00000016217	ENSGALT00000099977 (0.034603)
Proximal Cecum	ENSGALG00000016769 (CHST10)	ENSGALT00000094331 (3.453122);ENSGALT00000099654 (0.805694);ENSGALT00000044322 (3.033395);ENSGALT00000027075 (1.08172)
Proximal Cecum	ENSGALG00000016920 (LMO7)	ENSGALT00000049862 (2.675718);ENSGALT00000053488 (1.683159);ENSGALT00000105784 (1.780472)
Proximal Cecum	ENSGALG00000003705 (VPS13C)	ENSGALT00000102295 (10.025234);ENSGALT00000092000 (12.113767);ENSGALT00000005871 (16.291527)
Proximal Cecum	ENSGALG00000030542 (SEMA6D)	ENSGALT00000108300 (1.114542);ENSGALT00000098604 (0.652142);ENSGALT00000107363 (1.309233);ENSGALT00000101324 (1.433027)
Proximal Cecum	ENSGALG00000005992 (PDE8A)	ENSGALT00000060009 (16.562075)
Proximal Cecum	ENSGALG00000001741 (NPTN)	ENSGALT00000002673 (30.46143);ENSGALT00000097641 (1.084489);ENSGALT00000106319 (2.493851)
Proximal Cecum	ENSGALG00000003521 (TPM1)	ENSGALT00000084241 (68.390411);ENSGALT00000060647 (1274.115967);ENSGALT00000085479 (50.812874);ENSGALT00000005572 (82.459282);ENSGALT00000053608 (5.502356)
Proximal Cecum	ENSGALG00000002407 (HYDIN)	ENSGALT00000003789 (0.789959)
Proximal Cecum	ENSGALG00000043662 (NDRG4)	ENSGALT00000074634 (0.868331);ENSGALT00000046836 (3.598984);ENSGALT00000070962 (0.66151)
Proximal Cecum	ENSGALG00000043725	ENSGALT00000058898 (3.479752)
Proximal Cecum	ENSGALG00000002016 (PRKCD)	ENSGALT00000092002 (0.970282);ENSGALT00000003137 (1.460736);ENSGALT00000036292 (1.377022);ENSGALT00000058550 (0.977163);ENSGALT00000091006 (0.868098)
Proximal Cecum	ENSGALG00000035578 (RBM6)	ENSGALT00000093107 (1.306857);ENSGALT00000098770 (0.563187);ENSGALT00000048024 (0.982675);ENSGALT00000095298 (1.499395)
Proximal Cecum	ENSGALG00000030908	ENSGALT00000068885 (0.622032);ENSGALT00000062323 (1.027821);ENSGALT00000046962 (0.722928);ENSGALT00000104664 (1.858721)
Proximal Cecum	ENSGALG00000005670 (CEP170P1)	ENSGALT00000036257 (13.26104);ENSGALT00000033710 (11.650625);ENSGALT00000084627 (31.850935)
Proximal Cecum	ENSGALG00000005678 (FLNB)	ENSGALT00000048354 (20.044586);ENSGALT00000055290 (1.000934);ENSGALT00000036256 (1.841296)
Proximal Cecum	ENSGALG00000036763	ENSGALT00000076775 (0.652935)
Proximal Cecum	ENSGALG00000005601	ENSGALT00000008986 (1.517888)
Proximal Cecum	ENSGALG00000007431 (MAGI1)	ENSGALT00000098171 (1.509992);ENSGALT00000094079 (8.910895);ENSGALT00000012029 (0.027844)
Proximal Cecum	ENSGALG00000028565 (PCDHGC3)	ENSGALT00000080490 (3.09393);ENSGALT00000103387 (6.44409);ENSGALT00000045562 (39.349541);ENSGALT00000076739 (1.468335);ENSGALT00000078457 (4.485597)
Proximal Cecum	ENSGALG00000031120 (HNRNPH2)	ENSGALT00000063933 (3.020082);ENSGALT00000080575 (42.474174);ENSGALT00000088178 (82.090645);ENSGALT00000082236 (1.557037)
Proximal Cecum	ENSGALG00000032974 (ADAMTS2)	ENSGALT00000067480 (10.640316)
Proximal Cecum	ENSGALG00000026159 (PDLIM7)	ENSGALT00000087278 (2.941176);ENSGALT00000043107 (3.44676)
Proximal Cecum	ENSGALG00000002971	ENSGALT00000064141 (36.772404)
Proximal Cecum	ENSGALG00000014381 (HNRNPAB)	ENSGALT00000105192 (57.453499);ENSGALT00000083027 (7.371192);ENSGALT00000023233 (15.850659);ENSGALT00000099412 (0.662017)
Proximal Cecum	ENSGALG00000003781 (SUN1)	ENSGALT00000006001 (0.702683);ENSGALT00000099725 (2.420861);ENSGALT00000101958 (0.905634);ENSGALT00000105932 (0.886838)
Proximal Cecum	ENSGALG00000002273 (LYRM1)	ENSGALT00000093515 (0.556715);ENSGALT00000003565 (1.179181);ENSGALT00000093520 (4.843243)
Proximal Cecum	ENSGALG00000005215 (CACNA1H)	ENSGALT00000008381 (6.700055)
Proximal Cecum	ENSGALG00000007762 (CREBBP)	ENSGALT00000039566 (16.172148);ENSGALT00000065134 (0.75934);ENSGALT00000097190 (3.016847);ENSGALT00000052317 (11.765982)
Proximal Cecum	ENSGALG00000045218 (MYO18B)	ENSGALT00000085378 (0.907876)
Proximal Cecum	ENSGALG00000002205 (FBRSL1)	ENSGALT00000091227 (0.710909);ENSGALT00000100512 (0.727121);ENSGALT00000090607 (0.837189);ENSGALT00000003452 (0.631758)
Proximal Cecum	ENSGALG00000002336 (EP400)	ENSGALT00000107899 (4.526147);ENSGALT00000107963 (1.191402);ENSGALT00000095730 (1.815443)
Proximal Cecum	ENSGALG00000004467 (CLIP1)	ENSGALT00000007113 (8.038545);ENSGALT00000091243 (1.154303);ENSGALT00000106281 (1.976702);ENSGALT00000052776 (11.734481)
Proximal Cecum	ENSGALG00000032685 (HECTD4)	ENSGALT00000080305 (32.040134)
Proximal Cecum	ENSGALG00000033678 (EHMT1)	ENSGALT00000097613 (4.153937);ENSGALT00000048537 (6.547843)
Proximal Cecum	ENSGALG00000001446 (GSN)	ENSGALT00000068748 (7.896633);ENSGALT00000084418 (2.001836);ENSGALT00000100162 (5.691477);ENSGALT00000002199 (263.805359);ENSGALT00000094763 (0.794235)
Proximal Cecum	ENSGALG00000001419 (DAB2IP)	ENSGALT00000095548 (0.675188);ENSGALT00000002162 (1.009178);ENSGALT00000054372 (1.601936);ENSGALT00000099195 (2.860877)
Proximal Cecum	ENSGALG00000000993 (GAPVD1)	ENSGALT00000064778 (2.987379);ENSGALT00000092719 (1.181524);ENSGALT00000098652 (4.024726);ENSGALT00000001466 (1.134372)
Proximal Cecum	ENSGALG00000000847 (GARNL3)	ENSGALT00000038633 (3.623919);ENSGALT00000102676 (1.100726)
Proximal Cecum	ENSGALG00000004088 (FNBP1)	ENSGALT00000098709 (1.157989);ENSGALT00000104981 (60.197903);ENSGALT00000104413 (1.532982)
Proximal Cecum	ENSGALG00000003454 (ZNF207)	ENSGALT00000085796 (0.552584);ENSGALT00000060193 (3.282269);ENSGALT00000005471 (2.790157);ENSGALT00000066237 (1.868122);ENSGALT00000046245 (1.764428)
Proximal Cecum	ENSGALG00000047043	ENSGALT00000105119 (1.93977)
Proximal Cecum	ENSGALG00000001021 (MYOCD)	ENSGALT00000092606 (0.846302);ENSGALT00000001507 (3.320076);ENSGALT00000097579 (4.045026)
Proximal Cecum	ENSGALG00000002389	ENSGALT00000003760 (8.958289)
Proximal Cecum	ENSGALG00000037051	ENSGALT00000053956 (20.138216);ENSGALT00000049551 (6.729895);ENSGALT00000080376 (0.750895);ENSGALT00000073554 (0.779885);ENSGALT00000048512 (0.972624);ENSGALT00000047028 (1.123247);ENSGALT00000072094 (0.908522);ENSGALT00000073669 (3.008414)
Proximal Cecum	ENSGALG00000001049	ENSGALT00000102336 (0.560929);ENSGALT00000108031 (1.364379);ENSGALT00000001571 (17.220987)
Proximal Cecum	ENSGALG00000032220 (ELN)	ENSGALT00000096631 (0.015322);ENSGALT00000081183 (2.708434)
Proximal Cecum	ENSGALG00000033320	ENSGALT00000083394 (0.665773);ENSGALT00000087493 (1.231257);ENSGALT00000087896 (6.26651);ENSGALT00000083724 (1.694461);ENSGALT00000073675 (1.679219)
Proximal Cecum	ENSGALG00000001263 (GTF2IRD1)	ENSGALT00000001926 (9.330643)
Proximal Cecum	ENSGALG00000001905 (DTX2)	ENSGALT00000104094 (0.441037);ENSGALT00000002944 (1.66951)
Proximal Cecum	ENSGALG00000005826 (DLEC1)	ENSGALT00000009358 (0.801695)
Proximal Cecum	ENSGALG00000007125 (PARD3)	ENSGALT00000067041 (0.507221);ENSGALT00000059013 (2.346132);ENSGALT00000011542 (0.52931);ENSGALT00000094227 (0.649405);ENSGALT00000038526 (1.440966)
Proximal Cecum	ENSGALG00000008704 (CUBN)	ENSGALT00000014166 (1.327214)
Proximal Cecum	ENSGALG00000040665 (METTL6)	ENSGALT00000081699 (6.411301);ENSGALT00000057417 (1.27455);ENSGALT00000102095 (1.281848);ENSGALT00000082999 (5.711918);ENSGALT00000099031 (0.954763)
Proximal Cecum	ENSGALG00000033089	ENSGALT00000058348 (0.527698)
Proximal Cecum	ENSGALG00000039533 (EFR3A)	ENSGALT00000098816 (3.037138);ENSGALT00000095400 (0.617053);ENSGALT00000058762 (1.789723)
Proximal Cecum	ENSGALG00000032534	ENSGALT00000067850 (2.593357)
Proximal Cecum	ENSGALG00000049653 (KMT2C)	ENSGALT00000103083 (3.324784);ENSGALT00000101754 (1.830306);ENSGALT00000094833 (2.109973);ENSGALT00000103413 (7.231222);ENSGALT00000101855 (6.995574)
Proximal Cecum	ENSGALG00000007331 (SVIL)	ENSGALT00000095096 (0.10089);ENSGALT00000011863 (3.996212);ENSGALT00000080249 (5.253209);ENSGALT00000058082 (6.448158)
Proximal Cecum	ENSGALG00000010925 (FAM126A)	ENSGALT00000017774 (9.234385);ENSGALT00000083624 (4.364661);ENSGALT00000054835 (0.83674)
Proximal Cecum	ENSGALG00000032647 (CLASP2)	ENSGALT00000091569 (1.856089);ENSGALT00000067482 (1.95207);ENSGALT00000098887 (1.764518);ENSGALT00000065195 (2.377672);ENSGALT00000094579 (11.404298)
Proximal Cecum	ENSGALG00000046360	ENSGALT00000087920 (0.587405);ENSGALT00000088433 (3.482683);ENSGALT00000105673 (16.03602)
Proximal Cecum	ENSGALG00000012965 (FAM105A)	ENSGALT00000051532 (3.416297);ENSGALT00000021150 (11.421714);ENSGALT00000078378 (4.591757);ENSGALT00000059329 (0.544944)
Proximal Cecum	ENSGALG00000013268	ENSGALT00000021845 (0.989887)
Proximal Cecum	ENSGALG00000047461	ENSGALT00000067582 (4.701979);ENSGALT00000092001 (16.16124);ENSGALT00000091566 (1.250942);ENSGALT00000096047 (0.788912)
Proximal Cecum	ENSGALG00000036490 (FAM49B)	ENSGALT00000098369 (7.424736);ENSGALT00000100657 (1.738336);ENSGALT00000046965 (0.76999);ENSGALT00000107697 (11.460455)
Proximal Cecum	ENSGALG00000034171 (EPB41L1)	ENSGALT00000066463 (1.340874);ENSGALT00000094241 (24.63961);ENSGALT00000049435 (1.159631);ENSGALT00000067757 (2.531729);ENSGALT00000102483 (0.87474)
Proximal Cecum	ENSGALG00000004796 (CDC42)	ENSGALT00000094662 (123.243813);ENSGALT00000034897 (7.476826);ENSGALT00000049495 (1.788231);ENSGALT00000052911 (4.892907)
Proximal Cecum	ENSGALG00000030229 (CSMD2)	ENSGALT00000071991 (1.740986)
Proximal Cecum	ENSGALG00000003189 (NFYC)	ENSGALT00000088824 (0.909034);ENSGALT00000070581 (1.270666);ENSGALT00000081077 (2.009264);ENSGALT00000053040 (21.312992)
Proximal Cecum	ENSGALG00000003693 (MACF1)	ENSGALT00000071537 (3.99759);ENSGALT00000050438 (1.169141);ENSGALT00000064884 (5.718257);ENSGALT00000005857 (15.493555)
Proximal Cecum	ENSGALG00000004155 (MYOM3)	ENSGALT00000006605 (0.570495)
Proximal Cecum	ENSGALG00000006512 (HSPA8)	ENSGALT00000060234 (0.179368);ENSGALT00000010524 (8.798063);ENSGALT00000053246 (18.028788);ENSGALT00000089723 (15.06975)
Proximal Cecum	ENSGALG00000025882 (BUD13)	ENSGALT00000100859 (0.018854)
Proximal Cecum	ENSGALG00000042129	ENSGALT00000077281 (1.388972);ENSGALT00000057191 (1.583619);ENSGALT00000046897 (6.307369)
Proximal Cecum	ENSGALG00000000751 (ARNT)	ENSGALT00000029129 (8.044386);ENSGALT00000050457 (0.061542);ENSGALT00000046934 (0.548832)
Proximal Cecum	ENSGALG00000013537 (TPM3)	ENSGALT00000087031 (120.375359);ENSGALT00000052475 (37.185028);ENSGALT00000022043 (0.262755);ENSGALT00000065290 (9.688993);ENSGALT00000040693 (1.912799)
Proximal Cecum	ENSGALG00000014656 (RPRD2)	ENSGALT00000054577 (2.026653);ENSGALT00000023620 (0.555426);ENSGALT00000054447 (0.692017)
Proximal Cecum	ENSGALG00000000336 (PPP1R12B)	ENSGALT00000000450 (60.295059);ENSGALT00000059954 (3.406125);ENSGALT00000106913 (0.438343);ENSGALT00000097466 (2.336993);ENSGALT00000078929 (17.050989)
Proximal Cecum	ENSGALG00000003149	ENSGALT00000004981 (43.274231)
Proximal Cecum	ENSGALG00000043654	ENSGALT00000049090 (1.83671);ENSGALT00000088150 (2.358942);ENSGALT00000043609 (1.095217);ENSGALT00000108322 (0.677781);ENSGALT00000089447 (0.702668)
Proximal Cecum	ENSGALG00000001093 (TCF3)	ENSGALT00000041183 (3.345717);ENSGALT00000001637 (0.730208);ENSGALT00000104712 (0.954592);ENSGALT00000101515 (1.399164);ENSGALT00000100867 (0.773928)
Proximal Cecum	ENSGALG00000004048 (PTPRS)	ENSGALT00000081870 (0.013085)
Proximal Cecum	ENSGALG00000003717 (MYO9B)	ENSGALT00000048011 (2.978112);ENSGALT00000060050 (0.781059);ENSGALT00000040896 (1.148512)
Proximal Cecum	ENSGALG00000038972	ENSGALT00000076992 (7.083624)
Proximal Cecum	ENSGALG00000009107 (NRXN1)	ENSGALT00000057931 (0.87326);ENSGALT00000049711 (0.557697);ENSGALT00000014832 (14.255765);ENSGALT00000067434 (0.811895);ENSGALT00000050168 (0.821413);ENSGALT00000047522 (0.620099);ENSGALT00000074723 (6.601096)
Proximal Cecum	ENSGALG00000040348 (EHBP1)	ENSGALT00000102645 (3.291859);ENSGALT00000100032 (0.692159);ENSGALT00000081958 (1.553247);ENSGALT00000095219 (18.179823);ENSGALT00000091598 (27.193783)
Proximal Cecum	ENSGALG00000009158 (CDC42BPA)	ENSGALT00000039364 (1.506554);ENSGALT00000102681 (0.62019);ENSGALT00000105021 (2.287394);ENSGALT00000102126 (2.70513);ENSGALT00000106980 (4.074416);ENSGALT00000098004 (7.251527)
Proximal Cecum	ENSGALG00000008676 (RRBP1)	ENSGALT00000098776 (1.166026);ENSGALT00000015273 (14.449661);ENSGALT00000100513 (0.726784)
Proximal Cecum	ENSGALG00000010733 (CEP170)	ENSGALT00000084942 (0.856824);ENSGALT00000106583 (0.052846)
Proximal Cecum	ENSGALG00000011000 (TARBP1)	ENSGALT00000017913 (11.496387)
Proximal Cecum	ENSGALG00000012256 (UTRN)	ENSGALT00000072843 (1.064388);ENSGALT00000098691 (1.014998);ENSGALT00000020015 (0.80693)
Proximal Cecum	ENSGALG00000013935 (BCLAF1)	ENSGALT00000070838 (2.306679);ENSGALT00000107752 (5.345745);ENSGALT00000106218 (4.510023)
Proximal Cecum	ENSGALG00000015022 (FYN)	ENSGALT00000024226 (2.013912);ENSGALT00000095078 (1.539968);ENSGALT00000108366 (0.57156);ENSGALT00000091376 (15.414269);ENSGALT00000098070 (2.319663)
Proximal Cecum	ENSGALG00000016289 (DST)	ENSGALT00000081342 (5.333515);ENSGALT00000048133 (5.443581);ENSGALT00000106700 (8.474429);ENSGALT00000026264 (6.015803)
Proximal Cecum	ENSGALG00000011329 (AFDN)	ENSGALT00000018484 (0.255799);ENSGALT00000069813 (0.754571);ENSGALT00000082362 (1.339213);ENSGALT00000058465 (2.80137)
Proximal Cecum	ENSGALG00000013768 (PHACTR2)	ENSGALT00000092472 (58.175499);ENSGALT00000076651 (0.892431);ENSGALT00000022362 (13.487204)
Proximal Cecum	ENSGALG00000042388	ENSGALT00000094837 (2.027315);ENSGALT00000101011 (2.104758)
Proximal Cecum	ENSGALG00000016267 (PHF3)	ENSGALT00000059088 (32.887066);ENSGALT00000078001 (2.737759);ENSGALT00000026230 (1.58436);ENSGALT00000095986 (0.864232)
Proximal Cecum	ENSGALG00000016342 (MYOM2)	ENSGALT00000026360 (1.12647);ENSGALT00000056879 (0.423863)
Proximal Cecum	ENSGALG00000016481 (PUM2)	ENSGALT00000026590 (19.918726);ENSGALT00000062855 (0.586112);ENSGALT00000047806 (0.58107)
Proximal Cecum	ENSGALG00000049533	ENSGALT00000094580 (8.022353)
Proximal Cecum	ENSGALG00000026278	ENSGALT00000102680 (0.547572);ENSGALT00000095633 (0.574821);ENSGALT00000093209 (0.910896);ENSGALT00000108078 (0.959348)
Proximal Cecum	ENSGALG00000008633 (SEPT6)	ENSGALT00000084264 (0.479056)
Proximal Cecum	ENSGALG00000040484 (SEC31A)	ENSGALT00000104166 (4.216585);ENSGALT00000092922 (4.962728);ENSGALT00000097812 (1.251902)
Proximal Cecum	ENSGALG00000035156 (DCTN1)	ENSGALT00000069369 (0.01084)
Proximal Cecum	ENSGALG00000030065 (TENM3)	ENSGALT00000105523 (0.025798);ENSGALT00000048298 (1.587671)
Proximal Cecum	ENSGALG00000044716 (KIAA1109)	ENSGALT00000072258 (1.833901);ENSGALT00000103953 (1.621317);ENSGALT00000103331 (3.470865);ENSGALT00000084288 (9.682947)
Proximal Cecum	ENSGALG00000020160 (ADH6)	ENSGALT00000106251 (19.004772);ENSGALT00000077492 (1.181109);ENSGALT00000032123 (2.723627);ENSGALT00000106572 (0.838652);ENSGALT00000032121 (7.366201)
Proximal Cecum	ENSGALG00000013602 (PCM1)	ENSGALT00000022129 (1.490421);ENSGALT00000105592 (0.071838)
Proximal Cecum	ENSGALG00000006521 (TRPM5)	ENSGALT00000010536 (6.815741)
Proximal Cecum	ENSGALG00000040530 (MUC6)	ENSGALT00000076393 (0.601877)
Proximal Cecum	ENSGALG00000042458 (ACTN1)	ENSGALT00000061392 (127.212936);ENSGALT00000090288 (19.138374);ENSGALT00000065010 (1.79417);ENSGALT00000057487 (2.058545)
Proximal Cecum	ENSGALG00000011389 (TRAF3)	ENSGALT00000102111 (2.275964);ENSGALT00000097128 (0.535116);ENSGALT00000106046 (0.76989);ENSGALT00000101831 (1.10481);ENSGALT00000018576 (1.489758)
Proximal Cecum	ENSGALG00000007330 (CTNND1)	ENSGALT00000096348 (2.800519);ENSGALT00000091563 (2.794052);ENSGALT00000091574 (33.642925)
Proximal Cecum	ENSGALG00000051922	ENSGALT00000103517 (100.352005)
Proximal Cecum	ENSGALG00000012425 (FERMT2)	ENSGALT00000095184 (0.089794);ENSGALT00000020309 (0.534433);ENSGALT00000076583 (0.09503)
Proximal Cecum	ENSGALG00000038722 (SORBS1)	ENSGALT00000096948 (0.364516);ENSGALT00000103746 (0.529189);ENSGALT00000062303 (12.274076)
Proximal Cecum	ENSGALG00000006109 (MAPK8)	ENSGALT00000009862 (7.020257);ENSGALT00000099087 (0.253169);ENSGALT00000073694 (1.016204)
Proximal Cecum	ENSGALG00000006165	ENSGALT00000009953 (9.570869)
Proximal Cecum	ENSGALG00000050205	ENSGALT00000103618 (0.99331);ENSGALT00000104254 (1.555922);ENSGALT00000106546 (1.037181);ENSGALT00000102927 (0.828949)
Proximal Cecum	ENSGALG00000039528 (PLCE1)	ENSGALT00000080029 (12.357743)
Proximal Cecum	ENSGALG00000034013	ENSGALT00000106987 (2.368693);ENSGALT00000057513 (0.298743)
Proximal Cecum	ENSGALG00000041563 (UNC80)	ENSGALT00000079083 (0.441582);ENSGALT00000079203 (1.081598)
Proximal Cecum	ENSGALG00000010858 (LRP2)	ENSGALT00000017651 (1.328068)
Proximal Cecum	ENSGALG00000011630 (GLI2)	ENSGALT00000018998 (0.578727);ENSGALT00000069664 (1.025201);ENSGALT00000063126 (0.519741)
Proximal Cecum	ENSGALG00000012246 (R3HDM1)	ENSGALT00000053334 (0.11913);ENSGALT00000019996 (6.119929)
Proximal Cecum	ENSGALG00000012362 (THSD7B)	ENSGALT00000020191 (0.400848)
Proximal Cecum	ENSGALG00000003862 (LRRFIP1)	ENSGALT00000006147 (2.720415);ENSGALT00000101991 (14.633515);ENSGALT00000094101 (24.685143)
Proximal Cecum	ENSGALG00000011009 (SCN2A)	ENSGALT00000017933 (0.581371)
Proximal Cecum	ENSGALG00000012407 (LRP1B)	ENSGALT00000020272 (0.651717);ENSGALT00000079809 (0.734807);ENSGALT00000080533 (0.694353)
Proximal Cecum	ENSGALG00000040995	ENSGALT00000092054 (0.705355)
Proximal Cecum	ENSGALG00000004627	ENSGALT00000007372 (5.697764)
Proximal Cecum	ENSGALG00000029582 (EVI5)	ENSGALT00000096213 (1.220674);ENSGALT00000099204 (1.500109);ENSGALT00000068510 (0.746012);ENSGALT00000100956 (14.361932);ENSGALT00000095528 (4.553967)
Proximal Cecum	ENSGALG00000010053 (PTPRF)	ENSGALT00000091047 (43.760834);ENSGALT00000077706 (1.576357)
Proximal Cecum	ENSGALG00000010924 (NFIA)	ENSGALT00000038017 (20.597816);ENSGALT00000089720 (3.531842);ENSGALT00000089894 (6.443263);ENSGALT00000089933 (3.230731);ENSGALT00000017773 (0.309502)
Proximal Cecum	ENSGALG00000010934 (PATJ)	ENSGALT00000047771 (0.902024);ENSGALT00000057809 (1.110758);ENSGALT00000017789 (2.035336)
Proximal Cecum	ENSGALG00000002192 (PTPRC)	ENSGALT00000055243 (1.874508);ENSGALT00000085261 (5.214889);ENSGALT00000065151 (20.35652)
Proximal Cecum	ENSGALG00000035841 (PRRC2C)	ENSGALT00000097463 (2.525577)
Proximal Cecum	ENSGALG00000011394 (CYP2J21)	ENSGALT00000071319 (54.548618);ENSGALT00000047486 (0.501744);ENSGALT00000060039 (3.434828);ENSGALT00000059055 (7.24465);ENSGALT00000065414 (7.812906)
Proximal Cecum	ENSGALG00000005550 (ST6GAL1)	ENSGALT00000107606 (6.785417);ENSGALT00000065456 (0.787065);ENSGALT00000096835 (1.103481);ENSGALT00000096296 (0.765749);ENSGALT00000100401 (1.79855);ENSGALT00000099037 (3.80114)
Proximal Cecum	ENSGALG00000008520 (EIF4G1)	ENSGALT00000049779 (0.672809);ENSGALT00000064756 (9.518394);ENSGALT00000070449 (3.12637);ENSGALT00000097879 (0.533148)
Proximal Cecum	ENSGALG00000008684 (EIF4A2)	ENSGALT00000069706 (5.374814);ENSGALT00000072858 (39.219872);ENSGALT00000089621 (7.09731);ENSGALT00000055728 (107.681503)
Proximal Cecum	ENSGALG00000006908 (DLG1)	ENSGALT00000058957 (4.06753);ENSGALT00000102230 (1.328296);ENSGALT00000105761 (1.670867);ENSGALT00000082028 (4.63982);ENSGALT00000060087 (4.231516)
Proximal Cecum	ENSGALG00000007150 (OPA1)	ENSGALT00000081828 (0.188902);ENSGALT00000011583 (7.978898)
Proximal Cecum	ENSGALG00000008864 (FXR1)	ENSGALT00000071833 (1.477404);ENSGALT00000014399 (44.620255);ENSGALT00000065927 (4.024658)
Proximal Cecum	ENSGALG00000029190 (MBNL1)	ENSGALT00000077162 (4.253379);ENSGALT00000074316 (41.64101);ENSGALT00000076947 (27.895363)
Proximal Cecum	ENSGALG00000048475	ENSGALT00000097155 (92.394073)
Proximal Cecum	ENSGALG00000031341	ENSGALT00000067402 (280.115112)
Proximal Cecum	ENSGALG00000025842 (TPM2)	ENSGALT00000045378 (0.686288);ENSGALT00000090784 (8.98338);ENSGALT00000091807 (13.802197);ENSGALT00000103185 (29.012699);ENSGALT00000089895 (16.568226);ENSGALT00000068263 (347.067993);ENSGALT00000080904 (52.934456)
Proximal Cecum	ENSGALG00000014645 (MEF2C)	ENSGALT00000079261 (1.501601);ENSGALT00000023605 (2.150197);ENSGALT00000060607 (5.166473)
Proximal Cecum	ENSGALG00000015656	ENSGALT00000065015 (5.406019);ENSGALT00000025241 (0.909324)
Proximal Cecum	ENSGALG00000035912	ENSGALT00000097554 (0.01595);ENSGALT00000093009 (1.417841);ENSGALT00000093745 (2.846962)
Proximal Cecum	ENSGALG00000012586 (GKAP1)	ENSGALT00000102187 (1.03479);ENSGALT00000099551 (3.977151);ENSGALT00000092773 (2.617499);ENSGALT00000106811 (1.016737);ENSGALT00000108209 (2.005538)
Proximal Cecum	ENSGALG00000014682 (CAST)	ENSGALT00000053381 (3.074906);ENSGALT00000054319 (2.971441);ENSGALT00000060443 (17.74642);ENSGALT00000104322 (2.681287)
T Cell (spleen)	ENSGALG00000034590 (CELF2)	ENSGALT00000078403 (2.456534);ENSGALT00000056367 (9.235578);ENSGALT00000103104 (25.401979);ENSGALT00000061305 (1.674035)
T Cell (spleen)	ENSGALG00000010311 (NAV3)	ENSGALT00000092313 (0.616147);ENSGALT00000104030 (1.056119);ENSGALT00000104500 (1.042961);ENSGALT00000091169 (1.605907);ENSGALT00000016778 (0.555425);ENSGALT00000091198 (0.979166)
T Cell (spleen)	ENSGALG00000041193 (NFYB)	ENSGALT00000067128 (8.066975);ENSGALT00000054743 (1.806027);ENSGALT00000090973 (0.670654)
T Cell (spleen)	ENSGALG00000013177 (BCAT1)	ENSGALT00000103650 (13.152233);ENSGALT00000102930 (1.467418);ENSGALT00000092355 (3.823185)
T Cell (spleen)	ENSGALG00000014011 (LRMP)	ENSGALT00000106687 (2.888645);ENSGALT00000092246 (20.354174);ENSGALT00000022697 (2.270642)
T Cell (spleen)	ENSGALG00000014924 (POLQ)	ENSGALT00000024072 (1.967375)
T Cell (spleen)	ENSGALG00000015353 (BBX)	ENSGALT00000095179 (4.948853);ENSGALT00000100423 (1.55338);ENSGALT00000099865 (0.731565);ENSGALT00000107315 (2.100555)
T Cell (spleen)	ENSGALG00000029970 (LIMS1)	ENSGALT00000093228 (2.798263);ENSGALT00000079965 (3.274595);ENSGALT00000090376 (2.850733);ENSGALT00000055362 (1.030193);ENSGALT00000107389 (0.703913)
T Cell (spleen)	ENSGALG00000016915 (MYCBP2)	ENSGALT00000107232 (1.28478);ENSGALT00000070907 (1.668708);ENSGALT00000097774 (0.544834)
T Cell (spleen)	ENSGALG00000016926 (KLF12)	ENSGALT00000099648 (1.651636);ENSGALT00000047570 (33.756584);ENSGALT00000082652 (0.721396);ENSGALT00000099284 (1.726934);ENSGALT00000061770 (3.289563);ENSGALT00000097928 (0.637076)
T Cell (spleen)	ENSGALG00000008193 (RELN)	ENSGALT00000013344 (0.992005)
T Cell (spleen)	ENSGALG00000029379 (BRD1)	ENSGALT00000100214 (0.029095);ENSGALT00000048667 (3.356368);ENSGALT00000090641 (15.473199)
T Cell (spleen)	ENSGALG00000011327 (NR2C1)	ENSGALT00000093877 (1.626676);ENSGALT00000072056 (0.796121);ENSGALT00000099541 (0.95474)
T Cell (spleen)	ENSGALG00000012865 (BRAF)	ENSGALT00000103955 (5.398368);ENSGALT00000020980 (32.771961);ENSGALT00000059810 (37.323803)
T Cell (spleen)	ENSGALG00000014754	ENSGALT00000083155 (10.307145);ENSGALT00000037054 (7.100299);ENSGALT00000084864 (29.009604);ENSGALT00000087073 (23.764322);ENSGALT00000085518 (0.802999);ENSGALT00000089470 (14.972353);ENSGALT00000089924 (3.694555)
T Cell (spleen)	ENSGALG00000015358 (MYH15)	ENSGALT00000036887 (1.091985)
T Cell (spleen)	ENSGALG00000016217	ENSGALT00000071792 (1.550325);ENSGALT00000060820 (0.500523);ENSGALT00000099977 (0.212248);ENSGALT00000026143 (2.890637);ENSGALT00000094823 (24.595984)
T Cell (spleen)	ENSGALG00000016769 (CHST10)	ENSGALT00000094331 (1.590527);ENSGALT00000099654 (4.827187);ENSGALT00000044322 (3.114283);ENSGALT00000027075 (4.211721)
T Cell (spleen)	ENSGALG00000003705 (VPS13C)	ENSGALT00000102295 (9.005772);ENSGALT00000092000 (0.894356);ENSGALT00000106568 (1.083395);ENSGALT00000005871 (6.056887)
T Cell (spleen)	ENSGALG00000033198 (MYO5C)	ENSGALT00000058969 (0.496002)
T Cell (spleen)	ENSGALG00000005992 (PDE8A)	ENSGALT00000060009 (4.432227)
T Cell (spleen)	ENSGALG00000007057 (LRRC28)	ENSGALT00000011432 (0.53607);ENSGALT00000011431 (1.660727)
T Cell (spleen)	ENSGALG00000033618 (MYO9A)	ENSGALT00000070067 (2.129287);ENSGALT00000091651 (3.065085)
T Cell (spleen)	ENSGALG00000003521 (TPM1)	ENSGALT00000084241 (2.657453);ENSGALT00000005572 (1.616407);ENSGALT00000053608 (0.588273)
T Cell (spleen)	ENSGALG00000004304 (TCF12)	ENSGALT00000083293 (11.33045);ENSGALT00000091688 (0.610922);ENSGALT00000104540 (3.643993);ENSGALT00000095254 (1.314018)
T Cell (spleen)	ENSGALG00000004960 (FBN1)	ENSGALT00000007955 (0.919116)
T Cell (spleen)	ENSGALG00000002407 (HYDIN)	ENSGALT00000003789 (1.44872)
T Cell (spleen)	ENSGALG00000043725	ENSGALT00000058898 (2.645762)
T Cell (spleen)	ENSGALG00000002016 (PRKCD)	ENSGALT00000092002 (2.265215);ENSGALT00000003137 (0.65928);ENSGALT00000036292 (1.782427);ENSGALT00000091006 (1.640124)
T Cell (spleen)	ENSGALG00000035578 (RBM6)	ENSGALT00000093107 (8.690286);ENSGALT00000048024 (1.351419);ENSGALT00000098770 (2.876994);ENSGALT00000095298 (1.753242)
T Cell (spleen)	ENSGALG00000005678 (FLNB)	ENSGALT00000048354 (11.829844);ENSGALT00000055290 (0.499324);ENSGALT00000036256 (5.331033);ENSGALT00000102383 (6.497167)
T Cell (spleen)	ENSGALG00000007052 (PXK)	ENSGALT00000103317 (2.91854);ENSGALT00000091842 (6.532083);ENSGALT00000101401 (12.690397);ENSGALT00000108138 (1.580948)
T Cell (spleen)	ENSGALG00000007302	ENSGALT00000066097 (1.939623);ENSGALT00000067942 (0.516951);ENSGALT00000036231 (4.318156);ENSGALT00000091945 (1.178126)
T Cell (spleen)	ENSGALG00000033301 (DCAF1)	ENSGALT00000082035 (22.027523);ENSGALT00000059075 (0.897132);ENSGALT00000080140 (1.810182);ENSGALT00000107647 (4.795053);ENSGALT00000080541 (2.311805)
T Cell (spleen)	ENSGALG00000041750 (ADAMTS9)	ENSGALT00000056295 (1.170256)
T Cell (spleen)	ENSGALG00000008487 (TMCC1)	ENSGALT00000091407 (45.682915);ENSGALT00000013831 (5.025718);ENSGALT00000098840 (17.235254);ENSGALT00000108060 (6.044755);ENSGALT00000100200 (1.756325)
T Cell (spleen)	ENSGALG00000003876 (TIMD4)	ENSGALT00000105829 (21.663671);ENSGALT00000053292 (0.898954);ENSGALT00000006165 (3.258102)
T Cell (spleen)	ENSGALG00000031120 (HNRNPH2)	ENSGALT00000063933 (34.809875);ENSGALT00000080575 (50.615997);ENSGALT00000088178 (68.577454);ENSGALT00000082236 (2.341876);ENSGALT00000085228 (10.724041)
T Cell (spleen)	ENSGALG00000002971	ENSGALT00000064141 (73.504013)
T Cell (spleen)	ENSGALG00000014381 (HNRNPAB)	ENSGALT00000105192 (61.524467);ENSGALT00000083027 (51.300674);ENSGALT00000023233 (15.022631);ENSGALT00000099412 (0.537575)
T Cell (spleen)	ENSGALG00000003217 (LITAF)	ENSGALT00000106526 (9.313964);ENSGALT00000100742 (0.733797);ENSGALT00000096576 (0.814616);ENSGALT00000097415 (0.919272);ENSGALT00000100614 (13.151367)
T Cell (spleen)	ENSGALG00000003781 (SUN1)	ENSGALT00000101958 (0.902333);ENSGALT00000094373 (0.658389);ENSGALT00000099725 (2.448059);ENSGALT00000105932 (1.381194)
T Cell (spleen)	ENSGALG00000006043 (RBBP6)	ENSGALT00000048819 (2.792035);ENSGALT00000009734 (0.585065);ENSGALT00000104922 (0.790321);ENSGALT00000043663 (2.961857)
T Cell (spleen)	ENSGALG00000002273 (LYRM1)	ENSGALT00000093515 (1.597746);ENSGALT00000003565 (0.916846);ENSGALT00000093520 (20.348349)
T Cell (spleen)	ENSGALG00000005215 (CACNA1H)	ENSGALT00000008381 (2.614642)
T Cell (spleen)	ENSGALG00000043363 (KIAA0556)	ENSGALT00000070416 (0.913241)
T Cell (spleen)	ENSGALG00000002205 (FBRSL1)	ENSGALT00000003452 (0.580537);ENSGALT00000091227 (4.1457);ENSGALT00000100512 (0.585885)
T Cell (spleen)	ENSGALG00000002336 (EP400)	ENSGALT00000107899 (5.58342);ENSGALT00000095730 (0.698702);ENSGALT00000107963 (1.468504)
T Cell (spleen)	ENSGALG00000043806 (DNAH10)	ENSGALT00000056061 (0.998831)
T Cell (spleen)	ENSGALG00000054222	ENSGALT00000097841 (3.023719);ENSGALT00000097445 (4.163372)
T Cell (spleen)	ENSGALG00000004467 (CLIP1)	ENSGALT00000091243 (4.600596);ENSGALT00000007113 (7.898309);ENSGALT00000052776 (9.066993)
T Cell (spleen)	ENSGALG00000035152 (ALKBH2)	ENSGALT00000046557 (2.028182);ENSGALT00000047301 (1.008721);ENSGALT00000063986 (0.639534);ENSGALT00000090104 (0.796533)
T Cell (spleen)	ENSGALG00000040844 (GIT2)	ENSGALT00000106035 (3.025134);ENSGALT00000074464 (3.390716);ENSGALT00000102427 (28.954088)
T Cell (spleen)	ENSGALG00000053682	ENSGALT00000107833 (0.54429);ENSGALT00000101769 (0.663059);ENSGALT00000108221 (14.921324)
T Cell (spleen)	ENSGALG00000033678 (EHMT1)	ENSGALT00000048537 (20.478868);ENSGALT00000097613 (4.868836);ENSGALT00000073326 (0.526115)
T Cell (spleen)	ENSGALG00000004767 (ODF2)	ENSGALT00000007603 (0.776545);ENSGALT00000073394 (0.673987)
T Cell (spleen)	ENSGALG00000003941 (FUBP3)	ENSGALT00000098087 (0.577096);ENSGALT00000039554 (3.332083);ENSGALT00000102422 (9.907041);ENSGALT00000096372 (1.444921);ENSGALT00000091402 (0.639636)
T Cell (spleen)	ENSGALG00000002546 (COL5A1)	ENSGALT00000059123 (1.154076)
T Cell (spleen)	ENSGALG00000001037 (SCAI)	ENSGALT00000106859 (1.411694);ENSGALT00000092995 (1.149875);ENSGALT00000001535 (6.972783);ENSGALT00000103143 (5.286808)
T Cell (spleen)	ENSGALG00000000847 (GARNL3)	ENSGALT00000102676 (0.140346);ENSGALT00000038633 (7.88037)
T Cell (spleen)	ENSGALG00000008886 (ZNF618)	ENSGALT00000014440 (1.129834);ENSGALT00000051557 (7.770294);ENSGALT00000103086 (0.859894);ENSGALT00000049691 (1.113137)
T Cell (spleen)	ENSGALG00000001111	ENSGALT00000001676 (1.155914)
T Cell (spleen)	ENSGALG00000001725 (TNRC6C)	ENSGALT00000002646 (1.162973);ENSGALT00000066939 (53.527168);ENSGALT00000101059 (0.044069)
T Cell (spleen)	ENSGALG00000003454 (ZNF207)	ENSGALT00000060193 (1.876952);ENSGALT00000005471 (5.965093);ENSGALT00000066237 (2.523155)
T Cell (spleen)	ENSGALG00000047043	ENSGALT00000105119 (3.285914)
T Cell (spleen)	ENSGALG00000007386 (LUC7L3)	ENSGALT00000092106 (23.62631);ENSGALT00000067593 (4.672089);ENSGALT00000038316 (39.937607)
T Cell (spleen)	ENSGALG00000037051	ENSGALT00000053956 (24.319496);ENSGALT00000049551 (2.525546);ENSGALT00000047028 (3.108612);ENSGALT00000072094 (0.999894);ENSGALT00000073669 (8.007453)
T Cell (spleen)	ENSGALG00000001049	ENSGALT00000097527 (0.726425);ENSGALT00000102336 (1.094837);ENSGALT00000001571 (1.036887)
T Cell (spleen)	ENSGALG00000002225 (RFFL)	ENSGALT00000095572 (0.67379);ENSGALT00000003484 (0.662307);ENSGALT00000102007 (2.012752)
T Cell (spleen)	ENSGALG00000004519 (TRPV2)	ENSGALT00000099452 (1.457165);ENSGALT00000099044 (0.570865);ENSGALT00000007195 (3.491854)
T Cell (spleen)	ENSGALG00000033320	ENSGALT00000052706 (0.867933);ENSGALT00000083394 (2.755573);ENSGALT00000087493 (2.18843);ENSGALT00000087896 (8.239334);ENSGALT00000083724 (3.003721);ENSGALT00000073675 (2.034491)
T Cell (spleen)	ENSGALG00000036870 (ZNF767)	ENSGALT00000101105 (4.688791);ENSGALT00000094352 (0.751987);ENSGALT00000067678 (1.84265);ENSGALT00000103692 (3.112415)
T Cell (spleen)	ENSGALG00000008704 (CUBN)	ENSGALT00000014166 (1.474736)
T Cell (spleen)	ENSGALG00000042822 (TAX1BP1)	ENSGALT00000073050 (4.559113);ENSGALT00000101664 (9.245284);ENSGALT00000106071 (2.740804);ENSGALT00000093818 (2.182283)
T Cell (spleen)	ENSGALG00000040665 (METTL6)	ENSGALT00000081699 (1.989171);ENSGALT00000057417 (1.430412);ENSGALT00000102095 (2.443914);ENSGALT00000082999 (8.587404)
T Cell (spleen)	ENSGALG00000014935 (GREB1L)	ENSGALT00000024089 (3.934887)
T Cell (spleen)	ENSGALG00000033089	ENSGALT00000058348 (0.735828)
T Cell (spleen)	ENSGALG00000049653 (KMT2C)	ENSGALT00000094833 (4.178965);ENSGALT00000103413 (1.29907);ENSGALT00000101855 (1.37508);ENSGALT00000101754 (1.954967);ENSGALT00000103083 (3.153411)
T Cell (spleen)	ENSGALG00000006542 (ESYT2)	ENSGALT00000097296 (1.779997);ENSGALT00000069388 (5.67169);ENSGALT00000010570 (21.423096);ENSGALT00000058106 (4.538059)
T Cell (spleen)	ENSGALG00000010925 (FAM126A)	ENSGALT00000017774 (9.894252);ENSGALT00000083624 (1.722397);ENSGALT00000092398 (1.094162);ENSGALT00000054835 (3.931456)
T Cell (spleen)	ENSGALG00000011036 (HNRNPA2B1)	ENSGALT00000089553 (84.215614);ENSGALT00000098616 (91.475761);ENSGALT00000090968 (13.571293)
T Cell (spleen)	ENSGALG00000031323 (ATP9B)	ENSGALT00000075710 (1.990163);ENSGALT00000081274 (4.248325);ENSGALT00000096761 (3.33105);ENSGALT00000064117 (1.009542);ENSGALT00000099465 (1.63062)
T Cell (spleen)	ENSGALG00000012965 (FAM105A)	ENSGALT00000051532 (4.635598);ENSGALT00000021150 (9.21559);ENSGALT00000078378 (4.679999);ENSGALT00000059329 (2.064724);ENSGALT00000057748 (1.912481)
T Cell (spleen)	ENSGALG00000047461	ENSGALT00000067582 (16.247906);ENSGALT00000092001 (10.06514);ENSGALT00000049646 (0.939073);ENSGALT00000091566 (7.636484);ENSGALT00000096047 (3.676961)
T Cell (spleen)	ENSGALG00000001046 (DLGAP4)	ENSGALT00000071499 (1.340785);ENSGALT00000080514 (1.269673);ENSGALT00000001567 (1.998085)
T Cell (spleen)	ENSGALG00000005195 (OSBPL2)	ENSGALT00000008344 (1.285052);ENSGALT00000091413 (5.552151);ENSGALT00000102992 (1.189641);ENSGALT00000100023 (8.082326)
T Cell (spleen)	ENSGALG00000002616 (LZIC)	ENSGALT00000004118 (10.515972);ENSGALT00000104249 (1.477015);ENSGALT00000057519 (0.560947);ENSGALT00000069180 (0.929463)
T Cell (spleen)	ENSGALG00000004796 (CDC42)	ENSGALT00000094662 (119.07579);ENSGALT00000034897 (6.215576);ENSGALT00000049495 (4.380625);ENSGALT00000052911 (29.340294)
T Cell (spleen)	ENSGALG00000014155 (OGDH)	ENSGALT00000029510 (5.156816);ENSGALT00000094484 (14.442943);ENSGALT00000071498 (0.745843);ENSGALT00000102150 (17.942457)
T Cell (spleen)	ENSGALG00000001838 (XPO7)	ENSGALT00000095075 (0.727137);ENSGALT00000106289 (1.493311);ENSGALT00000070374 (5.238669);ENSGALT00000002842 (1.042597)
T Cell (spleen)	ENSGALG00000034855 (HK2)	ENSGALT00000094176 (1.4393);ENSGALT00000107444 (1.230797);ENSGALT00000108207 (0.58104)
T Cell (spleen)	ENSGALG00000001329 (EPB41)	ENSGALT00000103359 (1.08011)
T Cell (spleen)	ENSGALG00000030229 (CSMD2)	ENSGALT00000071991 (0.496002)
T Cell (spleen)	ENSGALG00000003189 (NFYC)	ENSGALT00000084690 (1.216974);ENSGALT00000088824 (0.655111);ENSGALT00000070581 (1.063596);ENSGALT00000081077 (0.688587);ENSGALT00000053040 (5.295814)
T Cell (spleen)	ENSGALG00000042598 (PUM1)	ENSGALT00000048377 (1.927176);ENSGALT00000050930 (2.061913)
T Cell (spleen)	ENSGALG00000030706 (MAP3K6)	ENSGALT00000049608 (4.301458)
T Cell (spleen)	ENSGALG00000002144 (THRAP3)	ENSGALT00000003362 (6.589365);ENSGALT00000088308 (6.631909);ENSGALT00000050668 (7.137043);ENSGALT00000093435 (0.974756)
T Cell (spleen)	ENSGALG00000006512 (HSPA8)	ENSGALT00000060234 (18.134653);ENSGALT00000010524 (137.584869);ENSGALT00000089723 (477.046265)
T Cell (spleen)	ENSGALG00000025882 (BUD13)	ENSGALT00000100859 (0.690466)
T Cell (spleen)	ENSGALG00000000751 (ARNT)	ENSGALT00000029129 (1.209843);ENSGALT00000050457 (0.783359);ENSGALT00000046934 (0.730705)
T Cell (spleen)	ENSGALG00000014656 (RPRD2)	ENSGALT00000054577 (0.403783);ENSGALT00000054447 (1.643361);ENSGALT00000023620 (0.642513)
T Cell (spleen)	ENSGALG00000032750 (CELSR2)	ENSGALT00000071613 (1.026768)
T Cell (spleen)	ENSGALG00000037043 (PIK3C2B)	ENSGALT00000078597 (1.662597)
T Cell (spleen)	ENSGALG00000002588 (PPARD)	ENSGALT00000101391 (0.52828);ENSGALT00000101882 (3.878931);ENSGALT00000103267 (1.56525)
T Cell (spleen)	ENSGALG00000003149	ENSGALT00000004981 (38.22065)
T Cell (spleen)	ENSGALG00000000461 (MRC2)	ENSGALT00000000627 (1.09746)
T Cell (spleen)	ENSGALG00000043654	ENSGALT00000049090 (80.171669);ENSGALT00000088150 (38.851894);ENSGALT00000043609 (54.543095);ENSGALT00000108322 (8.206643);ENSGALT00000089447 (8.486675)
T Cell (spleen)	ENSGALG00000000577 (RANBP3)	ENSGALT00000097326 (0.655058);ENSGALT00000000806 (0.442955);ENSGALT00000100734 (2.477526);ENSGALT00000103263 (6.362092)
T Cell (spleen)	ENSGALG00000001093 (TCF3)	ENSGALT00000041183 (0.902315);ENSGALT00000001637 (1.986636);ENSGALT00000104712 (0.844967);ENSGALT00000100867 (1.079741)
T Cell (spleen)	ENSGALG00000004252	ENSGALT00000101791 (17.727203);ENSGALT00000078854 (0.755458);ENSGALT00000006765 (1.285429);ENSGALT00000047711 (3.946277)
T Cell (spleen)	ENSGALG00000052268 (SSBP4)	ENSGALT00000092193 (25.867834)
T Cell (spleen)	ENSGALG00000048613 (KDM4B)	ENSGALT00000102340 (7.660234);ENSGALT00000106409 (2.891115);ENSGALT00000104918 (3.417861)
T Cell (spleen)	ENSGALG00000029261 (RTN4)	ENSGALT00000050460 (0.538719);ENSGALT00000076385 (1.601228);ENSGALT00000056021 (8.283183);ENSGALT00000057153 (21.963442);ENSGALT00000102479 (5.137228)
T Cell (spleen)	ENSGALG00000038972	ENSGALT00000076992 (25.400316)
T Cell (spleen)	ENSGALG00000008701 (XDH)	ENSGALT00000014160 (1.879287)
T Cell (spleen)	ENSGALG00000010733 (CEP170)	ENSGALT00000106583 (0.61443);ENSGALT00000084942 (2.327198)
T Cell (spleen)	ENSGALG00000012256 (UTRN)	ENSGALT00000072843 (1.79941);ENSGALT00000080254 (0.522151);ENSGALT00000020015 (3.191025);ENSGALT00000081343 (0.799797)
T Cell (spleen)	ENSGALG00000013727 (SYNJ2)	ENSGALT00000022311 (2.636552)
T Cell (spleen)	ENSGALG00000013935 (BCLAF1)	ENSGALT00000070838 (3.623799);ENSGALT00000106218 (2.896847);ENSGALT00000107752 (2.33596)
T Cell (spleen)	ENSGALG00000015001 (LAMA4)	ENSGALT00000024193 (0.666757)
T Cell (spleen)	ENSGALG00000015022 (FYN)	ENSGALT00000024226 (23.062838);ENSGALT00000095078 (5.635387);ENSGALT00000108366 (0.938416);ENSGALT00000091376 (76.06266);ENSGALT00000098070 (6.280928)
T Cell (spleen)	ENSGALG00000015478 (USP45)	ENSGALT00000024961 (3.829816);ENSGALT00000106592 (0.128356);ENSGALT00000024962 (7.004608)
T Cell (spleen)	ENSGALG00000015830 (SYNCRIP)	ENSGALT00000081766 (39.621834);ENSGALT00000025521 (13.395052);ENSGALT00000098260 (5.290342);ENSGALT00000077930 (0.512439)
T Cell (spleen)	ENSGALG00000016443 (HPCAL1)	ENSGALT00000063322 (15.884893);ENSGALT00000102053 (4.226839);ENSGALT00000093736 (0.889102);ENSGALT00000100058 (1.009045)
T Cell (spleen)	ENSGALG00000008725 (KIF16B)	ENSGALT00000104769 (0.830964);ENSGALT00000093775 (0.509463);ENSGALT00000101218 (2.203493)
T Cell (spleen)	ENSGALG00000009483 (MARK1)	ENSGALT00000099162 (0.954793);ENSGALT00000106197 (1.013284);ENSGALT00000097222 (1.309775)
T Cell (spleen)	ENSGALG00000010812 (RYR2)	ENSGALT00000017582 (0.735802)
T Cell (spleen)	ENSGALG00000013990 (RPS12)	ENSGALT00000071633 (15.119966);ENSGALT00000059788 (2088.110107);ENSGALT00000022666 (3.102788)
T Cell (spleen)	ENSGALG00000016267 (PHF3)	ENSGALT00000059088 (25.542542);ENSGALT00000078001 (1.906308);ENSGALT00000026230 (3.527692);ENSGALT00000095986 (3.557456)
T Cell (spleen)	ENSGALG00000016421 (ITGB1BP1)	ENSGALT00000047477 (1.086097);ENSGALT00000082086 (1.006735);ENSGALT00000078745 (4.904173);ENSGALT00000061757 (19.477877)
T Cell (spleen)	ENSGALG00000016481 (PUM2)	ENSGALT00000026590 (24.443579);ENSGALT00000047806 (0.742819);ENSGALT00000062855 (0.990036)
T Cell (spleen)	ENSGALG00000049533	ENSGALT00000094580 (8.498816)
T Cell (spleen)	ENSGALG00000039710 (HDAC7)	ENSGALT00000079100 (0.894017);ENSGALT00000097050 (6.961597)
T Cell (spleen)	ENSGALG00000041030 (PCBP2)	ENSGALT00000059020 (1.419676);ENSGALT00000073090 (2.032607);ENSGALT00000075460 (3.238411)
T Cell (spleen)	ENSGALG00000046210	ENSGALT00000087685 (0.535333)
T Cell (spleen)	ENSGALG00000023199 (HNRNPDL)	ENSGALT00000038016 (14.967318);ENSGALT00000047514 (13.932169);ENSGALT00000068418 (46.649727)
T Cell (spleen)	ENSGALG00000023172	ENSGALT00000037928 (3.165297)
T Cell (spleen)	ENSGALG00000013793 (CLOCK)	ENSGALT00000037539 (3.347051);ENSGALT00000099728 (5.27042);ENSGALT00000037540 (1.946966)
T Cell (spleen)	ENSGALG00000013907 (KDR)	ENSGALT00000022562 (2.726444)
T Cell (spleen)	ENSGALG00000027093 (TLR1B)	ENSGALT00000097350 (0.872319);ENSGALT00000102011 (2.064978)
T Cell (spleen)	ENSGALG00000053597 (MBNL3)	ENSGALT00000103228 (0.831319);ENSGALT00000106851 (2.050069);ENSGALT00000106679 (10.18356);ENSGALT00000094472 (0.635332);ENSGALT00000087532 (7.318696)
T Cell (spleen)	ENSGALG00000010316	ENSGALT00000038383 (2.143878)
T Cell (spleen)	ENSGALG00000044716 (KIAA1109)	ENSGALT00000072258 (6.248792);ENSGALT00000103331 (2.987591);ENSGALT00000103953 (0.870688);ENSGALT00000084288 (2.070604)
T Cell (spleen)	ENSGALG00000013602 (PCM1)	ENSGALT00000022129 (1.359552);ENSGALT00000105592 (0.056463)
T Cell (spleen)	ENSGALG00000048572	ENSGALT00000083977 (0.774161);ENSGALT00000089857 (6.514752);ENSGALT00000089862 (3.896674);ENSGALT00000084577 (3.61473);ENSGALT00000087412 (1.72517)
T Cell (spleen)	ENSGALG00000042458 (ACTN1)	ENSGALT00000061392 (5.08632);ENSGALT00000090288 (40.846031);ENSGALT00000057487 (0.49783);ENSGALT00000065010 (1.837203)
T Cell (spleen)	ENSGALG00000051654 (YLPM1)	ENSGALT00000103292 (4.029866);ENSGALT00000106080 (1.494623);ENSGALT00000107273 (0.529897)
T Cell (spleen)	ENSGALG00000011389 (TRAF3)	ENSGALT00000097128 (2.621698);ENSGALT00000102111 (7.966535)
T Cell (spleen)	ENSGALG00000011505 (MARK3)	ENSGALT00000099515 (123.435745);ENSGALT00000018759 (2.706855);ENSGALT00000090840 (23.455782);ENSGALT00000098738 (6.211951);ENSGALT00000097343 (7.495774)
T Cell (spleen)	ENSGALG00000005540 (MICAL2)	ENSGALT00000100707 (1.452426);ENSGALT00000069078 (1.345247);ENSGALT00000008888 (3.651578)
T Cell (spleen)	ENSGALG00000006172 (ABCC8)	ENSGALT00000009964 (1.918459)
T Cell (spleen)	ENSGALG00000006837 (TSPAN4)	ENSGALT00000108376 (65.235794);ENSGALT00000099995 (3.820032);ENSGALT00000107052 (7.793202);ENSGALT00000054634 (43.788223);ENSGALT00000011062 (0.631522)
T Cell (spleen)	ENSGALG00000051922	ENSGALT00000103517 (39.127201)
T Cell (spleen)	ENSGALG00000008380 (DGKZ)	ENSGALT00000098995 (3.977981);ENSGALT00000107848 (3.76018);ENSGALT00000038374 (4.046419);ENSGALT00000094453 (2.098075);ENSGALT00000100157 (1.426123)
T Cell (spleen)	ENSGALG00000000296 (PCNX1)	ENSGALT00000104873 (2.58933);ENSGALT00000092173 (0.917706);ENSGALT00000106332 (9.911508);ENSGALT00000106468 (2.356623)
T Cell (spleen)	ENSGALG00000040464 (STRN3)	ENSGALT00000049631 (3.806112);ENSGALT00000100531 (1.315524);ENSGALT00000102360 (1.951597);ENSGALT00000104893 (2.6192);ENSGALT00000071000 (9.99986)
T Cell (spleen)	ENSGALG00000010665 (FOXN3)	ENSGALT00000073760 (2.202351);ENSGALT00000060791 (3.280012);ENSGALT00000051859 (0.50747);ENSGALT00000081156 (17.156088)
T Cell (spleen)	ENSGALG00000040156 (CCDC88C)	ENSGALT00000081151 (2.912304);ENSGALT00000073401 (2.937533);ENSGALT00000060808 (1.039737);ENSGALT00000094160 (37.819736)
T Cell (spleen)	ENSGALG00000031862 (BCL11B)	ENSGALT00000055216 (17.391354);ENSGALT00000105727 (2.030205);ENSGALT00000070051 (27.723572)
T Cell (spleen)	ENSGALG00000011811 (SYNE2)	ENSGALT00000019277 (0.632378)
T Cell (spleen)	ENSGALG00000012137 (KTN1)	ENSGALT00000004057 (44.525913);ENSGALT00000051378 (0.511771);ENSGALT00000090624 (0.577904);ENSGALT00000101449 (0.983095)
T Cell (spleen)	ENSGALG00000037682 (CCSER2)	ENSGALT00000094724 (1.94886);ENSGALT00000093577 (6.060049);ENSGALT00000101384 (1.284374)
T Cell (spleen)	ENSGALG00000002525 (RASGEF1A)	ENSGALT00000099919 (9.524204);ENSGALT00000034231 (72.104385);ENSGALT00000088743 (27.471323)
T Cell (spleen)	ENSGALG00000003701 (SGMS1)	ENSGALT00000040944 (7.072169);ENSGALT00000107360 (1.304688);ENSGALT00000095100 (1.419729);ENSGALT00000005866 (0.578304);ENSGALT00000107022 (1.976792)
T Cell (spleen)	ENSGALG00000006109 (MAPK8)	ENSGALT00000009862 (6.082825);ENSGALT00000099087 (1.676415);ENSGALT00000073694 (1.451753)
T Cell (spleen)	ENSGALG00000006165	ENSGALT00000009953 (18.735365)
T Cell (spleen)	ENSGALG00000053549 (ADAM8)	ENSGALT00000098423 (0.790004)
T Cell (spleen)	ENSGALG00000005867 (MARCH8)	ENSGALT00000009430 (0.995263);ENSGALT00000079991 (4.061084);ENSGALT00000101134 (1.036488)
T Cell (spleen)	ENSGALG00000006973 (SH2D6)	ENSGALT00000011296 (2.869638);ENSGALT00000092062 (0.570444);ENSGALT00000100016 (0.809458);ENSGALT00000039674 (0.574571)
T Cell (spleen)	ENSGALG00000028512 (LCOR)	ENSGALT00000073831 (3.524872);ENSGALT00000045516 (0.981662);ENSGALT00000068230 (3.555504);ENSGALT00000012355 (18.091183)
T Cell (spleen)	ENSGALG00000007820 (BTRC)	ENSGALT00000105940 (0.745602);ENSGALT00000093533 (1.083206);ENSGALT00000074564 (6.420141)
T Cell (spleen)	ENSGALG00000034013	ENSGALT00000101598 (5.443575);ENSGALT00000106987 (3.766294);ENSGALT00000057513 (3.71045)
T Cell (spleen)	ENSGALG00000012246 (R3HDM1)	ENSGALT00000053334 (0.883044);ENSGALT00000019996 (3.162468)
T Cell (spleen)	ENSGALG00000012259	ENSGALT00000020021 (17.935774)
T Cell (spleen)	ENSGALG00000012362 (THSD7B)	ENSGALT00000020191 (0.496002)
T Cell (spleen)	ENSGALG00000003136 (IKZF2)	ENSGALT00000004958 (1.135024);ENSGALT00000052711 (40.060154);ENSGALT00000039949 (52.954063);ENSGALT00000095203 (133.431686);ENSGALT00000101196 (16.640182)
T Cell (spleen)	ENSGALG00000003862 (LRRFIP1)	ENSGALT00000006147 (2.829095);ENSGALT00000101991 (0.766601);ENSGALT00000094101 (4.846024)
T Cell (spleen)	ENSGALG00000046150 (DIP2A)	ENSGALT00000088513 (7.896974);ENSGALT00000104972 (15.090265)
T Cell (spleen)	ENSGALG00000007944 (HECW2)	ENSGALT00000012904 (0.496002)
T Cell (spleen)	ENSGALG00000028438 (CLK1)	ENSGALT00000044904 (5.406048);ENSGALT00000105779 (1.095181);ENSGALT00000095126 (25.672432);ENSGALT00000092299 (7.730698)
T Cell (spleen)	ENSGALG00000011224 (SLC4A3)	ENSGALT00000018302 (2.124303)
T Cell (spleen)	ENSGALG00000035466 (CACNB4)	ENSGALT00000078230 (1.743686);ENSGALT00000074266 (2.910024)
T Cell (spleen)	ENSGALG00000005782 (GCLM)	ENSGALT00000009287 (24.795712);ENSGALT00000009292 (2.055101);ENSGALT00000094399 (0.600523);ENSGALT00000099771 (3.242287)
T Cell (spleen)	ENSGALG00000034253 (ZNF644)	ENSGALT00000069450 (0.036282);ENSGALT00000104121 (8.03374);ENSGALT00000093959 (1.331334);ENSGALT00000102242 (0.927203)
T Cell (spleen)	ENSGALG00000011392 (MSH4)	ENSGALT00000018582 (7.968147);ENSGALT00000077558 (2.4373)
T Cell (spleen)	ENSGALG00000002192 (PTPRC)	ENSGALT00000078997 (21.211805);ENSGALT00000085261 (27.176783);ENSGALT00000065151 (104.485466);ENSGALT00000055243 (23.550133);ENSGALT00000003428 (3.71801)
T Cell (spleen)	ENSGALG00000035841 (PRRC2C)	ENSGALT00000097463 (3.03002)
T Cell (spleen)	ENSGALG00000010629 (TUT4)	ENSGALT00000017295 (50.547119)
T Cell (spleen)	ENSGALG00000011394 (CYP2J21)	ENSGALT00000071319 (5.812238);ENSGALT00000047486 (0.586);ENSGALT00000060039 (0.564833);ENSGALT00000065414 (0.948281);ENSGALT00000059055 (0.926299)
T Cell (spleen)	ENSGALG00000005550 (ST6GAL1)	ENSGALT00000096628 (0.571377);ENSGALT00000107606 (16.731295);ENSGALT00000106461 (1.318509);ENSGALT00000065456 (1.312064);ENSGALT00000096835 (2.306448);ENSGALT00000096296 (0.615457);ENSGALT00000100005 (9.036879);ENSGALT00000100401 (21.939602);ENSGALT00000099037 (17.516304);ENSGALT00000008903 (1.304678)
T Cell (spleen)	ENSGALG00000008684 (EIF4A2)	ENSGALT00000069706 (3.551613);ENSGALT00000072858 (83.360893);ENSGALT00000089621 (6.672755);ENSGALT00000055728 (64.46489)
T Cell (spleen)	ENSGALG00000006908 (DLG1)	ENSGALT00000082028 (1.945591);ENSGALT00000105761 (1.205062);ENSGALT00000102230 (1.771659);ENSGALT00000058957 (1.999615);ENSGALT00000060087 (1.176512)
T Cell (spleen)	ENSGALG00000007150 (OPA1)	ENSGALT00000011583 (10.785519);ENSGALT00000081828 (0.49348);ENSGALT00000045427 (0.528944)
T Cell (spleen)	ENSGALG00000053881	ENSGALT00000106852 (20.063482)
T Cell (spleen)	ENSGALG00000014786 (PIK3R1)	ENSGALT00000096069 (1.375142);ENSGALT00000104453 (0.783686);ENSGALT00000023868 (0.858984);ENSGALT00000048095 (18.060585)
T Cell (spleen)	ENSGALG00000012608 (DAPK1)	ENSGALT00000064468 (0.779045);ENSGALT00000063640 (0.558179)
T Cell (spleen)	ENSGALG00000015264 (PPIP5K2)	ENSGALT00000070293 (1.613654);ENSGALT00000067444 (0.033101);ENSGALT00000051450 (1.459144)
Thymus	ENSGALG00000050315 (CLC2DL3)	ENSGALT00000105029 (2.970607);ENSGALT00000090989 (6.295943);ENSGALT00000099290 (10.636718);ENSGALT00000069342 (3.59504)
Thymus	ENSGALG00000034590 (CELF2)	ENSGALT00000078403 (0.550105);ENSGALT00000056367 (7.749473);ENSGALT00000103104 (18.307512);ENSGALT00000061305 (1.137541);ENSGALT00000106322 (7.523723)
Thymus	ENSGALG00000013117 (PIK3C2G)	ENSGALT00000021411 (2.110078)
Thymus	ENSGALG00000014011 (LRMP)	ENSGALT00000106687 (2.299803);ENSGALT00000092246 (4.702133);ENSGALT00000097703 (3.806702);ENSGALT00000022697 (7.496641)
Thymus	ENSGALG00000014106 (PPFIBP1)	ENSGALT00000091325 (1.506119);ENSGALT00000022836 (1.695653);ENSGALT00000022837 (3.39479)
Thymus	ENSGALG00000013420 (FOXM1)	ENSGALT00000021889 (28.029291);ENSGALT00000048905 (0.120124)
Thymus	ENSGALG00000015353 (BBX)	ENSGALT00000095179 (2.457536);ENSGALT00000100423 (0.674172);ENSGALT00000099865 (1.137142)
Thymus	ENSGALG00000016245 (BCOR)	ENSGALT00000047006 (0.593586);ENSGALT00000082179 (10.026406);ENSGALT00000036653 (3.59321)
Thymus	ENSGALG00000016926 (KLF12)	ENSGALT00000099648 (2.492486);ENSGALT00000047570 (0.142531);ENSGALT00000082652 (3.135833);ENSGALT00000099284 (0.918879);ENSGALT00000061770 (6.444378)
Thymus	ENSGALG00000017046 (POSTN)	ENSGALT00000102579 (0.72153);ENSGALT00000097835 (0.930236);ENSGALT00000097484 (8.293596)
Thymus	ENSGALG00000033966 (TENM4)	ENSGALT00000070488 (2.056071)
Thymus	ENSGALG00000009572 (ADAMTS20)	ENSGALT00000078782 (1.26343)
Thymus	ENSGALG00000039245 (STAB2)	ENSGALT00000107566 (0.754756)
Thymus	ENSGALG00000032599 (ZNF384)	ENSGALT00000075996 (1.692064)
Thymus	ENSGALG00000014754	ENSGALT00000084864 (16.63702);ENSGALT00000087073 (32.515102);ENSGALT00000037054 (14.415586);ENSGALT00000089470 (27.439829);ENSGALT00000089924 (11.614671)
Thymus	ENSGALG00000016769 (CHST10)	ENSGALT00000094331 (6.167908);ENSGALT00000099654 (2.064377);ENSGALT00000044322 (2.289117);ENSGALT00000027075 (4.566778)
Thymus	ENSGALG00000017159 (ATM)	ENSGALT00000027713 (24.894758)
Thymus	ENSGALG00000017334	ENSGALT00000028013 (1.807204)
Thymus	ENSGALG00000030812 (CSNK1G1)	ENSGALT00000093350 (0.266197);ENSGALT00000050537 (5.605507);ENSGALT00000063644 (10.559185);ENSGALT00000094686 (0.519979)
Thymus	ENSGALG00000003705 (VPS13C)	ENSGALT00000102295 (13.346504);ENSGALT00000092000 (3.728882);ENSGALT00000005871 (6.769468)
Thymus	ENSGALG00000037723	ENSGALT00000107590 (0.872311);ENSGALT00000064509 (4.941674);ENSGALT00000076616 (1.944143);ENSGALT00000097315 (11.463146)
Thymus	ENSGALG00000005992 (PDE8A)	ENSGALT00000060009 (8.048386)
Thymus	ENSGALG00000008095 (KIF23)	ENSGALT00000013141 (0.751177);ENSGALT00000093421 (1.724218);ENSGALT00000048183 (9.510781);ENSGALT00000087441 (1.165264)
Thymus	ENSGALG00000012833 (VPS33B)	ENSGALT00000083579 (0.961963);ENSGALT00000001110 (12.52963);ENSGALT00000080045 (1.670856)
Thymus	ENSGALG00000003521 (TPM1)	ENSGALT00000084241 (1.653991);ENSGALT00000060647 (2.359628);ENSGALT00000085479 (5.440861);ENSGALT00000005572 (3.919747);ENSGALT00000077229 (2.903833)
Thymus	ENSGALG00000004304 (TCF12)	ENSGALT00000083293 (21.487528);ENSGALT00000104540 (0.927869);ENSGALT00000095254 (2.196819)
Thymus	ENSGALG00000006413 (CEMIP)	ENSGALT00000010352 (1.590519)
Thymus	ENSGALG00000002407 (HYDIN)	ENSGALT00000003789 (0.976592)
Thymus	ENSGALG00000030040 (CDH15)	ENSGALT00000070489 (0.812154);ENSGALT00000060683 (0.933142)
Thymus	ENSGALG00000004480 (C11H19orf12)	ENSGALT00000058989 (3.445572);ENSGALT00000105336 (0.897778);ENSGALT00000007136 (11.934666)
Thymus	ENSGALG00000043725	ENSGALT00000058898 (3.189403)
Thymus	ENSGALG00000002016 (PRKCD)	ENSGALT00000092002 (2.104467);ENSGALT00000003137 (10.126616);ENSGALT00000036292 (1.929669);ENSGALT00000058550 (1.871567);ENSGALT00000091006 (0.929978)
Thymus	ENSGALG00000035578 (RBM6)	ENSGALT00000093107 (0.525779);ENSGALT00000048024 (1.207358);ENSGALT00000095298 (1.889741)
Thymus	ENSGALG00000005670 (CEP170P1)	ENSGALT00000036257 (14.230943);ENSGALT00000102307 (1.050439);ENSGALT00000084627 (2.126332)
Thymus	ENSGALG00000036763	ENSGALT00000076775 (0.897346)
Thymus	ENSGALG00000007302	ENSGALT00000066097 (1.446718);ENSGALT00000036231 (1.996954);ENSGALT00000067942 (3.745151);ENSGALT00000056400 (0.519158);ENSGALT00000049861 (0.699468)
Thymus	ENSGALG00000008487 (TMCC1)	ENSGALT00000091407 (6.433216);ENSGALT00000013831 (1.983074);ENSGALT00000098840 (12.882891);ENSGALT00000108060 (3.129655)
Thymus	ENSGALG00000031120 (HNRNPH2)	ENSGALT00000063933 (12.769691);ENSGALT00000080575 (45.348885);ENSGALT00000088178 (93.077019)
Thymus	ENSGALG00000002971	ENSGALT00000064141 (71.681595)
Thymus	ENSGALG00000014381 (HNRNPAB)	ENSGALT00000083027 (14.278751);ENSGALT00000105192 (119.526184);ENSGALT00000023233 (8.743504);ENSGALT00000099412 (2.461593)
Thymus	ENSGALG00000003781 (SUN1)	ENSGALT00000094744 (0.835341);ENSGALT00000101958 (0.900789);ENSGALT00000099725 (0.582742)
Thymus	ENSGALG00000006043 (RBBP6)	ENSGALT00000009734 (2.293167);ENSGALT00000104922 (0.516837);ENSGALT00000048819 (8.35609);ENSGALT00000043663 (8.797559)
Thymus	ENSGALG00000002273 (LYRM1)	ENSGALT00000093515 (3.709859);ENSGALT00000003565 (1.72365);ENSGALT00000093520 (9.98612)
Thymus	ENSGALG00000007762 (CREBBP)	ENSGALT00000097190 (4.486794);ENSGALT00000039566 (5.703457);ENSGALT00000065134 (5.032417);ENSGALT00000052317 (11.696829)
Thymus	ENSGALG00000002536 (STX2)	ENSGALT00000034743 (0.663302);ENSGALT00000046496 (3.981618);ENSGALT00000078399 (13.7035);ENSGALT00000099122 (3.734503)
Thymus	ENSGALG00000002205 (FBRSL1)	ENSGALT00000091227 (2.309493);ENSGALT00000003452 (0.656993)
Thymus	ENSGALG00000002336 (EP400)	ENSGALT00000107899 (5.347936);ENSGALT00000107963 (1.246727);ENSGALT00000095730 (1.471119)
Thymus	ENSGALG00000043806 (DNAH10)	ENSGALT00000056061 (0.648426);ENSGALT00000094790 (1.064772)
Thymus	ENSGALG00000004467 (CLIP1)	ENSGALT00000091243 (4.712229);ENSGALT00000052776 (2.337279);ENSGALT00000007113 (3.707931)
Thymus	ENSGALG00000047380	ENSGALT00000093071 (1.102526);ENSGALT00000091250 (0.554289);ENSGALT00000091078 (2.854466);ENSGALT00000093088 (2.638956);ENSGALT00000091475 (0.718079);ENSGALT00000099209 (2.385094)
Thymus	ENSGALG00000050091	ENSGALT00000092537 (1.657046);ENSGALT00000097044 (6.174536);ENSGALT00000099220 (2.706779);ENSGALT00000086006 (1.740982)
Thymus	ENSGALG00000033678 (EHMT1)	ENSGALT00000097613 (3.67956);ENSGALT00000048537 (17.283121);ENSGALT00000073326 (1.589032)
Thymus	ENSGALG00000041505 (PRRC2B)	ENSGALT00000082190 (1.093758);ENSGALT00000081616 (0.770811);ENSGALT00000096936 (3.983495)
Thymus	ENSGALG00000000993 (GAPVD1)	ENSGALT00000064778 (7.11566);ENSGALT00000092719 (3.708226);ENSGALT00000098652 (6.045698);ENSGALT00000001466 (4.402752)
Thymus	ENSGALG00000000906 (RALGPS1)	ENSGALT00000051891 (1.036634);ENSGALT00000097803 (1.438642);ENSGALT00000001330 (2.037795);ENSGALT00000049922 (1.923383);ENSGALT00000092370 (11.842624)
Thymus	ENSGALG00000000847 (GARNL3)	ENSGALT00000102676 (0.0285);ENSGALT00000038633 (6.080697)
Thymus	ENSGALG00000029927 (STRBP)	ENSGALT00000049958 (1.273542);ENSGALT00000083865 (12.545458)
Thymus	ENSGALG00000002050 (EXOC7)	ENSGALT00000083738 (1.614075);ENSGALT00000061271 (2.388806);ENSGALT00000003188 (0.881916)
Thymus	ENSGALG00000003454 (ZNF207)	ENSGALT00000085796 (5.087457);ENSGALT00000060193 (3.815352);ENSGALT00000005471 (7.306523);ENSGALT00000066237 (4.181956);ENSGALT00000046245 (2.219381)
Thymus	ENSGALG00000047043	ENSGALT00000105119 (2.19209)
Thymus	ENSGALG00000002389	ENSGALT00000003760 (4.850697)
Thymus	ENSGALG00000007386 (LUC7L3)	ENSGALT00000067593 (8.226809);ENSGALT00000092106 (63.221729);ENSGALT00000038316 (90.240875)
Thymus	ENSGALG00000037051	ENSGALT00000053956 (52.839848);ENSGALT00000049551 (44.361912);ENSGALT00000073554 (1.074079);ENSGALT00000080376 (1.812258);ENSGALT00000048512 (2.506936);ENSGALT00000088648 (0.8454);ENSGALT00000047028 (9.071213);ENSGALT00000073669 (2.265069)
Thymus	ENSGALG00000001049	ENSGALT00000102336 (6.226475);ENSGALT00000097527 (0.534663);ENSGALT00000001571 (3.584745);ENSGALT00000049664 (1.068153)
Thymus	ENSGALG00000002598 (TPST1)	ENSGALT00000101751 (1.22252);ENSGALT00000004087 (4.574158);ENSGALT00000090709 (16.1527)
Thymus	ENSGALG00000033320	ENSGALT00000052706 (1.346678);ENSGALT00000083394 (5.543611);ENSGALT00000087493 (2.609476);ENSGALT00000087896 (24.092754);ENSGALT00000083724 (3.629286);ENSGALT00000073675 (7.739937)
Thymus	ENSGALG00000001263 (GTF2IRD1)	ENSGALT00000001926 (0.858493)
Thymus	ENSGALG00000036870 (ZNF767)	ENSGALT00000101105 (8.800866);ENSGALT00000094352 (0.67257);ENSGALT00000067678 (1.018389);ENSGALT00000103692 (3.017671)
Thymus	ENSGALG00000008704 (CUBN)	ENSGALT00000014166 (1.043545)
Thymus	ENSGALG00000008963 (DBF4)	ENSGALT00000099497 (5.629453);ENSGALT00000014574 (11.331092);ENSGALT00000093969 (1.373783)
Thymus	ENSGALG00000040665 (METTL6)	ENSGALT00000081699 (3.867808);ENSGALT00000057417 (3.05177);ENSGALT00000102095 (1.415222);ENSGALT00000082999 (10.030802);ENSGALT00000099031 (1.601927)
Thymus	ENSGALG00000037193 (HECW1)	ENSGALT00000057176 (2.205971);ENSGALT00000094301 (1.997995);ENSGALT00000065224 (0.630731);ENSGALT00000107610 (0.71483)
Thymus	ENSGALG00000013640 (MBP)	ENSGALT00000098500 (2.14575);ENSGALT00000097304 (35.793152);ENSGALT00000100282 (0.12295);ENSGALT00000100039 (22.808661);ENSGALT00000102124 (1.732211);ENSGALT00000022187 (0.675014)
Thymus	ENSGALG00000033089	ENSGALT00000058348 (0.488296)
Thymus	ENSGALG00000032042	ENSGALT00000063766 (3.764578)
Thymus	ENSGALG00000045021	ENSGALT00000089954 (6.305339);ENSGALT00000065905 (0.6312);ENSGALT00000106101 (1.958261);ENSGALT00000105731 (11.399817)
Thymus	ENSGALG00000032534	ENSGALT00000067850 (0.901391)
Thymus	ENSGALG00000049653 (KMT2C)	ENSGALT00000101855 (2.53864);ENSGALT00000101754 (1.068643);ENSGALT00000094833 (1.439773);ENSGALT00000103413 (3.104244);ENSGALT00000103083 (16.674164)
Thymus	ENSGALG00000007647 (MYO3A)	ENSGALT00000057053 (0.63876)
Thymus	ENSGALG00000011254 (SATB1)	ENSGALT00000018362 (198.543945);ENSGALT00000047367 (18.536734);ENSGALT00000092841 (2.192154);ENSGALT00000042895 (13.773956)
Thymus	ENSGALG00000032647 (CLASP2)	ENSGALT00000065195 (0.724628);ENSGALT00000067482 (12.384583);ENSGALT00000098887 (0.616246);ENSGALT00000091569 (1.318099);ENSGALT00000094579 (18.171921)
Thymus	ENSGALG00000046360	ENSGALT00000088433 (0.874681);ENSGALT00000105673 (18.636187)
Thymus	ENSGALG00000013268	ENSGALT00000021845 (1.348024)
Thymus	ENSGALG00000047461	ENSGALT00000067582 (5.131991);ENSGALT00000092001 (9.559035);ENSGALT00000091566 (5.360569);ENSGALT00000096047 (1.091379)
Thymus	ENSGALG00000031387 (YWHAZ)	ENSGALT00000084548 (1.131496);ENSGALT00000077278 (128.873535);ENSGALT00000059383 (0.899802);ENSGALT00000087563 (3.092707);ENSGALT00000086950 (1.642708)
Thymus	ENSGALG00000036490 (FAM49B)	ENSGALT00000098369 (1.537715);ENSGALT00000058959 (0.509436);ENSGALT00000100657 (1.354238);ENSGALT00000107697 (26.138)
Thymus	ENSGALG00000001522 (PHF20)	ENSGALT00000063219 (0.626242);ENSGALT00000002314 (7.541326)
Thymus	ENSGALG00000004796 (CDC42)	ENSGALT00000094662 (138.078766);ENSGALT00000034897 (8.890146);ENSGALT00000049495 (3.196832);ENSGALT00000052911 (10.087589)
Thymus	ENSGALG00000001329 (EPB41)	ENSGALT00000043263 (0.588961);ENSGALT00000103359 (0.856991)
Thymus	ENSGALG00000001475 (STMN1)	ENSGALT00000083476 (20.90406);ENSGALT00000068880 (155.160309);ENSGALT00000087509 (24.340822);ENSGALT00000002237 (13.263845);ENSGALT00000084445 (33.602856)
Thymus	ENSGALG00000003189 (NFYC)	ENSGALT00000088824 (1.310156);ENSGALT00000081077 (1.777335);ENSGALT00000035036 (1.201666);ENSGALT00000053040 (6.370815)
Thymus	ENSGALG00000003693 (MACF1)	ENSGALT00000071537 (1.578792);ENSGALT00000005857 (1.309149);ENSGALT00000064884 (4.584969)
Thymus	ENSGALG00000042598 (PUM1)	ENSGALT00000048377 (1.626128);ENSGALT00000050930 (2.620488)
Thymus	ENSGALG00000030706 (MAP3K6)	ENSGALT00000049608 (3.668664)
Thymus	ENSGALG00000004047 (GALE)	ENSGALT00000107700 (1.144512);ENSGALT00000006441 (2.276955);ENSGALT00000006455 (6.675681)
Thymus	ENSGALG00000006512 (HSPA8)	ENSGALT00000060234 (0.169184);ENSGALT00000010524 (7.126563);ENSGALT00000053246 (11.950799);ENSGALT00000089723 (15.407933)
Thymus	ENSGALG00000006469 (ATP12A)	ENSGALT00000010445 (1.069443)
Thymus	ENSGALG00000025882 (BUD13)	ENSGALT00000100859 (0.271592);ENSGALT00000089680 (1.350155)
Thymus	ENSGALG00000007314 (DSCAML1)	ENSGALT00000011835 (1.099426)
Thymus	ENSGALG00000042129	ENSGALT00000077281 (3.90516);ENSGALT00000057191 (37.735729);ENSGALT00000046897 (1.713412)
Thymus	ENSGALG00000000751 (ARNT)	ENSGALT00000029129 (5.246184);ENSGALT00000050457 (0.007909);ENSGALT00000070053 (0.865488);ENSGALT00000046934 (2.386772)
Thymus	ENSGALG00000049193 (IQGAP3)	ENSGALT00000097873 (29.618843);ENSGALT00000104915 (1.088131)
Thymus	ENSGALG00000013537 (TPM3)	ENSGALT00000022043 (34.490299);ENSGALT00000087031 (73.415863);ENSGALT00000052475 (60.224609);ENSGALT00000040693 (5.951521)
Thymus	ENSGALG00000014656 (RPRD2)	ENSGALT00000054447 (0.737161);ENSGALT00000054577 (1.534481);ENSGALT00000023620 (0.72888)
Thymus	ENSGALG00000036093 (PTPN7)	ENSGALT00000096984 (6.055685);ENSGALT00000098256 (5.947608);ENSGALT00000100118 (7.868665);ENSGALT00000094893 (0.618261)
Thymus	ENSGALG00000003149	ENSGALT00000004981 (38.172668)
Thymus	ENSGALG00000043654	ENSGALT00000049090 (14.175819);ENSGALT00000088150 (3.775565);ENSGALT00000043609 (4.010965);ENSGALT00000108322 (1.526814);ENSGALT00000089447 (1.697268)
Thymus	ENSGALG00000037625 (FBN3)	ENSGALT00000057924 (0.932953)
Thymus	ENSGALG00000001093 (TCF3)	ENSGALT00000041183 (9.457603);ENSGALT00000001637 (7.616505);ENSGALT00000053250 (0.595677);ENSGALT00000104712 (1.482408);ENSGALT00000100867 (0.877627)
Thymus	ENSGALG00000004252	ENSGALT00000101791 (14.316172);ENSGALT00000078854 (0.705766);ENSGALT00000006765 (1.244722);ENSGALT00000047711 (4.798607)
Thymus	ENSGALG00000023934	ENSGALT00000040293 (2.249374)
Thymus	ENSGALG00000029261 (RTN4)	ENSGALT00000076385 (1.039359);ENSGALT00000056021 (11.51101);ENSGALT00000057153 (9.285892);ENSGALT00000102479 (16.676603)
Thymus	ENSGALG00000038972	ENSGALT00000076992 (14.316237)
Thymus	ENSGALG00000010733 (CEP170)	ENSGALT00000106583 (0.304603);ENSGALT00000084942 (2.861422);ENSGALT00000017461 (0.549731)
Thymus	ENSGALG00000011000 (TARBP1)	ENSGALT00000017913 (11.403154)
Thymus	ENSGALG00000012256 (UTRN)	ENSGALT00000072843 (4.079653);ENSGALT00000098691 (0.631284);ENSGALT00000020015 (2.223667)
Thymus	ENSGALG00000013935 (BCLAF1)	ENSGALT00000070838 (4.056825);ENSGALT00000106218 (0.60687);ENSGALT00000107752 (8.806387)
Thymus	ENSGALG00000009871 (RCOR3)	ENSGALT00000016049 (5.897553);ENSGALT00000099668 (1.293272);ENSGALT00000095284 (5.412982);ENSGALT00000098542 (1.905853)
Thymus	ENSGALG00000014913 (ROS1)	ENSGALT00000037359 (1.341879)
Thymus	ENSGALG00000016421 (ITGB1BP1)	ENSGALT00000082086 (0.945161);ENSGALT00000026489 (1.513461);ENSGALT00000078745 (0.620885);ENSGALT00000061757 (7.159125)
Thymus	ENSGALG00000016481 (PUM2)	ENSGALT00000026590 (24.289984);ENSGALT00000062855 (1.137525);ENSGALT00000047806 (1.110509)
Thymus	ENSGALG00000049399 (DCAF15)	ENSGALT00000093757 (14.55932);ENSGALT00000097987 (4.094637);ENSGALT00000093074 (6.827109);ENSGALT00000106856 (1.126916)
Thymus	ENSGALG00000049533	ENSGALT00000094580 (16.390745)
Thymus	ENSGALG00000005957	ENSGALT00000009580 (1.58608)
Thymus	ENSGALG00000008633 (SEPT6)	ENSGALT00000084264 (3.837651);ENSGALT00000068792 (3.792416)
Thymus	ENSGALG00000048011 (SCLT1)	ENSGALT00000107607 (4.208642);ENSGALT00000101264 (1.022777);ENSGALT00000098797 (2.472935)
Thymus	ENSGALG00000023172	ENSGALT00000037928 (2.014222)
Thymus	ENSGALG00000008404	ENSGALT00000083385 (2.30482);ENSGALT00000080428 (40.543602);ENSGALT00000013690 (10.200281)
Thymus	ENSGALG00000010316	ENSGALT00000038383 (3.734184)
Thymus	ENSGALG00000044716 (KIAA1109)	ENSGALT00000072258 (4.84965);ENSGALT00000103331 (1.522899);ENSGALT00000084288 (2.400249)
Thymus	ENSGALG00000012264 (TRMT10A)	ENSGALT00000092214 (1.01578);ENSGALT00000020032 (8.055551);ENSGALT00000096992 (0.752038);ENSGALT00000097212 (0.752532)
Thymus	ENSGALG00000013602 (PCM1)	ENSGALT00000022129 (2.558433);ENSGALT00000105592 (0.058082)
Thymus	ENSGALG00000047559 (ST5)	ENSGALT00000009535 (4.068536);ENSGALT00000104435 (1.251758);ENSGALT00000050891 (2.260749)
Thymus	ENSGALG00000014537 (BMF)	ENSGALT00000101802 (1.670894);ENSGALT00000046117 (9.683124);ENSGALT00000023454 (3.135368);ENSGALT00000108086 (0.632772)
Thymus	ENSGALG00000007330 (CTNND1)	ENSGALT00000096348 (3.820971);ENSGALT00000091563 (0.89876);ENSGALT00000091574 (0.983667)
Thymus	ENSGALG00000051922	ENSGALT00000103517 (54.392281)
Thymus	ENSGALG00000008380 (DGKZ)	ENSGALT00000098995 (1.784348);ENSGALT00000107848 (4.106797);ENSGALT00000038374 (7.751125);ENSGALT00000094453 (2.881783);ENSGALT00000100157 (0.574386)
Thymus	ENSGALG00000009705 (RYR3)	ENSGALT00000077897 (1.030848)
Thymus	ENSGALG00000040156 (CCDC88C)	ENSGALT00000073401 (0.828566);ENSGALT00000081151 (1.296482);ENSGALT00000060808 (5.500509)
Thymus	ENSGALG00000031862 (BCL11B)	ENSGALT00000055216 (38.921577);ENSGALT00000105727 (5.162208);ENSGALT00000070051 (56.068432);ENSGALT00000083079 (3.906557)
Thymus	ENSGALG00000002266 (OGDHL)	ENSGALT00000003553 (0.77434)
Thymus	ENSGALG00000006165	ENSGALT00000009953 (10.003219)
Thymus	ENSGALG00000042871 (SLIT1)	ENSGALT00000066156 (1.289977)
Thymus	ENSGALG00000050205	ENSGALT00000102927 (3.854049);ENSGALT00000103618 (3.801391);ENSGALT00000104254 (1.515695);ENSGALT00000101996 (0.900723)
Thymus	ENSGALG00000039528 (PLCE1)	ENSGALT00000080029 (1.072596)
Thymus	ENSGALG00000012259	ENSGALT00000087229 (0.884658);ENSGALT00000020021 (50.885399)
Thymus	ENSGALG00000012362 (THSD7B)	ENSGALT00000020191 (0.829137)
Thymus	ENSGALG00000003136 (IKZF2)	ENSGALT00000004958 (1.415872);ENSGALT00000052711 (12.201653);ENSGALT00000039949 (33.598751);ENSGALT00000101196 (1.627888)
Thymus	ENSGALG00000004627	ENSGALT00000007372 (4.72683)
Thymus	ENSGALG00000010924 (NFIA)	ENSGALT00000038017 (2.921556);ENSGALT00000017773 (1.296751);ENSGALT00000089933 (0.516716)
Thymus	ENSGALG00000002192 (PTPRC)	ENSGALT00000078997 (15.229768);ENSGALT00000085261 (7.711231);ENSGALT00000055243 (3.200613);ENSGALT00000003428 (1.3893);ENSGALT00000065151 (39.468307)
Thymus	ENSGALG00000005550 (ST6GAL1)	ENSGALT00000107606 (5.727213);ENSGALT00000106461 (0.774092);ENSGALT00000065456 (0.963805);ENSGALT00000096835 (2.146783);ENSGALT00000100005 (2.268328);ENSGALT00000100401 (3.807019);ENSGALT00000099037 (11.771423)
Thymus	ENSGALG00000008684 (EIF4A2)	ENSGALT00000069706 (2.280804);ENSGALT00000072858 (44.830772);ENSGALT00000089621 (7.515772);ENSGALT00000055728 (71.62291)
Thymus	ENSGALG00000009511	ENSGALT00000015483 (4.153578)
Thymus	ENSGALG00000002929 (TRIP12)	ENSGALT00000058935 (27.594624);ENSGALT00000103427 (0.74509);ENSGALT00000075489 (0.458146);ENSGALT00000004623 (3.839938)
Thymus	ENSGALG00000006908 (DLG1)	ENSGALT00000058957 (1.926812);ENSGALT00000102230 (1.32078);ENSGALT00000082028 (2.136248);ENSGALT00000060087 (1.700816)
Thymus	ENSGALG00000007150 (OPA1)	ENSGALT00000011583 (13.596552);ENSGALT00000081828 (0.295088)
Thymus	ENSGALG00000009458	ENSGALT00000015394 (0.970947)
Thymus	ENSGALG00000053881	ENSGALT00000106852 (33.932198)
Thymus	ENSGALG00000031341	ENSGALT00000067402 (2.869674)
Thymus	ENSGALG00000025842 (TPM2)	ENSGALT00000068263 (2.393654);ENSGALT00000089895 (0.663496);ENSGALT00000080904 (0.771301)
Thymus	ENSGALG00000014645 (MEF2C)	ENSGALT00000079261 (1.060911);ENSGALT00000060803 (1.262855);ENSGALT00000023605 (1.436882);ENSGALT00000060607 (1.449707);ENSGALT00000091009 (0.663876)
Thymus	ENSGALG00000051419	ENSGALT00000090691 (1.269344);ENSGALT00000098549 (0.731544);ENSGALT00000100225 (1.740692)
Thymus	ENSGALG00000015053 (GLDC)	ENSGALT00000038351 (1.829256)
Thymus	ENSGALG00000015264 (PPIP5K2)	ENSGALT00000067444 (0.019561);ENSGALT00000070293 (2.39222);ENSGALT00000051450 (2.735863)
Thymus	ENSGALG00000014682 (CAST)	ENSGALT00000053381 (1.173188);ENSGALT00000054319 (1.550912);ENSGALT00000060443 (1.900327);ENSGALT00000104322 (1.719464)
