# Supplementary material for: Transcriptomes of an Array of Chicken Ovary, Intestinal, and Immune Cells and Tissues
Source: Front Genet. 2021 Jun 30;12:664424. doi: 10.3389/fgene.2021.664424 (PMC8278112; doi:10.3389/fgene.2021.664424)
Supplement: Supplementary Table 5 — Immune differential expression and GO results (related to Figure 5). (Sheet 1) B cell vs. monocyte DESeq2 results. (Sheet 2) B cell vs. bursa DESeq2 results. (Sheet 3) Bursa vs. thymus DESeq2 results. (Sheet 4) B cell vs. monocyte WebGestalt (GO) results. (Sheet 5) B Cell vs. bursa WebGestalt (GO) results. (Sheet 6) Bursa vs. thymus WebGestalt (GO) results. [file Table_5.XLSX]

## Sheet: B Cell vs Monocyte - DESeq2 Res
Supplemental Table 5
Sheet 1: B Cell vs Monocyte DESeq2 Results
gene_name	baseMean	log2FoldChange	lfcSE	stat	pvalue	padj
ENSGALG00000015624_VCAN	33538.8	-8.49913	0.378524	-22.4534	1.19e-111	1.5e-107
ENSGALG00000005725_CSF1R	20631.5	-7.26912	0.336779	-21.5842	2.53e-103	1.59e-99
ENSGALG00000006809_POU2AF1	4654.71	8.55029	0.399798	21.3865	1.78e-101	7.5e-98
ENSGALG00000004562_HVCN1	17615.6	6.93699	0.332667	20.8527	1.44e-96	4.55e-93
ENSGALG00000012944_DENND5B	6130.43	8.70972	0.419451	20.7646	9.05e-96	2.29e-92
ENSGALG00000016325_GSTA3	7283.54	-7.43625	0.358582	-20.7379	1.58e-95	3.31e-92
ENSGALG00000012801_LY86	24633.9	-7.26664	0.354976	-20.4708	3.92e-93	7.07e-90
ENSGALG00000029429_TGFBI	22335.7	-7.16493	0.353662	-20.2593	2.94e-91	4.64e-88
ENSGALG00000041826_S100A6	9001.16	-7.82684	0.392791	-19.9262	2.41e-88	3.38e-85
ENSGALG00000013481_IKZF3	3928.45	7.8081	0.396016	19.7166	1.55e-86	1.96e-83
ENSGALG00000037050_FABP3	4331.55	-7.36068	0.374984	-19.6293	8.69e-86	9.97e-83
ENSGALG00000012830_IRF4	7902.36	7.49361	0.381914	19.6212	1.02e-85	1.07e-82
ENSGALG00000043669_WDFY3	10116.7	-7.00271	0.357035	-19.6135	1.19e-85	1.15e-82
ENSGALG00000008544_SLC8A1	3407.23	-7.87125	0.407387	-19.3213	3.55e-83	3.2e-80
ENSGALG00000002112_CSF3R	34432.9	-6.94821	0.362197	-19.1835	5.08e-82	4.28e-79
ENSGALG00000015605_BACH2	3163.19	8.17107	0.430123	18.9971	1.8e-80	1.42e-77
ENSGALG00000020331	3812.65	7.74943	0.408824	18.9554	3.98e-80	2.96e-77
ENSGALG00000023689_ASS1	11328.6	-7.73567	0.410397	-18.8492	2.98e-79	2.09e-76
ENSGALG00000021395	4479.57	-6.77508	0.363644	-18.6311	1.8e-77	1.19e-74
ENSGALG00000050893_CCR2	10160	-6.87632	0.369348	-18.6174	2.32e-77	1.46e-74
ENSGALG00000037077_CCR5	2971.75	-7.44025	0.403421	-18.4429	5.94e-76	3.57e-73
ENSGALG00000043064_EXFABP	17408.7	-6.34138	0.345502	-18.3541	3.06e-75	1.76e-72
ENSGALG00000013098_MGST1	6537.69	-6.67249	0.36392	-18.3351	4.35e-75	2.38e-72
ENSGALG00000048539_BHLHE41	2371.06	9.2505	0.506616	18.2594	1.74e-74	9.16e-72
ENSGALG00000038782_ZC3H12D	4756.33	7.72059	0.426496	18.1024	3.05e-73	1.54e-70
ENSGALG00000029669_C1QC	3271.92	-8.29924	0.458851	-18.087	4.03e-73	1.96e-70
ENSGALG00000021569_C1QA	3174.22	-8.03142	0.445155	-18.0419	9.14e-73	4.27e-70
ENSGALG00000047283	5917.06	-7.59174	0.421307	-18.0195	1.37e-72	6.17e-70
ENSGALG00000026098_IL8	79785.4	-8.55173	0.477845	-17.8964	1.26e-71	5.47e-69
ENSGALG00000016431_PAX5	2181.49	7.56874	0.423379	17.877	1.78e-71	7.49e-69
ENSGALG00000029583_PLBD1	3051.41	-6.84509	0.384209	-17.816	5.31e-71	2.16e-68
ENSGALG00000008638_MMR1L3	2680.36	-8.17461	0.46187	-17.6989	4.27e-70	1.68e-67
ENSGALG00000040561_GPR171	2142.19	7.79633	0.440845	17.685	5.48e-70	2.09e-67
ENSGALG00000013993_VNN1	3232.4	-7.32869	0.414658	-17.6741	6.64e-70	2.47e-67
ENSGALG00000030904_LRP1	47052	-6.59084	0.376127	-17.5229	9.58e-69	3.45e-66
ENSGALG00000032763_MECR	6416.39	-6.14409	0.353375	-17.3869	1.04e-67	3.63e-65
ENSGALG00000052026	3270.32	-6.36005	0.367925	-17.2863	5.97e-67	2.04e-64
ENSGALG00000002576_ASL2	2654.67	-6.90758	0.401906	-17.1871	3.32e-66	1.1e-63
ENSGALG00000028304_MMR1L4	14171.8	-8.02947	0.468282	-17.1467	6.66e-66	2.15e-63
ENSGALG00000006019_EPHX4	2942.35	-7.80834	0.458194	-17.0416	4.04e-65	1.27e-62
ENSGALG00000029766_ITGB5	1809.17	-6.89537	0.407484	-16.9218	3.11e-64	9.56e-62
ENSGALG00000044326	9001.36	-7.11242	0.426984	-16.6574	2.68e-62	8.04e-60
ENSGALG00000027165_RSFR	9883.03	-6.75184	0.407613	-16.5643	1.26e-61	3.7e-59
ENSGALG00000003699_EBF1	1256.79	7.85439	0.475407	16.5214	2.57e-61	7.38e-59
ENSGALG00000007675_CXCR5	1962.57	7.89455	0.478127	16.5114	3.04e-61	8.52e-59
ENSGALG00000008257_MERTK	1599.16	-6.7293	0.407772	-16.5026	3.51e-61	9.64e-59
ENSGALG00000014455_LPAR5	3234.5	6.99722	0.425879	16.4301	1.17e-60	3.13e-58
ENSGALG00000004400	4199.05	-6.26821	0.381935	-16.4117	1.58e-60	4.14e-58
ENSGALG00000034722_TLR2A	14789.1	-5.72468	0.350806	-16.3186	7.27e-60	1.87e-57
ENSGALG00000000558_SLC1A6	5827.05	-7.84253	0.483483	-16.2209	3.59e-59	9.06e-57
ENSGALG00000027716	7356.65	-5.73381	0.353954	-16.1993	5.1e-59	1.26e-56
ENSGALG00000003578_FN1	150433	-6.93501	0.429037	-16.1641	9.03e-59	2.19e-56
ENSGALG00000004436_CYP3A4	2324.65	-7.4634	0.469726	-15.8888	7.57e-57	1.8e-54
ENSGALG00000016546_RBBP7	1124.48	7.39069	0.46576	15.868	1.06e-56	2.47e-54
ENSGALG00000029485	1406.02	-8.07339	0.512351	-15.7575	6.1e-56	1.4e-53
ENSGALG00000011885_ANXA5	6505.46	-6.47889	0.413243	-15.6781	2.13e-55	4.81e-53
ENSGALG00000015148_ANXA1	26596.3	-7.06158	0.451459	-15.6417	3.79e-55	8.38e-53
ENSGALG00000009480_DOCK4	1385.77	-7.03142	0.450959	-15.5922	8.23e-55	1.79e-52
ENSGALG00000013072_AKR1B10	1628.3	-7.24727	0.464901	-15.5888	8.67e-55	1.85e-52
ENSGALG00000004771_C1QB	1293.2	-7.87534	0.506738	-15.5412	1.82e-54	3.84e-52
ENSGALG00000006705	2231.12	-6.143	0.398557	-15.4131	1.34e-53	2.76e-51
ENSGALG00000033234_JAK3	4531.19	6.87572	0.447483	15.3653	2.8e-53	5.69e-51
ENSGALG00000011099_FAP	1244.65	-6.69433	0.435853	-15.3592	3.08e-53	6.16e-51
ENSGALG00000034274_GRAMD4	1044.64	6.26368	0.415751	15.066	2.71e-51	5.35e-49
ENSGALG00000011005_KCNK1	845.701	6.76679	0.450513	15.0202	5.41e-51	1.05e-48
ENSGALG00000052743_ARL4C	1783.35	-6.48011	0.431475	-15.0185	5.55e-51	1.06e-48
ENSGALG00000010903_RASGEF1B	2819.83	-7.4372	0.496117	-14.9908	8.43e-51	1.59e-48
ENSGALG00000002963_PID1	1618.32	-5.7062	0.382401	-14.922	2.37e-50	4.4e-48
ENSGALG00000026914_DOK3	1221.26	7.486	0.50389	14.8564	6.32e-50	1.16e-47
ENSGALG00000042471_IL2RA	819.681	6.56482	0.441958	14.8539	6.56e-50	1.18e-47
ENSGALG00000003818_CYFIP2	3549.21	6.89768	0.465016	14.8332	8.94e-50	1.59e-47
ENSGALG00000029834_AIF1L	5618.56	-5.41675	0.365365	-14.8256	1e-49	1.75e-47
ENSGALG00000034493_DCLK3	1138.17	-7.20557	0.486352	-14.8156	1.16e-49	2.01e-47
ENSGALG00000006453_TF	13407	-5.69935	0.385439	-14.7866	1.79e-49	3.05e-47
ENSGALG00000024449_RAMP2	1249.11	-7.03173	0.475597	-14.785	1.83e-49	3.08e-47
ENSGALG00000029533_LRP5	2780.63	-5.92072	0.40103	-14.7638	2.51e-49	4.17e-47
ENSGALG00000009864_TRAF5	2781.23	5.48386	0.37197	14.7427	3.43e-49	5.61e-47
ENSGALG00000002699_VAV2	3391.83	8.06258	0.548212	14.7071	5.81e-49	9.4e-47
ENSGALG00000049402	1560.89	-8.00706	0.548522	-14.5975	2.91e-48	4.65e-46
ENSGALG00000039705_GFPT2	963.386	6.97482	0.478098	14.5887	3.32e-48	5.23e-46
ENSGALG00000053296	1528.28	-6.06044	0.415521	-14.5851	3.49e-48	5.44e-46
ENSGALG00000013134_PLEKHA5	1190.58	-6.80789	0.466811	-14.5838	3.56e-48	5.48e-46
ENSGALG00000016605_EFR3B	983.206	-6.46768	0.445485	-14.5183	9.28e-48	1.41e-45
ENSGALG00000036142_LOXL3	1337.99	7.95039	0.549528	14.4677	1.94e-47	2.91e-45
ENSGALG00000039461_TNFRSF1A	3051.14	-5.40147	0.374003	-14.4423	2.8e-47	4.16e-45
ENSGALG00000013409	1085.55	-6.91414	0.481114	-14.3711	7.86e-47	1.15e-44
ENSGALG00000050875_ITGB7	4446.21	6.73376	0.468881	14.3614	9.04e-47	1.31e-44
ENSGALG00000016693_CSF2RA	2715.73	-5.79632	0.405901	-14.2801	2.91e-46	4.17e-44
ENSGALG00000009870_IL15	1063.97	-8.38467	0.588468	-14.2483	4.59e-46	6.51e-44
ENSGALG00000011499_SCARB2	1584.83	-6.5529	0.461625	-14.1953	9.8e-46	1.37e-43
ENSGALG00000030703_CYBRD1	1202.93	-6.96311	0.492299	-14.1441	2.03e-45	2.82e-43
ENSGALG00000008382_GNAI1	738.134	7.65694	0.541778	14.133	2.38e-45	3.25e-43
ENSGALG00000033520_DCSTAMP	1448.82	-9.28666	0.657114	-14.1325	2.39e-45	3.25e-43
ENSGALG00000033997_ZNF800	762.644	7.4203	0.525467	14.1213	2.81e-45	3.77e-43
ENSGALG00000007346_JCAD	1254	5.36215	0.380189	14.1039	3.59e-45	4.77e-43
ENSGALG00000027788_CPE	889.2	7.1476	0.507227	14.0915	4.28e-45	5.63e-43
ENSGALG00000028357	2557.05	-7.25355	0.516239	-14.0508	7.62e-45	9.91e-43
ENSGALG00000029940_IL1B	27842.3	-6.98666	0.500825	-13.9503	3.13e-44	4.03e-42
ENSGALG00000025743_CDR2	924.57	5.43465	0.390017	13.9344	3.92e-44	4.99e-42
ENSGALG00000011241_RFTN1	6143.15	4.83024	0.346865	13.9254	4.44e-44	5.6e-42
ENSGALG00000001728_NACC2	1842.13	-5.61444	0.4037	-13.9075	5.71e-44	7.13e-42
ENSGALG00000015077_ARHGAP31	1116.93	-6.85088	0.492755	-13.9032	6.06e-44	7.49e-42
ENSGALG00000028928_LCAT	763.977	-7.35851	0.529884	-13.887	7.59e-44	9.3e-42
ENSGALG00000026613	1003.44	-7.88178	0.567919	-13.8784	8.57e-44	1.04e-41
ENSGALG00000008150_RASAL1	792.433	7.0066	0.505014	13.8741	9.1e-44	1.09e-41
ENSGALG00000043570_SGK3	5078.77	-5.57362	0.401736	-13.8738	9.13e-44	1.09e-41
ENSGALG00000005849_PPDPF	8002.44	-6.26727	0.454332	-13.7945	2.75e-43	3.24e-41
ENSGALG00000002383_CD72AG	1389.25	6.1755	0.44817	13.7794	3.39e-43	3.96e-41
ENSGALG00000034188_PAG1	824.72	6.94445	0.510705	13.5978	4.13e-42	4.78e-40
ENSGALG00000011124_ARHGAP24	4680.96	4.62765	0.340356	13.5965	4.2e-42	4.82e-40
ENSGALG00000008518	9344.38	-6.07971	0.447301	-13.592	4.47e-42	5.08e-40
ENSGALG00000036677_ITSN1	2844.29	-4.88255	0.35957	-13.5788	5.35e-42	6.02e-40
ENSGALG00000008759_LAMP3	1745.98	6.60835	0.490124	13.483	1.97e-41	2.2e-39
ENSGALG00000053552_IER5L	886.526	-6.17309	0.458528	-13.4628	2.59e-41	2.86e-39
ENSGALG00000038678_EPB41L3	957.132	-8.66224	0.644521	-13.4398	3.53e-41	3.88e-39
ENSGALG00000009050_CAPN3	1464.92	-6.4827	0.482512	-13.4353	3.75e-41	4.08e-39
ENSGALG00000029983_ANGPT1	1034.45	-6.94173	0.517342	-13.4181	4.74e-41	5.11e-39
ENSGALG00000008437_NET1	7411.44	-6.77565	0.510026	-13.2849	2.83e-40	3.03e-38
ENSGALG00000015770_APP	3919.69	-4.8775	0.367664	-13.2662	3.64e-40	3.86e-38
ENSGALG00000011668_IL8L1	14803.3	-7.36038	0.555127	-13.2589	4.01e-40	4.21e-38
ENSGALG00000015461	6118.81	6.77299	0.511085	13.2522	4.38e-40	4.57e-38
ENSGALG00000008795_GPAM	545.35	6.85927	0.521173	13.1612	1.47e-39	1.52e-37
ENSGALG00000035994	616.126	-6.71717	0.511773	-13.1253	2.36e-39	2.42e-37
ENSGALG00000019755	583.676	-6.50816	0.495888	-13.1242	2.39e-39	2.43e-37
ENSGALG00000032717_CCL4	67141.7	-7.4916	0.572448	-13.0869	3.91e-39	3.95e-37
ENSGALG00000039741_TNFRSF8	847.382	7.42381	0.567756	13.0757	4.53e-39	4.54e-37
ENSGALG00000030276_SHTN1	1910.19	-5.32791	0.408006	-13.0584	5.69e-39	5.65e-37
ENSGALG00000009686_PPP1R9A	657.708	-5.728	0.440114	-13.0148	1.01e-38	9.94e-37
ENSGALG00000016556	737.492	-7.85206	0.603372	-13.0136	1.02e-38	1e-36
ENSGALG00000011149_PLA2R1	4558.77	-4.66435	0.358469	-13.0119	1.05e-38	1.02e-36
ENSGALG00000002118_KCNMB1	876.473	-6.55952	0.505066	-12.9875	1.44e-38	1.39e-36
ENSGALG00000021442_CARMIL2	1589.92	6.64963	0.512236	12.9816	1.56e-38	1.49e-36
ENSGALG00000000251_CD79B	7110.48	7.2298	0.557321	12.9724	1.75e-38	1.66e-36
ENSGALG00000001091	731.617	-6.54291	0.504526	-12.9684	1.85e-38	1.74e-36
ENSGALG00000009062_CDK14	823.248	7.11199	0.548974	12.955	2.2e-38	2.06e-36
ENSGALG00000009523_CNTN1	1066.58	-7.30252	0.563897	-12.9501	2.35e-38	2.18e-36
ENSGALG00000016328_GSTA2	2141.6	-4.62003	0.357177	-12.9348	2.86e-38	2.64e-36
ENSGALG00000036471_RFTN2	1711.84	-5.41258	0.420947	-12.8581	7.75e-38	7.08e-36
ENSGALG00000043672_STAB1	6098.88	-4.91057	0.382427	-12.8406	9.72e-38	8.82e-36
ENSGALG00000035505_AOAH	1525.5	-5.46847	0.426036	-12.8357	1.03e-37	9.32e-36
ENSGALG00000015669_PTBP3	737.739	-6.91636	0.539947	-12.8093	1.45e-37	1.3e-35
ENSGALG00000043128_ARHGEF10L	1334.28	-7.5633	0.590722	-12.8035	1.57e-37	1.39e-35
ENSGALG00000038652	692.655	-5.91979	0.463339	-12.7764	2.22e-37	1.96e-35
ENSGALG00000009031_SESTD1	629.606	-5.69952	0.446792	-12.7565	2.87e-37	2.51e-35
ENSGALG00000017302	613.804	-7.32304	0.574327	-12.7506	3.09e-37	2.69e-35
ENSGALG00000037043_PIK3C2B	1315.24	6.76146	0.530512	12.7452	3.32e-37	2.87e-35
ENSGALG00000034970	618.745	6.37656	0.500521	12.7398	3.55e-37	3.05e-35
ENSGALG00000011007_OSBPL3	923.189	4.9726	0.391244	12.7097	5.22e-37	4.45e-35
ENSGALG00000014508_CD38	2306.82	6.34719	0.504104	12.591	2.37e-36	2e-34
ENSGALG00000045671	633.796	-6.31913	0.50202	-12.5874	2.48e-36	2.08e-34
ENSGALG00000015331_GNE	2151.13	4.8953	0.389538	12.5669	3.21e-36	2.68e-34
ENSGALG00000012370_GINM1	4307.69	-4.31497	0.344295	-12.5328	4.94e-36	4.1e-34
ENSGALG00000042452_DPP4	555.967	-6.56646	0.52503	-12.5068	6.85e-36	5.65e-34
ENSGALG00000031693_KCNB2	862.227	-7.50777	0.601621	-12.4792	9.69e-36	7.94e-34
ENSGALG00000033557_CTSH	13548	-4.16668	0.334347	-12.4622	1.2e-35	9.78e-34
ENSGALG00000042534_NFATC1	1303.48	6.3406	0.509676	12.4405	1.58e-35	1.27e-33
ENSGALG00000005194_CD72	775.974	6.88132	0.55391	12.4232	1.96e-35	1.57e-33
ENSGALG00000008701_XDH	676.579	-6.52063	0.524972	-12.4209	2.01e-35	1.61e-33
ENSGALG00000044313	1568.4	-4.57957	0.369764	-12.3851	3.15e-35	2.5e-33
ENSGALG00000008294_ITPR1	3645.74	5.32224	0.429767	12.384	3.19e-35	2.5e-33
ENSGALG00000037249_KCNQ5	572.284	7.22046	0.583049	12.384	3.19e-35	2.5e-33
ENSGALG00000027641_DUSP14	956.291	7.25085	0.587839	12.3348	5.89e-35	4.59e-33
ENSGALG00000020895	1794.62	6.34206	0.514472	12.3273	6.46e-35	5e-33
ENSGALG00000032440_QPCT	651.932	-5.21671	0.42326	-12.3251	6.64e-35	5.11e-33
ENSGALG00000009052_LBH	2902.1	5.33847	0.433569	12.3129	7.72e-35	5.91e-33
ENSGALG00000023936	761.462	-5.71524	0.465056	-12.2894	1.03e-34	7.85e-33
ENSGALG00000006503_VDAC1	4827.03	-4.51	0.367203	-12.282	1.13e-34	8.55e-33
ENSGALG00000044466	641.668	-5.49393	0.447845	-12.2675	1.35e-34	1.02e-32
ENSGALG00000008306_FGL2	19003.2	-4.62099	0.376817	-12.2632	1.43e-34	1.07e-32
ENSGALG00000004613_P2RX5	2519.46	6.7875	0.555888	12.2102	2.74e-34	2.04e-32
ENSGALG00000004763_ALDH3A2	6113.72	-4.11348	0.337145	-12.2009	3.07e-34	2.27e-32
ENSGALG00000001882_TNFRSF18	983.809	4.63236	0.383161	12.0898	1.2e-33	8.77e-32
ENSGALG00000010891_ABCB11	562.35	7.88023	0.652637	12.0745	1.44e-33	1.05e-31
ENSGALG00000002492_H6PD	1103.79	-4.59631	0.380811	-12.0698	1.53e-33	1.11e-31
ENSGALG00000035733_CCR7	1831.33	5.70075	0.473551	12.0383	2.24e-33	1.61e-31
ENSGALG00000050327	2739.1	-5.51657	0.460093	-11.9901	4e-33	2.87e-31
ENSGALG00000011324	2302.09	-5.56087	0.464538	-11.9708	5.06e-33	3.6e-31
ENSGALG00000031511_HIP1R	847.412	5.63245	0.473814	11.8875	1.37e-32	9.75e-31
ENSGALG00000033816_KCTD12	1357.71	-4.72293	0.398601	-11.8488	2.18e-32	1.54e-30
ENSGALG00000030005_IGSF1	968.358	-6.55859	0.555029	-11.8167	3.2e-32	2.24e-30
ENSGALG00000024488_CD99	6710.13	-4.4652	0.378035	-11.8116	3.4e-32	2.36e-30
ENSGALG00000042351_PIK3R6	5484.07	4.76323	0.403266	11.8116	3.4e-32	2.36e-30
ENSGALG00000028520_CST3	9620.39	-4.18927	0.35547	-11.7852	4.66e-32	3.21e-30
ENSGALG00000051897	515.943	-7.61935	0.647334	-11.7704	5.55e-32	3.81e-30
ENSGALG00000011434_SLC11A1	535.461	-6.60038	0.560999	-11.7654	5.88e-32	4.01e-30
ENSGALG00000010237_NPC2	6549.54	-3.9419	0.335077	-11.7642	5.97e-32	4.05e-30
ENSGALG00000015660_SNX30	1268.48	-4.70304	0.4012	-11.7224	9.78e-32	6.6e-30
ENSGALG00000028774_S100A10	10215.8	-4.05247	0.347047	-11.677	1.67e-31	1.12e-29
ENSGALG00000027765	438.559	-7.0729	0.606184	-11.6679	1.86e-31	1.24e-29
ENSGALG00000051146_TLE5	2458.03	-4.22594	0.362796	-11.6483	2.34e-31	1.56e-29
ENSGALG00000004662_DISP3	619.01	6.29042	0.540976	11.6279	2.97e-31	1.96e-29
ENSGALG00000049882_SMPDL3A	846.321	-6.78504	0.583676	-11.6247	3.09e-31	2.03e-29
ENSGALG00000016545_REPS2	1467.19	-4.1892	0.360443	-11.6223	3.17e-31	2.07e-29
ENSGALG00000004140_SH3BP4	384.94	-6.55305	0.565069	-11.5969	4.27e-31	2.78e-29
ENSGALG00000015258_DCBLD2	2246.82	4.68427	0.404017	11.5942	4.41e-31	2.85e-29
ENSGALG00000029308_PNPLA3	1309.03	-4.32465	0.373205	-11.5878	4.75e-31	3.06e-29
ENSGALG00000030176_SLC31A2	491.184	-5.85668	0.506079	-11.5727	5.67e-31	3.63e-29
ENSGALG00000031763_EDARADD	1803.01	5.58492	0.486307	11.4844	1.58e-30	1.01e-28
ENSGALG00000052273	499.416	7.3161	0.638741	11.4539	2.25e-30	1.42e-28
ENSGALG00000007125_PARD3	417.227	-5.75858	0.503097	-11.4463	2.45e-30	1.55e-28
ENSGALG00000006756	7734.08	-5.91644	0.517953	-11.4227	3.22e-30	2.02e-28
ENSGALG00000035701_SMAD3	1076.41	-4.24091	0.371605	-11.4124	3.62e-30	2.26e-28
ENSGALG00000015969_FAM135A	863.046	-5.81299	0.509413	-11.4112	3.68e-30	2.29e-28
ENSGALG00000002024_COMT	2535.31	-4.72933	0.414474	-11.4104	3.71e-30	2.29e-28
ENSGALG00000014818_TRIM45	460.407	-6.36495	0.559759	-11.3709	5.84e-30	3.59e-28
ENSGALG00000054783_NDRG1	2662	-5.44682	0.479953	-11.3486	7.53e-30	4.61e-28
ENSGALG00000040993_BAMBI	489.348	-5.69398	0.502773	-11.3251	9.85e-30	6.01e-28
ENSGALG00000036775_SETBP1	420.998	6.35131	0.560909	11.3233	1.01e-29	6.11e-28
ENSGALG00000010900_SPC25	538.719	5.82234	0.514973	11.3061	1.22e-29	7.39e-28
ENSGALG00000051946	567.532	7.33976	0.651465	11.2665	1.92e-29	1.15e-27
ENSGALG00000046614_S100A13	375.54	-6.54716	0.58156	-11.2579	2.12e-29	1.27e-27
ENSGALG00000028496	585.133	9.41905	0.838351	11.2352	2.74e-29	1.63e-27
ENSGALG00000036807_NOD1	1129.37	-4.21171	0.375055	-11.2296	2.92e-29	1.73e-27
ENSGALG00000007059_IGSF6	1002.77	-4.54312	0.404598	-11.2287	2.95e-29	1.74e-27
ENSGALG00000006738_CDK5RAP1	3772.41	-4.75579	0.424165	-11.2121	3.56e-29	2.09e-27
ENSGALG00000054601	274.272	6.80633	0.608427	11.1868	4.73e-29	2.77e-27
ENSGALG00000016471	2170.54	-4.01641	0.359252	-11.1799	5.11e-29	2.97e-27
ENSGALG00000051068	368.623	-6.85456	0.615635	-11.1341	8.56e-29	4.95e-27
ENSGALG00000021031_CXCR7	476.122	6.32143	0.568311	11.1232	9.68e-29	5.57e-27
ENSGALG00000034453_SAMD11	367.995	5.17196	0.465179	11.1182	1.02e-28	5.87e-27
ENSGALG00000030626_FZD6	1098.86	-4.18391	0.376819	-11.1032	1.21e-28	6.91e-27
ENSGALG00000035239_GLCCI1	931.302	4.26265	0.384657	11.0817	1.54e-28	8.75e-27
ENSGALG00000002099	2950.12	-6.23895	0.563502	-11.0718	1.72e-28	9.73e-27
ENSGALG00000014267_RBM47	688.94	-8.88346	0.802646	-11.0677	1.8e-28	1.01e-26
ENSGALG00000003936_PPT1	2924.59	-4.07859	0.368579	-11.0657	1.84e-28	1.03e-26
ENSGALG00000001006_TP73	961.038	5.38588	0.489007	11.0139	3.27e-28	1.83e-26
ENSGALG00000023780_TREM-B2	873.311	-4.53944	0.412199	-11.0128	3.32e-28	1.84e-26
ENSGALG00000000755_ACER3	1218.52	-4.45944	0.405008	-11.0107	3.39e-28	1.88e-26
ENSGALG00000019322_TNFRSF13C	1375.47	7.2343	0.657418	11.0041	3.65e-28	2.01e-26
ENSGALG00000005257	576.767	-7.79514	0.711868	-10.9503	6.62e-28	3.63e-26
ENSGALG00000034048_BCL11A	3501.37	5.19083	0.474465	10.9404	7.39e-28	4.04e-26
ENSGALG00000012357_CXCR4	25190.5	4.62003	0.422608	10.9322	8.09e-28	4.4e-26
ENSGALG00000012348_MCM6	1869.71	4.67582	0.428321	10.9166	9.6e-28	5.2e-26
ENSGALG00000034910_ZDHHC18	594.431	4.29031	0.393427	10.905	1.09e-27	5.89e-26
ENSGALG00000053886	2693.03	6.58268	0.603851	10.9012	1.14e-27	6.11e-26
ENSGALG00000023122_SULT1B	919.436	-4.52906	0.415995	-10.8873	1.33e-27	7.09e-26
ENSGALG00000023120_SULT1B1	363.052	-5.68226	0.522035	-10.8848	1.36e-27	7.25e-26
ENSGALG00000033087_STAT4	966.041	8.19409	0.753085	10.8807	1.42e-27	7.55e-26
ENSGALG00000040447_CDCP1	391.279	-7.22422	0.666664	-10.8364	2.31e-27	1.22e-25
ENSGALG00000009759_SLC16A7	585.477	-8.3217	0.768239	-10.8322	2.42e-27	1.27e-25
ENSGALG00000049068_ZNF831	487.822	5.96696	0.551672	10.8161	2.89e-27	1.51e-25
ENSGALG00000033631_MYC	3790.9	3.76519	0.348254	10.8116	3.03e-27	1.58e-25
ENSGALG00000047864	368.268	-6.72108	0.621992	-10.8057	3.23e-27	1.68e-25
ENSGALG00000038069_CCR8	503.216	8.04901	0.747084	10.7739	4.57e-27	2.36e-25
ENSGALG00000010090_FAM160A1	326.76	-5.7916	0.537612	-10.7728	4.63e-27	2.38e-25
ENSGALG00000015977_SMOX	653.982	-6.10715	0.566915	-10.7726	4.64e-27	2.38e-25
ENSGALG00000010672_KCNK13	306.624	-6.12227	0.568492	-10.7693	4.81e-27	2.46e-25
ENSGALG00000016964	393.848	-4.87426	0.452771	-10.7654	5.01e-27	2.55e-25
ENSGALG00000043027_HEPHL1	371.135	-7.50857	0.698033	-10.7568	5.51e-27	2.79e-25
ENSGALG00000012932_FGD4	958.706	-4.05485	0.379595	-10.6821	1.24e-26	6.23e-25
ENSGALG00000039140_CD14	356.786	-7.08512	0.663442	-10.6793	1.27e-26	6.39e-25
ENSGALG00000016457_TRIB2	1094.51	4.63308	0.434337	10.667	1.45e-26	7.27e-25
ENSGALG00000017073_BRCA2	772.539	4.69767	0.441458	10.6413	1.92e-26	9.55e-25
ENSGALG00000009807_FLVCR1	371.471	5.40734	0.508232	10.6395	1.95e-26	9.7e-25
ENSGALG00000013495_GSDMA	968.814	-4.81126	0.452407	-10.6348	2.05e-26	1.02e-24
ENSGALG00000005305_ACKR2	294.316	-6.39081	0.602815	-10.6016	2.93e-26	1.44e-24
ENSGALG00000032036	1006.35	-3.94809	0.372456	-10.6002	2.97e-26	1.46e-24
ENSGALG00000039380_TBC1D1	3081.77	-4.30835	0.406478	-10.5992	3e-26	1.47e-24
ENSGALG00000008631_AXL	938.047	-3.93198	0.371049	-10.597	3.08e-26	1.5e-24
ENSGALG00000023546	1228.84	5.56681	0.526131	10.5807	3.66e-26	1.78e-24
ENSGALG00000015441_CD247	628.677	4.36145	0.413033	10.5596	4.59e-26	2.22e-24
ENSGALG00000004614_NPL	1581.67	-4.24842	0.402756	-10.5484	5.17e-26	2.48e-24
ENSGALG00000012345_UST	1949.06	6.18013	0.585887	10.5483	5.17e-26	2.48e-24
ENSGALG00000002103_TPPP3	350.364	-7.44116	0.70632	-10.5351	5.95e-26	2.84e-24
ENSGALG00000012809_ECI2	1127	-4.20155	0.398841	-10.5344	6e-26	2.86e-24
ENSGALG00000007546	1084.98	6.10347	0.579484	10.5326	6.11e-26	2.9e-24
ENSGALG00000049450	663.825	6.25863	0.595939	10.5021	8.44e-26	3.99e-24
ENSGALG00000003670_MAFB	1339.18	-5.04337	0.481757	-10.4687	1.2e-25	5.66e-24
ENSGALG00000013742_EZR	8523.25	4.82892	0.461785	10.4571	1.36e-25	6.38e-24
ENSGALG00000008459_BMPR2	1841.04	3.61833	0.346057	10.4559	1.38e-25	6.44e-24
ENSGALG00000010043_RBKS	338.69	-5.1874	0.496507	-10.4478	1.5e-25	6.98e-24
ENSGALG00000015436_SDCBP	6805.04	-3.4409	0.329776	-10.4341	1.73e-25	8.04e-24
ENSGALG00000002709_MYO1C	4330.44	5.0655	0.486115	10.4204	2e-25	9.25e-24
ENSGALG00000042929_GJC3	324.955	-5.45195	0.523623	-10.412	2.19e-25	1.01e-23
ENSGALG00000036395	246.47	5.59058	0.537023	10.4103	2.22e-25	1.02e-23
ENSGALG00000008603_ITPKA	740.646	3.87093	0.371894	10.4087	2.26e-25	1.03e-23
ENSGALG00000040557_TFEC	1896.24	-5.22865	0.502573	-10.4038	2.38e-25	1.09e-23
ENSGALG00000001816_MAGI3	859.957	4.80788	0.462929	10.3858	2.88e-25	1.31e-23
ENSGALG00000005256_EPHA4	539.651	-6.40642	0.617339	-10.3775	3.14e-25	1.42e-23
ENSGALG00000025778_SIRPA	618.33	-4.12122	0.397239	-10.3747	3.23e-25	1.46e-23
ENSGALG00000015314_BEND3	1659.97	4.36094	0.42159	10.344	4.45e-25	2e-23
ENSGALG00000053921	550.077	6.95406	0.672947	10.3337	4.96e-25	2.22e-23
ENSGALG00000037826	289.608	5.16192	0.500464	10.3143	6.07e-25	2.71e-23
ENSGALG00000001583_TRAF1	1190.35	4.67879	0.453933	10.3072	6.54e-25	2.9e-23
ENSGALG00000045021	820.955	3.81208	0.370349	10.2932	7.56e-25	3.35e-23
ENSGALG00000015833_NT5E	431.181	-7.0856	0.689367	-10.2784	8.82e-25	3.89e-23
ENSGALG00000036743_MGAT3	3674.15	-3.49771	0.340343	-10.277	8.95e-25	3.93e-23
ENSGALG00000038145_DPP7	1737.82	-3.62857	0.353172	-10.2742	9.21e-25	4.03e-23
ENSGALG00000003743_VPS37B	1017.41	4.00098	0.390167	10.2545	1.13e-24	4.93e-23
ENSGALG00000012260_LCT	310.98	4.66043	0.454513	10.2537	1.14e-24	4.96e-23
ENSGALG00000005299_ANXA7	626.455	-4.34813	0.424544	-10.2419	1.29e-24	5.58e-23
ENSGALG00000016224_MAOA	714.604	-9.50301	0.92907	-10.2285	1.48e-24	6.39e-23
ENSGALG00000050065_CYSLTR2	566.708	-4.85488	0.475529	-10.2094	1.8e-24	7.75e-23
ENSGALG00000012196_MCUB	1770.5	-3.7357	0.366157	-10.2025	1.93e-24	8.3e-23
ENSGALG00000011190	1307.72	6.29733	0.618061	10.1888	2.22e-24	9.51e-23
ENSGALG00000007408_MPP7	504.749	-4.22753	0.414954	-10.1879	2.24e-24	9.57e-23
ENSGALG00000001894	583.108	5.58645	0.548677	10.1817	2.39e-24	1.02e-22
ENSGALG00000005803_ZNRF3	315.69	5.06043	0.497252	10.1768	2.52e-24	1.07e-22
ENSGALG00000015701	395.87	-8.04367	0.791083	-10.1679	2.76e-24	1.16e-22
ENSGALG00000010010_RHOQ	353.788	-5.46667	0.53771	-10.1666	2.8e-24	1.18e-22
ENSGALG00000006167_LRRC8B	2155.27	3.72471	0.366546	10.1616	2.94e-24	1.23e-22
ENSGALG00000027961_PCASP2	2964.05	3.70992	0.3652	10.1586	3.03e-24	1.27e-22
ENSGALG00000004254_TMEM120B	582.885	4.07838	0.401562	10.1563	3.11e-24	1.29e-22
ENSGALG00000021451	661.792	-9.57473	0.943123	-10.1522	3.24e-24	1.35e-22
ENSGALG00000043711_AGO3	6392.05	4.46462	0.440256	10.141	3.63e-24	1.5e-22
ENSGALG00000042612	3252.29	-4.79769	0.47341	-10.1343	3.89e-24	1.6e-22
ENSGALG00000009173_GFRA1	298.004	8.11685	0.802137	10.119	4.55e-24	1.87e-22
ENSGALG00000015683_GNG10	1165.95	-5.29734	0.524899	-10.0921	5.99e-24	2.45e-22
ENSGALG00000003196_RNASE6	379.002	-5.50391	0.545828	-10.0836	6.53e-24	2.67e-22
ENSGALG00000005042_IQSEC1	371.939	-5.00136	0.496266	-10.078	6.91e-24	2.81e-22
ENSGALG00000024083_TCIM	800.909	-6.62802	0.657721	-10.0772	6.97e-24	2.83e-22
ENSGALG00000007186_TMEM268	910.127	-5.15609	0.512402	-10.0626	8.08e-24	3.27e-22
ENSGALG00000027070_TIMP2	4064.36	-3.52807	0.350984	-10.0519	9.01e-24	3.63e-22
ENSGALG00000013754_PLAGL1	273.928	5.18704	0.516333	10.0459	9.57e-24	3.85e-22
ENSGALG00000040770	2147.46	-3.90764	0.389079	-10.0433	9.83e-24	3.94e-22
ENSGALG00000005011	524.967	8.09821	0.807213	10.0323	1.1e-23	4.39e-22
ENSGALG00000014750	400.437	7.67277	0.765201	10.0271	1.16e-23	4.61e-22
ENSGALG00000011047_LEPROT	3452.93	-4.45396	0.444921	-10.0107	1.37e-23	5.43e-22
ENSGALG00000048781	323.398	-7.54511	0.754446	-10.0009	1.51e-23	5.98e-22
ENSGALG00000002326	920.076	-5.47842	0.548062	-9.99598	1.59e-23	6.26e-22
ENSGALG00000003507_TECPR1	336.62	-4.98938	0.499252	-9.99371	1.62e-23	6.38e-22
ENSGALG00000013828_GALM	286.399	-5.848	0.585639	-9.98568	1.76e-23	6.9e-22
ENSGALG00000043355	242.294	7.54749	0.756666	9.97466	1.97e-23	7.69e-22
ENSGALG00000036125_SHE	857.928	-4.8453	0.485864	-9.97254	2.01e-23	7.83e-22
ENSGALG00000015351_CBLB	2101.3	3.37154	0.338549	9.95879	2.31e-23	8.96e-22
ENSGALG00000001475_STMN1	1531.66	5.70986	0.573949	9.94838	2.56e-23	9.92e-22
ENSGALG00000033709_LTA4H	14156.5	-4.12998	0.415604	-9.9373	2.86e-23	1.11e-21
ENSGALG00000004531_PLOD1	1832.48	-3.63371	0.366074	-9.92618	3.2e-23	1.23e-21
ENSGALG00000053194	1181.81	-3.58943	0.362493	-9.90205	4.08e-23	1.56e-21
ENSGALG00000006292	1359.83	4.10509	0.415629	9.87682	5.25e-23	2.01e-21
ENSGALG00000045940	668	-4.78642	0.486957	-9.82924	8.42e-23	3.21e-21
ENSGALG00000002159_ACOX1	3180.43	-3.38063	0.344246	-9.82041	9.2e-23	3.5e-21
ENSGALG00000014727_PDE4D	6522.67	3.57596	0.364385	9.81367	9.83e-23	3.73e-21
ENSGALG00000006300_LDHA	24948	-3.34975	0.34154	-9.80779	1.04e-22	3.94e-21
ENSGALG00000002374_SLC9A9	1670.72	-3.77885	0.386267	-9.783	1.33e-22	5.02e-21
ENSGALG00000004769_PSAP	83674.5	-3.29888	0.337811	-9.76547	1.58e-22	5.95e-21
ENSGALG00000013994	264.444	-6.82322	0.700409	-9.74177	2e-22	7.49e-21
ENSGALG00000034507_CHST2	1476.84	4.71803	0.484546	9.737	2.1e-22	7.83e-21
ENSGALG00000039872_PDLIM4	263.114	-7.01699	0.721225	-9.72926	2.26e-22	8.42e-21
ENSGALG00000005473_PNAT3	1644.17	-4.79412	0.493231	-9.71983	2.48e-22	9.21e-21
ENSGALG00000000843_DOT1L	3537.27	3.66878	0.377747	9.71227	2.67e-22	9.89e-21
ENSGALG00000006152	1351.63	-3.56953	0.36804	-9.69875	3.05e-22	1.13e-20
ENSGALG00000020575_ERMN	253.996	4.97115	0.514128	9.66909	4.08e-22	1.5e-20
ENSGALG00000002904_REEP3	7848.9	3.81375	0.394526	9.66666	4.18e-22	1.53e-20
ENSGALG00000041202_FBXO32	6336.3	4.29594	0.445566	9.64152	5.34e-22	1.95e-20
ENSGALG00000011798_HEBP1	1685.05	-4.36764	0.453018	-9.64119	5.36e-22	1.95e-20
ENSGALG00000049299_TMEM170B	585.843	-4.71027	0.488645	-9.63946	5.45e-22	1.98e-20
ENSGALG00000023844	347.16	6.98032	0.724808	9.63058	5.94e-22	2.15e-20
ENSGALG00000006378_LIPA	10322.3	-3.43313	0.356554	-9.62864	6.05e-22	2.19e-20
ENSGALG00000035842_SLC37A2	1307.25	-4.62391	0.48075	-9.61811	6.71e-22	2.42e-20
ENSGALG00000015209_NFIL3	3485.93	-3.92112	0.407802	-9.61525	6.89e-22	2.48e-20
ENSGALG00000034085	1055.89	-5.37144	0.55923	-9.60506	7.61e-22	2.73e-20
ENSGALG00000054978	782.508	4.57461	0.476712	9.59617	8.3e-22	2.97e-20
ENSGALG00000030075	243.672	-7.11899	0.746721	-9.53367	1.52e-21	5.41e-20
ENSGALG00000037828_SLC47A1	270.99	-4.73135	0.497116	-9.51759	1.77e-21	6.3e-20
ENSGALG00000014582_CADM1	261.697	-5.00284	0.526353	-9.50473	2.01e-21	7.11e-20
ENSGALG00000010246_OSBPL8	7306.91	-3.26704	0.344838	-9.47414	2.69e-21	9.51e-20
ENSGALG00000046393	385.447	5.92316	0.626328	9.45696	3.17e-21	1.12e-19
ENSGALG00000039696_ENTPD2	231.624	-6.16796	0.652529	-9.4524	3.31e-21	1.16e-19
ENSGALG00000039156	1308.1	3.27839	0.34743	9.4361	3.87e-21	1.36e-19
ENSGALG00000015416_SDR16C5	1094.6	-3.39302	0.360806	-9.40399	5.25e-21	1.84e-19
ENSGALG00000008836_ATP6AP1	7481.16	-4.11021	0.437383	-9.39729	5.6e-21	1.95e-19
ENSGALG00000031275_TUBB6	322.725	-4.87405	0.520827	-9.35829	8.1e-21	2.82e-19
ENSGALG00000014226_KIAA0930	1624.67	-3.82334	0.409937	-9.32667	1.09e-20	3.79e-19
ENSGALG00000032997_EMILIN2	268.607	-5.51532	0.592325	-9.31131	1.26e-20	4.37e-19
ENSGALG00000008844_SLC31A1	896.077	-3.40306	0.366593	-9.28295	1.65e-20	5.68e-19
ENSGALG00000010311_NAV3	543.732	-4.14719	0.44679	-9.28218	1.66e-20	5.71e-19
ENSGALG00000043827_ZHX2	1084.38	3.56017	0.383905	9.27359	1.8e-20	6.17e-19
ENSGALG00000042767_LPAR2	247.555	-7.38419	0.796536	-9.27038	1.85e-20	6.34e-19
ENSGALG00000043744_NDFIP1	3651.52	-3.52784	0.380674	-9.26734	1.91e-20	6.51e-19
ENSGALG00000027345_SLC46A2	555.02	-5.04464	0.545147	-9.25372	2.17e-20	7.37e-19
ENSGALG00000004121_LPAR4	209.259	-6.43788	0.696976	-9.23687	2.54e-20	8.61e-19
ENSGALG00000003770_ANXA2	11585.8	-3.83579	0.415633	-9.22878	2.74e-20	9.26e-19
ENSGALG00000002759_PEAK1	875.748	-3.84859	0.417955	-9.20815	3.32e-20	1.12e-18
ENSGALG00000049429	220.115	7.45393	0.810803	9.19327	3.81e-20	1.28e-18
ENSGALG00000032452_GAS7	672.08	-5.22301	0.568356	-9.18968	3.94e-20	1.32e-18
ENSGALG00000039257_CYP4F11	342.572	-4.3578	0.474326	-9.18736	4.03e-20	1.35e-18
ENSGALG00000013117_PIK3C2G	546.391	-6.13905	0.668479	-9.18361	4.17e-20	1.39e-18
ENSGALG00000017219_C1H11ORF54	404.94	-4.27762	0.466776	-9.16418	4.99e-20	1.66e-18
ENSGALG00000015388_PRDM1	375.915	-4.86859	0.532017	-9.1512	5.63e-20	1.87e-18
ENSGALG00000053262_HIST2H4B	364.928	5.29454	0.578674	9.14942	5.72e-20	1.9e-18
ENSGALG00000037437_EGR3	225.72	5.85782	0.641139	9.13659	6.45e-20	2.13e-18
ENSGALG00000008818_IDH1	2826.81	-3.66276	0.401062	-9.13266	6.68e-20	2.2e-18
ENSGALG00000031130_GGH	2995.28	-3.93131	0.430961	-9.12218	7.36e-20	2.42e-18
ENSGALG00000029731_TPP1	6594.64	-3.0677	0.336649	-9.11246	8.05e-20	2.64e-18
ENSGALG00000013773_FUCA2	2399.32	-3.6219	0.397532	-9.11098	8.16e-20	2.67e-18
ENSGALG00000033453	333.59	5.09188	0.559238	9.10503	8.62e-20	2.81e-18
ENSGALG00000008340_FES	3866.56	-5.37296	0.590747	-9.0952	9.44e-20	3.06e-18
ENSGALG00000046212	800.087	-4.00633	0.440491	-9.09515	9.45e-20	3.06e-18
ENSGALG00000031527_ARL8BL	200.732	5.59707	0.615677	9.09093	9.82e-20	3.18e-18
ENSGALG00000049680	213.143	7.93244	0.873082	9.08557	1.03e-19	3.33e-18
ENSGALG00000036876_TMEM230	1658.64	-3.23824	0.356497	-9.08348	1.05e-19	3.39e-18
ENSGALG00000007127	360.521	-4.00113	0.440598	-9.08114	1.07e-19	3.45e-18
ENSGALG00000016412_MBOAT2	165.62	7.00579	0.771829	9.07687	1.12e-19	3.58e-18
ENSGALG00000036044	1254.25	-4.37615	0.482304	-9.07343	1.15e-19	3.68e-18
ENSGALG00000039724_RHOF	983.01	3.69639	0.407861	9.06288	1.27e-19	4.05e-18
ENSGALG00000009392_TLR5	233.787	-7.32021	0.808174	-9.05771	1.33e-19	4.23e-18
ENSGALG00000013091_EPS8	261.792	-6.09448	0.673243	-9.05243	1.4e-19	4.43e-18
ENSGALG00000039708	1177.73	-5.31609	0.587741	-9.04496	1.5e-19	4.74e-18
ENSGALG00000036114_SMO	271.759	-4.92539	0.544572	-9.04451	1.5e-19	4.74e-18
ENSGALG00000054170	196.312	-5.37685	0.594648	-9.04207	1.54e-19	4.84e-18
ENSGALG00000020986	861.204	6.22608	0.691482	9.00396	2.18e-19	6.83e-18
ENSGALG00000011309_PLXNC1	18487	-3.95389	0.43968	-8.99265	2.41e-19	7.56e-18
ENSGALG00000033530	3653.55	-3.03774	0.338089	-8.98504	2.59e-19	8.08e-18
ENSGALG00000011639	239.367	4.61728	0.514187	8.97978	2.71e-19	8.45e-18
ENSGALG00000016811_SEPTIN10	598.03	-3.97467	0.442684	-8.97858	2.74e-19	8.53e-18
ENSGALG00000031503_LRP6	630.409	-3.47229	0.387209	-8.96749	3.03e-19	9.4e-18
ENSGALG00000004437_LHFPL2	747.257	-4.89493	0.546269	-8.96066	3.23e-19	9.98e-18
ENSGALG00000003073_RHOBTB1	258.984	8.71027	0.972192	8.95941	3.26e-19	1.01e-17
ENSGALG00000013803_ADGRG6	504.752	-3.89549	0.436538	-8.92359	4.51e-19	1.39e-17
ENSGALG00000003901_P2RX4	1202.95	-3.29955	0.370061	-8.91624	4.82e-19	1.48e-17
ENSGALG00000016906_SPRY2	653.156	8.37681	0.939869	8.91274	4.98e-19	1.52e-17
ENSGALG00000003803_DAB2	1171.82	-6.1365	0.689303	-8.90248	5.46e-19	1.67e-17
ENSGALG00000008409_GSTO2	1515.6	-3.22242	0.362095	-8.89938	5.62e-19	1.71e-17
ENSGALG00000011646_PLD4	533.944	5.60256	0.629582	8.89886	5.64e-19	1.72e-17
ENSGALG00000005977_BTBD8	669.986	-3.46462	0.389425	-8.89675	5.75e-19	1.74e-17
ENSGALG00000042522_ZDHHC7	1630.75	-3.69442	0.415535	-8.89076	6.07e-19	1.84e-17
ENSGALG00000014280_AICDA	494.852	10.1858	1.14601	8.88811	6.22e-19	1.88e-17
ENSGALG00000039221	1825.2	3.53676	0.398168	8.88257	6.53e-19	1.97e-17
ENSGALG00000001596_MLLT1	997.898	3.35235	0.377786	8.87369	7.08e-19	2.12e-17
ENSGALG00000014821_THEMIS	156.529	6.70512	0.755602	8.87388	7.06e-19	2.12e-17
ENSGALG00000030007	1540.41	4.18429	0.471608	8.87239	7.16e-19	2.14e-17
ENSGALG00000049945	284.914	5.47092	0.61727	8.86309	7.78e-19	2.32e-17
ENSGALG00000012292_BANK1	375.407	3.89383	0.43956	8.85847	8.11e-19	2.41e-17
ENSGALG00000011320_TMCC3	356.948	6.10184	0.689331	8.85183	8.61e-19	2.56e-17
ENSGALG00000047638	205.881	-4.97859	0.563341	-8.83761	9.78e-19	2.9e-17
ENSGALG00000032190_MICAL1	3744.47	3.7122	0.420351	8.83119	1.04e-18	3.06e-17
ENSGALG00000038162_FAM26E	179.124	5.81592	0.659025	8.82504	1.09e-18	3.23e-17
ENSGALG00000003933_QSOX1	1658	3.54194	0.401511	8.82152	1.13e-18	3.32e-17
ENSGALG00000009553_SMC4	2048.1	3.21308	0.364365	8.81832	1.16e-18	3.41e-17
ENSGALG00000047998	147.846	6.05604	0.687149	8.81328	1.22e-18	3.56e-17
ENSGALG00000012412_MTHFD1L	352.724	3.69306	0.41922	8.80934	1.26e-18	3.68e-17
ENSGALG00000003548_BAIAP2L1	479.036	-4.57679	0.5209	-8.78632	1.55e-18	4.5e-17
ENSGALG00000053225	1164.64	-3.68644	0.420273	-8.77155	1.76e-18	5.12e-17
ENSGALG00000026111	2122.69	-3.23352	0.369564	-8.74957	2.14e-18	6.21e-17
ENSGALG00000033051_CAMK1D	1084.63	-3.90629	0.446947	-8.73994	2.33e-18	6.75e-17
ENSGALG00000008301_FAM185A	299.627	-4.43972	0.508185	-8.73643	2.41e-18	6.95e-17
ENSGALG00000011394_CYP2J21	1339.56	-3.29333	0.377049	-8.73449	2.45e-18	7.05e-17
ENSGALG00000012550_HMOX1	5704.33	-3.17808	0.363948	-8.73223	2.5e-18	7.18e-17
ENSGALG00000009483_MARK1	841.93	-3.63574	0.417	-8.71881	2.81e-18	8.06e-17
ENSGALG00000000336_PPP1R12B	463.987	3.69867	0.424558	8.71182	2.99e-18	8.56e-17
ENSGALG00000033278_NLRC3	524.467	3.40762	0.391367	8.70698	3.12e-18	8.91e-17
ENSGALG00000051992_CYP2J23	1291.03	-3.15745	0.36267	-8.70613	3.14e-18	8.96e-17
ENSGALG00000027476_PLEKHG5	166.541	6.29466	0.723816	8.69648	3.42e-18	9.73e-17
ENSGALG00000002722_MST1	378.028	-5.12472	0.589932	-8.68696	3.72e-18	1.06e-16
ENSGALG00000008656_ICOS	217.407	6.09526	0.702421	8.6775	4.05e-18	1.14e-16
ENSGALG00000036711_S100A11	2884.9	-3.39207	0.39106	-8.67403	4.17e-18	1.18e-16
ENSGALG00000023411_CD180	957.386	-4.4475	0.514507	-8.6442	5.42e-18	1.53e-16
ENSGALG00000001730_DGKD	5783.11	3.04272	0.3523	8.63673	5.78e-18	1.63e-16
ENSGALG00000010110_TMEM53	520.023	-4.31115	0.499255	-8.63517	5.86e-18	1.64e-16
ENSGALG00000021676	4080.78	-3.57224	0.413816	-8.63243	6.01e-18	1.68e-16
ENSGALG00000049127	201.806	5.85232	0.67896	8.61954	6.72e-18	1.88e-16
ENSGALG00000048109	720.077	6.22089	0.722304	8.61257	7.14e-18	1.99e-16
ENSGALG00000030038_C3	5263.03	-3.30604	0.384421	-8.60006	7.97e-18	2.21e-16
ENSGALG00000003059_HLF	166.115	5.65764	0.658211	8.59549	8.29e-18	2.3e-16
ENSGALG00000029694_SNTA1	171.761	-5.27299	0.613517	-8.59469	8.35e-18	2.31e-16
ENSGALG00000030571	294.31	-3.97046	0.462649	-8.58202	9.32e-18	2.57e-16
ENSGALG00000016852_TNFSF13B	1157.15	4.62487	0.539134	8.57833	9.63e-18	2.65e-16
ENSGALG00000033295_CAV2	162.66	-5.65349	0.659102	-8.57757	9.69e-18	2.66e-16
ENSGALG00000043787_DEPDC6	260.701	-5.24062	0.611689	-8.56746	1.06e-17	2.9e-16
ENSGALG00000005016_ZNF608	2338.15	3.14164	0.367271	8.55401	1.19e-17	3.25e-16
ENSGALG00000008722_MCOLN2	617.225	5.92688	0.694671	8.53192	1.44e-17	3.93e-16
ENSGALG00000008152_SPATS2L	1663.06	4.50425	0.527953	8.53155	1.44e-17	3.94e-16
ENSGALG00000026838_MDFIC	1987.83	-2.95633	0.346602	-8.52946	1.47e-17	4e-16
ENSGALG00000002570	488.707	4.85871	0.569688	8.52872	1.48e-17	4.02e-16
ENSGALG00000008632_ACSS1	1819.15	-3.06268	0.35912	-8.52831	1.49e-17	4.02e-16
ENSGALG00000002892	241.884	4.55792	0.534478	8.52779	1.49e-17	4.03e-16
ENSGALG00000049812_SLC66A2	552.633	-3.5752	0.419278	-8.52705	1.5e-17	4.05e-16
ENSGALG00000051258	191.831	-6.17156	0.723954	-8.5248	1.53e-17	4.12e-16
ENSGALG00000042148_FKBP5	1179.58	3.62626	0.425923	8.51388	1.68e-17	4.52e-16
ENSGALG00000034100_UACA	147.862	6.80364	0.799595	8.50887	1.76e-17	4.71e-16
ENSGALG00000011880_BBS7	617.758	3.57867	0.420697	8.50653	1.79e-17	4.79e-16
ENSGALG00000043535_RIPK2	471.364	-4.51881	0.531372	-8.50404	1.83e-17	4.88e-16
ENSGALG00000039139_TNS3	990.923	-3.11648	0.366584	-8.50143	1.87e-17	4.99e-16
ENSGALG00000004852_DNM1	683.663	-5.09264	0.599284	-8.49787	1.93e-17	5.13e-16
ENSGALG00000009723_FMN1	166.905	-6.57292	0.773695	-8.4955	1.97e-17	5.22e-16
ENSGALG00000003322_TBC1D2B	1863.52	-3.06942	0.361446	-8.49205	2.03e-17	5.37e-16
ENSGALG00000009134_CTTNBP2	274.662	-8.29179	0.976625	-8.49025	2.06e-17	5.44e-16
ENSGALG00000007247_TGFB1I1	1491.58	-3.15936	0.372449	-8.48266	2.2e-17	5.8e-16
ENSGALG00000016734_SLC9A7	737.325	3.51163	0.414029	8.4816	2.22e-17	5.84e-16
ENSGALG00000005918_DIPK1A	902.334	3.8867	0.45947	8.4591	2.69e-17	7.07e-16
ENSGALG00000004106_DHCR7	410.953	-3.57444	0.422698	-8.45624	2.76e-17	7.23e-16
ENSGALG00000004623_AGTRAP	451.169	-4.09432	0.484556	-8.44963	2.92e-17	7.63e-16
ENSGALG00000038740_AMY2A	188.429	8.19149	0.969775	8.4468	2.99e-17	7.81e-16
ENSGALG00000011805	256.922	-4.98758	0.591382	-8.43377	3.35e-17	8.71e-16
ENSGALG00000029768_PTGDR	1143.51	-4.87163	0.577653	-8.4335	3.35e-17	8.71e-16
ENSGALG00000005547_PIK3AP1	24510.2	4.23401	0.502115	8.43235	3.39e-17	8.78e-16
ENSGALG00000010370_MED12L	619.219	3.66746	0.435944	8.41269	4.01e-17	1.04e-15
ENSGALG00000007220_FTH1	89903.9	-2.87385	0.341938	-8.40461	4.29e-17	1.11e-15
ENSGALG00000004266_TNFAIP8L1	1050.98	-3.9453	0.469902	-8.39601	4.62e-17	1.19e-15
ENSGALG00000011384_RCOR1	931.454	-3.18463	0.379321	-8.39562	4.63e-17	1.19e-15
ENSGALG00000001971_UBE2O	3185.72	2.99323	0.356609	8.39359	4.72e-17	1.21e-15
ENSGALG00000027506_DNAJB2	871.879	-3.14676	0.375032	-8.39066	4.83e-17	1.24e-15
ENSGALG00000039146_CCR4	529.899	4.64283	0.553529	8.38768	4.96e-17	1.27e-15
ENSGALG00000005805_PLCD1	763.476	-4.75706	0.567257	-8.38608	5.03e-17	1.28e-15
ENSGALG00000002598_TPST1	1106.84	-4.0505	0.483033	-8.38556	5.05e-17	1.28e-15
ENSGALG00000008308_BHLHE40	16395.7	-3.29053	0.392393	-8.38579	5.04e-17	1.28e-15
ENSGALG00000013626_GMNN	344.257	6.51089	0.776714	8.38261	5.18e-17	1.31e-15
ENSGALG00000026364_ASAH1	8041.75	-3.55413	0.424231	-8.37781	5.39e-17	1.36e-15
ENSGALG00000002563_TPM4	436.183	3.8054	0.454573	8.37138	5.69e-17	1.44e-15
ENSGALG00000054657	160.733	-6.29948	0.753353	-8.36192	6.17e-17	1.55e-15
ENSGALG00000013886_LDLRAD4	1238.2	3.67475	0.439546	8.36034	6.25e-17	1.57e-15
ENSGALG00000012173_LGALS3	1042.15	-4.78234	0.572134	-8.35878	6.34e-17	1.59e-15
ENSGALG00000016034_ATRN	14900.2	-3.24329	0.388045	-8.35802	6.38e-17	1.6e-15
ENSGALG00000009073_PSEN2	617.76	-3.16326	0.378485	-8.3577	6.4e-17	1.6e-15
ENSGALG00000013505	10163.2	3.13729	0.376429	8.33436	7.79e-17	1.94e-15
ENSGALG00000042533	267.716	5.62507	0.676431	8.3158	9.11e-17	2.27e-15
ENSGALG00000011329_AFDN	366.357	-3.78722	0.456658	-8.29334	1.1e-16	2.74e-15
ENSGALG00000012613_FBP1	1168.75	-3.75734	0.453189	-8.29089	1.12e-16	2.79e-15
ENSGALG00000012545_CYTIP	4039.04	3.11751	0.376035	8.29046	1.13e-16	2.79e-15
ENSGALG00000053317	578.528	4.88821	0.590727	8.27491	1.29e-16	3.17e-15
ENSGALG00000040244_SEPTIN9	8615.51	3.58479	0.43353	8.26885	1.35e-16	3.33e-15
ENSGALG00000004323_RASAL2	4688.78	2.84619	0.344315	8.26624	1.38e-16	3.4e-15
ENSGALG00000044996_TMEM71	285.038	-5.85618	0.708737	-8.26284	1.42e-16	3.49e-15
ENSGALG00000009240_NFE2L2	9272.54	-3.4073	0.412568	-8.25876	1.47e-16	3.61e-15
ENSGALG00000017158_POGLUT3	589.271	-3.35139	0.406398	-8.24658	1.63e-16	3.99e-15
ENSGALG00000042771_GBE1	1709.56	-3.79259	0.460088	-8.24317	1.68e-16	4.09e-15
ENSGALG00000030776_METTL7A	184.654	-6.73062	0.816542	-8.24284	1.68e-16	4.09e-15
ENSGALG00000043573_CHMP4C	150.999	-6.20301	0.752545	-8.24271	1.68e-16	4.09e-15
ENSGALG00000011812	692.207	-5.29005	0.641906	-8.24117	1.71e-16	4.14e-15
ENSGALG00000008525_ABHD12	3317.62	-3.07799	0.373929	-8.23148	1.85e-16	4.48e-15
ENSGALG00000007462_CTSZ	16052	-2.7779	0.338057	-8.21726	2.08e-16	5.03e-15
ENSGALG00000003819	218.162	-4.49876	0.547575	-8.21579	2.11e-16	5.09e-15
ENSGALG00000015960_RPIA	2055.55	-2.96497	0.36096	-8.21413	2.14e-16	5.15e-15
ENSGALG00000043654	3078.16	5.09837	0.62094	8.21073	2.2e-16	5.28e-15
ENSGALG00000029596_HAS2	222.904	-5.23416	0.637768	-8.207	2.27e-16	5.44e-15
ENSGALG00000015256_PAM	512.334	-3.49213	0.425525	-8.20664	2.27e-16	5.45e-15
ENSGALG00000038733_TRAK1	525.131	-3.36368	0.410485	-8.19442	2.52e-16	6.02e-15
ENSGALG00000040553_SLC27A1	861.41	-3.33215	0.407051	-8.18606	2.7e-16	6.44e-15
ENSGALG00000012418_KYNU	191.691	-7.95006	0.972194	-8.17744	2.9e-16	6.9e-15
ENSGALG00000054619_GAB2	175.27	-4.72955	0.578812	-8.17112	3.06e-16	7.26e-15
ENSGALG00000015348_ALCAM	1345.69	-3.80273	0.465588	-8.16758	3.15e-16	7.46e-15
ENSGALG00000012472_IL2RB	320.457	5.81616	0.712125	8.16733	3.15e-16	7.46e-15
ENSGALG00000006069_SMTNL2	273.535	-3.70799	0.454265	-8.16262	3.28e-16	7.75e-15
ENSGALG00000014646_SYT11	448.48	3.60083	0.441249	8.16052	3.34e-16	7.87e-15
ENSGALG00000041616_IRF2BPL	2305.12	-3.72262	0.456328	-8.15777	3.41e-16	8.03e-15
ENSGALG00000006598_SORL1	6478.75	-4.98319	0.612109	-8.14102	3.92e-16	9.2e-15
ENSGALG00000014662_RBP5	187.136	-4.27804	0.525496	-8.14096	3.92e-16	9.2e-15
ENSGALG00000003568_PPP1R16B	1537.53	3.61491	0.444241	8.13728	4.04e-16	9.46e-15
ENSGALG00000011511_CKB	2876.88	-4.04676	0.49754	-8.13352	4.17e-16	9.74e-15
ENSGALG00000037669_FKBP9	154.392	-4.91919	0.604864	-8.13273	4.2e-16	9.79e-15
ENSGALG00000016917_CLN5	580.183	-3.60699	0.443548	-8.13214	4.22e-16	9.82e-15
ENSGALG00000047578_SELENOP1	3058.59	-3.18465	0.39193	-8.12556	4.45e-16	1.03e-14
ENSGALG00000006663_ARHGEF12	7972.88	4.95798	0.610434	8.12207	4.58e-16	1.06e-14
ENSGALG00000004220_SERINC3	2574.93	-3.82486	0.4716	-8.1104	5.05e-16	1.17e-14
ENSGALG00000015094_ZBTB20	205.322	-6.00043	0.740296	-8.10544	5.26e-16	1.21e-14
ENSGALG00000008166_TLR15	1021.27	-4.4423	0.548432	-8.1	5.5e-16	1.27e-14
ENSGALG00000031786_BLVRA	305.674	6.74574	0.833372	8.09452	5.75e-16	1.32e-14
ENSGALG00000003891_ZNF423	592.227	5.70185	0.704716	8.09099	5.92e-16	1.36e-14
ENSGALG00000041700_GNAI3	9225.93	-2.77638	0.343148	-8.09091	5.92e-16	1.36e-14
ENSGALG00000005478_SNX7	135.27	-5.51345	0.681688	-8.08793	6.07e-16	1.39e-14
ENSGALG00000001571_MYO1F	10980.6	-2.63694	0.326105	-8.08616	6.16e-16	1.41e-14
ENSGALG00000050332	1515.03	2.86358	0.35519	8.06211	7.5e-16	1.71e-14
ENSGALG00000001938_SLC25A24	5047.65	2.95825	0.367101	8.05843	7.73e-16	1.76e-14
ENSGALG00000026499_TNFRSF25	579.147	6.84717	0.849851	8.0569	7.83e-16	1.78e-14
ENSGALG00000016567_EPHX2	440.559	-4.18556	0.51993	-8.05023	8.26e-16	1.88e-14
ENSGALG00000027761_TNFAIP8	2956.93	-3.19297	0.397205	-8.03859	9.09e-16	2.06e-14
ENSGALG00000036942_KCNA3	306.404	-3.55259	0.442955	-8.02021	1.06e-15	2.39e-14
ENSGALG00000003398_ADAM9	1078.35	-3.18268	0.397015	-8.01652	1.09e-15	2.46e-14
ENSGALG00000053770	403.269	-5.21936	0.651665	-8.00928	1.15e-15	2.6e-14
ENSGALG00000014984_F2RL1	199.822	8.30483	1.0379	8.0016	1.23e-15	2.76e-14
ENSGALG00000016148_C2CD2	146.843	4.36666	0.545774	8.00085	1.24e-15	2.77e-14
ENSGALG00000005964	419.817	-3.60926	0.451707	-7.99027	1.35e-15	3.02e-14
ENSGALG00000015183	1709.64	-3.41542	0.427557	-7.98821	1.37e-15	3.06e-14
ENSGALG00000036497_SOX4	1268.08	4.30487	0.538999	7.98677	1.39e-15	3.09e-14
ENSGALG00000027834_ERGIC3	607.456	-3.02914	0.379483	-7.98227	1.44e-15	3.2e-14
ENSGALG00000014754	277.363	6.08292	0.762158	7.98118	1.45e-15	3.23e-14
ENSGALG00000006318_IL21R	226.478	5.23525	0.65631	7.9768	1.5e-15	3.34e-14
ENSGALG00000017120_SACS	5459.01	-2.80332	0.351518	-7.97489	1.53e-15	3.38e-14
ENSGALG00000013795_HIVEP2	18979.4	4.25097	0.533366	7.97008	1.59e-15	3.51e-14
ENSGALG00000006038_TGFBR3	156.132	-5.25337	0.659482	-7.96591	1.64e-15	3.62e-14
ENSGALG00000033694_IFI30	34824.5	-2.66893	0.335418	-7.95702	1.76e-15	3.88e-14
ENSGALG00000049427_RELT	108.242	5.94784	0.747493	7.95704	1.76e-15	3.88e-14
ENSGALG00000031117_STK17A	241.538	5.34773	0.672808	7.94838	1.89e-15	4.15e-14
ENSGALG00000003103_MST1R	770.752	-5.185	0.654044	-7.9276	2.23e-15	4.9e-14
ENSGALG00000007098_KIF21A	138.97	-4.94329	0.623895	-7.92328	2.31e-15	5.07e-14
ENSGALG00000026981_NHSL1	194.971	-7.78872	0.983939	-7.91586	2.46e-15	5.37e-14
ENSGALG00000015286_SESN1	1383.13	3.02502	0.382765	7.90308	2.72e-15	5.94e-14
ENSGALG00000008794_RPP38	285.904	3.76094	0.476415	7.89424	2.92e-15	6.37e-14
ENSGALG00000001143_ETS1	2607.16	4.49044	0.569082	7.89067	3.01e-15	6.54e-14
ENSGALG00000004899_PEPD	3252.7	-4.04539	0.512745	-7.88967	3.03e-15	6.58e-14
ENSGALG00000006715_OAF	344.221	6.26195	0.793885	7.88773	3.08e-15	6.67e-14
ENSGALG00000033171_TGM4	981.31	-6.16902	0.782341	-7.88533	3.14e-15	6.79e-14
ENSGALG00000007483_LRIG1	170.058	6.10531	0.774307	7.88486	3.15e-15	6.8e-14
ENSGALG00000000374_RNPEP	1229.02	-3.52609	0.447263	-7.88372	3.18e-15	6.85e-14
ENSGALG00000004150_MYO1E	291.747	4.21786	0.536399	7.86329	3.74e-15	8.06e-14
ENSGALG00000012420_CG-1B	2920.47	-3.72836	0.47418	-7.86274	3.76e-15	8.08e-14
ENSGALG00000040371	1303.42	-2.92821	0.372604	-7.85878	3.88e-15	8.32e-14
ENSGALG00000050503_TNFRSF4	289.974	4.6742	0.595535	7.84874	4.2e-15	9e-14
ENSGALG00000002189_SNX1	2953.08	-3.18918	0.406602	-7.84349	4.38e-15	9.37e-14
ENSGALG00000010569_TXNDC12	930.716	-2.87082	0.366167	-7.84019	4.5e-15	9.61e-14
ENSGALG00000009222_FNDC3B	826.436	-4.09552	0.522593	-7.83692	4.62e-15	9.84e-14
ENSGALG00000042833_MAPK14	1732.38	-2.7192	0.347008	-7.83613	4.65e-15	9.89e-14
ENSGALG00000038467_SELENOO	752.798	-3.10748	0.397238	-7.82272	5.17e-15	1.1e-13
ENSGALG00000004948_GLA	690.099	-3.20695	0.409978	-7.82225	5.19e-15	1.1e-13
ENSGALG00000015304_SNX3	1008.55	-2.88651	0.3695	-7.81192	5.63e-15	1.19e-13
ENSGALG00000012059_OSBPL11	2007.6	-3.27997	0.420702	-7.79642	6.37e-15	1.35e-13
ENSGALG00000008741_PROKR1	141.963	7.37695	0.948151	7.78035	7.23e-15	1.53e-13
ENSGALG00000008014_CEBPB	2616.29	-4.49337	0.5776	-7.77938	7.29e-15	1.54e-13
ENSGALG00000024171_HRH2	187.584	6.14833	0.791429	7.76864	7.93e-15	1.67e-13
ENSGALG00000037558_MEF2B	103.732	5.55906	0.716847	7.75488	8.84e-15	1.86e-13
ENSGALG00000027908_CYP2U1	391.938	-3.44942	0.444968	-7.75207	9.04e-15	1.9e-13
ENSGALG00000000209_PRNP	3543.2	-4.03118	0.520241	-7.74867	9.29e-15	1.94e-13
ENSGALG00000005057_ADK	1604.2	3.38972	0.437763	7.74327	9.69e-15	2.02e-13
ENSGALG00000007555_CCND1	245.854	4.38456	0.566476	7.74006	9.94e-15	2.07e-13
ENSGALG00000019384_MAPK12	291.902	-5.53922	0.716325	-7.73283	1.05e-14	2.19e-13
ENSGALG00000049798_HDGFL3	600.297	4.16332	0.538983	7.7244	1.12e-14	2.34e-13
ENSGALG00000041183_SGPP1	489.084	-3.11754	0.403693	-7.72255	1.14e-14	2.37e-13
ENSGALG00000005451_HELLS	333.337	4.0765	0.528069	7.71963	1.17e-14	2.42e-13
ENSGALG00000015396_CD200	442.547	4.51782	0.586401	7.70431	1.32e-14	2.72e-13
ENSGALG00000015056_LAMA3	151.489	-5.81817	0.755622	-7.69984	1.36e-14	2.81e-13
ENSGALG00000012338_BDH2	521.817	-3.13316	0.407252	-7.69343	1.43e-14	2.95e-13
ENSGALG00000005884	1214.77	-3.09635	0.402767	-7.6877	1.5e-14	3.08e-13
ENSGALG00000028037_FOS	60106.5	-2.97789	0.387415	-7.68655	1.51e-14	3.11e-13
ENSGALG00000037998_GLTP	351.15	-3.42309	0.445347	-7.68635	1.51e-14	3.11e-13
ENSGALG00000031149	1187.87	-4.35731	0.567276	-7.68112	1.58e-14	3.23e-13
ENSGALG00000020538_SLC49A3	657.123	-3.58214	0.46638	-7.68073	1.58e-14	3.24e-13
ENSGALG00000023279_EPN3	216.781	7.65648	0.998002	7.67181	1.7e-14	3.46e-13
ENSGALG00000009732_PCDH18	182.988	-4.63435	0.604378	-7.66796	1.75e-14	3.56e-13
ENSGALG00000026253_TMEM144	339.335	-3.649	0.476142	-7.66367	1.81e-14	3.68e-13
ENSGALG00000011718_ZBTB1	988.937	2.94629	0.384559	7.66147	1.84e-14	3.74e-13
ENSGALG00000015122_TAF4B	132.176	5.45471	0.712363	7.6572	1.9e-14	3.86e-13
ENSGALG00000028203_SPRED1	824.75	-4.4772	0.586097	-7.63901	2.19e-14	4.43e-13
ENSGALG00000014997_PLA1A	225.16	-3.58199	0.469065	-7.63645	2.23e-14	4.52e-13
ENSGALG00000016736_CYFIP1	5428.11	-2.93263	0.385033	-7.61656	2.61e-14	5.26e-13
ENSGALG00000033207_HIBADH	287.152	-3.77809	0.496129	-7.61513	2.63e-14	5.31e-13
ENSGALG00000041120_METTL24	179.463	8.68222	1.14067	7.6115	2.71e-14	5.45e-13
ENSGALG00000013878_PCYOX1	796.667	-3.85711	0.506771	-7.61114	2.72e-14	5.46e-13
ENSGALG00000016227_GPR34	627.498	4.28786	0.563909	7.60382	2.88e-14	5.77e-13
ENSGALG00000007522	1811.38	-4.68754	0.616712	-7.60086	2.94e-14	5.89e-13
ENSGALG00000007334_ABAT	97.2598	5.95228	0.78336	7.5984	3e-14	6e-13
ENSGALG00000012702_JARID2	3947.59	3.38991	0.446408	7.59376	3.11e-14	6.2e-13
ENSGALG00000037257_HLX	124.999	-6.15471	0.811521	-7.58416	3.35e-14	6.67e-13
ENSGALG00000048687	1059.2	-2.97919	0.393365	-7.57359	3.63e-14	7.23e-13
ENSGALG00000022887_KBTBD11	130.578	-6.22094	0.82229	-7.56539	3.87e-14	7.68e-13
ENSGALG00000001492_NDRG3	742.724	-3.01921	0.399402	-7.55932	4.05e-14	8.04e-13
ENSGALG00000021656_PTPN22	2716.12	2.59249	0.342977	7.55879	4.07e-14	8.05e-13
ENSGALG00000026424_TOR2A	595.014	-3.02426	0.400098	-7.55881	4.07e-14	8.05e-13
ENSGALG00000014692_LMNB1	1368.58	-3.16852	0.419355	-7.55569	4.17e-14	8.23e-13
ENSGALG00000044480_IL13RA1	305.627	-3.9843	0.52756	-7.55231	4.28e-14	8.43e-13
ENSGALG00000043828_HEXA	1299.94	-3.28695	0.435253	-7.55182	4.29e-14	8.45e-13
ENSGALG00000015849_ME1	265.442	-4.55558	0.60397	-7.54274	4.6e-14	9.05e-13
ENSGALG00000008076_TMEM164	1817.61	-3.13533	0.41598	-7.53721	4.8e-14	9.42e-13
ENSGALG00000005594_OMG	691.532	3.03842	0.403184	7.53606	4.84e-14	9.49e-13
ENSGALG00000007234_CLCN5	3596.66	-2.57713	0.342013	-7.53519	4.88e-14	9.54e-13
ENSGALG00000030081_SKAP2	2202.02	-2.87911	0.382173	-7.53352	4.94e-14	9.65e-13
ENSGALG00000007431_MAGI1	163.514	5.11085	0.678767	7.52961	5.09e-14	9.93e-13
ENSGALG00000007716_SLC37A4	203.295	-3.7354	0.496674	-7.52084	5.44e-14	1.06e-12
ENSGALG00000029673_TBC1D19	161.916	-4.24059	0.564257	-7.51535	5.68e-14	1.1e-12
ENSGALG00000014166_TSPO	1898.14	-3.09507	0.412189	-7.50887	5.96e-14	1.16e-12
ENSGALG00000001564_ATP2A3	9390.4	2.51514	0.335605	7.49434	6.66e-14	1.29e-12
ENSGALG00000010915_IL6	1212	-6.56143	0.877032	-7.4814	7.35e-14	1.42e-12
ENSGALG00000003863_P2RX7	1099.67	3.11155	0.416356	7.4733	7.82e-14	1.51e-12
ENSGALG00000008457_RIN2	3208.96	-3.96435	0.530689	-7.47019	8.01e-14	1.55e-12
ENSGALG00000037697_LAMP1	10967.1	-2.74542	0.367832	-7.46378	8.41e-14	1.62e-12
ENSGALG00000012704_MYLIP	8842.42	3.22554	0.432192	7.46321	8.44e-14	1.62e-12
ENSGALG00000050946	217.518	5.47316	0.734259	7.454	9.06e-14	1.74e-12
ENSGALG00000013728_PPAT	1069.24	3.53794	0.474682	7.4533	9.1e-14	1.75e-12
ENSGALG00000016524	1229.98	2.70217	0.36292	7.44563	9.65e-14	1.85e-12
ENSGALG00000021345_B3GNT9	154.622	-4.2847	0.575794	-7.44139	9.96e-14	1.9e-12
ENSGALG00000009364_PRKCI	553.904	3.63389	0.488445	7.43971	1.01e-13	1.93e-12
ENSGALG00000003362_ACSS2	2778.81	-3.17697	0.427158	-7.43746	1.03e-13	1.96e-12
ENSGALG00000036095_BICC1	133.572	-6.83597	0.919643	-7.43329	1.06e-13	2.02e-12
ENSGALG00000015652	433.619	-3.25942	0.438544	-7.43237	1.07e-13	2.02e-12
ENSGALG00000041275_SLC25A38	218.316	3.42239	0.460463	7.43249	1.07e-13	2.02e-12
ENSGALG00000014410_CSTB	221.538	3.48628	0.469467	7.42605	1.12e-13	2.12e-12
ENSGALG00000051428	294.449	3.26837	0.440388	7.42157	1.16e-13	2.19e-12
ENSGALG00000029035	748.685	4.55036	0.613203	7.42065	1.17e-13	2.2e-12
ENSGALG00000013768_PHACTR2	633.564	-3.05606	0.412014	-7.41737	1.19e-13	2.25e-12
ENSGALG00000010298_DCTN6	441.379	-3.00692	0.405838	-7.40917	1.27e-13	2.39e-12
ENSGALG00000037506_SIPA1L2	943.824	-3.49166	0.471263	-7.40915	1.27e-13	2.39e-12
ENSGALG00000028790_DNASE2B	3302.38	-4.60785	0.622027	-7.40779	1.28e-13	2.41e-12
ENSGALG00000042626_SYT4	150.741	7.46656	1.00978	7.39426	1.42e-13	2.67e-12
ENSGALG00000016486_HS1BP3	137.471	-5.21151	0.705135	-7.3908	1.46e-13	2.73e-12
ENSGALG00000005204	435.786	5.19918	0.704139	7.38373	1.54e-13	2.88e-12
ENSGALG00000014011_LRMP	4283.39	3.02539	0.410589	7.36843	1.73e-13	3.22e-12
ENSGALG00000008539_ALG12	1039.88	-2.66971	0.362397	-7.36681	1.75e-13	3.26e-12
ENSGALG00000011618_ADSSL1	749.223	3.61424	0.490907	7.36239	1.81e-13	3.36e-12
ENSGALG00000052306	137.018	-6.53461	0.889603	-7.34554	2.05e-13	3.81e-12
ENSGALG00000013149_MOCOS	134.919	-5.34855	0.730268	-7.32409	2.41e-13	4.46e-12
ENSGALG00000040644_C8G	108.78	-5.36291	0.732286	-7.32351	2.42e-13	4.48e-12
ENSGALG00000005094_GRAPL	4682.89	3.63099	0.495939	7.32145	2.45e-13	4.54e-12
ENSGALG00000051564	173.471	-4.85217	0.663535	-7.3126	2.62e-13	4.84e-12
ENSGALG00000013218_C3AR1	236.732	-3.54075	0.4843	-7.31107	2.65e-13	4.89e-12
ENSGALG00000034661_ID1	630.93	-5.01176	0.685519	-7.3109	2.65e-13	4.89e-12
ENSGALG00000010961_IGF2BP3	1207.41	2.82974	0.387664	7.29947	2.89e-13	5.31e-12
ENSGALG00000014872_FGF10	189.806	-8.37793	1.14779	-7.29921	2.89e-13	5.32e-12
ENSGALG00000016639_KIF13B	597.604	-3.27893	0.449296	-7.29794	2.92e-13	5.36e-12
ENSGALG00000016479_LAPTM4A	14626.8	-2.62481	0.359752	-7.29615	2.96e-13	5.42e-12
ENSGALG00000049405	96.8367	5.44253	0.746726	7.28852	3.13e-13	5.73e-12
ENSGALG00000043415_ACPP	105.779	-5.90568	0.810701	-7.28465	3.22e-13	5.89e-12
ENSGALG00000004573_LRRC8A	1993.97	-2.5051	0.344027	-7.2817	3.3e-13	6.01e-12
ENSGALG00000001250_APLP2	17783.4	-2.69937	0.371203	-7.27193	3.54e-13	6.44e-12
ENSGALG00000005676_TTC28	968.552	-3.06623	0.421652	-7.27195	3.54e-13	6.44e-12
ENSGALG00000029670_CRYZL1	329.337	-3.08098	0.423995	-7.26653	3.69e-13	6.7e-12
ENSGALG00000003356_TM2D2	683.562	-2.92488	0.402728	-7.26268	3.79e-13	6.88e-12
ENSGALG00000008827_FERMT1	337.692	-4.31822	0.595374	-7.25295	4.08e-13	7.37e-12
ENSGALG00000037784_DAG1	571.97	-3.10107	0.42755	-7.25313	4.07e-13	7.37e-12
ENSGALG00000031348_SPPL2A	5220.12	-2.55482	0.352326	-7.25132	4.13e-13	7.45e-12
ENSGALG00000002891_ACADL	1794.13	-2.62653	0.36474	-7.20111	5.97e-13	1.08e-11
ENSGALG00000009029_TSPAN12	527.99	-3.30126	0.458867	-7.19438	6.27e-13	1.13e-11
ENSGALG00000040421_LYPLA1	688.819	-2.70977	0.3772	-7.18391	6.77e-13	1.22e-11
ENSGALG00000053471	226.234	3.24114	0.452329	7.16545	7.75e-13	1.39e-11
ENSGALG00000049467	206.401	5.47908	0.765003	7.16216	7.94e-13	1.42e-11
ENSGALG00000006488_RYK	1914.3	-2.65474	0.370768	-7.1601	8.06e-13	1.44e-11
ENSGALG00000004346_P2RY4	281.837	-3.39336	0.47398	-7.1593	8.11e-13	1.45e-11
ENSGALG00000009512_TFPI2	125.108	-7.17703	1.00257	-7.15863	8.15e-13	1.45e-11
ENSGALG00000040351_ACAP1	666.447	2.8748	0.401852	7.15386	8.44e-13	1.5e-11
ENSGALG00000001076_LIMK1	1054.08	3.28493	0.45922	7.15328	8.47e-13	1.51e-11
ENSGALG00000006331_STAMBPL1	126.244	4.8173	0.673513	7.1525	8.52e-13	1.51e-11
ENSGALG00000001951	530.445	3.10596	0.434473	7.1488	8.75e-13	1.55e-11
ENSGALG00000011442_TGFBR2	2088.09	2.71623	0.380432	7.13985	9.34e-13	1.66e-11
ENSGALG00000037556_SLC1A2	113.365	4.16519	0.583709	7.13573	9.63e-13	1.7e-11
ENSGALG00000027332_TMEM167A	2166.96	-3.10118	0.43483	-7.13192	9.9e-13	1.75e-11
ENSGALG00000006876_CTSA	20452.5	-2.5417	0.356475	-7.13011	1e-12	1.77e-11
ENSGALG00000009352_DPF3	129.73	4.61412	0.647191	7.12946	1.01e-12	1.78e-11
ENSGALG00000001741_NPTN	2084.72	-3.17048	0.445584	-7.11532	1.12e-12	1.97e-11
ENSGALG00000001889_CARD9	3294.96	-4.25299	0.598371	-7.10761	1.18e-12	2.08e-11
ENSGALG00000033635_PTGS2	2830.96	-3.8165	0.537396	-7.10184	1.23e-12	2.16e-11
ENSGALG00000041611	3951.52	3.37455	0.475677	7.09421	1.3e-12	2.28e-11
ENSGALG00000013726_PAICS	1336.02	3.20885	0.452423	7.09259	1.32e-12	2.3e-11
ENSGALG00000034427_SCN4A	179.674	6.24239	0.880542	7.08926	1.35e-12	2.36e-11
ENSGALG00000040546	8934.1	3.05021	0.430745	7.08124	1.43e-12	2.49e-11
ENSGALG00000014971_SLC2A9	97.8206	-5.79606	0.818834	-7.07844	1.46e-12	2.54e-11
ENSGALG00000003099_PCTP	128.538	-5.0512	0.714104	-7.07348	1.51e-12	2.63e-11
ENSGALG00000006681_BRSK1	128	8.22937	1.16403	7.06974	1.55e-12	2.7e-11
ENSGALG00000015166_GCNT1	113.185	5.50623	0.77907	7.0677	1.58e-12	2.73e-11
ENSGALG00000015435	709.666	-3.18855	0.452233	-7.05068	1.78e-12	3.09e-11
ENSGALG00000025950_PRKCA	260.369	3.17168	0.450126	7.04622	1.84e-12	3.18e-11
ENSGALG00000008985_SRI	2442.53	-3.0593	0.434317	-7.04393	1.87e-12	3.23e-11
ENSGALG00000012052_SNX4	577.42	-2.70017	0.383484	-7.04115	1.91e-12	3.29e-11
ENSGALG00000010579_STON2	101.188	-4.94113	0.702211	-7.03653	1.97e-12	3.4e-11
ENSGALG00000015704_TXN	8659.74	-3.14584	0.447157	-7.0352	1.99e-12	3.43e-11
ENSGALG00000049484	79.3852	5.49482	0.781207	7.03376	2.01e-12	3.46e-11
ENSGALG00000004465_PALD1	513.161	3.83095	0.545224	7.02638	2.12e-12	3.64e-11
ENSGALG00000010697_SEMA4D	882.053	3.51154	0.499917	7.02425	2.15e-12	3.69e-11
ENSGALG00000029514_MAPK8IP3	650.949	2.60149	0.370796	7.01596	2.28e-12	3.91e-11
ENSGALG00000000433	280.599	-3.76088	0.536096	-7.01531	2.29e-12	3.92e-11
ENSGALG00000014509_BST1	204.12	-4.94356	0.705001	-7.01214	2.35e-12	4.01e-11
ENSGALG00000006480_TCF7	250.779	7.45167	1.06277	7.01153	2.36e-12	4.02e-11
ENSGALG00000012921_ETV6	1631.75	-2.8859	0.412035	-7.00401	2.49e-12	4.24e-11
ENSGALG00000016673_TRAM2	434.947	-3.20634	0.458817	-6.98828	2.78e-12	4.73e-11
ENSGALG00000006424_JADE2	648.929	4.00102	0.572774	6.98533	2.84e-12	4.82e-11
ENSGALG00000010323_BATF	322.889	3.33403	0.477291	6.98531	2.84e-12	4.82e-11
ENSGALG00000003466	457.471	-3.58063	0.513015	-6.97958	2.96e-12	5.01e-11
ENSGALG00000009279_SFMBT2	83.4092	6.26738	0.898896	6.97231	3.12e-12	5.27e-11
ENSGALG00000043373_ARVCF	127.659	4.94442	0.710004	6.96394	3.31e-12	5.59e-11
ENSGALG00000011139_CCDC85C	143.846	10.8227	1.55448	6.96228	3.35e-12	5.65e-11
ENSGALG00000002263_KLHL6	4939.57	2.58654	0.372202	6.94929	3.67e-12	6.19e-11
ENSGALG00000036969_KLHL14	176.441	4.84177	0.696893	6.94766	3.71e-12	6.25e-11
ENSGALG00000010005_EPAS1	105.314	5.00887	0.721179	6.94538	3.77e-12	6.34e-11
ENSGALG00000035675	590.501	3.12954	0.450897	6.9407	3.9e-12	6.55e-11
ENSGALG00000027428_ZDHHC21	1611.25	-2.76499	0.398562	-6.93742	3.99e-12	6.69e-11
ENSGALG00000002421_FAM213A	159.312	3.79628	0.547255	6.93695	4.01e-12	6.71e-11
ENSGALG00000051786	446.076	4.61691	0.665715	6.93526	4.05e-12	6.78e-11
ENSGALG00000041896_RFX7	921.338	2.58676	0.373173	6.93179	4.16e-12	6.94e-11
ENSGALG00000033002_SLC7A3	996.58	2.97683	0.429497	6.93097	4.18e-12	6.97e-11
ENSGALG00000023781_TREM2	2079.15	-5.85854	0.845405	-6.92986	4.21e-12	7.01e-11
ENSGALG00000006254_ERCC6	2436.57	3.6448	0.526733	6.91963	4.53e-12	7.53e-11
ENSGALG00000004127	112.27	-4.53369	0.656264	-6.90834	4.9e-12	8.14e-11
ENSGALG00000035978_CDCA7L	380.959	3.1006	0.449191	6.90264	5.1e-12	8.46e-11
ENSGALG00000003845_MKNK2	1097.99	2.64665	0.38345	6.90222	5.12e-12	8.48e-11
ENSGALG00000045173	350.052	-4.09554	0.593804	-6.89713	5.31e-12	8.78e-11
ENSGALG00000006690_ECHDC3	253.492	-3.68205	0.533878	-6.8968	5.32e-12	8.78e-11
ENSGALG00000015170_VPS13A	2714.92	2.3854	0.346033	6.89357	5.44e-12	8.98e-11
ENSGALG00000038290_P4HB	6858.78	-2.50634	0.363591	-6.89329	5.45e-12	8.98e-11
ENSGALG00000003129_RAB11FIP1	151.778	4.06952	0.590402	6.89279	5.47e-12	9e-11
ENSGALG00000038636_LAPTM5	19477.1	-2.43451	0.353293	-6.8909	5.54e-12	9.11e-11
ENSGALG00000014362_CD86	112.575	-7.00181	1.01623	-6.89	5.58e-12	9.16e-11
ENSGALG00000038780_PRDM2	1109.95	2.45879	0.356988	6.8876	5.67e-12	9.3e-11
ENSGALG00000048159	582.94	-2.76472	0.401487	-6.88622	5.73e-12	9.38e-11
ENSGALG00000038926	2208.14	2.36648	0.343989	6.87951	6.01e-12	9.82e-11
ENSGALG00000010363_HERC3	1905.19	-2.38328	0.346685	-6.87447	6.22e-12	1.02e-10
ENSGALG00000003495_ALDH9A1	840.348	-3.77633	0.549547	-6.87172	6.34e-12	1.03e-10
ENSGALG00000005474_PNAT10	1091.48	-4.09111	0.595791	-6.86668	6.57e-12	1.07e-10
ENSGALG00000015710_TMEM129	365.47	-2.96112	0.431542	-6.86173	6.8e-12	1.11e-10
ENSGALG00000008666_CTLA4	74.1412	5.59559	0.816241	6.85532	7.12e-12	1.16e-10
ENSGALG00000023909	163.259	-3.63837	0.530767	-6.85494	7.13e-12	1.16e-10
ENSGALG00000036163_ZNF710	612.593	-2.6551	0.387318	-6.85509	7.13e-12	1.16e-10
ENSGALG00000042744_RGS2	361.452	-3.692	0.538807	-6.85217	7.27e-12	1.18e-10
ENSGALG00000041923_ESPL1	296.606	3.21128	0.468729	6.85105	7.33e-12	1.18e-10
ENSGALG00000002232_RERE	1147.02	2.60276	0.380005	6.84928	7.42e-12	1.2e-10
ENSGALG00000002542_GUSB	2873.09	-3.00518	0.439107	-6.84384	7.71e-12	1.24e-10
ENSGALG00000035028_NAB2	272.043	3.7715	0.551168	6.84275	7.77e-12	1.25e-10
ENSGALG00000038722_SORBS1	571.242	-4.39564	0.64268	-6.83954	7.94e-12	1.28e-10
ENSGALG00000003645	472.111	3.97904	0.581841	6.8387	7.99e-12	1.28e-10
ENSGALG00000034007_ITGA6	1382.88	4.09776	0.599543	6.8348	8.21e-12	1.32e-10
ENSGALG00000050026	211.421	-4.8585	0.7109	-6.8343	8.24e-12	1.32e-10
ENSGALG00000004336_INPPL1	525.287	2.93504	0.429574	6.83246	8.35e-12	1.34e-10
ENSGALG00000035743	113.315	-6.25679	0.915775	-6.83223	8.36e-12	1.34e-10
ENSGALG00000011571_AGPAT4	413.08	-3.11877	0.457019	-6.82416	8.84e-12	1.41e-10
ENSGALG00000019514_CNDP2	2297.78	-2.4607	0.360754	-6.82099	9.04e-12	1.44e-10
ENSGALG00000006743_YWHAH	1197.15	3.28089	0.481314	6.81653	9.33e-12	1.48e-10
ENSGALG00000036356_YEATS2	2655.6	2.69373	0.395393	6.8128	9.57e-12	1.52e-10
ENSGALG00000007260_ZEB1	3729.34	2.46271	0.361586	6.81086	9.7e-12	1.54e-10
ENSGALG00000020528_INIP	919.852	-4.16456	0.611677	-6.80844	9.87e-12	1.56e-10
ENSGALG00000026884	1962.92	-3.63783	0.534359	-6.80784	9.91e-12	1.57e-10
ENSGALG00000039575_AMD1	3109.96	2.92956	0.430464	6.80559	1.01e-11	1.59e-10
ENSGALG00000005160_VMP1	1632.78	-2.85866	0.420546	-6.79748	1.06e-11	1.68e-10
ENSGALG00000026781_ALOX5AP	544.189	-3.09707	0.455637	-6.79724	1.07e-11	1.68e-10
ENSGALG00000005065_PLA2G4A	1242.6	-3.86363	0.568518	-6.79598	1.08e-11	1.69e-10
ENSGALG00000037166	207.612	-4.66465	0.686693	-6.79292	1.1e-11	1.73e-10
ENSGALG00000010610_SNX25	1869.73	2.76237	0.407205	6.78374	1.17e-11	1.84e-10
ENSGALG00000015612_LRPAP1	2320.32	-3.16625	0.467625	-6.77091	1.28e-11	2.01e-10
ENSGALG00000011489_TBXT	115.851	10.5119	1.55305	6.76854	1.3e-11	2.04e-10
ENSGALG00000012885_BCL2	867.783	3.32748	0.49178	6.76621	1.32e-11	2.07e-10
ENSGALG00000014857	31699.1	-2.51677	0.371998	-6.76556	1.33e-11	2.08e-10
ENSGALG00000046715	77.9141	4.9844	0.736835	6.76461	1.34e-11	2.09e-10
ENSGALG00000000225_MGAT4C	268.914	-2.9933	0.442626	-6.76261	1.36e-11	2.11e-10
ENSGALG00000037837_ABCA3	3512.86	-2.71013	0.400876	-6.76052	1.37e-11	2.14e-10
ENSGALG00000005769_WEE1	1694.18	2.94402	0.435815	6.7552	1.43e-11	2.22e-10
ENSGALG00000034693_MLLT6	2085.32	3.38577	0.501471	6.75167	1.46e-11	2.27e-10
ENSGALG00000009228_PARP1	1396.77	2.59572	0.384677	6.7478	1.5e-11	2.33e-10
ENSGALG00000012350_TDRD7	427.978	-2.89934	0.429972	-6.74309	1.55e-11	2.4e-10
ENSGALG00000030407_IL6R	5665.13	-3.82852	0.568832	-6.73049	1.69e-11	2.62e-10
ENSGALG00000015468	250.955	-2.98232	0.443225	-6.72868	1.71e-11	2.64e-10
ENSGALG00000034328_MCOLN1	2292.95	-2.34934	0.34915	-6.72876	1.71e-11	2.64e-10
ENSGALG00000015684	352.836	-2.97074	0.441799	-6.72419	1.77e-11	2.72e-10
ENSGALG00000043016	184.715	6.95499	1.03494	6.7202	1.81e-11	2.8e-10
ENSGALG00000012681_MBOAT1	1276.59	-2.56755	0.382162	-6.71848	1.84e-11	2.83e-10
ENSGALG00000002008_RNF157	112.227	-4.10002	0.61034	-6.71759	1.85e-11	2.84e-10
ENSGALG00000034948_UAP1L1	771.459	-2.50202	0.37258	-6.71539	1.88e-11	2.88e-10
ENSGALG00000012365_PYGL	4555.64	-2.33492	0.347862	-6.71221	1.92e-11	2.94e-10
ENSGALG00000028318_CDKN1A	2862.98	-3.68183	0.548638	-6.71085	1.93e-11	2.96e-10
ENSGALG00000026159_PDLIM7	430.059	3.06708	0.45744	6.70489	2.02e-11	3.08e-10
ENSGALG00000041528_LMF2	3736.7	-2.69224	0.401605	-6.70371	2.03e-11	3.1e-10
ENSGALG00000012074_ALPK1	212.164	-4.38798	0.65486	-6.70064	2.08e-11	3.17e-10
ENSGALG00000012112_DBI	1282.25	-2.48055	0.370231	-6.7	2.08e-11	3.18e-10
ENSGALG00000021636_CUX1	2991.36	-2.35555	0.351951	-6.69285	2.19e-11	3.33e-10
ENSGALG00000049423	129.063	4.43583	0.662938	6.69116	2.21e-11	3.37e-10
ENSGALG00000039102_TOX	81.8658	6.35805	0.95089	6.68642	2.29e-11	3.47e-10
ENSGALG00000050757_ZDHHC12	443.246	-2.66841	0.399089	-6.68625	2.29e-11	3.47e-10
ENSGALG00000040886	7309.85	2.86013	0.428048	6.6818	2.36e-11	3.58e-10
ENSGALG00000005074_FAM102A	1026.82	3.0158	0.451415	6.68078	2.38e-11	3.6e-10
ENSGALG00000002313_SLC38A7	538.772	-2.86621	0.429219	-6.67775	2.43e-11	3.67e-10
ENSGALG00000007800_ZDHHC15	229.876	-3.16425	0.474231	-6.67239	2.52e-11	3.8e-10
ENSGALG00000008651_APMAP	607.054	-2.71137	0.406496	-6.67011	2.56e-11	3.85e-10
ENSGALG00000028803_B3GNT4	399.202	2.76742	0.415088	6.66707	2.61e-11	3.93e-10
ENSGALG00000000723_STX12	2013.91	-2.83129	0.42521	-6.65856	2.77e-11	4.16e-10
ENSGALG00000032988_PCMT1L	636.162	-3.10391	0.466329	-6.65605	2.81e-11	4.23e-10
ENSGALG00000007268	92.5614	6.14217	0.922882	6.65542	2.82e-11	4.24e-10
ENSGALG00000041834_AEBP1	182.604	-3.83477	0.576239	-6.65482	2.84e-11	4.25e-10
ENSGALG00000005551_DKK3	106.73	5.35523	0.805187	6.65091	2.91e-11	4.36e-10
ENSGALG00000017004_CDADC1	151.389	-3.44588	0.519218	-6.63668	3.21e-11	4.8e-10
ENSGALG00000039084_EVI2A	13212.2	2.85449	0.430198	6.6353	3.24e-11	4.84e-10
ENSGALG00000010091_ATP6V0B	3052.13	-2.2787	0.34352	-6.63337	3.28e-11	4.89e-10
ENSGALG00000044569	121.653	6.58331	0.993181	6.62851	3.39e-11	5.05e-10
ENSGALG00000047627	157.526	4.46846	0.674316	6.62665	3.43e-11	5.11e-10
ENSGALG00000049379	196.608	3.28078	0.495152	6.62581	3.45e-11	5.13e-10
ENSGALG00000002797_PGD	6753.03	-2.32001	0.350343	-6.62213	3.54e-11	5.26e-10
ENSGALG00000050118	110.007	4.0029	0.604523	6.62159	3.55e-11	5.27e-10
ENSGALG00000035472_ZNF292	1812.68	3.11116	0.469887	6.62108	3.57e-11	5.28e-10
ENSGALG00000006836_SNX21	81.6014	-5.30164	0.801276	-6.6165	3.68e-11	5.44e-10
ENSGALG00000003053_PRDX6	2896.04	-2.33742	0.353461	-6.61296	3.77e-11	5.57e-10
ENSGALG00000010061_LRBA	3739.12	2.20781	0.334012	6.60997	3.84e-11	5.67e-10
ENSGALG00000013535_CYP4V2	2486.01	-4.79853	0.726052	-6.60906	3.87e-11	5.7e-10
ENSGALG00000011914_CENPM	121.881	3.85207	0.583242	6.60458	3.99e-11	5.87e-10
ENSGALG00000006138_HELZ2	1141.43	2.42995	0.368063	6.60198	4.06e-11	5.97e-10
ENSGALG00000003092_ERLIN2	1760.75	-2.59388	0.39291	-6.60171	4.06e-11	5.97e-10
ENSGALG00000001428_EFHD1	4410.54	-2.49423	0.377937	-6.59959	4.12e-11	6.05e-10
ENSGALG00000002038_DENND2C	145.226	-4.01628	0.608962	-6.59529	4.24e-11	6.22e-10
ENSGALG00000015363_HJURP	195.734	4.5233	0.685959	6.59412	4.28e-11	6.26e-10
ENSGALG00000005472_NAT	806.611	-4.41574	0.669934	-6.5913	4.36e-11	6.38e-10
ENSGALG00000009212_MND1	156.512	6.23147	0.945861	6.58815	4.45e-11	6.5e-10
ENSGALG00000016776_TBC1D8	324.17	-3.52707	0.535582	-6.58549	4.53e-11	6.61e-10
ENSGALG00000034964_SYTL1	1867.54	2.49561	0.379168	6.5818	4.65e-11	6.77e-10
ENSGALG00000017034_FOXO1	6537.37	2.63722	0.400987	6.57684	4.81e-11	6.99e-10
ENSGALG00000016124_HADH	2685.31	-2.78643	0.424119	-6.56994	5.03e-11	7.32e-10
ENSGALG00000034021	119.018	5.23281	0.7973	6.56316	5.27e-11	7.65e-10
ENSGALG00000005772_BOK	703.714	4.17676	0.636441	6.56268	5.28e-11	7.67e-10
ENSGALG00000040619_BAAT	84.5643	-5.14951	0.784732	-6.56213	5.3e-11	7.68e-10
ENSGALG00000041344_FABP5	82.8548	4.83837	0.737559	6.55998	5.38e-11	7.79e-10
ENSGALG00000006942_PIK3IP1	313.205	3.47821	0.530491	6.55658	5.51e-11	7.96e-10
ENSGALG00000038395_PDE7A	503.401	2.74041	0.418181	6.55317	5.63e-11	8.13e-10
ENSGALG00000052055	380.489	2.81682	0.43023	6.54723	5.86e-11	8.45e-10
ENSGALG00000043178_SBF1	4176.41	2.39851	0.366584	6.54285	6.04e-11	8.69e-10
ENSGALG00000041454_DNMT3A	3972.72	3.13871	0.479907	6.54025	6.14e-11	8.84e-10
ENSGALG00000032335_MARCKSL1	2121.27	2.91699	0.446107	6.53876	6.2e-11	8.92e-10
ENSGALG00000008669_CD28	104.403	4.71393	0.721123	6.53692	6.28e-11	9.02e-10
ENSGALG00000006783_PLOD2	424.131	-3.81229	0.583311	-6.5356	6.34e-11	9.08e-10
ENSGALG00000026607	445.617	2.60706	0.39896	6.53463	6.38e-11	9.13e-10
ENSGALG00000010541_BIRC6	14981.6	2.19304	0.33572	6.53237	6.47e-11	9.26e-10
ENSGALG00000012034_ADSL	615.924	2.87352	0.440046	6.53005	6.57e-11	9.4e-10
ENSGALG00000047514	86.4772	-5.44421	0.833849	-6.52902	6.62e-11	9.45e-10
ENSGALG00000041795_WWP1	2287.43	-3.24204	0.496826	-6.52551	6.78e-11	9.66e-10
ENSGALG00000006843_NCBP2	1121.65	-2.82555	0.43324	-6.52191	6.94e-11	9.89e-10
ENSGALG00000013818_CITED2	91.5372	6.3262	0.970244	6.52022	7.02e-11	9.99e-10
ENSGALG00000011008_MAP3K21	315.657	-3.21232	0.492782	-6.51875	7.09e-11	1.01e-09
ENSGALG00000005767_TRAF7	1209.86	-2.42805	0.372587	-6.51674	7.19e-11	1.02e-09
ENSGALG00000028204_GPX1	7448.55	-3.07049	0.471205	-6.51625	7.21e-11	1.02e-09
ENSGALG00000036492_DAGLA	309.259	-2.80319	0.430326	-6.51412	7.31e-11	1.04e-09
ENSGALG00000016446_ATP6V1C2	82.7187	-5.72551	0.879217	-6.51206	7.41e-11	1.05e-09
ENSGALG00000042538_BAIAP2	523.634	-2.88505	0.443079	-6.51136	7.45e-11	1.05e-09
ENSGALG00000011426_RNASET2	8978.78	-2.84372	0.436804	-6.5103	7.5e-11	1.06e-09
ENSGALG00000017627_C10orf2	437.826	2.60461	0.400638	6.50117	7.97e-11	1.12e-09
ENSGALG00000012464_SOUL	73.7346	6.81253	1.04816	6.49952	8.06e-11	1.13e-09
ENSGALG00000015080_SLC24A2	123.165	-10.1511	1.56237	-6.49723	8.18e-11	1.15e-09
ENSGALG00000054655	85.955	-5.86249	0.902406	-6.49651	8.22e-11	1.16e-09
ENSGALG00000041078_MID1IP1	4338.43	-3.17447	0.488694	-6.49583	8.26e-11	1.16e-09
ENSGALG00000002831_SH3PXD2B	614.128	-3.32448	0.511835	-6.49523	8.29e-11	1.16e-09
ENSGALG00000003039_SRM	584.196	3.03374	0.467166	6.49392	8.36e-11	1.17e-09
ENSGALG00000005845_SLC7A5	7037.89	-3.18077	0.490566	-6.48387	8.94e-11	1.25e-09
ENSGALG00000050770	67.7998	5.6741	0.875145	6.48361	8.96e-11	1.25e-09
ENSGALG00000013971_SGK1	42739.4	-4.33707	0.669338	-6.47965	9.19e-11	1.28e-09
ENSGALG00000016547_TXLNG	488.461	2.91957	0.450776	6.47676	9.37e-11	1.31e-09
ENSGALG00000009097_SNAP23	1903.65	-2.6278	0.40676	-6.46033	1.04e-10	1.46e-09
ENSGALG00000047662_NR1D1	75.2775	4.82352	0.747994	6.4486	1.13e-10	1.57e-09
ENSGALG00000002162_ACO1	1975.69	-3.50825	0.544288	-6.44557	1.15e-10	1.6e-09
ENSGALG00000026507_FDX1	798.54	-2.74821	0.426488	-6.44382	1.17e-10	1.62e-09
ENSGALG00000016036_DOP1B	1681.57	-3.20659	0.497818	-6.4413	1.18e-10	1.64e-09
ENSGALG00000040768_MAL2	105.028	7.95505	1.23538	6.43938	1.2e-10	1.66e-09
ENSGALG00000028568_DNAL1	159.45	-3.74113	0.581186	-6.43707	1.22e-10	1.69e-09
ENSGALG00000053860	611.062	-4.65905	0.723909	-6.43596	1.23e-10	1.7e-09
ENSGALG00000030597_KIF11	242.688	3.57815	0.5565	6.42974	1.28e-10	1.76e-09
ENSGALG00000004438_ARSB	1400.29	-3.15393	0.490562	-6.42921	1.28e-10	1.77e-09
ENSGALG00000006728_SLC5A1	69.369	6.02239	0.936735	6.42913	1.28e-10	1.77e-09
ENSGALG00000004205_SOAT1	1115.13	2.49936	0.388858	6.42744	1.3e-10	1.79e-09
ENSGALG00000002651_ST3GAL2	1730.19	3.0562	0.47579	6.42342	1.33e-10	1.83e-09
ENSGALG00000034344_MTHFD2	1038.94	2.79305	0.434818	6.42349	1.33e-10	1.83e-09
ENSGALG00000010136_HGSNAT	736.335	-2.3692	0.369638	-6.4095	1.46e-10	2e-09
ENSGALG00000032260_IL10RA	1837.23	-3.44188	0.537326	-6.40558	1.5e-10	2.05e-09
ENSGALG00000000775_CTSS	24070.2	-2.70837	0.422899	-6.40431	1.51e-10	2.07e-09
ENSGALG00000011998_SEC24D	137.659	-3.83048	0.598494	-6.4002	1.55e-10	2.12e-09
ENSGALG00000000636_MDM4	2578.97	2.15026	0.336017	6.39927	1.56e-10	2.13e-09
ENSGALG00000033780	1136.18	-2.73232	0.427153	-6.39657	1.59e-10	2.17e-09
ENSGALG00000003122_ZFAND2A	532.958	-2.49419	0.38998	-6.3957	1.6e-10	2.18e-09
ENSGALG00000050234	68.0307	5.98601	0.935992	6.39536	1.6e-10	2.18e-09
ENSGALG00000015111_APBA1	960.625	-3.04592	0.476477	-6.39258	1.63e-10	2.22e-09
ENSGALG00000027874_CHAC1	342.988	3.43434	0.537332	6.39146	1.64e-10	2.23e-09
ENSGALG00000013708_CYB5A	1971.48	-2.67349	0.418477	-6.38861	1.67e-10	2.27e-09
ENSGALG00000039347_UNC93B1	1973.18	-3.10479	0.486172	-6.38619	1.7e-10	2.31e-09
ENSGALG00000023576_PIM3	5326.43	-3.54961	0.556113	-6.3829	1.74e-10	2.35e-09
ENSGALG00000009898_GAB1	203.347	-4.48679	0.703018	-6.38219	1.75e-10	2.36e-09
ENSGALG00000004048_PTPRS	703.991	3.97535	0.623196	6.37898	1.78e-10	2.41e-09
ENSGALG00000007713_CD300LG	1371.73	-2.41232	0.378991	-6.36512	1.95e-10	2.63e-09
ENSGALG00000027587	91.3126	-6.70372	1.0533	-6.36452	1.96e-10	2.64e-09
ENSGALG00000012404_ERO1A	995.137	-2.74121	0.431142	-6.35803	2.04e-10	2.75e-09
ENSGALG00000026092	904.986	-3.76684	0.592615	-6.35631	2.07e-10	2.78e-09
ENSGALG00000009056_LCLAT1	935.56	-2.29345	0.360899	-6.35483	2.09e-10	2.8e-09
ENSGALG00000003734_SZRD1	1862.11	2.36454	0.372235	6.35229	2.12e-10	2.85e-09
ENSGALG00000034399	108.302	4.63278	0.729658	6.34924	2.16e-10	2.9e-09
ENSGALG00000050240_TBX21	164.922	3.72477	0.587127	6.34407	2.24e-10	3e-09
ENSGALG00000004286_COL13A1	85.3583	-4.70296	0.741416	-6.34321	2.25e-10	3.01e-09
ENSGALG00000011405_SLC4A7	3599.75	2.55816	0.403383	6.34177	2.27e-10	3.04e-09
ENSGALG00000010854	1062.3	2.86036	0.451095	6.34092	2.28e-10	3.05e-09
ENSGALG00000036909_BEND5	92.0555	-4.19246	0.661989	-6.33313	2.4e-10	3.2e-09
ENSGALG00000024272_S100A12	486.969	-2.73254	0.4316	-6.3312	2.43e-10	3.24e-09
ENSGALG00000016173_UBASH3A	173.383	6.19998	0.979523	6.3296	2.46e-10	3.27e-09
ENSGALG00000016889_RAP2A	307.523	3.01667	0.477153	6.32223	2.58e-10	3.43e-09
ENSGALG00000001603_NARF	2167.98	-2.58468	0.40896	-6.32012	2.61e-10	3.47e-09
ENSGALG00000001565_C5	163.017	3.20316	0.506862	6.31959	2.62e-10	3.48e-09
ENSGALG00000040180_CEBPD	1985.83	-4.26381	0.674985	-6.3169	2.67e-10	3.54e-09
ENSGALG00000049195	488.558	2.88147	0.456348	6.3142	2.72e-10	3.6e-09
ENSGALG00000034975_FUT7	464.377	-2.94421	0.466401	-6.31261	2.74e-10	3.63e-09
ENSGALG00000015787_RNGTT	1452.01	-2.40518	0.381063	-6.31176	2.76e-10	3.65e-09
ENSGALG00000044226	5643.25	3.48425	0.552273	6.30894	2.81e-10	3.71e-09
ENSGALG00000046826_GYS1	732.367	-2.50035	0.396391	-6.30778	2.83e-10	3.73e-09
ENSGALG00000012119_MARCO	85.888	-5.59309	0.887134	-6.30468	2.89e-10	3.8e-09
ENSGALG00000009725_SCG5	163.022	9.43261	1.49729	6.29981	2.98e-10	3.92e-09
ENSGALG00000048285_TCN2	229.21	-2.90625	0.461745	-6.29406	3.09e-10	4.07e-09
ENSGALG00000016687_P2RY8	7401.9	2.76389	0.439201	6.293	3.11e-10	4.09e-09
ENSGALG00000038752	132.123	-3.94951	0.627876	-6.29028	3.17e-10	4.16e-09
ENSGALG00000017106_ATP8A2	99.1414	7.80172	1.24146	6.28429	3.29e-10	4.32e-09
ENSGALG00000053854_AKR1E2	746.535	-3.26845	0.520212	-6.28292	3.32e-10	4.35e-09
ENSGALG00000041650_DUSP7	3166.86	-2.706	0.430983	-6.27867	3.41e-10	4.47e-09
ENSGALG00000028301	824.53	-4.86	0.774223	-6.27727	3.45e-10	4.5e-09
ENSGALG00000004571_PPP1CC	2280.88	2.10245	0.335161	6.27296	3.54e-10	4.62e-09
ENSGALG00000052072	120.868	4.47921	0.714067	6.27282	3.55e-10	4.62e-09
ENSGALG00000033204_PQLC2	781.693	-3.24902	0.518021	-6.27199	3.56e-10	4.64e-09
ENSGALG00000010081_SH3D19	532.904	-3.25376	0.518922	-6.27023	3.61e-10	4.69e-09
ENSGALG00000046559	348.344	-3.2396	0.516706	-6.26972	3.62e-10	4.7e-09
ENSGALG00000021843_AUH	886.496	-3.3591	0.536116	-6.26562	3.71e-10	4.82e-09
ENSGALG00000012575_TLE1	308.819	-3.9958	0.637755	-6.26542	3.72e-10	4.82e-09
ENSGALG00000012946_FAM60A	4669.03	2.6239	0.418909	6.26364	3.76e-10	4.87e-09
ENSGALG00000041914_BRI3	2367.32	-2.5742	0.41108	-6.26204	3.8e-10	4.92e-09
ENSGALG00000000736_MATK	2041.07	3.05883	0.488693	6.2592	3.87e-10	5e-09
ENSGALG00000005714_PKD1	1021.9	-2.5485	0.407282	-6.25734	3.92e-10	5.06e-09
ENSGALG00000015115_MAMDC2	92.2599	-5.00275	0.800184	-6.252	4.05e-10	5.23e-09
ENSGALG00000011013_PCNX2	111.871	4.08123	0.652822	6.25167	4.06e-10	5.23e-09
ENSGALG00000040221	65.454	5.62666	0.900788	6.24638	4.2e-10	5.41e-09
ENSGALG00000000919_PIGR	219.774	-9.56365	1.53236	-6.24113	4.34e-10	5.59e-09
ENSGALG00000040030_PHLDB1	150.989	-3.59243	0.576113	-6.23564	4.5e-10	5.78e-09
ENSGALG00000052488_TMEM186	465.278	2.45675	0.393983	6.23567	4.5e-10	5.78e-09
ENSGALG00000010921_PKD2	235.782	-2.87369	0.460879	-6.23523	4.51e-10	5.79e-09
ENSGALG00000000442_KCNA2	116.138	5.9704	0.957959	6.23242	4.59e-10	5.88e-09
ENSGALG00000010051_MOCS1	94.9344	-4.10015	0.658196	-6.22937	4.68e-10	5.99e-09
ENSGALG00000017239_CTSC	12725.4	-2.13132	0.342359	-6.2254	4.8e-10	6.14e-09
ENSGALG00000031534_ARID5B	758.558	3.54802	0.569975	6.22488	4.82e-10	6.16e-09
ENSGALG00000026493_RALB	1734.91	-2.42911	0.390756	-6.21643	5.09e-10	6.49e-09
ENSGALG00000048620	64.7016	4.85258	0.780727	6.21547	5.12e-10	6.52e-09
ENSGALG00000011162_CYP46A1	97.6725	-3.8399	0.618035	-6.21308	5.2e-10	6.62e-09
ENSGALG00000004661_SHISA5	714.122	-2.95872	0.476298	-6.21192	5.23e-10	6.66e-09
ENSGALG00000027483_GLRX	697.611	-4.59169	0.739364	-6.21033	5.29e-10	6.72e-09
ENSGALG00000014127	140.183	3.76916	0.607126	6.2082	5.36e-10	6.8e-09
ENSGALG00000010874_UNC79	64.5178	6.12547	0.986718	6.20792	5.37e-10	6.81e-09
ENSGALG00000027823_TFAP4	260.999	2.66573	0.429903	6.20076	5.62e-10	7.12e-09
ENSGALG00000014992_TMEM128	588.733	-2.47676	0.399464	-6.2002	5.64e-10	7.14e-09
ENSGALG00000021136_VPREB3	143.393	9.35654	1.50995	6.19658	5.77e-10	7.3e-09
ENSGALG00000000816	937.08	-3.13772	0.506619	-6.19345	5.89e-10	7.44e-09
ENSGALG00000012877_CREB3L2	763.651	-3.40795	0.550485	-6.19083	5.99e-10	7.55e-09
ENSGALG00000035930_PHACTR3	106.614	-3.91543	0.632727	-6.18819	6.09e-10	7.66e-09
ENSGALG00000050637	101.661	-4.38558	0.708688	-6.18832	6.08e-10	7.66e-09
ENSGALG00000011889	412.984	2.47997	0.401031	6.18397	6.25e-10	7.86e-09
ENSGALG00000006642_ADORA2A	1192.88	2.87133	0.46468	6.17916	6.44e-10	8.1e-09
ENSGALG00000016042_CHAF1B	199.65	3.13552	0.507512	6.17822	6.48e-10	8.14e-09
ENSGALG00000016595_TRIM35	883.147	-2.72547	0.441281	-6.17627	6.56e-10	8.23e-09
ENSGALG00000047851	78.1092	7.52246	1.21824	6.17487	6.62e-10	8.3e-09
ENSGALG00000007861_MAGT1	1617.89	-2.12819	0.3449	-6.17044	6.81e-10	8.53e-09
ENSGALG00000003256_ATP6V0A1	3125.33	-2.73309	0.443051	-6.1688	6.88e-10	8.61e-09
ENSGALG00000028230_SUN2	780.932	2.34211	0.379771	6.16716	6.95e-10	8.69e-09
ENSGALG00000031129_HMCN1	73.6095	-5.12625	0.832253	-6.15949	7.3e-10	9.11e-09
ENSGALG00000044071_ABI3	285.162	2.65426	0.431853	6.14622	7.94e-10	9.89e-09
ENSGALG00000017002_FNDC3A	2827.27	-2.073	0.337391	-6.14422	8.04e-10	1e-08
ENSGALG00000038582_SLC36A1	675.747	-2.34257	0.381311	-6.14347	8.07e-10	1e-08
ENSGALG00000039595_BTBD11	1547.04	2.65564	0.432734	6.13688	8.42e-10	1.05e-08
ENSGALG00000014800_ATP6V1A	6469.11	-2.15978	0.352294	-6.13061	8.75e-10	1.09e-08
ENSGALG00000036310	1161.86	-3.46217	0.564911	-6.12869	8.86e-10	1.1e-08
ENSGALG00000028822_RNF152	148.519	6.07843	0.9919	6.12807	8.9e-10	1.1e-08
ENSGALG00000047570	55.1639	5.72766	0.935021	6.12571	9.03e-10	1.12e-08
ENSGALG00000012538_NR4A2	1806.53	2.22871	0.364464	6.11504	9.65e-10	1.19e-08
ENSGALG00000016912_EDNRB	82.9072	-6.12666	1.00266	-6.1104	9.94e-10	1.23e-08
ENSGALG00000020742_PPRC1	665.119	3.58692	0.58722	6.10831	1.01e-09	1.24e-08
ENSGALG00000037269	171.172	-3.12656	0.512029	-6.10621	1.02e-09	1.26e-08
ENSGALG00000017166_RAB39A	85.5287	-7.21242	1.18122	-6.10591	1.02e-09	1.26e-08
ENSGALG00000004113	337.236	2.661	0.436027	6.10285	1.04e-09	1.28e-08
ENSGALG00000027983	1801.15	2.58616	0.424124	6.09765	1.08e-09	1.32e-08
ENSGALG00000010716_AGA	389.241	-2.80348	0.459885	-6.09603	1.09e-09	1.34e-08
ENSGALG00000010108	123.651	-3.44345	0.566163	-6.08207	1.19e-09	1.46e-08
ENSGALG00000006045_SH3GL3	63.0376	4.83054	0.795618	6.07144	1.27e-09	1.55e-08
ENSGALG00000021972_PLIN4	702.412	-2.76387	0.455532	-6.06735	1.3e-09	1.59e-08
ENSGALG00000010678_DESI2	1247.12	2.18776	0.360945	6.06121	1.35e-09	1.65e-08
ENSGALG00000012730_GFOD1	207.932	3.30839	0.545948	6.05991	1.36e-09	1.67e-08
ENSGALG00000003144_TRIM25	935.75	-2.23569	0.368995	-6.05887	1.37e-09	1.67e-08
ENSGALG00000030157_MCTP2	1801.25	2.69291	0.444671	6.05595	1.4e-09	1.7e-08
ENSGALG00000012484_RIF1	845.245	2.62253	0.433229	6.05345	1.42e-09	1.73e-08
ENSGALG00000027986_NIPAL1	69.2583	4.70458	0.777437	6.05139	1.44e-09	1.75e-08
ENSGALG00000004107_ITM2A	45320.9	-2.16189	0.357336	-6.05002	1.45e-09	1.76e-08
ENSGALG00000033038_STARD3NL	876.92	-2.36432	0.391094	-6.04539	1.49e-09	1.81e-08
ENSGALG00000001586_NEIL1	1009.43	2.46371	0.407838	6.04092	1.53e-09	1.86e-08
ENSGALG00000041263_DCLK1	58.5398	9.82751	1.62743	6.03865	1.55e-09	1.89e-08
ENSGALG00000039394_PGM2	266.657	-2.99603	0.496729	-6.03152	1.62e-09	1.97e-08
ENSGALG00000044984	72.3967	4.92964	0.817515	6.03003	1.64e-09	1.99e-08
ENSGALG00000016329_AGPAT5	939.179	2.20016	0.364942	6.02879	1.65e-09	2e-08
ENSGALG00000039349_DISC1	503.538	-2.36856	0.392976	-6.02723	1.67e-09	2.02e-08
ENSGALG00000030054_PTPRN2	79.7693	-6.50639	1.08099	-6.01893	1.76e-09	2.12e-08
ENSGALG00000049622	199.647	2.98199	0.495652	6.0163	1.78e-09	2.15e-08
ENSGALG00000013621_ATP6V1H	1130.28	-2.40808	0.400388	-6.01438	1.81e-09	2.18e-08
ENSGALG00000012446_ELFN2	64.1998	4.82858	0.8033	6.01093	1.84e-09	2.22e-08
ENSGALG00000006388_IL16	3026.16	2.6587	0.442555	6.00762	1.88e-09	2.26e-08
ENSGALG00000001777_MFSD11	689.91	-3.2272	0.537474	-6.00439	1.92e-09	2.31e-08
ENSGALG00000035535_GYG1	717.172	-2.18271	0.363872	-5.99857	1.99e-09	2.39e-08
ENSGALG00000023898	162.804	-3.45744	0.576547	-5.99681	2.01e-09	2.41e-08
ENSGALG00000053121	99.6329	-6.84679	1.14171	-5.99694	2.01e-09	2.41e-08
ENSGALG00000003396_NFATC3	3837.96	2.50053	0.417049	5.99578	2.03e-09	2.42e-08
ENSGALG00000005908_TMEM9B	1004.69	-2.19412	0.366073	-5.99366	2.05e-09	2.45e-08
ENSGALG00000052173	73.9896	-4.94244	0.824624	-5.99356	2.05e-09	2.45e-08
ENSGALG00000014298_RFC1	781.203	2.73863	0.457139	5.99081	2.09e-09	2.49e-08
ENSGALG00000041013_TNS1	1240.9	-3.66967	0.612672	-5.98962	2.1e-09	2.51e-08
ENSGALG00000015916_SLC17A5	705.499	-2.43971	0.407857	-5.98178	2.21e-09	2.63e-08
ENSGALG00000040651_IGF1R	3169.66	-3.00073	0.501871	-5.97909	2.24e-09	2.67e-08
ENSGALG00000036001_SMAD2Z	1477.56	-2.46406	0.412178	-5.97814	2.26e-09	2.68e-08
ENSGALG00000004276_CHST12	178.722	-2.85506	0.477641	-5.97742	2.27e-09	2.69e-08
ENSGALG00000032398_ASPM	236.893	3.60407	0.603326	5.97367	2.32e-09	2.75e-08
ENSGALG00000025886_SUSD3	495.879	3.86685	0.648579	5.96203	2.49e-09	2.95e-08
ENSGALG00000040000_ERO1B	1240.75	2.79027	0.468	5.96212	2.49e-09	2.95e-08
ENSGALG00000043675_ANTXR2	2438.12	-2.41207	0.404845	-5.95801	2.55e-09	3.02e-08
ENSGALG00000051720	67.8602	7.28745	1.22327	5.95738	2.56e-09	3.03e-08
ENSGALG00000042723_SCARNA7	608.142	2.75569	0.46286	5.95362	2.62e-09	3.1e-08
ENSGALG00000001446_GSN	6350.61	-4.07762	0.685268	-5.9504	2.67e-09	3.16e-08
ENSGALG00000052896	2606.04	-2.85269	0.479845	-5.94503	2.76e-09	3.26e-08
ENSGALG00000032868_AHCYL2	897.577	-2.46331	0.414481	-5.94312	2.8e-09	3.29e-08
ENSGALG00000000466_LCK	261.731	5.24425	0.882674	5.94133	2.83e-09	3.33e-08
ENSGALG00000008270_CALHM2	419.203	-3.25165	0.547797	-5.93586	2.92e-09	3.44e-08
ENSGALG00000054685_UBXN11	71.451	4.37297	0.736898	5.93429	2.95e-09	3.47e-08
ENSGALG00000007416_CD3E	990.19	2.23198	0.376502	5.92821	3.06e-09	3.6e-08
ENSGALG00000009426_AIDA	560.572	-2.6659	0.44972	-5.92791	3.07e-09	3.6e-08
ENSGALG00000015315_TRIM14	168.709	3.77648	0.637229	5.92641	3.1e-09	3.63e-08
ENSGALG00000011544	72.6771	-5.27763	0.890552	-5.92624	3.1e-09	3.63e-08
ENSGALG00000014877_EMB	11182.8	-3.41764	0.57742	-5.91881	3.24e-09	3.79e-08
ENSGALG00000005237_FGD3	4872.42	2.83169	0.478748	5.91477	3.32e-09	3.88e-08
ENSGALG00000027789_RAB37	206.712	-2.74969	0.464902	-5.91456	3.33e-09	3.88e-08
ENSGALG00000004263_MYDGF	2203.3	-2.18209	0.368951	-5.9143	3.33e-09	3.89e-08
ENSGALG00000037170_TRIM39.2	128.752	4.86103	0.822141	5.91265	3.37e-09	3.92e-08
ENSGALG00000018874_SNX24	100.439	-4.07544	0.689446	-5.91119	3.4e-09	3.95e-08
ENSGALG00000004420_SDK1	326.086	2.7811	0.4705	5.91094	3.4e-09	3.96e-08
ENSGALG00000005294_PPFIBP2	71.1804	-6.41285	1.0858	-5.90609	3.5e-09	4.07e-08
ENSGALG00000004170_ADA	248.478	2.8038	0.474789	5.90537	3.52e-09	4.08e-08
ENSGALG00000037816	738.354	3.05474	0.517313	5.90501	3.53e-09	4.09e-08
ENSGALG00000013371_S1PR4	224.14	2.64852	0.448535	5.90482	3.53e-09	4.09e-08
ENSGALG00000042521_MPP3	61.7496	4.82227	0.816897	5.90315	3.57e-09	4.13e-08
ENSGALG00000031916_ZP1	230.448	-4.38202	0.742579	-5.90108	3.61e-09	4.18e-08
ENSGALG00000008473_PLXND1	3777.56	-3.78934	0.642362	-5.89907	3.66e-09	4.22e-08
ENSGALG00000007867_SLC9A5	1218.03	-2.5221	0.42767	-5.8973	3.7e-09	4.27e-08
ENSGALG00000003339_MTOR	2938.05	2.08172	0.353104	5.89548	3.74e-09	4.31e-08
ENSGALG00000011132_RBMS1	898.294	-2.57746	0.437228	-5.895	3.75e-09	4.31e-08
ENSGALG00000040854_CPPED1	587.56	-3.67048	0.622631	-5.89512	3.74e-09	4.31e-08
ENSGALG00000014910_COLEC12	71.2295	-9.38405	1.59288	-5.89124	3.83e-09	4.41e-08
ENSGALG00000021353	57.6737	9.496	1.61243	5.88925	3.88e-09	4.45e-08
ENSGALG00000047464_FBXL22	248.181	2.66531	0.452562	5.88938	3.88e-09	4.45e-08
ENSGALG00000011323_SNAPC3	281.197	2.77745	0.471634	5.88899	3.89e-09	4.46e-08
ENSGALG00000016996_ITM2B	2990.11	-2.75443	0.467762	-5.88852	3.9e-09	4.47e-08
ENSGALG00000027407	2728.71	2.2181	0.376715	5.888	3.91e-09	4.48e-08
ENSGALG00000042810	71.2386	-6.34926	1.07838	-5.88779	3.91e-09	4.48e-08
ENSGALG00000039673_GALNS	756.38	-2.29499	0.389938	-5.88552	3.97e-09	4.54e-08
ENSGALG00000048309	364.956	4.17494	0.709769	5.88212	4.05e-09	4.63e-08
ENSGALG00000005750_SWAP70	8130.17	2.45481	0.417353	5.88186	4.06e-09	4.63e-08
ENSGALG00000052952	105.269	4.65898	0.792151	5.88143	4.07e-09	4.64e-08
ENSGALG00000033956_SFXN1	2395.06	-2.6537	0.451311	-5.87998	4.1e-09	4.67e-08
ENSGALG00000015297	607.267	2.35669	0.400901	5.87848	4.14e-09	4.71e-08
ENSGALG00000035099_LRRN1	66.5912	6.7224	1.14373	5.8776	4.16e-09	4.73e-08
ENSGALG00000012761_DRAM1	1135.7	-2.0809	0.354195	-5.87502	4.23e-09	4.8e-08
ENSGALG00000034509_DYNLRB1	464.695	-2.42574	0.414005	-5.85922	4.65e-09	5.28e-08
ENSGALG00000010902_CERS6	66.9471	9.74678	1.6648	5.85461	4.78e-09	5.42e-08
ENSGALG00000011661_SOD2	1181.29	-2.12392	0.362849	-5.85345	4.81e-09	5.45e-08
ENSGALG00000051993	239.045	2.70113	0.461847	5.84853	4.96e-09	5.61e-08
ENSGALG00000001797_GPSM1	617.228	-2.96269	0.506812	-5.84573	5.04e-09	5.7e-08
ENSGALG00000000712_RAB29	3622.25	-1.9788	0.338651	-5.8432	5.12e-09	5.79e-08
ENSGALG00000010811_LGMN	9954.16	-2.13686	0.366232	-5.83471	5.39e-09	6.08e-08
ENSGALG00000008828_AFTPH	5291.63	2.23967	0.38419	5.82958	5.56e-09	6.27e-08
ENSGALG00000026955_DIRAS1	63.5923	7.15425	1.22744	5.82859	5.59e-09	6.3e-08
ENSGALG00000008113_PLCL1	232.938	-3.03147	0.520513	-5.82401	5.75e-09	6.47e-08
ENSGALG00000016059_ETS2	1788.09	-3.08557	0.529981	-5.82204	5.81e-09	6.54e-08
ENSGALG00000043727_NR4A1	2157.26	3.3511	0.575815	5.81975	5.89e-09	6.62e-08
ENSGALG00000015418	66.1608	-9.28351	1.59566	-5.81799	5.96e-09	6.68e-08
ENSGALG00000028347_SDCBP2	107.941	5.26256	0.904515	5.8181	5.95e-09	6.68e-08
ENSGALG00000010995_ITGB3BP	83.6813	4.36595	0.750697	5.81585	6.03e-09	6.76e-08
ENSGALG00000008980_VWA2	59.6907	9.55533	1.64313	5.81533	6.05e-09	6.78e-08
ENSGALG00000011278_KAT2B	2243.32	-3.07213	0.528349	-5.81459	6.08e-09	6.8e-08
ENSGALG00000044668	106.188	8.94205	1.53828	5.81301	6.14e-09	6.86e-08
ENSGALG00000040784_RAB39B	819.061	2.70842	0.466053	5.81141	6.2e-09	6.92e-08
ENSGALG00000033507_PLCG2	4039.03	2.22813	0.383534	5.80946	6.27e-09	6.99e-08
ENSGALG00000013861_TNFAIP3	26888	-2.70112	0.465096	-5.80765	6.34e-09	7.06e-08
ENSGALG00000032526_B3GNT5	758.262	-3.36064	0.579126	-5.80296	6.52e-09	7.25e-08
ENSGALG00000036201_GALK2	1008.25	-2.22963	0.384215	-5.80308	6.51e-09	7.25e-08
ENSGALG00000012396_PTGER2	75.3278	-4.3727	0.754397	-5.79629	6.78e-09	7.54e-08
ENSGALG00000004365	76.8675	4.63949	0.801194	5.79072	7.01e-09	7.79e-08
ENSGALG00000053184	86.9946	3.78123	0.653123	5.78946	7.06e-09	7.84e-08
ENSGALG00000033068_TLR21	993.583	2.69682	0.465946	5.78784	7.13e-09	7.91e-08
ENSGALG00000007171	4661.69	3.27989	0.566792	5.78677	7.18e-09	7.95e-08
ENSGALG00000003802_OTUD7A	59.8565	5.28876	0.914097	5.78578	7.22e-09	7.99e-08
ENSGALG00000006779_PDZD3	170.122	-3.21307	0.555395	-5.78519	7.24e-09	8.01e-08
ENSGALG00000001316_CPNE2	183.337	-3.43042	0.593099	-5.7839	7.3e-09	8.07e-08
ENSGALG00000031741_PTK2	1093.24	2.14255	0.370457	5.78353	7.31e-09	8.08e-08
ENSGALG00000032687_PHLDA2	115.577	-3.73155	0.645307	-5.78259	7.36e-09	8.11e-08
ENSGALG00000030016_CTSB	14612.2	-2.90269	0.502372	-5.77797	7.56e-09	8.33e-08
ENSGALG00000017154_ZC3H12C	794.906	2.45817	0.425958	5.77091	7.88e-09	8.68e-08
ENSGALG00000007959_SLC26A3	66.9352	-9.29514	1.61167	-5.76741	8.05e-09	8.85e-08
ENSGALG00000009538	497.439	-2.36609	0.41027	-5.76716	8.06e-09	8.85e-08
ENSGALG00000023806_PITPNA	2560.23	-2.50297	0.433993	-5.7673	8.06e-09	8.85e-08
ENSGALG00000018700_PLPP7	201.309	-3.24537	0.562752	-5.76697	8.07e-09	8.86e-08
ENSGALG00000010294_RPS6KL1	61.6504	4.5621	0.791495	5.7639	8.22e-09	9.01e-08
ENSGALG00000036971_FGF12	181.357	-2.85862	0.496255	-5.7604	8.39e-09	9.19e-08
ENSGALG00000002466_SLC2A5	258.848	-3.57644	0.621235	-5.75698	8.56e-09	9.37e-08
ENSGALG00000005894_USP8	1974.91	-2.0214	0.351255	-5.75478	8.68e-09	9.49e-08
ENSGALG00000039307_GNB5	101.512	4.22588	0.735026	5.74929	8.96e-09	9.79e-08
ENSGALG00000053278_SUCNR1	431.108	3.8805	0.675136	5.74772	9.05e-09	9.87e-08
ENSGALG00000013869_IL20RA	948.756	2.50524	0.436063	5.74512	9.19e-09	1e-07
ENSGALG00000031960_LEF1	146.628	5.72698	0.997423	5.74177	9.37e-09	1.02e-07
ENSGALG00000009229_ATP6V0C	4382.79	-2.33197	0.406173	-5.74132	9.39e-09	1.02e-07
ENSGALG00000000783_PTAFR	9832.66	-3.31073	0.576758	-5.74024	9.45e-09	1.03e-07
ENSGALG00000040308_BAHCC1	2038.05	2.19934	0.38315	5.74017	9.46e-09	1.03e-07
ENSGALG00000000394_SLC6A17	132.489	6.98135	1.21778	5.73286	9.88e-09	1.07e-07
ENSGALG00000002500_GMPPB	560.272	-2.29178	0.399872	-5.73129	9.97e-09	1.08e-07
ENSGALG00000041790_SAMD4A	59.6671	4.34752	0.758636	5.73071	1e-08	1.08e-07
ENSGALG00000010614_SLC25A4	116.192	3.76436	0.657009	5.72954	1.01e-08	1.09e-07
ENSGALG00000037940_IGFBP3	115.898	-3.22008	0.562022	-5.72946	1.01e-08	1.09e-07
ENSGALG00000049633	63.7922	-9.1717	1.60073	-5.7297	1.01e-08	1.09e-07
ENSGALG00000053164	57.1805	4.70569	0.82138	5.72901	1.01e-08	1.09e-07
ENSGALG00000042851_PPARGC1A	119.886	-8.52814	1.48951	-5.72545	1.03e-08	1.11e-07
ENSGALG00000032723_ANKRD13B	114.574	5.61747	0.981221	5.72498	1.03e-08	1.12e-07
ENSGALG00000005966_SEC61A1	4821.72	-2.0234	0.353473	-5.72436	1.04e-08	1.12e-07
ENSGALG00000036093_PTPN7	726.268	3.35626	0.586359	5.7239	1.04e-08	1.12e-07
ENSGALG00000020813_CCDC50	1597.97	3.15576	0.551724	5.71982	1.07e-08	1.15e-07
ENSGALG00000005052	50.5001	9.30711	1.62747	5.71875	1.07e-08	1.15e-07
ENSGALG00000016894_DNAJC3	4108.24	-2.18482	0.38206	-5.71852	1.07e-08	1.15e-07
ENSGALG00000012364_PPIL4	1413.63	2.22108	0.388507	5.71695	1.08e-08	1.16e-07
ENSGALG00000015301_LNPEP	9141.52	-2.56819	0.449548	-5.71283	1.11e-08	1.19e-07
ENSGALG00000006008_HOMER2	114.561	8.0128	1.40328	5.71003	1.13e-08	1.21e-07
ENSGALG00000006054_CALCA	534.712	2.7025	0.47343	5.70835	1.14e-08	1.22e-07
ENSGALG00000030821_CBLN3	57.4922	9.49938	1.66618	5.70129	1.19e-08	1.27e-07
ENSGALG00000034946	68.0382	7.25932	1.2733	5.70121	1.19e-08	1.27e-07
ENSGALG00000027096_LGALSL	458.147	3.78423	0.664238	5.6971	1.22e-08	1.3e-07
ENSGALG00000049208	160.204	4.35905	0.765773	5.69235	1.25e-08	1.34e-07
ENSGALG00000017290	230.818	2.73225	0.480267	5.68902	1.28e-08	1.36e-07
ENSGALG00000047347_Metazoa_SRP	373.465	-3.86604	0.679618	-5.68856	1.28e-08	1.36e-07
ENSGALG00000004045_AGAP1	648.522	-2.64875	0.465751	-5.68706	1.29e-08	1.38e-07
ENSGALG00000034616_INHBA	144.039	-6.93748	1.22097	-5.68197	1.33e-08	1.42e-07
ENSGALG00000013372_IL7R	166.237	5.02175	0.884003	5.68069	1.34e-08	1.42e-07
ENSGALG00000003220_UPF1	4546.8	2.05927	0.362519	5.68044	1.34e-08	1.43e-07
ENSGALG00000031934_TES	1384.47	-1.9977	0.351806	-5.67841	1.36e-08	1.44e-07
ENSGALG00000012056_GRAP2	134.602	4.81961	0.848806	5.6781	1.36e-08	1.44e-07
ENSGALG00000016993_SUCLA2	1331.03	-2.16364	0.381244	-5.67522	1.39e-08	1.47e-07
ENSGALG00000030940_BLB2	103387	-2.379	0.419392	-5.6725	1.41e-08	1.49e-07
ENSGALG00000003601_ATP2B4	3216.5	-2.49427	0.439826	-5.67104	1.42e-08	1.5e-07
ENSGALG00000014085_TM7SF3	629.279	2.22692	0.392684	5.67104	1.42e-08	1.5e-07
ENSGALG00000009207_TRIM2	48.8075	9.26013	1.63351	5.66885	1.44e-08	1.52e-07
ENSGALG00000045584	6661.95	-2.39896	0.423683	-5.66217	1.49e-08	1.58e-07
ENSGALG00000014859_ZNF131	1341.32	2.05309	0.362621	5.66181	1.5e-08	1.58e-07
ENSGALG00000049524	618.207	2.33216	0.411914	5.66176	1.5e-08	1.58e-07
ENSGALG00000007731_DPCD	62.494	-4.53157	0.80112	-5.65654	1.54e-08	1.62e-07
ENSGALG00000010562_CEP128	301.566	-2.42687	0.429158	-5.65495	1.56e-08	1.64e-07
ENSGALG00000008432_AP2M1	7968.25	-2.29399	0.40575	-5.65372	1.57e-08	1.65e-07
ENSGALG00000010770_SCIN	369.299	2.49982	0.442167	5.65357	1.57e-08	1.65e-07
ENSGALG00000006491_ANKRD1	47.8646	9.23675	1.63523	5.6486	1.62e-08	1.7e-07
ENSGALG00000036829_RECK	220.95	-2.60607	0.461493	-5.64705	1.63e-08	1.71e-07
ENSGALG00000002386_TMEM8B	53.5626	5.38374	0.953557	5.64596	1.64e-08	1.72e-07
ENSGALG00000012629_ZNF367	98.071	4.23384	0.750193	5.64367	1.66e-08	1.74e-07
ENSGALG00000006165	6949.46	1.9198	0.340439	5.63919	1.71e-08	1.78e-07
ENSGALG00000006750	522.038	-2.63779	0.467927	-5.6372	1.73e-08	1.8e-07
ENSGALG00000031018_RNF165	49.6262	5.50257	0.976155	5.63699	1.73e-08	1.8e-07
ENSGALG00000026875	51.525	5.25607	0.933275	5.63185	1.78e-08	1.86e-07
ENSGALG00000005077_F8	54.5833	6.4273	1.14207	5.62777	1.83e-08	1.9e-07
ENSGALG00000017008_RCBTB1	588.513	-2.6166	0.464989	-5.62723	1.83e-08	1.91e-07
ENSGALG00000003574_LPCAT2	3409.89	-2.97943	0.530093	-5.62058	1.9e-08	1.98e-07
ENSGALG00000007169_EPC1	2645.42	1.99747	0.355385	5.62057	1.9e-08	1.98e-07
ENSGALG00000023872_NIBAN2	320.138	-4.15453	0.739191	-5.62037	1.91e-08	1.98e-07
ENSGALG00000003539_KIAA1522	94.2719	3.37765	0.601285	5.61739	1.94e-08	2.01e-07
ENSGALG00000049356	2771.65	3.19694	0.569221	5.61634	1.95e-08	2.02e-07
ENSGALG00000012386_LATS1	1943.94	2.04146	0.363755	5.61218	2e-08	2.07e-07
ENSGALG00000020879_SLC30A7	702.16	-2.10732	0.375547	-5.61133	2.01e-08	2.08e-07
ENSGALG00000014708_GSTK1	315.775	-4.02647	0.718108	-5.60705	2.06e-08	2.13e-07
ENSGALG00000035563_USP6NL	1965.85	-2.42307	0.432264	-5.60554	2.08e-08	2.14e-07
ENSGALG00000008956_CCDC186	1192.27	2.3962	0.427575	5.60417	2.09e-08	2.16e-07
ENSGALG00000048077	76.2065	7.43906	1.32751	5.60376	2.1e-08	2.16e-07
ENSGALG00000006233_GALNT11	410.907	-2.6534	0.473762	-5.6007	2.13e-08	2.2e-07
ENSGALG00000039690_STMN2	56.5572	9.46842	1.69064	5.6005	2.14e-08	2.2e-07
ENSGALG00000007123	319.36	-3.35891	0.600299	-5.59539	2.2e-08	2.26e-07
ENSGALG00000010476_BNIP3	4793.18	-2.17364	0.388611	-5.59335	2.23e-08	2.29e-07
ENSGALG00000001030_SCAMP4	565.976	-2.22714	0.398245	-5.59237	2.24e-08	2.3e-07
ENSGALG00000015702_PTGR1	1041.78	-2.94209	0.526292	-5.59023	2.27e-08	2.33e-07
ENSGALG00000016810_SH3RF3	55.7066	6.46125	1.15665	5.58615	2.32e-08	2.38e-07
ENSGALG00000003359_RAB5C	2719.93	-1.99334	0.356979	-5.58393	2.35e-08	2.41e-07
ENSGALG00000014962_CALHM6	226.629	-3.35386	0.600813	-5.5822	2.37e-08	2.43e-07
ENSGALG00000040971_EGR2	1248.99	4.53818	0.812973	5.5822	2.38e-08	2.43e-07
ENSGALG00000049017	149.632	2.77277	0.496742	5.58191	2.38e-08	2.43e-07
ENSGALG00000005857_ALOX5	328.016	-2.40041	0.430057	-5.5816	2.38e-08	2.43e-07
ENSGALG00000049682_CHIR-B2	68.4943	5.01515	0.899063	5.5782	2.43e-08	2.48e-07
ENSGALG00000014084_FGFR1OP2	3083.61	2.28966	0.410602	5.57634	2.46e-08	2.5e-07
ENSGALG00000015529_WFS1	330.178	-2.36771	0.424622	-5.57605	2.46e-08	2.51e-07
ENSGALG00000001501_MAPK3	6697.45	-1.99803	0.358399	-5.57486	2.48e-08	2.52e-07
ENSGALG00000004669_ASPA	111.149	-8.57858	1.53901	-5.5741	2.49e-08	2.53e-07
ENSGALG00000017462_FNIP1	8662.71	2.08985	0.375014	5.57275	2.51e-08	2.55e-07
ENSGALG00000048379	1084.32	2.05825	0.369394	5.57196	2.52e-08	2.56e-07
ENSGALG00000003217_LITAF	705.433	-2.96381	0.53201	-5.57097	2.53e-08	2.57e-07
ENSGALG00000009360_CAPN2	639.531	-2.277	0.409258	-5.56374	2.64e-08	2.68e-07
ENSGALG00000031635_VPS41	1727.88	-2.20697	0.396876	-5.56084	2.68e-08	2.72e-07
ENSGALG00000015666_TNIP2	12650.9	-3.46909	0.624101	-5.55853	2.72e-08	2.75e-07
ENSGALG00000026428_CHMP6	894.135	-2.05462	0.369875	-5.55491	2.78e-08	2.81e-07
ENSGALG00000015854_PGM3	618.68	-2.29745	0.413643	-5.55419	2.79e-08	2.82e-07
ENSGALG00000003789	168.969	-2.94103	0.529763	-5.5516	2.83e-08	2.86e-07
ENSGALG00000030179	2146.67	-2.54277	0.458133	-5.5503	2.85e-08	2.88e-07
ENSGALG00000005850_FNBP1L	210.147	-2.82334	0.50962	-5.54009	3.02e-08	3.05e-07
ENSGALG00000008325_CKAP5	2898.27	1.88213	0.339801	5.53892	3.04e-08	3.06e-07
ENSGALG00000034859_COMMD9	557.761	-2.17099	0.392004	-5.5382	3.06e-08	3.08e-07
ENSGALG00000000154_DENND2D	365.124	2.41347	0.436009	5.53537	3.11e-08	3.12e-07
ENSGALG00000008408_GAB3	784.965	2.07441	0.374772	5.53512	3.11e-08	3.12e-07
ENSGALG00000046005	133.492	2.95274	0.533714	5.53243	3.16e-08	3.17e-07
ENSGALG00000006949_CHD2	4419.06	2.47691	0.447773	5.5316	3.17e-08	3.18e-07
ENSGALG00000045908	56.0069	6.36829	1.15166	5.52968	3.21e-08	3.22e-07
ENSGALG00000002883_SCAPER	361.021	2.23989	0.405534	5.52332	3.33e-08	3.33e-07
ENSGALG00000048067_DUS2	494.294	-2.09462	0.379239	-5.52323	3.33e-08	3.33e-07
ENSGALG00000053365	125.954	3.28397	0.594567	5.52331	3.33e-08	3.33e-07
ENSGALG00000026906_TMEM189	1587.11	-2.00935	0.364306	-5.51557	3.48e-08	3.47e-07
ENSGALG00000010097_GATB	274.224	-2.45404	0.445219	-5.51199	3.55e-08	3.54e-07
ENSGALG00000006425_SLC6A6	11228.9	-2.28805	0.415318	-5.50916	3.61e-08	3.6e-07
ENSGALG00000014907_DCBLD1	74.2895	3.95757	0.718412	5.50877	3.61e-08	3.6e-07
ENSGALG00000011395_SARAF	2050.88	-1.969	0.357447	-5.50852	3.62e-08	3.6e-07
ENSGALG00000013036_ATP6V1E1	3719.67	-1.92098	0.348804	-5.50735	3.64e-08	3.63e-07
ENSGALG00000039541_SH3GLB2	308.861	-2.45462	0.445724	-5.50704	3.65e-08	3.63e-07
ENSGALG00000029927_STRBP	174.94	3.22661	0.586308	5.50327	3.73e-08	3.7e-07
ENSGALG00000010490_DPYSL4	132.636	8.29509	1.50786	5.50123	3.77e-08	3.74e-07
ENSGALG00000021225_CDCA9	106.128	3.73873	0.679902	5.49892	3.82e-08	3.79e-07
ENSGALG00000028958_NOL9	1717.83	2.12023	0.385723	5.49677	3.87e-08	3.83e-07
ENSGALG00000023437_NQO1	48.671	5.49641	1.00048	5.49377	3.93e-08	3.9e-07
ENSGALG00000047291	54.4753	7.00554	1.27557	5.49208	3.97e-08	3.93e-07
ENSGALG00000053653_ZNF467	762.213	2.0377	0.371127	5.49057	4.01e-08	3.96e-07
ENSGALG00000011017_KLHL8	62.5681	4.23768	0.772292	5.48714	4.08e-08	4.04e-07
ENSGALG00000029532_CXCL13L3	139.286	9.3447	1.70352	5.48551	4.12e-08	4.07e-07
ENSGALG00000003899_RAB17	54.0283	-8.93937	1.63005	-5.4841	4.16e-08	4.1e-07
ENSGALG00000008346_CASP18	1091.96	-4.24807	0.775207	-5.47993	4.26e-08	4.19e-07
ENSGALG00000003732_UCK1	1127.85	-2.24008	0.409128	-5.47524	4.37e-08	4.3e-07
ENSGALG00000000280_EFNA5	105.472	-8.49592	1.5518	-5.47487	4.38e-08	4.31e-07
ENSGALG00000006511_BCL2A1	2163.63	-2.5054	0.457679	-5.47414	4.4e-08	4.32e-07
ENSGALG00000001779_KIAA0895L	308.308	-2.38255	0.435305	-5.47329	4.42e-08	4.34e-07
ENSGALG00000003447_FRS3	383.162	-2.21486	0.404698	-5.47286	4.43e-08	4.35e-07
ENSGALG00000031862_BCL11B	305.607	5.46483	0.998541	5.47281	4.43e-08	4.35e-07
ENSGALG00000054208	324.989	-2.23929	0.409352	-5.47033	4.49e-08	4.4e-07
ENSGALG00000040465_ZEB2	9720.76	-4.10813	0.751654	-5.46545	4.62e-08	4.52e-07
ENSGALG00000039454_SP4	2017.57	2.74821	0.502919	5.46451	4.64e-08	4.54e-07
ENSGALG00000042371_ANO10	148.627	-2.78217	0.509747	-5.45794	4.82e-08	4.71e-07
ENSGALG00000048836	69.8337	8.45622	1.54965	5.45686	4.85e-08	4.74e-07
ENSGALG00000027122_APPL2	1783.24	-2.17895	0.399494	-5.45426	4.92e-08	4.8e-07
ENSGALG00000033619	331.431	2.63114	0.482436	5.45386	4.93e-08	4.81e-07
ENSGALG00000027571	831.242	2.12826	0.390327	5.45251	4.97e-08	4.84e-07
ENSGALG00000039924	1040.89	-2.63389	0.483069	-5.45242	4.97e-08	4.84e-07
ENSGALG00000014336_RELL1	1527.3	-2.53179	0.4645	-5.45056	5.02e-08	4.89e-07
ENSGALG00000027864_NFKBIA	34501.8	-1.90359	0.34942	-5.44784	5.1e-08	4.96e-07
ENSGALG00000050885	70.5752	-4.83094	0.886846	-5.44733	5.11e-08	4.97e-07
ENSGALG00000011687	165.955	-2.94897	0.541828	-5.44264	5.25e-08	5.1e-07
ENSGALG00000007041_HDX	269.025	2.43481	0.447389	5.44227	5.26e-08	5.11e-07
ENSGALG00000026081_RBM38	199.336	3.24988	0.597291	5.44103	5.3e-08	5.14e-07
ENSGALG00000034834_WWC3	212.163	-3.84376	0.706966	-5.43698	5.42e-08	5.25e-07
ENSGALG00000027140_MARVELD2	115.496	5.33418	0.981209	5.43634	5.44e-08	5.27e-07
ENSGALG00000007001_TLR4	2119.19	-2.69768	0.496686	-5.43136	5.59e-08	5.41e-07
ENSGALG00000047176	145.221	-2.81463	0.518237	-5.43116	5.6e-08	5.41e-07
ENSGALG00000014883_MCM9	136.205	3.41347	0.628652	5.42982	5.64e-08	5.45e-07
ENSGALG00000054536	103.673	-3.34236	0.61578	-5.42785	5.7e-08	5.51e-07
ENSGALG00000014182_ADORA2B	772.459	-4.11797	0.758864	-5.42649	5.75e-08	5.54e-07
ENSGALG00000036106_SMPD1	2807.23	-1.9099	0.352217	-5.42251	5.88e-08	5.67e-07
ENSGALG00000040360_DUSP1	31989.9	-1.77778	0.32794	-5.42106	5.92e-08	5.71e-07
ENSGALG00000002553_PCDH1	59.1826	7.12993	1.31555	5.41974	5.97e-08	5.74e-07
ENSGALG00000016564_PTK2B	1167.51	-1.97153	0.363782	-5.41953	5.98e-08	5.75e-07
ENSGALG00000014682_CAST	3278.58	-2.15391	0.397559	-5.41783	6.03e-08	5.8e-07
ENSGALG00000007652_SUCLG2	1377.42	-2.56397	0.473475	-5.41522	6.12e-08	5.88e-07
ENSGALG00000025945_AVD	887.843	-3.26142	0.60324	-5.40651	6.43e-08	6.17e-07
ENSGALG00000000094_ADIPOR1	1216.77	-2.04461	0.378239	-5.40559	6.46e-08	6.19e-07
ENSGALG00000037332_IGFBP7	168.77	3.59875	0.66599	5.40361	6.53e-08	6.26e-07
ENSGALG00000007248	1807.97	-3.48228	0.644622	-5.40205	6.59e-08	6.31e-07
ENSGALG00000011016_PGM1	1520.13	-2.61193	0.483617	-5.40083	6.63e-08	6.35e-07
ENSGALG00000027658_TESK1	140.109	3.06492	0.567914	5.3968	6.78e-08	6.48e-07
ENSGALG00000034077_KCNK5	273.978	-4.2961	0.79604	-5.39685	6.78e-08	6.48e-07
ENSGALG00000002878_CREBRF	1876.55	2.26286	0.419385	5.39568	6.83e-08	6.52e-07
ENSGALG00000010481_CMPK1	1497.19	-2.2593	0.419089	-5.39098	7.01e-08	6.68e-07
ENSGALG00000016202_HSF2BP	81.5501	3.40479	0.632444	5.38355	7.3e-08	6.96e-07
ENSGALG00000028627_TIMP3	519.196	3.87012	0.719589	5.37824	7.52e-08	7.16e-07
ENSGALG00000008226_NIF3L1	184.96	3.64946	0.678775	5.37654	7.59e-08	7.23e-07
ENSGALG00000015537_MAN2B2	2797.04	-2.07961	0.386913	-5.37486	7.66e-08	7.29e-07
ENSGALG00000005768_ETV5	73.8767	4.61183	0.85847	5.37215	7.78e-08	7.39e-07
ENSGALG00000008504_HNRNPLL	1500.56	-3.62178	0.67439	-5.37046	7.85e-08	7.46e-07
ENSGALG00000002587_CRCP	587.858	-2.01137	0.374553	-5.37006	7.87e-08	7.46e-07
ENSGALG00000016890_MBNL2	174.746	2.52489	0.47018	5.37004	7.87e-08	7.46e-07
ENSGALG00000003319_ADAP2	449.631	-3.59315	0.669619	-5.36596	8.05e-08	7.63e-07
ENSGALG00000007594_ASB12	74.4663	3.59152	0.669531	5.36423	8.13e-08	7.7e-07
ENSGALG00000042055_RXRA	287.489	-3.10987	0.57977	-5.36397	8.14e-08	7.7e-07
ENSGALG00000026896	53.5754	-5.79968	1.08218	-5.35926	8.36e-08	7.9e-07
ENSGALG00000017021_ATP7B	55.142	5.72512	1.06871	5.35702	8.46e-08	7.99e-07
ENSGALG00000054624	81.9682	3.69748	0.690341	5.35602	8.51e-08	8.03e-07
ENSGALG00000007981_CLN6	348.595	-3.31214	0.618706	-5.35334	8.63e-08	8.14e-07
ENSGALG00000005947_MYD88	2992.96	-1.81328	0.338946	-5.34975	8.81e-08	8.3e-07
ENSGALG00000052212	129.162	3.24802	0.607294	5.34835	8.88e-08	8.36e-07
ENSGALG00000008676_RRBP1	396.222	-2.77717	0.519924	-5.34149	9.22e-08	8.67e-07
ENSGALG00000000681_PAK1	143.111	2.70897	0.507789	5.33483	9.56e-08	8.99e-07
ENSGALG00000002362_MANF	1210.66	-2.16791	0.406515	-5.33292	9.66e-08	9.08e-07
ENSGALG00000004960_FBN1	364.514	-4.23735	0.795944	-5.32368	1.02e-07	9.55e-07
ENSGALG00000038540_ZBTB32	52.6229	4.26994	0.802213	5.3227	1.02e-07	9.59e-07
ENSGALG00000049218_DYX1C1	61.2593	-4.32497	0.812924	-5.32027	1.04e-07	9.71e-07
ENSGALG00000001175_C4BPA	2165.55	-1.83782	0.345473	-5.31972	1.04e-07	9.74e-07
ENSGALG00000017103_WASF3	91.87	-8.2892	1.5583	-5.31937	1.04e-07	9.75e-07
ENSGALG00000031564	52.5428	5.93884	1.11677	5.31784	1.05e-07	9.82e-07
ENSGALG00000003862_LRRFIP1	1519.79	1.85989	0.34994	5.31488	1.07e-07	9.98e-07
ENSGALG00000011695_HIPK3	8744.93	2.00283	0.376956	5.31316	1.08e-07	1.01e-06
ENSGALG00000038850_WNK2	65.6453	3.62395	0.682218	5.31202	1.08e-07	1.01e-06
ENSGALG00000033971	77.6879	-5.20688	0.980277	-5.31164	1.09e-07	1.01e-06
ENSGALG00000007190_ATP6V1G1	3981.85	-1.92978	0.363417	-5.31009	1.1e-07	1.02e-06
ENSGALG00000041778	286.619	2.33463	0.439679	5.30985	1.1e-07	1.02e-06
ENSGALG00000041564	1699.01	-2.21637	0.417485	-5.30886	1.1e-07	1.03e-06
ENSGALG00000048488	57.6348	-6.64208	1.25139	-5.30774	1.11e-07	1.03e-06
ENSGALG00000037241_KCNAB2	1480.77	-2.34517	0.441984	-5.306	1.12e-07	1.04e-06
ENSGALG00000039327_VAV3	5711.86	2.15333	0.406204	5.3011	1.15e-07	1.07e-06
ENSGALG00000033179_TGFBR1	2261.99	-2.47313	0.466742	-5.29871	1.17e-07	1.08e-06
ENSGALG00000012076_TIFA	71.6217	-4.94177	0.933142	-5.29584	1.18e-07	1.1e-06
ENSGALG00000009911_BICRAL	458.917	2.64167	0.499203	5.29178	1.21e-07	1.12e-06
ENSGALG00000012130_DNAJC24	169.76	-2.56355	0.48463	-5.2897	1.23e-07	1.13e-06
ENSGALG00000032199_FGR	1736.5	-4.26455	0.806228	-5.2895	1.23e-07	1.13e-06
ENSGALG00000005891_DGCR2	1152.96	-1.90814	0.361003	-5.28567	1.25e-07	1.16e-06
ENSGALG00000007145_ITGB1	11164.5	-2.10673	0.398919	-5.2811	1.28e-07	1.19e-06
ENSGALG00000031663_SEC11C	469.649	-2.20388	0.417471	-5.27914	1.3e-07	1.2e-06
ENSGALG00000051156	225.772	-2.95693	0.560122	-5.27907	1.3e-07	1.2e-06
ENSGALG00000000424_CMTM3	6333.82	-2.65927	0.505057	-5.2653	1.4e-07	1.29e-06
ENSGALG00000009823_PTPRE	1286.82	-1.94039	0.368547	-5.26499	1.4e-07	1.29e-06
ENSGALG00000033572_SORT1	1055.8	-2.29834	0.436547	-5.26482	1.4e-07	1.29e-06
ENSGALG00000008165_GPR75	107.941	-3.18899	0.606065	-5.26179	1.43e-07	1.31e-06
ENSGALG00000009738_CTBP2	86.297	3.37596	0.641877	5.25952	1.44e-07	1.33e-06
ENSGALG00000017135_CRYL1	528.838	-2.91587	0.554535	-5.25823	1.45e-07	1.34e-06
ENSGALG00000013569_SEC61B	1768.85	-1.8463	0.351245	-5.25645	1.47e-07	1.35e-06
ENSGALG00000013632_ACOT13	99.2007	-3.09298	0.588434	-5.25629	1.47e-07	1.35e-06
ENSGALG00000048889	40.8422	9.00153	1.71326	5.25405	1.49e-07	1.36e-06
ENSGALG00000053025	317.599	2.41122	0.458933	5.25396	1.49e-07	1.36e-06
ENSGALG00000027872_STBD1	55.7247	-6.56797	1.25276	-5.24281	1.58e-07	1.45e-06
ENSGALG00000008373_STRADB	199.993	-2.4654	0.470292	-5.24228	1.59e-07	1.45e-06
ENSGALG00000006037_MCM2	451.999	3.18755	0.608137	5.2415	1.59e-07	1.45e-06
ENSGALG00000015032	414.709	3.33683	0.636627	5.24143	1.59e-07	1.45e-06
ENSGALG00000030313_RAD51	144.84	2.86137	0.545918	5.24138	1.59e-07	1.45e-06
ENSGALG00000044053_NLRX1	615.412	-2.0033	0.382841	-5.23273	1.67e-07	1.52e-06
ENSGALG00000007178_FADS2	615.077	-4.22038	0.806718	-5.23154	1.68e-07	1.53e-06
ENSGALG00000040291	693.085	-2.29878	0.439692	-5.22816	1.71e-07	1.56e-06
ENSGALG00000005283_SLC25A36	5405.14	1.88648	0.36085	5.22788	1.71e-07	1.56e-06
ENSGALG00000039335_SLC25A22	1104.77	-1.8441	0.352946	-5.22489	1.74e-07	1.58e-06
ENSGALG00000051316	121.767	2.75332	0.527123	5.22329	1.76e-07	1.6e-06
ENSGALG00000000521_SPIRE2	92.7789	-3.61379	0.692126	-5.22129	1.78e-07	1.61e-06
ENSGALG00000011019_ROR1	80.2709	4.04349	0.774495	5.22081	1.78e-07	1.62e-06
ENSGALG00000011529_NAAA	467.035	-2.39142	0.458073	-5.22061	1.78e-07	1.62e-06
ENSGALG00000045642_TNFRSF11A	1264.11	-3.00788	0.576409	-5.2183	1.81e-07	1.64e-06
ENSGALG00000045606	487.009	-2.15845	0.413648	-5.21808	1.81e-07	1.64e-06
ENSGALG00000004111_GPR174	1308.57	2.43492	0.466881	5.21528	1.84e-07	1.66e-06
ENSGALG00000006034_PITPNM3	52.4832	4.18621	0.802672	5.21535	1.83e-07	1.66e-06
ENSGALG00000049446_SLC29A3	410.391	-2.32623	0.446073	-5.2149	1.84e-07	1.66e-06
ENSGALG00000028810_CHCHD10	132.506	2.71632	0.520926	5.2144	1.84e-07	1.66e-06
ENSGALG00000051251	404.782	2.48474	0.476529	5.21425	1.85e-07	1.66e-06
ENSGALG00000015768_ANKRD6	102.913	3.54864	0.680714	5.21311	1.86e-07	1.67e-06
ENSGALG00000002517_TMEM35B	150.301	-2.88948	0.554762	-5.20851	1.9e-07	1.71e-06
ENSGALG00000041909	54.6267	-4.16045	0.799445	-5.20417	1.95e-07	1.75e-06
ENSGALG00000017485_TLR1A	2033.62	3.501	0.672858	5.20317	1.96e-07	1.76e-06
ENSGALG00000007758_OSBP2	883.317	2.06683	0.397264	5.20266	1.96e-07	1.77e-06
ENSGALG00000016351_ACOT9	2024.31	2.25179	0.432838	5.2024	1.97e-07	1.77e-06
ENSGALG00000043372_RUNX3	1300.77	2.93123	0.563491	5.20191	1.97e-07	1.77e-06
ENSGALG00000027353_C10orf71	157.43	4.03451	0.775989	5.19918	2e-07	1.8e-06
ENSGALG00000048475	2456.89	-3.38099	0.650325	-5.19893	2e-07	1.8e-06
ENSGALG00000052140	64.6205	4.41627	0.849443	5.19902	2e-07	1.8e-06
ENSGALG00000045246_GOLIM4	673.882	-2.04803	0.394008	-5.19793	2.02e-07	1.8e-06
ENSGALG00000032730_NOP56	1188.72	2.47569	0.476414	5.1965	2.03e-07	1.82e-06
ENSGALG00000002679_GLT1D1	328.555	2.4834	0.477935	5.19611	2.04e-07	1.82e-06
ENSGALG00000012574_WDSUB1	1381.11	-2.01704	0.388235	-5.19542	2.04e-07	1.82e-06
ENSGALG00000010333_CNOT6L	671.642	1.88721	0.363269	5.19508	2.05e-07	1.83e-06
ENSGALG00000050166	362.628	2.25508	0.434458	5.19057	2.1e-07	1.87e-06
ENSGALG00000006627_UPB1	39.8772	5.90515	1.13818	5.18824	2.12e-07	1.89e-06
ENSGALG00000002818_VAT1	295.418	-2.54437	0.490495	-5.18735	2.13e-07	1.9e-06
ENSGALG00000007697_MGEA5	3471.84	1.96361	0.378591	5.18663	2.14e-07	1.91e-06
ENSGALG00000004425_SCAMP1	979.733	-2.45615	0.473728	-5.18471	2.16e-07	1.92e-06
ENSGALG00000001383_HTR4	53.6197	8.24862	1.5913	5.18356	2.18e-07	1.93e-06
ENSGALG00000001373_TRAF3IP3	1334.42	2.41668	0.466935	5.17561	2.27e-07	2.02e-06
ENSGALG00000005398_HAGH	313.019	-2.1811	0.42152	-5.17438	2.29e-07	2.03e-06
ENSGALG00000031982_SDF2L1	831.678	-1.91042	0.369285	-5.1733	2.3e-07	2.04e-06
ENSGALG00000050324	42.4568	6.58516	1.2731	5.17253	2.31e-07	2.05e-06
ENSGALG00000043447_LAS1L	959.713	-1.86172	0.360021	-5.17114	2.33e-07	2.06e-06
ENSGALG00000001798_BBS4	176.106	-2.5884	0.501072	-5.16572	2.4e-07	2.12e-06
ENSGALG00000009500_VPS50	1409.11	-1.99251	0.386377	-5.1569	2.51e-07	2.22e-06
ENSGALG00000040173_NDUFS8	1035.93	-2.36552	0.458751	-5.15643	2.52e-07	2.22e-06
ENSGALG00000008285_NAPEPLD	1150.11	-2.22232	0.431134	-5.1546	2.54e-07	2.24e-06
ENSGALG00000053348	42.7201	9.07168	1.76299	5.14561	2.67e-07	2.35e-06
ENSGALG00000004293	50.1559	-6.41894	1.24756	-5.14519	2.67e-07	2.36e-06
ENSGALG00000000785_HYAL1	80.1902	-3.26972	0.63592	-5.14172	2.72e-07	2.4e-06
ENSGALG00000012624_PRXL2C	116.517	-3.26201	0.634492	-5.14113	2.73e-07	2.4e-06
ENSGALG00000045510	78.8714	-8.09311	1.57778	-5.12944	2.91e-07	2.56e-06
ENSGALG00000010283_GTF2E2	435.677	-2.07751	0.40505	-5.12902	2.91e-07	2.56e-06
ENSGALG00000045093	456.64	-2.41177	0.470998	-5.12055	3.05e-07	2.68e-06
ENSGALG00000054272	45.3282	5.14086	1.00423	5.11921	3.07e-07	2.69e-06
ENSGALG00000010073_DDOST	3350.5	-2.03115	0.39685	-5.11817	3.09e-07	2.71e-06
ENSGALG00000006035_PDE3B	8017.58	1.94197	0.379511	5.11705	3.1e-07	2.72e-06
ENSGALG00000054834	59.9168	8.07686	1.57858	5.11654	3.11e-07	2.73e-06
ENSGALG00000031002	891.224	-2.15805	0.422026	-5.11356	3.16e-07	2.77e-06
ENSGALG00000053303	24.2972	-6.98001	1.36523	-5.1127	3.18e-07	2.78e-06
ENSGALG00000004777_AIFM2	74.535	-3.35515	0.656384	-5.11156	3.2e-07	2.79e-06
ENSGALG00000038776_SYDE2	376.035	-2.5386	0.496854	-5.10934	3.23e-07	2.83e-06
ENSGALG00000027712_SLAMF8	195.198	3.39378	0.664257	5.10913	3.24e-07	2.83e-06
ENSGALG00000053788_TNFSF8	115.498	4.4909	0.879004	5.10908	3.24e-07	2.83e-06
ENSGALG00000038875_TMC6	332.141	2.19454	0.429819	5.10572	3.3e-07	2.87e-06
ENSGALG00000002945_TMEM266	86.6336	3.33082	0.652736	5.10286	3.35e-07	2.92e-06
ENSGALG00000015180_PSAT1	111.77	3.24499	0.63603	5.10195	3.36e-07	2.93e-06
ENSGALG00000026316_TMEM136	42.5663	5.04587	0.989156	5.10118	3.38e-07	2.94e-06
ENSGALG00000013042_MICAL3	232.136	3.5035	0.687176	5.09841	3.43e-07	2.98e-06
ENSGALG00000006161_CHMP1A	621.872	-1.93283	0.379275	-5.09612	3.47e-07	3.01e-06
ENSGALG00000047646_CCNT1	722.98	1.87165	0.367263	5.09622	3.46e-07	3.01e-06
ENSGALG00000017036_LHFPL6	48.1646	-4.50709	0.884614	-5.09498	3.49e-07	3.03e-06
ENSGALG00000008233_BUB1	204.749	-3.0035	0.589522	-5.0948	3.49e-07	3.03e-06
ENSGALG00000054034_TNKS1BP1	786.858	-1.98302	0.389837	-5.08679	3.64e-07	3.16e-06
ENSGALG00000004693_ARPC1A	1040.41	-2.13636	0.42027	-5.0833	3.71e-07	3.21e-06
ENSGALG00000002155_HS6ST1	1281.41	-3.47608	0.684016	-5.08188	3.74e-07	3.23e-06
ENSGALG00000016356_TDRP	63.3294	5.92982	1.16698	5.08133	3.75e-07	3.24e-06
ENSGALG00000031440_PTPRU	88.2088	-3.09815	0.60995	-5.07935	3.79e-07	3.27e-06
ENSGALG00000026677_F10	2239.1	-3.48147	0.686027	-5.07483	3.88e-07	3.35e-06
ENSGALG00000041977_RNF128	113.84	3.09571	0.610174	5.07348	3.91e-07	3.37e-06
ENSGALG00000005951_VPS29L	55.1892	7.99729	1.57701	5.07117	3.95e-07	3.41e-06
ENSGALG00000053954	89.6529	3.13898	0.619199	5.06943	3.99e-07	3.44e-06
ENSGALG00000012610_CTSV	6152.67	-3.93983	0.777676	-5.06617	4.06e-07	3.5e-06
ENSGALG00000027860_CISD2	516.204	-1.94234	0.383587	-5.06364	4.11e-07	3.54e-06
ENSGALG00000049193_IQGAP3	46.2922	3.95253	0.78086	5.06177	4.15e-07	3.57e-06
ENSGALG00000010542_PAPSS1	1204.13	-1.85987	0.367571	-5.05991	4.19e-07	3.61e-06
ENSGALG00000035017	3200.19	1.87537	0.37099	5.05504	4.3e-07	3.7e-06
ENSGALG00000012938_AMN1	232.439	-2.24672	0.44479	-5.05119	4.39e-07	3.77e-06
ENSGALG00000050049_C3orf70	594.188	-4.12176	0.816031	-5.05098	4.4e-07	3.77e-06
ENSGALG00000042782	42.8678	6.59893	1.30655	5.05066	4.4e-07	3.77e-06
ENSGALG00000009422_RGS10	730.699	-2.87263	0.568835	-5.05002	4.42e-07	3.78e-06
ENSGALG00000007526	56.8173	6.49653	1.28709	5.04745	4.48e-07	3.83e-06
ENSGALG00000020793_UBE2E3	602.56	-2.26219	0.448487	-5.04405	4.56e-07	3.9e-06
ENSGALG00000023364_CDC42EP4	496.954	-3.02508	0.599784	-5.04361	4.57e-07	3.91e-06
ENSGALG00000000812_OAZ1	7470.23	-2.31247	0.458542	-5.0431	4.58e-07	3.91e-06
ENSGALG00000053836_SIPA1	326.781	2.18637	0.433752	5.04061	4.64e-07	3.96e-06
ENSGALG00000007027_SGSH	667.37	-2.33204	0.462694	-5.04013	4.65e-07	3.97e-06
ENSGALG00000003906_MPHOSPH10	672.369	1.97069	0.391063	5.0393	4.67e-07	3.98e-06
ENSGALG00000030022_FANCL	80.9502	4.12141	0.817999	5.03841	4.69e-07	4e-06
ENSGALG00000005118_FAM124B	324.675	2.93111	0.581895	5.03717	4.72e-07	4.02e-06
ENSGALG00000032916	410.366	1.98737	0.394597	5.03646	4.74e-07	4.04e-06
ENSGALG00000001642_GLT8D1	225.829	-2.35572	0.468073	-5.0328	4.83e-07	4.11e-06
ENSGALG00000004364_ABR	898.818	-2.12212	0.421798	-5.03113	4.88e-07	4.14e-06
ENSGALG00000000544	223.564	2.67535	0.532093	5.02798	4.96e-07	4.21e-06
ENSGALG00000049026_MAP2K7	392.92	2.25446	0.448547	5.02615	5e-07	4.25e-06
ENSGALG00000015138_ABHD17B	1370.62	-1.93912	0.385958	-5.02416	5.06e-07	4.29e-06
ENSGALG00000043569_NME5	77.8394	-3.60962	0.718471	-5.02403	5.06e-07	4.29e-06
ENSGALG00000021627_IFI27L2	66.3493	4.61475	0.918789	5.02265	5.1e-07	4.32e-06
ENSGALG00000015306_OSTM1	1376.43	-1.82637	0.363935	-5.01838	5.21e-07	4.41e-06
ENSGALG00000028448_SH2D1B	50.6996	-5.87225	1.17019	-5.01822	5.22e-07	4.41e-06
ENSGALG00000035800_CAMKMT	191.13	-2.52782	0.503717	-5.01834	5.21e-07	4.41e-06
ENSGALG00000009803_MGST2	70.7475	-7.94533	1.58335	-5.01805	5.22e-07	4.41e-06
ENSGALG00000021365_DCTN3	760.725	-2.6088	0.520053	-5.01641	5.26e-07	4.44e-06
ENSGALG00000041373_ARAP2	1365.97	2.45783	0.49006	5.01537	5.29e-07	4.46e-06
ENSGALG00000023436_HDC	112.48	4.15867	0.829397	5.01408	5.33e-07	4.49e-06
ENSGALG00000004893_TMEM119	235.163	-2.30482	0.459808	-5.01257	5.37e-07	4.52e-06
ENSGALG00000022750_GPR18	875.347	2.80456	0.559532	5.01233	5.38e-07	4.53e-06
ENSGALG00000002888_CASZ1	52.513	4.6259	0.923096	5.01129	5.41e-07	4.55e-06
ENSGALG00000037195_TALDO1	6851.93	-2.59874	0.518606	-5.01101	5.41e-07	4.55e-06
ENSGALG00000003349_PLEKHA2	2119.32	1.95092	0.389341	5.01084	5.42e-07	4.55e-06
ENSGALG00000019336_CEP83	114.984	2.81065	0.560986	5.0102	5.44e-07	4.57e-06
ENSGALG00000012227_TSPAN5	221.697	2.90962	0.58094	5.00846	5.49e-07	4.6e-06
ENSGALG00000013189_LPCAT1	1261.22	-1.80637	0.360893	-5.00527	5.58e-07	4.68e-06
ENSGALG00000017019_WDFY2	713.006	-2.38179	0.475947	-5.00432	5.61e-07	4.7e-06
ENSGALG00000047778	45.0544	5.11432	1.0229	4.99981	5.74e-07	4.81e-06
ENSGALG00000010035_NR3C2	434.118	2.21241	0.442552	4.99921	5.76e-07	4.82e-06
ENSGALG00000031212_MGAT2	1102.41	-2.10552	0.421352	-4.99707	5.82e-07	4.87e-06
ENSGALG00000009650	48.5579	-6.3615	1.27375	-4.9943	5.9e-07	4.93e-06
ENSGALG00000054937	64.0076	-4.51043	0.903167	-4.99401	5.91e-07	4.94e-06
ENSGALG00000049841	32.1121	8.52824	1.70822	4.99248	5.96e-07	4.97e-06
ENSGALG00000006221_KIF1A	61.4352	4.02892	0.808051	4.98597	6.17e-07	5.14e-06
ENSGALG00000009526_VTI1B	531.08	-1.93918	0.388988	-4.98519	6.19e-07	5.16e-06
ENSGALG00000041010_WBP1L	2303.82	2.52396	0.506519	4.98295	6.26e-07	5.22e-06
ENSGALG00000013740_SLC20A1	167.287	2.937	0.58947	4.98244	6.28e-07	5.23e-06
ENSGALG00000041939_FAM222B	141.116	2.56248	0.514363	4.98186	6.3e-07	5.24e-06
ENSGALG00000004348_BRAT1	259.942	-2.20144	0.442424	-4.97585	6.5e-07	5.4e-06
ENSGALG00000040802_SOWAHA	57.6443	4.9156	0.988483	4.97287	6.6e-07	5.48e-06
ENSGALG00000051672_NHLRC3	549.63	-1.90373	0.383045	-4.96999	6.7e-07	5.56e-06
ENSGALG00000007877_PIP4K2A	5806.61	-1.80707	0.36374	-4.96802	6.76e-07	5.61e-06
ENSGALG00000014570_LPCAT3	973.129	-1.92334	0.387657	-4.96144	7e-07	5.8e-06
ENSGALG00000026768	131.323	-2.60662	0.52548	-4.96046	7.03e-07	5.83e-06
ENSGALG00000005550_ST6GAL1	7277.01	1.67987	0.338695	4.95983	7.06e-07	5.84e-06
ENSGALG00000043947	184.793	3.78806	0.763744	4.95986	7.05e-07	5.84e-06
ENSGALG00000008319_PLBD2	2184.31	-1.76644	0.356237	-4.95863	7.1e-07	5.87e-06
ENSGALG00000015665_SH3BP2	7047.44	2.93228	0.591432	4.95794	7.12e-07	5.89e-06
ENSGALG00000042105_PLCB2	1579.87	-2.382	0.480747	-4.95479	7.24e-07	5.98e-06
ENSGALG00000054854	42.349	6.63238	1.33924	4.95233	7.33e-07	6.05e-06
ENSGALG00000014568_EMG1	185.75	2.76563	0.55861	4.95092	7.39e-07	6.09e-06
ENSGALG00000035819_TMEM51	159.69	-2.81309	0.568215	-4.95075	7.39e-07	6.09e-06
ENSGALG00000028227_SLC25A20	712.736	-1.78781	0.361326	-4.9479	7.5e-07	6.18e-06
ENSGALG00000037206_ST7	256.044	3.51366	0.71012	4.94798	7.5e-07	6.18e-06
ENSGALG00000033630_LRP12	5362.76	1.82063	0.368499	4.94065	7.79e-07	6.41e-06
ENSGALG00000044519_COA8	243.377	-2.16983	0.439306	-4.93922	7.84e-07	6.45e-06
ENSGALG00000034505_CDKN2A	94.3012	-4.28261	0.867086	-4.93908	7.85e-07	6.45e-06
ENSGALG00000038328_ANKRD33B	51.0619	7.8699	1.59416	4.93671	7.95e-07	6.52e-06
ENSGALG00000050039	64.8524	4.02156	0.81479	4.93571	7.99e-07	6.55e-06
ENSGALG00000007979_CALML4	61.959	-4.09757	0.830586	-4.93334	8.08e-07	6.63e-06
ENSGALG00000002371_RUSC2	62.1933	-4.13323	0.838096	-4.93169	8.15e-07	6.68e-06
ENSGALG00000012814_PXDC1	272.68	-2.31346	0.469119	-4.9315	8.16e-07	6.68e-06
ENSGALG00000010870_JUN	14126.7	-2.47814	0.502592	-4.93073	8.19e-07	6.7e-06
ENSGALG00000015489_FAXC	29.905	8.55751	1.7371	4.92632	8.38e-07	6.85e-06
ENSGALG00000005914_FAM21C	3175.29	-1.6556	0.336239	-4.92387	8.48e-07	6.93e-06
ENSGALG00000042254	1105.01	1.89546	0.385027	4.92294	8.53e-07	6.96e-06
ENSGALG00000043302_LAT2	136.224	2.81671	0.572218	4.92244	8.55e-07	6.98e-06
ENSGALG00000020002_SLC22A3	210.43	3.97856	0.80836	4.92177	8.58e-07	7e-06
ENSGALG00000040363_ABHD4	1081.31	-1.75167	0.355931	-4.92138	8.59e-07	7.01e-06
ENSGALG00000008341_FURIN	796.534	-2.1046	0.427728	-4.92042	8.64e-07	7.04e-06
ENSGALG00000000731_THEMIS2	473.676	-2.36638	0.481161	-4.91806	8.74e-07	7.12e-06
ENSGALG00000034876_PDP1	173.573	2.5619	0.520997	4.9173	8.77e-07	7.14e-06
ENSGALG00000003750_PLCG1	337.704	5.13552	1.04451	4.91669	8.8e-07	7.16e-06
ENSGALG00000031381_VAMP4	966.152	-1.80693	0.367566	-4.91594	8.84e-07	7.18e-06
ENSGALG00000049365	28.6697	8.49357	1.72911	4.91212	9.01e-07	7.32e-06
ENSGALG00000043768_MT-ND2	581.955	3.09731	0.630764	4.91042	9.09e-07	7.38e-06
ENSGALG00000032534	54.3687	-4.14946	0.845065	-4.91022	9.1e-07	7.38e-06
ENSGALG00000052941	33.9554	-8.31818	1.69407	-4.91016	9.1e-07	7.38e-06
ENSGALG00000015152_BOC	45.7713	-6.27534	1.27865	-4.90778	9.21e-07	7.46e-06
ENSGALG00000014712_SLC38A9	236.071	-2.34144	0.477174	-4.90688	9.25e-07	7.49e-06
ENSGALG00000015691_SMC2	298.861	3.25528	0.663459	4.90653	9.27e-07	7.5e-06
ENSGALG00000007590_MTMR8	2475.54	1.69488	0.345484	4.9058	9.3e-07	7.52e-06
ENSGALG00000050352_BCL2L15	216.244	-4.24585	0.865817	-4.90387	9.4e-07	7.59e-06
ENSGALG00000043754_GLUL	57.8011	-3.64243	0.742983	-4.90244	9.47e-07	7.64e-06
ENSGALG00000040908_HIP1	1025.22	-2.85376	0.582387	-4.9001	9.58e-07	7.73e-06
ENSGALG00000008454_NOP58	1171.96	1.80537	0.368551	4.89856	9.65e-07	7.78e-06
ENSGALG00000012000_METTL14	1275.09	1.91738	0.391497	4.89756	9.7e-07	7.82e-06
ENSGALG00000041266_CNN1	121.514	5.80495	1.18577	4.8955	9.81e-07	7.9e-06
ENSGALG00000007102_MLEC	2860.46	-1.85857	0.37976	-4.89407	9.88e-07	7.95e-06
ENSGALG00000043009_WNT1	34.6975	5.76273	1.17763	4.89351	9.91e-07	7.97e-06
ENSGALG00000017196_ARHGAP42	62.5642	-7.74562	1.58289	-4.89333	9.91e-07	7.97e-06
ENSGALG00000030384	1211.39	-1.6994	0.34744	-4.89119	1e-06	8.05e-06
ENSGALG00000010740_YIPF1	1194.96	-2.34354	0.479154	-4.89099	1e-06	8.05e-06
ENSGALG00000006395_WDR53	362.293	-1.96931	0.402673	-4.89059	1.01e-06	8.07e-06
ENSGALG00000026182_CTTNBP2NL	769.938	-2.10435	0.430398	-4.8893	1.01e-06	8.11e-06
ENSGALG00000052501	47.8477	7.79176	1.5938	4.8888	1.01e-06	8.13e-06
ENSGALG00000006192_USH1C	60.9168	8.15201	1.66829	4.88645	1.03e-06	8.22e-06
ENSGALG00000052818	39.4895	4.93379	1.01002	4.88486	1.04e-06	8.28e-06
ENSGALG00000009450_DUSP10	6349.51	2.69338	0.551398	4.88464	1.04e-06	8.29e-06
ENSGALG00000010166_VLDLR	1138.98	-1.72034	0.352298	-4.8832	1.04e-06	8.34e-06
ENSGALG00000035237	78.5908	-3.17177	0.649558	-4.88297	1.05e-06	8.35e-06
ENSGALG00000012277_MAFF	2815.56	-2.67424	0.547745	-4.88228	1.05e-06	8.37e-06
ENSGALG00000002346_CLSPN	104.682	3.31536	0.679124	4.88181	1.05e-06	8.38e-06
ENSGALG00000029249	182.2	2.33476	0.478353	4.88083	1.06e-06	8.42e-06
ENSGALG00000013941_PDE7B	45.8886	6.65259	1.36332	4.87969	1.06e-06	8.46e-06
ENSGALG00000005135_SERPINE2	1458.71	-3.52943	0.723603	-4.87758	1.07e-06	8.55e-06
ENSGALG00000006973_SH2D6	2687.36	1.81166	0.371735	4.87354	1.1e-06	8.72e-06
ENSGALG00000001225_RABGAP1	3769.56	-1.89305	0.388513	-4.87255	1.1e-06	8.76e-06
ENSGALG00000010535_SGMS2	97.1341	3.15129	0.647131	4.86963	1.12e-06	8.88e-06
ENSGALG00000000883_MAPKAPK2	1356.73	-1.94392	0.399705	-4.86339	1.15e-06	9.16e-06
ENSGALG00000004273_RALGPS2	129.37	2.63066	0.541315	4.85975	1.18e-06	9.33e-06
ENSGALG00000000067_SPR	82.9936	3.52648	0.725901	4.85806	1.19e-06	9.4e-06
ENSGALG00000006334_LAP3	388.539	1.99361	0.410529	4.85621	1.2e-06	9.48e-06
ENSGALG00000008938_DCLRE1A	161.593	2.4169	0.498322	4.85008	1.23e-06	9.78e-06
ENSGALG00000000724_PM20D1	1369.49	-1.73337	0.357688	-4.84605	1.26e-06	9.97e-06
ENSGALG00000049903	138.649	-3.46191	0.714585	-4.84464	1.27e-06	1e-05
ENSGALG00000014268_CHRNA9	68.4396	4.54371	0.937911	4.84449	1.27e-06	1e-05
ENSGALG00000030706_MAP3K6	986.323	-3.182	0.657403	-4.84026	1.3e-06	1.02e-05
ENSGALG00000008627_TTBK1	279.434	2.39109	0.494059	4.83969	1.3e-06	1.03e-05
ENSGALG00000051950	27.028	8.41702	1.74096	4.83469	1.33e-06	1.05e-05
ENSGALG00000007434_RHBDF1	159.662	3.32755	0.688481	4.83318	1.34e-06	1.06e-05
ENSGALG00000049574	41.9111	5.39809	1.11712	4.83215	1.35e-06	1.06e-05
ENSGALG00000042750_ND1	1249.4	2.69709	0.558225	4.83155	1.35e-06	1.07e-05
ENSGALG00000002447_CTNNA1	3433.88	-1.61612	0.334602	-4.82998	1.37e-06	1.07e-05
ENSGALG00000006309_SMAD5	2219.22	-1.87252	0.387735	-4.82937	1.37e-06	1.08e-05
ENSGALG00000005309_TKT	3157.89	-1.6305	0.337716	-4.82802	1.38e-06	1.08e-05
ENSGALG00000037778_NAB1	2759.38	1.71651	0.355694	4.82581	1.39e-06	1.1e-05
ENSGALG00000011104_GCG	62.5763	-7.75208	1.60689	-4.82426	1.41e-06	1.1e-05
ENSGALG00000001055_NSF	1133.52	-1.72803	0.358242	-4.82364	1.41e-06	1.11e-05
ENSGALG00000032051_CYB561A3	1189.3	1.94199	0.402845	4.82069	1.43e-06	1.12e-05
ENSGALG00000046032_CD83	30957.3	-2.01349	0.417711	-4.82029	1.43e-06	1.12e-05
ENSGALG00000031570_WDR54	51.5807	-3.92792	0.815047	-4.81925	1.44e-06	1.13e-05
ENSGALG00000008195_NPHP1	424.908	-2.06133	0.427748	-4.81902	1.44e-06	1.13e-05
ENSGALG00000006407	227.67	3.00576	0.623754	4.81882	1.44e-06	1.13e-05
ENSGALG00000004309_GDAP1L1	101.266	-3.67848	0.76402	-4.81464	1.47e-06	1.15e-05
ENSGALG00000030376_DHRS3	256.12	-2.63935	0.54818	-4.81475	1.47e-06	1.15e-05
ENSGALG00000006506_C13H5orf15	2792.87	-1.72174	0.357648	-4.81406	1.48e-06	1.15e-05
ENSGALG00000035596_NT5DC2	319.395	-3.13298	0.650944	-4.81298	1.49e-06	1.16e-05
ENSGALG00000014914_SNX18	319.085	-2.04212	0.424426	-4.81148	1.5e-06	1.17e-05
ENSGALG00000011109_MAPK10	56.868	6.42054	1.33456	4.81099	1.5e-06	1.17e-05
ENSGALG00000008168_ANKRD16	141.29	2.41665	0.502452	4.80971	1.51e-06	1.18e-05
ENSGALG00000007070	119.703	4.45881	0.927458	4.80756	1.53e-06	1.19e-05
ENSGALG00000052184	31.6161	-8.28875	1.72507	-4.80488	1.55e-06	1.2e-05
ENSGALG00000011551_JCHAIN	420.172	4.52767	0.942344	4.80469	1.55e-06	1.21e-05
ENSGALG00000007549_VAPB	1487.14	-1.68438	0.350855	-4.80078	1.58e-06	1.23e-05
ENSGALG00000040621_IL18R1	314.007	-3.84741	0.801605	-4.79963	1.59e-06	1.23e-05
ENSGALG00000050315_CLC2DL3	648.375	1.78465	0.372149	4.79552	1.62e-06	1.26e-05
ENSGALG00000028341	104.293	3.74971	0.781966	4.79524	1.62e-06	1.26e-05
ENSGALG00000035856_CD48	6594.68	-1.93952	0.404482	-4.79506	1.63e-06	1.26e-05
ENSGALG00000040836_INSYN2A	41.9187	-5.12814	1.06974	-4.79383	1.64e-06	1.27e-05
ENSGALG00000006097_PLXNA1	983.313	-2.03061	0.423618	-4.79349	1.64e-06	1.27e-05
ENSGALG00000037712_FCHO1	1731.54	1.6461	0.343446	4.79291	1.64e-06	1.27e-05
ENSGALG00000025672_SNORD97	264.06	2.06159	0.430317	4.79087	1.66e-06	1.28e-05
ENSGALG00000003354_KCNH4	129.392	5.29752	1.10641	4.78805	1.68e-06	1.3e-05
ENSGALG00000010186_CAPN11	3893.17	-1.65409	0.345608	-4.78603	1.7e-06	1.31e-05
ENSGALG00000012705_GMPR2	633.01	3.89499	0.813887	4.78566	1.7e-06	1.32e-05
ENSGALG00000003563_YARS	1926.36	1.62489	0.339621	4.78443	1.71e-06	1.32e-05
ENSGALG00000001725_TNRC6C	6678.96	2.07073	0.432909	4.78329	1.72e-06	1.33e-05
ENSGALG00000046960	337.219	2.97457	0.621855	4.78338	1.72e-06	1.33e-05
ENSGALG00000001849_BSN	212.211	2.25511	0.471555	4.78229	1.73e-06	1.33e-05
ENSGALG00000049487_KCNK15	29.7236	8.5487	1.78757	4.78232	1.73e-06	1.33e-05
ENSGALG00000012827_RIPK1	2848.7	-1.91529	0.400538	-4.7818	1.74e-06	1.34e-05
ENSGALG00000014501_FGFBP2	36.0696	4.74431	0.992569	4.77983	1.75e-06	1.35e-05
ENSGALG00000010244_AKR1A1	1387.64	-1.8903	0.39567	-4.77747	1.78e-06	1.36e-05
ENSGALG00000010884_DDX24	950.974	1.9599	0.41053	4.77406	1.81e-06	1.39e-05
ENSGALG00000020260_PGRMC1	1883.6	-2.2208	0.465275	-4.7731	1.81e-06	1.39e-05
ENSGALG00000025796_ADI1	338.78	-1.99958	0.419081	-4.77134	1.83e-06	1.4e-05
ENSGALG00000015682_UGCG	257.595	-2.07198	0.434422	-4.76951	1.85e-06	1.41e-05
ENSGALG00000007703	36.1657	6.4159	1.34588	4.76706	1.87e-06	1.43e-05
ENSGALG00000034347_KIF21B	3557.37	1.92392	0.403699	4.76573	1.88e-06	1.44e-05
ENSGALG00000008553_INO80	3842.32	1.6928	0.355448	4.76244	1.91e-06	1.46e-05
ENSGALG00000008545_SENP5	3180.95	-1.84849	0.388166	-4.76212	1.92e-06	1.46e-05
ENSGALG00000012061	35.1611	-8.24357	1.73114	-4.76194	1.92e-06	1.46e-05
ENSGALG00000045511_PARP9	946.124	-1.72028	0.361624	-4.75709	1.96e-06	1.5e-05
ENSGALG00000014528_ENO2	181.901	-2.59392	0.545441	-4.75563	1.98e-06	1.51e-05
ENSGALG00000048184	33.9748	-6.42726	1.3533	-4.74931	2.04e-06	1.56e-05
ENSGALG00000026940_TTYH2	235.932	-2.30354	0.4851	-4.74858	2.05e-06	1.56e-05
ENSGALG00000006002_WHAMM	528.5	2.71873	0.573146	4.74353	2.1e-06	1.6e-05
ENSGALG00000009356_SKIL	704.157	2.54293	0.536298	4.74163	2.12e-06	1.61e-05
ENSGALG00000005430_ALS2CL	839.748	-2.9392	0.619976	-4.74084	2.13e-06	1.62e-05
ENSGALG00000016443_HPCAL1	1080.21	-1.73701	0.366592	-4.73826	2.16e-06	1.64e-05
ENSGALG00000047166	32.4441	5.19096	1.09603	4.73615	2.18e-06	1.65e-05
ENSGALG00000008569_CHP1	851.811	-1.8632	0.393735	-4.73213	2.22e-06	1.69e-05
ENSGALG00000005254_CKLF	600.692	-2.64546	0.559117	-4.7315	2.23e-06	1.69e-05
ENSGALG00000008365_CHRM4	676.339	-2.46563	0.521597	-4.72709	2.28e-06	1.73e-05
ENSGALG00000007485_TFRC	1409.44	2.0427	0.432173	4.72658	2.28e-06	1.73e-05
ENSGALG00000010881_ASB2	38.141	6.50687	1.37665	4.7266	2.28e-06	1.73e-05
ENSGALG00000016487_LDAH	921.957	-2.07629	0.439426	-4.72501	2.3e-06	1.74e-05
ENSGALG00000010628_ACSL1	1229.74	-2.81742	0.596513	-4.72316	2.32e-06	1.76e-05
ENSGALG00000053385	51.9479	-4.25735	0.901595	-4.72202	2.34e-06	1.77e-05
ENSGALG00000019835_TRIM27.2	47.3712	5.90798	1.25182	4.71951	2.36e-06	1.79e-05
ENSGALG00000010692_LRP8	328.795	2.72507	0.577591	4.718	2.38e-06	1.8e-05
ENSGALG00000008838_FKBP15	1824.08	-1.68586	0.357625	-4.71406	2.43e-06	1.83e-05
ENSGALG00000003922_TOP2A	330.489	3.08466	0.654397	4.71374	2.43e-06	1.83e-05
ENSGALG00000033245_SMPD2	92.2481	-3.30717	0.70212	-4.71026	2.47e-06	1.86e-05
ENSGALG00000036240_AKAP12	67.1706	5.35304	1.13652	4.71002	2.48e-06	1.87e-05
ENSGALG00000033575_EIF2B4	568.342	-1.76507	0.374915	-4.70791	2.5e-06	1.88e-05
ENSGALG00000015663_HSDL2	370.779	-2.21082	0.470123	-4.70264	2.57e-06	1.93e-05
ENSGALG00000009330_DEGS1	4710.68	-1.59872	0.340036	-4.70162	2.58e-06	1.94e-05
ENSGALG00000031702_KMT2D	3383.64	1.79517	0.38194	4.70013	2.6e-06	1.95e-05
ENSGALG00000011557_UHRF1BP1L	939.466	2.18492	0.464879	4.69999	2.6e-06	1.95e-05
ENSGALG00000053695	27.3931	8.4262	1.79354	4.69809	2.63e-06	1.97e-05
ENSGALG00000006020_BTBD1	2892.53	1.59261	0.339106	4.69649	2.65e-06	1.99e-05
ENSGALG00000007443_TMLHE	725.092	-1.72746	0.36803	-4.69379	2.68e-06	2.01e-05
ENSGALG00000043935_AFF1	430.315	-3.18597	0.678817	-4.69341	2.69e-06	2.01e-05
ENSGALG00000013100_GRB10	418.392	-2.08201	0.443735	-4.69201	2.71e-06	2.03e-05
ENSGALG00000006194_SLC52A3	174.135	2.3581	0.502708	4.6908	2.72e-06	2.04e-05
ENSGALG00000013197_GALNT12	83.4356	-2.99672	0.63885	-4.69081	2.72e-06	2.04e-05
ENSGALG00000034250_HS6ST2	290.11	2.1375	0.455903	4.6885	2.75e-06	2.06e-05
ENSGALG00000021688_CD320	46.108	4.0774	0.869704	4.68827	2.76e-06	2.06e-05
ENSGALG00000001595_PHF19	83.4863	3.86367	0.824179	4.6879	2.76e-06	2.06e-05
ENSGALG00000039589	68.0878	-3.14682	0.671297	-4.68767	2.76e-06	2.06e-05
ENSGALG00000006904_RNH1	1966.27	-2.16756	0.462448	-4.68715	2.77e-06	2.07e-05
ENSGALG00000040256_RIMS2	221.594	-3.75119	0.800412	-4.68657	2.78e-06	2.07e-05
ENSGALG00000016551_AP1S2	4339.29	-2.39985	0.512095	-4.68633	2.78e-06	2.07e-05
ENSGALG00000013882_MXD1	1261.33	-2.55357	0.544915	-4.68618	2.78e-06	2.07e-05
ENSGALG00000049497	39.6088	4.47252	0.95444	4.68601	2.79e-06	2.07e-05
ENSGALG00000009758_SLC7A11	125.353	3.13392	0.668831	4.68568	2.79e-06	2.07e-05
ENSGALG00000050515	54.6595	4.26475	0.910588	4.68352	2.82e-06	2.1e-05
ENSGALG00000051203	560.672	-2.40636	0.513828	-4.6832	2.82e-06	2.1e-05
ENSGALG00000007952_AMOT	510.167	-1.98975	0.42516	-4.68	2.87e-06	2.13e-05
ENSGALG00000005467_HSD17B2	41.0364	4.99828	1.06817	4.67928	2.88e-06	2.14e-05
ENSGALG00000030592	41.3362	-6.11878	1.30773	-4.67893	2.88e-06	2.14e-05
ENSGALG00000010230_TESK2	265.849	-2.45335	0.524382	-4.67856	2.89e-06	2.14e-05
ENSGALG00000015038_CHD1L	155.912	2.47494	0.529013	4.6784	2.89e-06	2.14e-05
ENSGALG00000014899_NUS1	1275.73	-1.76462	0.377231	-4.67783	2.9e-06	2.15e-05
ENSGALG00000006956_ARIH2	1023.87	-2.12642	0.454677	-4.67677	2.91e-06	2.16e-05
ENSGALG00000047565	585.641	1.93759	0.414307	4.67671	2.92e-06	2.16e-05
ENSGALG00000016003_DDRGK1	930.841	-2.09039	0.447044	-4.67603	2.92e-06	2.16e-05
ENSGALG00000050564	2973.24	1.55771	0.333273	4.67398	2.95e-06	2.18e-05
ENSGALG00000011872	943.448	-1.8995	0.406639	-4.67121	2.99e-06	2.21e-05
ENSGALG00000015025_VANGL1	148.511	-2.60353	0.557613	-4.66906	3.03e-06	2.23e-05
ENSGALG00000008798_ZMYND19	268.096	2.16627	0.464053	4.66814	3.04e-06	2.24e-05
ENSGALG00000029266_ZDHHC3	1007.34	-1.87554	0.401864	-4.66709	3.05e-06	2.25e-05
ENSGALG00000034340_ATP2C1	2328.21	-2.00355	0.429342	-4.66657	3.06e-06	2.25e-05
ENSGALG00000016854_LIG4	297.19	2.49116	0.533847	4.66643	3.06e-06	2.26e-05
ENSGALG00000023066_DNAJA1	1384.3	-1.72923	0.37072	-4.66452	3.09e-06	2.27e-05
ENSGALG00000006805_PLSCR1	6854.16	-2.94854	0.632331	-4.66296	3.12e-06	2.29e-05
ENSGALG00000027897_DTX1	57.9319	3.90193	0.836924	4.66223	3.13e-06	2.3e-05
ENSGALG00000049699	222.523	2.14395	0.460262	4.65811	3.19e-06	2.34e-05
ENSGALG00000008222_SLC26A5	1769.68	-1.97634	0.424431	-4.65645	3.22e-06	2.36e-05
ENSGALG00000005195_OSBPL2	1003.99	-1.84041	0.395436	-4.65413	3.25e-06	2.39e-05
ENSGALG00000041037_YIPF3	867.122	-1.80476	0.388002	-4.65141	3.3e-06	2.42e-05
ENSGALG00000015620_XRCC4	181.304	-3.61535	0.777505	-4.64994	3.32e-06	2.43e-05
ENSGALG00000015204_ATG3	720.575	-1.69676	0.365011	-4.64852	3.34e-06	2.45e-05
ENSGALG00000040087_ZNF609	1557.85	1.61469	0.347525	4.64624	3.38e-06	2.47e-05
ENSGALG00000049691	46.8922	-5.2066	1.12062	-4.64618	3.38e-06	2.47e-05
ENSGALG00000002771_CRIP1	15192	-2.10572	0.453411	-4.64418	3.41e-06	2.49e-05
ENSGALG00000005888_PGP	1372.06	-2.10737	0.453865	-4.64316	3.43e-06	2.51e-05
ENSGALG00000010746_TMEM59	4662.76	-1.81624	0.391294	-4.64163	3.46e-06	2.52e-05
ENSGALG00000009551_DYNC1I2	1326.25	-1.66227	0.358386	-4.6382	3.51e-06	2.56e-05
ENSGALG00000020193_PLAC8L1	46.9779	7.7455	1.67043	4.63682	3.54e-06	2.58e-05
ENSGALG00000001792_MRPS34	762.003	-1.86002	0.401256	-4.6355	3.56e-06	2.59e-05
ENSGALG00000003318_SNRNP35	217.751	2.91098	0.628946	4.62834	3.69e-06	2.68e-05
ENSGALG00000005626_TPST2	398.027	-2.00507	0.433594	-4.6243	3.76e-06	2.74e-05
ENSGALG00000044620	1502.83	2.01323	0.435756	4.62009	3.84e-06	2.79e-05
ENSGALG00000012137_KTN1	4569.56	-1.69118	0.366069	-4.61983	3.84e-06	2.79e-05
ENSGALG00000015433_ABCA1	6849.3	1.80251	0.390296	4.6183	3.87e-06	2.81e-05
ENSGALG00000007365_PARP16	273.3	-1.98677	0.430212	-4.61812	3.87e-06	2.81e-05
ENSGALG00000007956_PLXDC2	28.2471	-8.04952	1.74376	-4.61618	3.91e-06	2.84e-05
ENSGALG00000017819_SNORA71	334.075	2.5617	0.555096	4.61487	3.93e-06	2.85e-05
ENSGALG00000039391_ZC3H12B	162.35	-2.49254	0.540945	-4.60774	4.07e-06	2.95e-05
ENSGALG00000011209_EVL	2730.89	1.65731	0.359789	4.60634	4.1e-06	2.97e-05
ENSGALG00000010140_EIF2B3	877.306	-1.65645	0.359742	-4.60454	4.13e-06	2.99e-05
ENSGALG00000004341	79.6669	-2.88253	0.626244	-4.60288	4.17e-06	3.01e-05
ENSGALG00000024122_TNFRSF13B	27.2254	8.41666	1.82885	4.60217	4.18e-06	3.02e-05
ENSGALG00000016886_FARP1	74.3993	-3.37331	0.733307	-4.60013	4.22e-06	3.05e-05
ENSGALG00000005054_DKC1	2122.9	1.81429	0.394437	4.59969	4.23e-06	3.06e-05
ENSGALG00000033954_TMEM248	1624.69	-1.80376	0.392225	-4.59878	4.25e-06	3.07e-05
ENSGALG00000016833_F7	105.923	-3.46342	0.753271	-4.59784	4.27e-06	3.08e-05
ENSGALG00000016447_PDIA6	1822.21	-2.03842	0.443472	-4.59651	4.3e-06	3.1e-05
ENSGALG00000015404	354.464	2.16523	0.471149	4.59564	4.31e-06	3.11e-05
ENSGALG00000027611_MRPL54	564.26	-2.04063	0.444384	-4.59204	4.39e-06	3.16e-05
ENSGALG00000002329_CCL1	79.4475	-3.04521	0.663356	-4.59062	4.42e-06	3.18e-05
ENSGALG00000001577_FOXK2	565.318	1.93202	0.420946	4.58972	4.44e-06	3.19e-05
ENSGALG00000016618_PNPLA4	135.096	-2.80488	0.611247	-4.58878	4.46e-06	3.21e-05
ENSGALG00000002278_UNK	479.318	1.99444	0.434702	4.58806	4.47e-06	3.21e-05
ENSGALG00000012769_CHPT1	2112.78	-2.07992	0.453347	-4.58792	4.48e-06	3.22e-05
ENSGALG00000004369_PYGO1	62.457	-3.2091	0.699501	-4.58769	4.48e-06	3.22e-05
ENSGALG00000020985	52.7838	4.06886	0.88765	4.58386	4.56e-06	3.27e-05
ENSGALG00000033938_ARHGAP26	2166.07	-1.60734	0.350674	-4.58359	4.57e-06	3.28e-05
ENSGALG00000025780_ITPRIP	1589.17	1.73627	0.379122	4.57972	4.66e-06	3.34e-05
ENSGALG00000010203	492.407	-1.78509	0.389945	-4.5778	4.7e-06	3.37e-05
ENSGALG00000028709_RNF144A	41.3966	4.39008	0.959165	4.57698	4.72e-06	3.38e-05
ENSGALG00000011175_TMEM150C	110.258	-2.98388	0.652043	-4.5762	4.73e-06	3.39e-05
ENSGALG00000038978	1307.48	-2.52186	0.551085	-4.57618	4.74e-06	3.39e-05
ENSGALG00000017165_CUL5	1818.06	1.60235	0.350169	4.57594	4.74e-06	3.39e-05
ENSGALG00000033260_ST3GAL5	195.614	2.42195	0.529513	4.57393	4.79e-06	3.42e-05
ENSGALG00000010019_TMEM184C	316.791	2.46409	0.538748	4.57373	4.79e-06	3.42e-05
ENSGALG00000019795	136.024	-3.21938	0.704134	-4.57211	4.83e-06	3.44e-05
ENSGALG00000044661	133.593	4.0316	0.881898	4.5715	4.84e-06	3.45e-05
ENSGALG00000014983_F2R	138.758	4.12592	0.902649	4.5709	4.86e-06	3.46e-05
ENSGALG00000054321	26.5935	-7.96373	1.74232	-4.57075	4.86e-06	3.46e-05
ENSGALG00000002558_ASL1	38.1024	-6.04154	1.32205	-4.56982	4.88e-06	3.47e-05
ENSGALG00000052676_CYP2J22	1411.82	-1.71469	0.375265	-4.56928	4.89e-06	3.48e-05
ENSGALG00000033074_ARID2	3426.01	1.6194	0.354478	4.56841	4.91e-06	3.49e-05
ENSGALG00000053505	32.6824	6.17812	1.35281	4.56689	4.95e-06	3.52e-05
ENSGALG00000004005_AKR7L	693.505	-2.88671	0.633253	-4.55854	5.15e-06	3.66e-05
ENSGALG00000013167_SDHA	3945.3	-1.62802	0.357127	-4.55865	5.15e-06	3.66e-05
ENSGALG00000052497	221.607	2.23401	0.490088	4.55838	5.15e-06	3.66e-05
ENSGALG00000014672_ARSK	444.98	-2.16254	0.474424	-4.55823	5.16e-06	3.66e-05
ENSGALG00000031973_ANKRD52	733.633	1.80951	0.396987	4.55811	5.16e-06	3.66e-05
ENSGALG00000001521_VPS26B	352.12	-1.92234	0.421848	-4.55694	5.19e-06	3.67e-05
ENSGALG00000050038	36.4871	5.08219	1.11525	4.55698	5.19e-06	3.67e-05
ENSGALG00000030065_TENM3	63.1629	3.99735	0.878008	4.55275	5.3e-06	3.75e-05
ENSGALG00000012387_NUP43	184.106	2.19227	0.481558	4.55247	5.3e-06	3.75e-05
ENSGALG00000003759_RORA	42.701	4.66903	1.02599	4.55073	5.35e-06	3.77e-05
ENSGALG00000012898_RELCH	2138.87	-1.55258	0.341162	-4.55087	5.34e-06	3.77e-05
ENSGALG00000037413_IL7	25.8617	-7.96038	1.74928	-4.55066	5.35e-06	3.77e-05
ENSGALG00000014118_MRPS26	676.685	-1.6842	0.370153	-4.55003	5.36e-06	3.78e-05
ENSGALG00000002167_PATL2	170.839	2.21908	0.487897	4.54827	5.41e-06	3.81e-05
ENSGALG00000002982_SLC2A6	1335.77	-1.56152	0.343354	-4.54783	5.42e-06	3.82e-05
ENSGALG00000006267_TPX2	116.304	3.01852	0.663916	4.54654	5.45e-06	3.84e-05
ENSGALG00000051415_TM2D1	183.4	-2.7542	0.606113	-4.54404	5.52e-06	3.88e-05
ENSGALG00000042213_AP1B1	1032.13	-1.63046	0.35886	-4.54345	5.53e-06	3.89e-05
ENSGALG00000015044_GTF3C6	138.46	3.16418	0.696733	4.54145	5.59e-06	3.93e-05
ENSGALG00000015842_TIAM1	4702.15	-3.55225	0.782388	-4.54026	5.62e-06	3.95e-05
ENSGALG00000036949_ASAP3	67.887	-3.13457	0.690618	-4.53879	5.66e-06	3.97e-05
ENSGALG00000016147_ZBTB21	1166.56	1.95694	0.43129	4.5374	5.7e-06	4e-05
ENSGALG00000028924_S100A16	33.8479	-5.92501	1.3062	-4.53607	5.73e-06	4.02e-05
ENSGALG00000001000_HSPA5	21443.3	-2.10145	0.463419	-4.53467	5.77e-06	4.04e-05
ENSGALG00000003786_BRD7	1181.25	-1.69772	0.374514	-4.53314	5.81e-06	4.07e-05
ENSGALG00000029000_HYAL3	508.575	-1.72444	0.380848	-4.52789	5.96e-06	4.17e-05
ENSGALG00000043034_KIFC3	53.8302	3.48185	0.769055	4.52744	5.97e-06	4.18e-05
ENSGALG00000027696	107.129	2.80056	0.618887	4.52516	6.04e-06	4.22e-05
ENSGALG00000051325	502.881	2.90109	0.641113	4.52508	6.04e-06	4.22e-05
ENSGALG00000049308	38.6523	4.11718	0.910516	4.5218	6.13e-06	4.28e-05
ENSGALG00000005958	62.0764	4.79353	1.06021	4.52129	6.15e-06	4.29e-05
ENSGALG00000051538	149.028	2.61299	0.578007	4.5207	6.16e-06	4.3e-05
ENSGALG00000040167_TPD52	2670.12	-2.02007	0.44695	-4.51968	6.19e-06	4.32e-05
ENSGALG00000003282_STAT5A	2642.99	-2.59914	0.57526	-4.5182	6.24e-06	4.35e-05
ENSGALG00000035718_DOK1	15993.6	2.34785	0.519857	4.51634	6.29e-06	4.38e-05
ENSGALG00000054710	33.5067	4.76683	1.05552	4.51609	6.3e-06	4.39e-05
ENSGALG00000031182_FANCM	625.35	1.86999	0.414112	4.51565	6.31e-06	4.39e-05
ENSGALG00000010226	110.504	2.41065	0.533868	4.51544	6.32e-06	4.4e-05
ENSGALG00000052935_TNFRSF9	234.906	3.75787	0.832365	4.51469	6.34e-06	4.41e-05
ENSGALG00000045115	951.461	-1.98421	0.439538	-4.51429	6.35e-06	4.41e-05
ENSGALG00000003870_MED7	1073.91	2.25122	0.498756	4.51367	6.37e-06	4.42e-05
ENSGALG00000000220_APC	1636.61	1.67417	0.370979	4.51286	6.4e-06	4.44e-05
ENSGALG00000008415_ALS2	462.881	2.27736	0.504677	4.51252	6.41e-06	4.44e-05
ENSGALG00000016419_ASAP2	188.478	3.47442	0.770055	4.51191	6.42e-06	4.45e-05
ENSGALG00000015326_CLTA	1676.94	-2.27559	0.504754	-4.5083	6.53e-06	4.53e-05
ENSGALG00000052980	37.4138	5.77083	1.28002	4.50838	6.53e-06	4.53e-05
ENSGALG00000007557_RUBCN	863.206	1.89939	0.421372	4.50762	6.56e-06	4.54e-05
ENSGALG00000026789	41.0808	6.5483	1.45297	4.50684	6.58e-06	4.55e-05
ENSGALG00000012124_PELI2	695.104	-2.60829	0.578756	-4.50671	6.58e-06	4.55e-05
ENSGALG00000014638_ASH1L	6068.38	1.58941	0.35274	4.50591	6.61e-06	4.56e-05
ENSGALG00000043587_CCDC88A	2079.3	-1.57171	0.348809	-4.50593	6.61e-06	4.56e-05
ENSGALG00000014930_ENC1	106.12	4.09102	0.907981	4.50563	6.62e-06	4.57e-05
ENSGALG00000000573_PER3	186.355	2.45093	0.544199	4.50374	6.68e-06	4.61e-05
ENSGALG00000026639_SMCO4	90.7471	-2.66423	0.591688	-4.50277	6.71e-06	4.63e-05
ENSGALG00000004963_TIMM8A	199.885	2.17114	0.482568	4.49915	6.82e-06	4.7e-05
ENSGALG00000006631_TICRR	286.541	2.25759	0.501986	4.49732	6.88e-06	4.74e-05
ENSGALG00000016919_ACOD1	4564.77	-3.54052	0.787294	-4.49707	6.89e-06	4.74e-05
ENSGALG00000015070_FIG4	396.76	-1.7729	0.394329	-4.49599	6.92e-06	4.76e-05
ENSGALG00000001363_MYBBP1A	338.007	2.05575	0.457259	4.4958	6.93e-06	4.77e-05
ENSGALG00000014346_TSPAN9	124.624	-4.26703	0.950139	-4.49095	7.09e-06	4.87e-05
ENSGALG00000032108_TMEM136-1	30.4387	6.16792	1.37451	4.48737	7.21e-06	4.95e-05
ENSGALG00000010925_FAM126A	2347.4	-1.58775	0.354212	-4.48248	7.38e-06	5.06e-05
ENSGALG00000048911	412.13	1.89235	0.422156	4.48258	7.37e-06	5.06e-05
ENSGALG00000041471_TUBB	2100.48	2.07591	0.463215	4.48152	7.41e-06	5.08e-05
ENSGALG00000011689_PDIA5	1460.22	-2.34848	0.524107	-4.48092	7.43e-06	5.09e-05
ENSGALG00000015403_EPHA3	69.3619	4.24262	0.947178	4.47923	7.49e-06	5.13e-05
ENSGALG00000024485_BET1	240.937	-1.98152	0.44257	-4.47731	7.56e-06	5.18e-05
ENSGALG00000016649_MTMR9	1487.42	-1.74344	0.389459	-4.47656	7.59e-06	5.19e-05
ENSGALG00000009583_GORASP2	1735.99	-1.58189	0.353389	-4.47635	7.59e-06	5.19e-05
ENSGALG00000011216_BTD	96.2419	-2.54664	0.569341	-4.47296	7.71e-06	5.27e-05
ENSGALG00000028876_SNN	952.418	-2.08748	0.466808	-4.4718	7.76e-06	5.3e-05
ENSGALG00000054070	273.947	2.08888	0.467203	4.47103	7.78e-06	5.32e-05
ENSGALG00000046657	33.293	-5.22617	1.16927	-4.46959	7.84e-06	5.35e-05
ENSGALG00000009606	21.6068	8.08845	1.80974	4.4694	7.84e-06	5.35e-05
ENSGALG00000007669_EGR1	3167.59	-2.63804	0.590289	-4.46907	7.86e-06	5.36e-05
ENSGALG00000009700_PDK4	448.406	-3.6076	0.807312	-4.46866	7.87e-06	5.36e-05
ENSGALG00000034271_UHRF1	267.282	2.45483	0.549331	4.46876	7.87e-06	5.36e-05
ENSGALG00000002663_ATR	338.035	1.87776	0.420264	4.46805	7.89e-06	5.37e-05
ENSGALG00000015540_RAD23B	1455.64	-1.78205	0.399012	-4.46615	7.96e-06	5.42e-05
ENSGALG00000031597_HBAD	1313.5	8.29382	1.8577	4.46457	8.02e-06	5.45e-05
ENSGALG00000022166_PNKD	107.53	-2.44162	0.546966	-4.46393	8.05e-06	5.47e-05
ENSGALG00000012712_RBM24	683.642	2.0868	0.46769	4.46192	8.12e-06	5.52e-05
ENSGALG00000000419_LAMTOR5	549.052	-1.81784	0.407424	-4.46179	8.13e-06	5.52e-05
ENSGALG00000014881_FAM184A	221.342	1.9452	0.436018	4.46128	8.15e-06	5.53e-05
ENSGALG00000037467_NEU2	42.4393	3.68437	0.826057	4.46019	8.19e-06	5.55e-05
ENSGALG00000016969	1321.2	-2.61923	0.587293	-4.45983	8.2e-06	5.56e-05
ENSGALG00000009879	1480.93	-1.8446	0.413801	-4.4577	8.28e-06	5.61e-05
ENSGALG00000016391_CNKSR2	34.1475	7.23132	1.62265	4.45649	8.33e-06	5.64e-05
ENSGALG00000010975_TMTC2	24.9414	-7.83509	1.75878	-4.45485	8.4e-06	5.68e-05
ENSGALG00000027305_SKAP1	50.6101	6.22148	1.39705	4.45329	8.46e-06	5.72e-05
ENSGALG00000005815_TMEM41B	1567.7	-1.95416	0.43921	-4.44926	8.62e-06	5.82e-05
ENSGALG00000048239	211.621	2.07886	0.46755	4.4463	8.74e-06	5.9e-05
ENSGALG00000026465_TMEM100	48.5857	-5.33656	1.20085	-4.44401	8.83e-06	5.96e-05
ENSGALG00000040942_EFCAB5	277.765	2.41932	0.544493	4.44325	8.86e-06	5.98e-05
ENSGALG00000002046	24.4568	-7.84463	1.7664	-4.44103	8.95e-06	6.04e-05
ENSGALG00000031286_APIP	350.935	-1.89886	0.427779	-4.43889	9.04e-06	6.1e-05
ENSGALG00000016922_COMMD6	147.793	-2.16344	0.488014	-4.43316	9.29e-06	6.26e-05
ENSGALG00000005521_PER2	2872.92	1.49789	0.3379	4.43295	9.3e-06	6.26e-05
ENSGALG00000028115_SFN	26.844	8.39149	1.8943	4.42987	9.43e-06	6.35e-05
ENSGALG00000049768	29.1882	5.16279	1.16575	4.42872	9.48e-06	6.38e-05
ENSGALG00000044814_CCDC14	149.282	2.82236	0.637596	4.42656	9.57e-06	6.44e-05
ENSGALG00000015264_PPIP5K2	928.544	2.07352	0.468526	4.42563	9.62e-06	6.46e-05
ENSGALG00000001157_DENND1A	1017.55	-1.55185	0.350693	-4.42511	9.64e-06	6.47e-05
ENSGALG00000042651_KRIT1	1479.45	1.6509	0.373065	4.42522	9.63e-06	6.47e-05
ENSGALG00000007572_MMS19	692.82	1.63381	0.369288	4.42422	9.68e-06	6.49e-05
ENSGALG00000009415_SMOC1	57.1782	7.10546	1.60649	4.42297	9.74e-06	6.52e-05
ENSGALG00000033195_IGF2BP2	266.417	-2.39401	0.541275	-4.42291	9.74e-06	6.52e-05
ENSGALG00000037203_CTNNB1	3098.29	-1.81223	0.409723	-4.42306	9.73e-06	6.52e-05
ENSGALG00000010809_BZW2	6068.77	-1.55928	0.35272	-4.42073	9.84e-06	6.59e-05
ENSGALG00000029260_H-RAS	1730.32	-2.04076	0.461653	-4.42055	9.84e-06	6.59e-05
ENSGALG00000014846_OXCT1	2721.08	1.65135	0.373787	4.41789	9.97e-06	6.67e-05
ENSGALG00000037014_TSNARE1	85.3025	2.63217	0.595835	4.41762	9.98e-06	6.67e-05
ENSGALG00000052555	43.1969	7.62323	1.72665	4.41504	1.01e-05	6.75e-05
ENSGALG00000005087_FAM83G	34.2908	4.92844	1.11648	4.41428	1.01e-05	6.77e-05
ENSGALG00000043006_PDIA4	4018.36	-2.07681	0.470574	-4.41335	1.02e-05	6.79e-05
ENSGALG00000030550_ATP2B1	3995.98	-1.51041	0.342299	-4.41255	1.02e-05	6.81e-05
ENSGALG00000011176_SCRN1	45.3714	-7.16669	1.62455	-4.41149	1.03e-05	6.84e-05
ENSGALG00000037642_SLC23A1	33.1985	7.26779	1.64804	4.40997	1.03e-05	6.89e-05
ENSGALG00000024332_CDC34	610.956	-2.67401	0.606429	-4.40944	1.04e-05	6.9e-05
ENSGALG00000009718_FAM53B	217.234	2.41209	0.547152	4.40845	1.04e-05	6.93e-05
ENSGALG00000010195	40.1904	4.03751	0.916416	4.40576	1.05e-05	7.01e-05
ENSGALG00000039173_RGMA	37.1462	4.18558	0.950083	4.40549	1.06e-05	7.02e-05
ENSGALG00000015775_UBE2J1	6551.74	1.55206	0.352361	4.40474	1.06e-05	7.04e-05
ENSGALG00000014103_FRYL	5813.77	1.49699	0.339949	4.40356	1.06e-05	7.07e-05
ENSGALG00000011436_TMBIM1	1758.67	-2.42311	0.550586	-4.40098	1.08e-05	7.15e-05
ENSGALG00000008756_PLEK	4016.07	1.84786	0.420016	4.39949	1.09e-05	7.2e-05
ENSGALG00000050475	58.2894	3.42049	0.777832	4.39746	1.1e-05	7.26e-05
ENSGALG00000001096_UQCR11	361.722	-2.17009	0.493718	-4.39541	1.11e-05	7.32e-05
ENSGALG00000002304_ADPRHL2	578.068	2.0073	0.456665	4.39557	1.1e-05	7.32e-05
ENSGALG00000003294_ATAD5	317.114	2.06666	0.470153	4.39572	1.1e-05	7.32e-05
ENSGALG00000037031	666.573	1.88039	0.427802	4.39548	1.11e-05	7.32e-05
ENSGALG00000054496	1026.97	1.59077	0.362106	4.3931	1.12e-05	7.39e-05
ENSGALG00000002643	11820.7	-1.86161	0.423839	-4.39227	1.12e-05	7.42e-05
ENSGALG00000006824_USP19	2705.82	1.49819	0.34122	4.3907	1.13e-05	7.46e-05
ENSGALG00000002124_ZDHHC8	114.591	2.5073	0.571254	4.38912	1.14e-05	7.51e-05
ENSGALG00000011046_SNX10	5682.1	-2.18703	0.498285	-4.38911	1.14e-05	7.51e-05
ENSGALG00000039606_CLN8	2627.98	-1.76387	0.401949	-4.38829	1.14e-05	7.54e-05
ENSGALG00000010214_JADE1	595.692	2.01221	0.458801	4.38581	1.16e-05	7.62e-05
ENSGALG00000029435_CYP7B1	23.4016	-7.78179	1.77504	-4.38402	1.17e-05	7.67e-05
ENSGALG00000050091	37.7287	7.45561	1.70061	4.38409	1.16e-05	7.67e-05
ENSGALG00000023616_LRRC31	104.626	3.97949	0.907963	4.38288	1.17e-05	7.71e-05
ENSGALG00000049287_ATP6V0E1	1443.5	-1.7547	0.400429	-4.38205	1.18e-05	7.73e-05
ENSGALG00000052643_C15orf48	1482.56	-1.69239	0.386254	-4.38156	1.18e-05	7.75e-05
ENSGALG00000003520_POLG2	221.444	2.26251	0.516446	4.38092	1.18e-05	7.77e-05
ENSGALG00000046720	122.856	-2.47283	0.564492	-4.38063	1.18e-05	7.77e-05
ENSGALG00000049463	38.9534	4.08011	0.931507	4.38012	1.19e-05	7.79e-05
ENSGALG00000032420_DPAGT1	767.026	-1.74959	0.399544	-4.37898	1.19e-05	7.82e-05
ENSGALG00000007777_SLC39A10	654.574	2.03646	0.465171	4.37787	1.2e-05	7.86e-05
ENSGALG00000002689_NUP35	147.162	2.42982	0.555085	4.37738	1.2e-05	7.87e-05
ENSGALG00000010967_DOCK7	1728.18	1.80692	0.412804	4.37718	1.2e-05	7.88e-05
ENSGALG00000005071_MPP1	3888.59	-2.00232	0.457527	-4.37639	1.21e-05	7.9e-05
ENSGALG00000001486_ZAP70	65.11	4.2495	0.971094	4.37599	1.21e-05	7.91e-05
ENSGALG00000026299	98.2946	-3.15291	0.720778	-4.37432	1.22e-05	7.97e-05
ENSGALG00000029702	1488.33	2.01862	0.461491	4.37414	1.22e-05	7.97e-05
ENSGALG00000054930	43.8195	3.82198	0.873927	4.37334	1.22e-05	8e-05
ENSGALG00000008990_RADX	689.061	1.71831	0.392985	4.37246	1.23e-05	8.02e-05
ENSGALG00000002850_RASA2	3478.64	1.46931	0.336096	4.37169	1.23e-05	8.04e-05
ENSGALG00000006352_CH25H	152.955	-4.20564	0.962018	-4.37168	1.23e-05	8.04e-05
ENSGALG00000052537	1586.47	-2.02196	0.462852	-4.36848	1.25e-05	8.16e-05
ENSGALG00000005998_RRAS	4245.82	2.33741	0.535445	4.36536	1.27e-05	8.27e-05
ENSGALG00000015112_ZNF521	115.841	4.81925	1.10406	4.36502	1.27e-05	8.28e-05
ENSGALG00000002646_FAM171B	28.4334	6.06957	1.39079	4.36413	1.28e-05	8.31e-05
ENSGALG00000004191_RIC8A	1006.31	-2.11568	0.484815	-4.36389	1.28e-05	8.32e-05
ENSGALG00000035134_UBOX5	394.015	1.78337	0.408688	4.36365	1.28e-05	8.32e-05
ENSGALG00000012033_SGSM3	260.258	2.06748	0.474199	4.35994	1.3e-05	8.46e-05
ENSGALG00000039432_P2RY13	93.0868	-2.89092	0.663414	-4.35764	1.31e-05	8.54e-05
ENSGALG00000017049_ALG5	451.26	-1.87188	0.42968	-4.35644	1.32e-05	8.58e-05
ENSGALG00000031388_KLHL5	983.97	-1.68372	0.386495	-4.35637	1.32e-05	8.58e-05
ENSGALG00000005515_CRYBB3	19.8206	7.95205	1.82637	4.35402	1.34e-05	8.67e-05
ENSGALG00000005543	52.0892	7.92422	1.82003	4.35391	1.34e-05	8.67e-05
ENSGALG00000048595	28.5566	5.08325	1.16776	4.35299	1.34e-05	8.7e-05
ENSGALG00000034971_SLC45A4	735.489	-1.97187	0.453037	-4.35256	1.35e-05	8.72e-05
ENSGALG00000000674_MYO1D	260.43	-2.58871	0.594797	-4.35226	1.35e-05	8.72e-05
ENSGALG00000047795	45.367	3.85622	0.886059	4.3521	1.35e-05	8.73e-05
ENSGALG00000046889	27.5638	5.39332	1.23937	4.35165	1.35e-05	8.74e-05
ENSGALG00000032922_GSTM2	1102	-1.80286	0.414493	-4.34955	1.36e-05	8.82e-05
ENSGALG00000008962_MSH2	420.491	1.70987	0.393232	4.34825	1.37e-05	8.87e-05
ENSGALG00000005205_RNFT1	1305.67	-2.11648	0.48676	-4.3481	1.37e-05	8.87e-05
ENSGALG00000009075_CD99L2	642.443	-1.88044	0.432566	-4.34718	1.38e-05	8.9e-05
ENSGALG00000016986_LCP1	27872.9	-2.26631	0.521443	-4.34622	1.39e-05	8.93e-05
ENSGALG00000029829_RNLS	33.5048	4.17053	0.959576	4.34623	1.38e-05	8.93e-05
ENSGALG00000006901_AATK	808.038	-2.51091	0.577867	-4.34514	1.39e-05	8.97e-05
ENSGALG00000006382_PTPRJ	7054.27	2.1058	0.484674	4.34477	1.39e-05	8.98e-05
ENSGALG00000035244	393.281	2.48446	0.571952	4.34383	1.4e-05	9.01e-05
ENSGALG00000016549_CTPS2	174.867	-2.02513	0.466366	-4.34235	1.41e-05	9.07e-05
ENSGALG00000017125_MICU2	356.122	-1.78577	0.411243	-4.34236	1.41e-05	9.07e-05
ENSGALG00000011990_USP53	380.715	1.79804	0.414243	4.34054	1.42e-05	9.14e-05
ENSGALG00000010836_AHR	7029.24	-2.34835	0.541569	-4.3362	1.45e-05	9.3e-05
ENSGALG00000037521_PRCP	9165.22	-2.15785	0.497634	-4.33622	1.45e-05	9.3e-05
ENSGALG00000052101	44.1637	-3.57199	0.823743	-4.3363	1.45e-05	9.3e-05
ENSGALG00000015069_B4GALT4	190.615	2.68219	0.618722	4.33505	1.46e-05	9.35e-05
ENSGALG00000016883_DOCK9	403.986	1.85934	0.429193	4.33218	1.48e-05	9.47e-05
ENSGALG00000032702_ITGA3	231.532	1.92024	0.443516	4.32958	1.49e-05	9.57e-05
ENSGALG00000000875_PHLPP2	1144.87	1.7569	0.40599	4.32746	1.51e-05	9.66e-05
ENSGALG00000033877_KANSL2	684.303	1.81959	0.420486	4.32735	1.51e-05	9.66e-05
ENSGALG00000031563_ECI1	504.241	-2.32861	0.538668	-4.32291	1.54e-05	9.85e-05
ENSGALG00000026761_LIN28B	19.4703	7.93665	1.83633	4.32202	1.55e-05	9.89e-05
ENSGALG00000011982_PDE5A	125.63	-2.30281	0.532938	-4.32097	1.55e-05	9.93e-05
ENSGALG00000012639_MTERF2	38.7898	3.70446	0.857571	4.31972	1.56e-05	9.98e-05
ENSGALG00000005331_GJC2	71.1784	-2.84166	0.65789	-4.31935	1.56e-05	9.99e-05
ENSGALG00000034512	48.0792	4.07147	0.943186	4.31672	1.58e-05	0.00010108
ENSGALG00000013083_ZPBP	29.1756	5.5306	1.28131	4.31635	1.59e-05	0.0001012
ENSGALG00000008452_IFT122	255.383	-1.91582	0.444151	-4.31345	1.61e-05	0.00010249
ENSGALG00000016105	204.684	1.95537	0.453346	4.3132	1.61e-05	0.00010255
ENSGALG00000008764_FAM171A1	30.3321	6.17316	1.43135	4.31281	1.61e-05	0.00010268
ENSGALG00000011683_CENPC	124.586	2.19903	0.51	4.31184	1.62e-05	0.00010308
ENSGALG00000001328_BSG	2741.98	-1.58546	0.367727	-4.31152	1.62e-05	0.00010318
ENSGALG00000008939_FUBP1	1477.84	1.73665	0.403079	4.30847	1.64e-05	0.00010456
ENSGALG00000049914	34.4195	3.91899	0.909873	4.30718	1.65e-05	0.00010512
ENSGALG00000037629_TRANK1	1436.98	-1.51558	0.351893	-4.30694	1.66e-05	0.00010518
ENSGALG00000010446_EFCAB14	1101.31	-1.60609	0.372992	-4.30596	1.66e-05	0.00010559
ENSGALG00000040957_AGO2	478.989	1.84437	0.428379	4.30547	1.67e-05	0.00010577
ENSGALG00000010798_DHCR24	662.584	-2.08464	0.484607	-4.3017	1.69e-05	0.00010753
ENSGALG00000007528_TCERG1	2544.9	1.43697	0.33438	4.29742	1.73e-05	0.00010957
ENSGALG00000003744_ADAM19	107.302	-2.83998	0.661126	-4.29567	1.74e-05	0.00011033
ENSGALG00000051645_CDC6	61.456	3.13073	0.728797	4.29575	1.74e-05	0.00011033
ENSGALG00000051597	130.755	2.33654	0.544159	4.29387	1.76e-05	0.00011118
ENSGALG00000012687_TPMT	407.732	-2.29083	0.533602	-4.29315	1.76e-05	0.00011148
ENSGALG00000049119_ZNF638	2064.67	1.50052	0.350108	4.28588	1.82e-05	0.00011513
ENSGALG00000027871_MAD2L1BP	251.343	2.1389	0.499078	4.28571	1.82e-05	0.00011516
ENSGALG00000048490	20.581	8.01699	1.87115	4.28452	1.83e-05	0.00011572
[truncated: 2,914 more rows]

## Sheet: B Cell vs Bursa - DESeq2 Result
Supplemental Table 5
Sheet 2: B Cell vs Bursa DESeq2 Results
gene_name	baseMean	log2FoldChange	lfcSE	stat	pvalue	padj
ENSGALG00000053144_U3	46925.1	-10.995	0.483161	-22.7565	1.24e-114	1.8e-110
ENSGALG00000047241_Metazoa_SRP	419621	-16.583	0.840137	-19.7384	1.01e-86	7.34e-83
ENSGALG00000010053_PTPRF	2772.48	8.33294	0.423204	19.6901	2.62e-86	1.27e-82
ENSGALG00000027407	2150.79	-7.67579	0.412072	-18.6273	1.93e-77	7.03e-74
ENSGALG00000028037_FOS	6485.74	-6.61432	0.363173	-18.2126	4.1e-74	1.2e-70
ENSGALG00000048539_BHLHE41	2256.24	-7.08214	0.394406	-17.9565	4.27e-72	1.04e-68
ENSGALG00000007114_APOA1	5513.6	10.3906	0.591251	17.5739	3.9e-69	8.12e-66
ENSGALG00000025695_SCARNA13	3671.62	-7.15149	0.408321	-17.5144	1.11e-68	2.03e-65
ENSGALG00000012538_NR4A2	1414.37	-6.53801	0.38235	-17.0996	1.5e-65	2.42e-62
ENSGALG00000045705	3345.31	6.29456	0.369349	17.0423	3.99e-65	5.81e-62
ENSGALG00000009594_RARRES1	4453.54	9.67412	0.571671	16.9225	3.07e-64	4.07e-61
ENSGALG00000012545_CYTIP	3452.42	-7.78925	0.464357	-16.7743	3.76e-63	4.57e-60
ENSGALG00000040360_DUSP1	7031.24	-5.29641	0.325243	-16.2845	1.27e-59	1.43e-56
ENSGALG00000021931_SNORA73	4551.37	-7.85216	0.482468	-16.275	1.49e-59	1.55e-56
ENSGALG00000038782_ZC3H12D	4635.23	-5.07414	0.319574	-15.8778	9.03e-57	8.77e-54
ENSGALG00000002643	2448.7	-6.80214	0.439374	-15.4815	4.63e-54	4.22e-51
ENSGALG00000050875_ITGB7	4244.08	-6.6449	0.441634	-15.0462	3.66e-51	3.13e-48
ENSGALG00000002549_RGS1	9796.05	-5.09226	0.338584	-15.0399	4.02e-51	3.26e-48
ENSGALG00000046032_CD83	6046.32	-4.92683	0.329357	-14.959	1.36e-50	1.04e-47
ENSGALG00000049356	2414.47	-5.73191	0.384989	-14.8885	3.91e-50	2.85e-47
ENSGALG00000007171	4129.12	-5.21956	0.350714	-14.8826	4.27e-50	2.96e-47
ENSGALG00000035584_COL3A1	7260.95	10.3526	0.703638	14.713	5.32e-49	3.52e-46
ENSGALG00000031496_SPINK5	2950.45	10.0298	0.683599	14.672	9.74e-49	6.17e-46
ENSGALG00000016881_GPR183	4350.78	-6.24595	0.426288	-14.652	1.31e-48	7.94e-46
ENSGALG00000043727_NR4A1	1870.76	-7.85837	0.548068	-14.3383	1.26e-46	7.35e-44
ENSGALG00000008756_PLEK	3019.04	-6.08338	0.428676	-14.1911	1.04e-45	5.69e-43
ENSGALG00000011930	1142.89	7.19649	0.507145	14.1902	1.05e-45	5.69e-43
ENSGALG00000042009_HMMR	1017.43	6.02377	0.429214	14.0344	9.6e-45	4.99e-42
ENSGALG00000032618_DUSP5	1810.64	-5.12841	0.368675	-13.9104	5.48e-44	2.75e-41
ENSGALG00000004613_P2RX5	2611.5	-6.03583	0.435222	-13.8684	9.84e-44	4.78e-41
ENSGALG00000025557_RNase_MRP	299190	-5.80677	0.419239	-13.8508	1.26e-43	5.92e-41
ENSGALG00000021656_PTPN22	2317.76	-4.5094	0.327865	-13.7538	4.83e-43	2.2e-40
ENSGALG00000012790_DSP	1193.86	6.97485	0.508382	13.7197	7.74e-43	3.42e-40
ENSGALG00000017025_CKAP2	1050.18	6.17744	0.450365	13.7165	8.09e-43	3.47e-40
ENSGALG00000011687	1298.58	6.13181	0.448788	13.663	1.69e-42	7.03e-40
ENSGALG00000025672_SNORD97	377.196	-6.24166	0.457286	-13.6494	2.04e-42	8.24e-40
ENSGALG00000032957_NOCT	1977.27	-4.33677	0.323553	-13.4036	5.76e-41	2.27e-38
ENSGALG00000011086_ACTA1	1281.58	9.51066	0.71247	13.3489	1.2e-40	4.61e-38
ENSGALG00000002175_KIF14	822.215	5.41036	0.405923	13.3285	1.58e-40	5.9e-38
ENSGALG00000008408_GAB3	612.943	-5.92176	0.444939	-13.3092	2.05e-40	7.46e-38
ENSGALG00000017933_U1	6646.81	-8.47001	0.637819	-13.2796	3.04e-40	1.08e-37
ENSGALG00000005338_RPS21	2014.83	-5.89426	0.445155	-13.2409	5.09e-40	1.77e-37
ENSGALG00000014727_PDE4D	6201.74	-4.96466	0.377683	-13.145	1.82e-39	6.16e-37
ENSGALG00000029378_ITGA9	629.814	7.68368	0.585339	13.1269	2.31e-39	7.65e-37
ENSGALG00000008233_BUB1	1492.3	6.07678	0.46346	13.1118	2.82e-39	9.13e-37
ENSGALG00000027983	1517.96	-5.52533	0.422121	-13.0895	3.78e-39	1.2e-36
ENSGALG00000030886_PTGDS	1291.68	9.8984	0.758809	13.0446	6.82e-39	2.11e-36
ENSGALG00000003881_ERCC6L	653.411	5.93531	0.456895	12.9905	1.38e-38	4.2e-36
ENSGALG00000027064_HIST1H3H	18153.9	4.14307	0.319986	12.9476	2.42e-38	7.2e-36
ENSGALG00000003473_SFRP1	861.009	6.2679	0.48465	12.9329	2.94e-38	8.56e-36
ENSGALG00000033304_MYBL1	889.28	7.65275	0.595336	12.8545	8.11e-38	2.32e-35
ENSGALG00000009641_COL1A2	1767.52	8.04662	0.628304	12.8069	1.5e-37	4.2e-35
ENSGALG00000039146_CCR4	488.316	-6.79847	0.532028	-12.7784	2.16e-37	5.95e-35
ENSGALG00000041140_HTRA1	637.514	5.56499	0.435776	12.7703	2.4e-37	6.48e-35
ENSGALG00000028664_CKS1B	1124.26	5.49518	0.430902	12.7527	3.01e-37	7.97e-35
ENSGALG00000002781_BRCA1	1750.6	4.9258	0.390383	12.6179	1.68e-36	4.38e-34
ENSGALG00000048212_H2A-VI	2127.72	4.92647	0.391483	12.5841	2.58e-36	6.6e-34
ENSGALG00000011811_SYNE2	1424.54	5.63635	0.450197	12.5197	5.82e-36	1.46e-33
ENSGALG00000041280_FOSB	620.619	-8.80176	0.705302	-12.4794	9.67e-36	2.39e-33
ENSGALG00000027747_TROJANZ	732.537	-4.94362	0.396678	-12.4626	1.19e-35	2.9e-33
ENSGALG00000036547	2124.12	-4.38671	0.352795	-12.4342	1.71e-35	4.07e-33
ENSGALG00000040832_CFD	1035.17	8.03719	0.647029	12.4217	1.99e-35	4.68e-33
ENSGALG00000010448_LTBP1	673.416	7.90901	0.638665	12.3837	3.2e-35	7.41e-33
ENSGALG00000015346_NFKBIZ	9539.66	-5.84847	0.475451	-12.3009	8.96e-35	2.04e-32
ENSGALG00000050350_HIST1H2B7	6010.46	4.94083	0.403141	12.2559	1.56e-34	3.5e-32
ENSGALG00000007356_MAP3K8	1156.91	-4.32822	0.354312	-12.2158	2.56e-34	5.65e-32
ENSGALG00000006520_MYH11	4125.68	10.4028	0.852027	12.2095	2.77e-34	6.02e-32
ENSGALG00000001183_MYH10	1081.28	4.68373	0.385404	12.1528	5.54e-34	1.19e-31
ENSGALG00000014729_DEPDC1B	491.107	6.87997	0.569215	12.0868	1.24e-33	2.62e-31
ENSGALG00000035733_CCR7	1766.09	-4.84048	0.402505	-12.0259	2.6e-33	5.41e-31
ENSGALG00000005321_LAMA5	614.584	7.94053	0.660609	12.02	2.79e-33	5.72e-31
ENSGALG00000033365_ALDH1A3	574.394	7.1116	0.594712	11.958	5.89e-33	1.19e-30
ENSGALG00000001583_TRAF1	1129.33	-4.69244	0.393775	-11.9165	9.71e-33	1.94e-30
ENSGALG00000035718_DOK1	13142.7	-4.99462	0.420169	-11.8872	1.38e-32	2.72e-30
ENSGALG00000013916_HYPK	788.628	4.60206	0.387748	11.8687	1.72e-32	3.34e-30
ENSGALG00000047316	1168.12	-6.88701	0.581835	-11.8367	2.52e-32	4.83e-30
ENSGALG00000050332	1348.5	-3.99653	0.338614	-11.8026	3.78e-32	7.16e-30
ENSGALG00000040426_CREG1	5229.99	-3.76843	0.319893	-11.7803	4.93e-32	9.21e-30
ENSGALG00000016687_P2RY8	6194.5	-5.27044	0.449413	-11.7274	9.23e-32	1.7e-29
ENSGALG00000033631_MYC	3411.43	-3.98169	0.340053	-11.709	1.15e-31	2.09e-29
ENSGALG00000015142_DSG2	415.079	6.84059	0.584457	11.7042	1.21e-31	2.18e-29
ENSGALG00000028928_LCAT	364.378	6.35262	0.54433	11.6705	1.8e-31	3.2e-29
ENSGALG00000013208_CENPE	3287.99	5.76688	0.494418	11.664	1.95e-31	3.42e-29
ENSGALG00000006982_EEF2K	2675.27	4.16236	0.356913	11.6621	1.99e-31	3.45e-29
ENSGALG00000013861_TNFAIP3	3656.73	-3.64994	0.313585	-11.6394	2.6e-31	4.45e-29
ENSGALG00000048349_PRC1	384.14	5.19542	0.449326	11.5627	6.37e-31	1.08e-28
ENSGALG00000015828_BACH1	2152.11	-4.24964	0.367621	-11.5598	6.58e-31	1.1e-28
ENSGALG00000050441	1120.58	-4.54011	0.39344	-11.5395	8.34e-31	1.38e-28
ENSGALG00000011747	4025.61	4.21903	0.366139	11.523	1.01e-30	1.65e-28
ENSGALG00000043329	5545.91	3.68388	0.320098	11.5086	1.19e-30	1.93e-28
ENSGALG00000006525_NCAPG2	491.264	4.79053	0.416449	11.5033	1.27e-30	2.03e-28
ENSGALG00000002728_SLC16A3	1622.85	-5.70884	0.496391	-11.5007	1.31e-30	2.07e-28
ENSGALG00000041555_COL1A1	1549.66	7.98096	0.699392	11.4113	3.67e-30	5.75e-28
ENSGALG00000001905_DTX2	1826.76	-3.85765	0.338746	-11.388	4.8e-30	7.44e-28
ENSGALG00000010891_ABCB11	538.359	-8.39486	0.738025	-11.3748	5.59e-30	8.57e-28
ENSGALG00000028501_DCK	777.053	4.59692	0.404325	11.3694	5.94e-30	9.02e-28
ENSGALG00000045596	630.457	-5.49204	0.484124	-11.3443	7.92e-30	1.19e-27
ENSGALG00000013803_ADGRG6	814.346	4.67011	0.413341	11.2984	1.34e-29	1.99e-27
ENSGALG00000026590_KLF13	1547.35	-4.44796	0.394291	-11.2809	1.63e-29	2.38e-27
ENSGALG00000045842	1062.64	4.65819	0.412938	11.2806	1.64e-29	2.38e-27
ENSGALG00000011214_SERPINH1	395.511	7.01325	0.622833	11.2603	2.06e-29	2.97e-27
ENSGALG00000015770_APP	1921.84	3.8727	0.344621	11.2376	2.67e-29	3.81e-27
ENSGALG00000000608_CDH1	660.508	7.40072	0.658981	11.2305	2.89e-29	4.08e-27
ENSGALG00000035016_ID2	2010.95	-4.65032	0.415962	-11.1797	5.13e-29	7.18e-27
ENSGALG00000014824_PTGER4	613.419	-5.47091	0.491401	-11.1333	8.64e-29	1.2e-26
ENSGALG00000007768_AURKA	664.9	4.53667	0.408417	11.1079	1.15e-28	1.58e-26
ENSGALG00000039216_COL6A2	1345.79	10.2722	0.926628	11.0856	1.47e-28	2.01e-26
ENSGALG00000027188_SREBF1	1633.63	-3.9632	0.358	-11.0704	1.75e-28	2.36e-26
ENSGALG00000007354_CIT	703.812	4.44309	0.401586	11.0639	1.88e-28	2.51e-26
ENSGALG00000038069_CCR8	477.887	-7.04419	0.636954	-11.0592	1.98e-28	2.62e-26
ENSGALG00000014425_NCAPG	1490.92	4.20508	0.382047	11.0067	3.55e-28	4.66e-26
ENSGALG00000052273	351.567	-6.60834	0.601248	-10.991	4.22e-28	5.49e-26
ENSGALG00000052326	3348.94	-4.622	0.420724	-10.9858	4.47e-28	5.77e-26
ENSGALG00000049402	447.035	6.2585	0.571613	10.9488	6.73e-28	8.6e-26
ENSGALG00000034970	611.764	-4.21344	0.38528	-10.9361	7.75e-28	9.82e-26
ENSGALG00000013568_NR4A3	1346.99	-5.47648	0.503676	-10.873	1.55e-27	1.95e-25
ENSGALG00000011329_AFDN	542.91	4.46649	0.411005	10.8672	1.65e-27	2.06e-25
ENSGALG00000025751_NMRK2	1653.39	3.53524	0.325656	10.8558	1.87e-27	2.31e-25
ENSGALG00000025996	14323.1	4.93933	0.456716	10.8149	2.93e-27	3.56e-25
ENSGALG00000035623_LIMD1	1193.53	-4.40321	0.407147	-10.8148	2.93e-27	3.56e-25
ENSGALG00000009690_CENPF	4296.43	5.84258	0.541345	10.7927	3.73e-27	4.49e-25
ENSGALG00000032997_EMILIN2	359.169	6.01751	0.559291	10.7592	5.36e-27	6.41e-25
ENSGALG00000005194_CD72	10807.5	3.82836	0.356004	10.7537	5.69e-27	6.74e-25
ENSGALG00000002904_REEP3	7433.04	-4.06166	0.379007	-10.7166	8.51e-27	1e-24
ENSGALG00000003748_ANO5	2838.54	-3.9226	0.36673	-10.6961	1.06e-26	1.24e-24
ENSGALG00000008969_EPCAM	511.111	7.17391	0.671196	10.6883	1.16e-26	1.34e-24
ENSGALG00000033234_JAK3	4689.16	-3.40816	0.318981	-10.6845	1.2e-26	1.38e-24
ENSGALG00000008095_KIF23	1079.85	4.22658	0.395637	10.683	1.22e-26	1.39e-24
ENSGALG00000015056_LAMA3	415.447	7.77503	0.729098	10.6639	1.5e-26	1.7e-24
ENSGALG00000014970_FSTL1	789.076	5.17546	0.48589	10.6515	1.72e-26	1.92e-24
ENSGALG00000009963_LYZ	911.336	4.32883	0.408893	10.5867	3.43e-26	3.82e-24
ENSGALG00000014324_SLC2A14	8327.14	-4.60162	0.434957	-10.5795	3.71e-26	4.1e-24
ENSGALG00000035030_KIF20A	880.63	5.10864	0.483088	10.575	3.89e-26	4.26e-24
ENSGALG00000015030_NPC1	2622.64	-3.41142	0.322621	-10.5741	3.93e-26	4.27e-24
ENSGALG00000039583_MITF	1889.5	-3.38207	0.32039	-10.5561	4.76e-26	5.14e-24
ENSGALG00000016289_DST	1523.36	6.53046	0.619095	10.5484	5.17e-26	5.53e-24
ENSGALG00000043597_RAD54B	304.959	5.62221	0.533293	10.5424	5.5e-26	5.85e-24
ENSGALG00000008367_MDK	780.517	5.28096	0.504052	10.477	1.1e-25	1.16e-23
ENSGALG00000008677_VIM	12698.1	-3.65342	0.350166	-10.4334	1.75e-25	1.82e-23
ENSGALG00000027490_CATHB1	13627.7	15.6257	1.49759	10.4339	1.74e-25	1.82e-23
ENSGALG00000004444_SHCBP1	493.302	5.25254	0.503581	10.4304	1.8e-25	1.86e-23
ENSGALG00000037655_BCL9	373.769	5.23532	0.502107	10.4267	1.87e-25	1.92e-23
ENSGALG00000036142_LOXL3	1305.6	-4.83384	0.464599	-10.4043	2.37e-25	2.41e-23
ENSGALG00000015441_CD247	602.044	-4.13279	0.398715	-10.3653	3.57e-25	3.61e-23
ENSGALG00000027864_NFKBIA	7668.61	-3.18124	0.30721	-10.3553	3.96e-25	3.98e-23
ENSGALG00000010036_FOSL2	827.512	-4.2609	0.412174	-10.3376	4.76e-25	4.72e-23
ENSGALG00000036798_COL4A1	1148.21	10.4296	1.00887	10.3379	4.75e-25	4.72e-23
ENSGALG00000035244	3846.94	3.48278	0.336981	10.3352	4.88e-25	4.81e-23
ENSGALG00000040348_EHBP1	2697.1	4.01718	0.389058	10.3254	5.41e-25	5.29e-23
ENSGALG00000010356_RAD54L	740.79	5.12511	0.496459	10.3233	5.53e-25	5.37e-23
ENSGALG00000044226	5051.77	-5.68881	0.551951	-10.3067	6.57e-25	6.34e-23
ENSGALG00000033781_FEN1	2523.55	3.92183	0.381116	10.2904	7.79e-25	7.46e-23
ENSGALG00000035998_HINTW	631.173	-9.88974	0.961902	-10.2814	8.54e-25	8.14e-23
ENSGALG00000008164_ADAMTS7	287.67	6.72414	0.654191	10.2786	8.8e-25	8.33e-23
ENSGALG00000004195_KIF4B	3123.83	4.95279	0.482533	10.2642	1.02e-24	9.61e-23
ENSGALG00000011306_DES	1507.17	10.0996	0.985349	10.2498	1.19e-24	1.11e-22
ENSGALG00000002701_DNAJC9	912.909	3.97686	0.388166	10.2453	1.24e-24	1.15e-22
ENSGALG00000012836	299.124	4.71239	0.460944	10.2233	1.56e-24	1.44e-22
ENSGALG00000001616_CDC45	1073.28	4.54101	0.444732	10.2107	1.78e-24	1.63e-22
ENSGALG00000016919_ACOD1	352.55	-5.10815	0.501949	-10.1766	2.52e-24	2.3e-22
ENSGALG00000025810_CCNB3	699.07	4.59416	0.451607	10.1729	2.62e-24	2.37e-22
ENSGALG00000012342_SASH1	387.467	4.48029	0.440941	10.1608	2.97e-24	2.67e-22
ENSGALG00000006639_CEP55	314.814	5.2173	0.51396	10.1512	3.27e-24	2.93e-22
ENSGALG00000030969_CLEC3B	328.679	7.04278	0.69483	10.136	3.83e-24	3.4e-22
ENSGALG00000036189_ANGPT2	289.451	7.42519	0.733361	10.1249	4.29e-24	3.78e-22
ENSGALG00000005974_COL6A1	966.898	10.1865	1.00644	10.1213	4.44e-24	3.89e-22
ENSGALG00000020575_ERMN	235.059	-7.20968	0.712352	-10.121	4.46e-24	3.89e-22
ENSGALG00000015705	264.953	5.29427	0.523172	10.1196	4.52e-24	3.92e-22
ENSGALG00000001951	469.841	-4.36487	0.431819	-10.1081	5.09e-24	4.38e-22
ENSGALG00000011740_MGP	581.007	9.49926	0.940069	10.1049	5.26e-24	4.51e-22
ENSGALG00000025650_RNaseP_nuc	132994	-4.05768	0.401915	-10.0959	5.76e-24	4.91e-22
ENSGALG00000040260	2184.56	3.69215	0.366466	10.075	7.13e-24	6.04e-22
ENSGALG00000007093_CYTH1	3527.23	-3.13993	0.311681	-10.0742	7.19e-24	6.04e-22
ENSGALG00000046408_RAG2	233.008	5.89644	0.58532	10.0739	7.21e-24	6.04e-22
ENSGALG00000043641_JUND	6406.8	-4.78987	0.476006	-10.0626	8.08e-24	6.73e-22
ENSGALG00000001491_NCAPD3	555.184	3.97688	0.395321	10.0599	8.31e-24	6.88e-22
ENSGALG00000033630_LRP12	4329.19	-3.2832	0.327022	-10.0397	1.02e-23	8.4e-22
ENSGALG00000003261_PTRF	695.817	5.47615	0.54606	10.0285	1.14e-23	9.35e-22
ENSGALG00000003412	1582.86	-3.28461	0.327671	-10.0241	1.19e-23	9.72e-22
ENSGALG00000002546_COL5A1	549.216	8.6232	0.861639	10.0079	1.41e-23	1.14e-21
ENSGALG00000007744_CASS4	977.817	-4.58823	0.459406	-9.98732	1.73e-23	1.39e-21
ENSGALG00000026736_OGN	332.172	7.44498	0.745606	9.98514	1.77e-23	1.42e-21
ENSGALG00000004184_SPARC	1038.17	6.53956	0.654985	9.98429	1.79e-23	1.42e-21
ENSGALG00000027961_PCASP2	2924.37	-3.10732	0.311716	-9.96843	2.1e-23	1.66e-21
ENSGALG00000037453_TERF1	543.346	4.8286	0.484704	9.96194	2.24e-23	1.76e-21
ENSGALG00000000791	598.173	5.5684	0.561825	9.91128	3.72e-23	2.91e-21
ENSGALG00000008957_MSH6	2303.56	3.25412	0.328488	9.90635	3.91e-23	3.04e-21
ENSGALG00000032701_LY96	1528.86	-4.72702	0.477475	-9.90004	4.16e-23	3.22e-21
ENSGALG00000004167	5244.63	-3.55808	0.359445	-9.89881	4.21e-23	3.25e-21
ENSGALG00000038926	1943.9	-3.21849	0.32521	-9.89665	4.3e-23	3.3e-21
ENSGALG00000006054_CALCA	477.854	-5.10023	0.516396	-9.8766	5.26e-23	4.01e-21
ENSGALG00000046965_NNF1	1225.33	3.41162	0.34573	9.86787	5.74e-23	4.35e-21
ENSGALG00000006453_TF	3679.05	3.8305	0.388497	9.8598	6.22e-23	4.69e-21
ENSGALG00000005806_KIF24	345.934	5.59647	0.56846	9.84496	7.21e-23	5.41e-21
ENSGALG00000026449	457.497	4.55736	0.463765	9.82688	8.63e-23	6.44e-21
ENSGALG00000006642_ADORA2A	1045.95	-4.5675	0.46531	-9.81603	9.61e-23	7.14e-21
ENSGALG00000035701_SMAD3	705.843	3.66556	0.373714	9.80847	1.04e-22	7.66e-21
ENSGALG00000017272_VWF	553.964	9.33572	0.952383	9.80249	1.1e-22	8.08e-21
ENSGALG00000000736_MATK	1799.65	-4.52944	0.462539	-9.79258	1.21e-22	8.87e-21
ENSGALG00000042418_CHEK1	420.018	4.10931	0.420593	9.77029	1.51e-22	1.1e-20
ENSGALG00000027641_DUSP14	936.04	-5.06249	0.518695	-9.76005	1.67e-22	1.21e-20
ENSGALG00000006840	4873.15	-2.99884	0.307485	-9.75278	1.79e-22	1.29e-20
ENSGALG00000014801_NDC80	1086.27	3.72819	0.382455	9.74805	1.88e-22	1.35e-20
ENSGALG00000009480_DOCK4	285.525	4.76565	0.489593	9.73391	2.16e-22	1.54e-20
ENSGALG00000016817_RASA3	4560.67	-3.42393	0.352589	-9.71081	2.71e-22	1.93e-20
ENSGALG00000004767_ODF2	1437.62	3.38156	0.348627	9.69967	3.02e-22	2.14e-20
ENSGALG00000011275_DEPDC1	253.223	5.17321	0.533616	9.69463	3.18e-22	2.24e-20
ENSGALG00000011342_FGD6	1100.33	-3.45394	0.356367	-9.69209	3.26e-22	2.28e-20
ENSGALG00000039023	279.015	-8.27314	0.854054	-9.68691	3.43e-22	2.39e-20
ENSGALG00000009839_PPIG	2628.49	3.08013	0.317984	9.68641	3.44e-22	2.39e-20
ENSGALG00000009157_ECT2	626.406	5.20553	0.537705	9.68102	3.63e-22	2.51e-20
ENSGALG00000031975_UBE2H	3814.49	-3.16299	0.32719	-9.66714	4.16e-22	2.86e-20
ENSGALG00000014788_CENPH	634.985	4.32418	0.447467	9.66368	4.3e-22	2.94e-20
ENSGALG00000010229_ABCD4	521.436	-4.01661	0.415669	-9.66302	4.33e-22	2.95e-20
ENSGALG00000034693_MLLT6	1877.74	-4.64632	0.481588	-9.64793	5.02e-22	3.4e-20
ENSGALG00000031571_H2A-VI	6279.36	3.61215	0.375325	9.62406	6.33e-22	4.27e-20
ENSGALG00000030075	278.224	7.3766	0.766799	9.62	6.58e-22	4.42e-20
ENSGALG00000016931_BORA	290.877	4.97583	0.517296	9.61893	6.65e-22	4.45e-20
ENSGALG00000036395	234.129	-4.80597	0.500343	-9.60536	7.59e-22	5.05e-20
ENSGALG00000038969	5704.67	4.40034	0.458589	9.59539	8.36e-22	5.54e-20
ENSGALG00000031735_CD5	379.375	-4.13176	0.430794	-9.59104	8.72e-22	5.75e-20
ENSGALG00000026914_DOK3	1239.15	-3.71751	0.387867	-9.58451	9.29e-22	6.1e-20
ENSGALG00000003939_KLF2	7050.52	-5.43622	0.569493	-9.54573	1.35e-21	8.83e-20
ENSGALG00000004162_SLC16A6	763.2	-4.9054	0.513995	-9.54368	1.38e-21	8.97e-20
ENSGALG00000006267_TPX2	2353.55	4.46231	0.467833	9.53826	1.45e-21	9.4e-20
ENSGALG00000027793_SCN9A	301.473	5.09408	0.534386	9.53259	1.53e-21	9.89e-20
ENSGALG00000017462_FNIP1	7530.7	-3.04135	0.319118	-9.53049	1.57e-21	1e-19
ENSGALG00000032398_ASPM	6118.54	4.80786	0.504735	9.52552	1.64e-21	1.05e-19
ENSGALG00000034213_TNFRSF1B	4290.51	-4.90857	0.515479	-9.52236	1.69e-21	1.08e-19
ENSGALG00000014455_LPAR5	3313.91	-3.31429	0.348235	-9.5174	1.78e-21	1.12e-19
ENSGALG00000013371_S1PR4	187.154	-5.38875	0.566618	-9.51038	1.9e-21	1.2e-19
ENSGALG00000016843_COL4A2	534.491	8.90826	0.938061	9.49646	2.17e-21	1.36e-19
ENSGALG00000015409_PROS1	248.81	7.48802	0.789577	9.48358	2.46e-21	1.54e-19
ENSGALG00000038155_AP3M2	1723.62	-3.02895	0.319517	-9.47977	2.55e-21	1.59e-19
ENSGALG00000013579_FAT1	379.979	8.04546	0.851227	9.4516	3.34e-21	2.06e-19
ENSGALG00000030363_IFNAR1	2814.02	-3.24576	0.343393	-9.45203	3.32e-21	2.06e-19
ENSGALG00000043618_SLC40A1	4209.62	4.95665	0.525116	9.43915	3.76e-21	2.31e-19
ENSGALG00000003670_MAFB	745.906	4.24571	0.451151	9.41084	4.92e-21	3.01e-19
ENSGALG00000012345_UST	1993.58	-3.56033	0.379291	-9.3868	6.19e-21	3.77e-19
ENSGALG00000007025_CPNE8	344.881	4.21008	0.451497	9.32471	1.11e-20	6.76e-19
ENSGALG00000043754_GLUL	184.093	5.53646	0.593945	9.3215	1.15e-20	6.93e-19
ENSGALG00000011902_TAGLN	812.675	8.94245	0.959483	9.32008	1.16e-20	7e-19
ENSGALG00000001076_LIMK1	994.082	-3.48544	0.374015	-9.31897	1.17e-20	7.04e-19
ENSGALG00000042351_PIK3R6	5422.27	-3.24443	0.348171	-9.31849	1.18e-20	7.05e-19
ENSGALG00000016442_RRM2	1622.79	5.23951	0.56237	9.31683	1.2e-20	7.13e-19
ENSGALG00000040561_GPR171	2292.03	-2.94164	0.315965	-9.31002	1.28e-20	7.57e-19
ENSGALG00000052649_HIST1H2B5	1087.11	3.17739	0.341549	9.3029	1.37e-20	8.06e-19
ENSGALG00000014862_HMGCS1	3928.72	-3.37378	0.363195	-9.28918	1.55e-20	9.13e-19
ENSGALG00000004662_DISP3	604.037	-4.6089	0.496623	-9.28048	1.69e-20	9.87e-19
ENSGALG00000012357_CXCR4	24816.1	-3.71051	0.400108	-9.27378	1.8e-20	1.05e-18
ENSGALG00000013420_FOXM1	856.871	4.77032	0.514944	9.26377	1.97e-20	1.15e-18
ENSGALG00000005283_SLC25A36	4479.83	-3.31271	0.357996	-9.25349	2.17e-20	1.26e-18
ENSGALG00000048771	2388.76	4.84439	0.523542	9.25311	2.18e-20	1.26e-18
ENSGALG00000030008_HHEX	3488.31	-3.43087	0.370797	-9.25267	2.19e-20	1.26e-18
ENSGALG00000023950_CR1L	1494.9	-4.76671	0.515246	-9.25133	2.22e-20	1.27e-18
ENSGALG00000003580_MMP2	720.518	10.3466	1.11868	9.24892	2.27e-20	1.29e-18
ENSGALG00000028225_SLC17A9	1248.44	5.31659	0.575104	9.24458	2.36e-20	1.34e-18
ENSGALG00000007418_CD3D	1038.35	-3.98231	0.431035	-9.23894	2.49e-20	1.41e-18
ENSGALG00000013624_FAM65B	4336.65	-4.54934	0.492908	-9.2296	2.72e-20	1.53e-18
ENSGALG00000006992_MMP9	310.986	-6.93382	0.751977	-9.22079	2.95e-20	1.65e-18
ENSGALG00000034868_KRT7	1497.27	6.60453	0.716435	9.2186	3.01e-20	1.68e-18
ENSGALG00000054083_H2A-VI	5128.13	4.42881	0.480535	9.21641	3.07e-20	1.71e-18
ENSGALG00000016954_RGCC	314.962	8.66357	0.94012	9.21539	3.1e-20	1.71e-18
ENSGALG00000054793_NCAPH2	726.76	3.48974	0.378688	9.21532	3.1e-20	1.71e-18
ENSGALG00000008293_SH3PXD2A	346.72	6.32051	0.685974	9.21391	3.14e-20	1.73e-18
ENSGALG00000036645_KIF15	3137	5.19525	0.564222	9.2078	3.33e-20	1.82e-18
ENSGALG00000007324_TP63	183.533	5.6365	0.613307	9.19034	3.92e-20	2.14e-18
ENSGALG00000004266_TNFAIP8L1	1052.19	4.02302	0.437871	9.18768	4.01e-20	2.18e-18
ENSGALG00000015908_COL12A1	228.602	6.45474	0.703217	9.17887	4.36e-20	2.36e-18
ENSGALG00000028685_SEMA5A	284.704	7.662	0.835032	9.1757	4.49e-20	2.42e-18
ENSGALG00000043283_LGI2	220.629	7.04333	0.767637	9.17533	4.5e-20	2.42e-18
ENSGALG00000011203_HPSE	2349	-5.70033	0.622605	-9.15562	5.4e-20	2.89e-18
ENSGALG00000003584_KPNA2	2107.02	4.43418	0.484348	9.15495	5.44e-20	2.9e-18
ENSGALG00000007609_ARHGAP19	925.906	4.51534	0.493249	9.15427	5.47e-20	2.91e-18
ENSGALG00000033171_TGM4	365.934	4.79574	0.523958	9.15291	5.54e-20	2.94e-18
ENSGALG00000015355_CD47	7691.88	-2.80661	0.308014	-9.11196	8.09e-20	4.27e-18
ENSGALG00000008437_NET1	766.844	3.45746	0.379624	9.10759	8.42e-20	4.43e-18
ENSGALG00000005763_VILL	178.238	6.14161	0.674681	9.10299	8.79e-20	4.61e-18
ENSGALG00000012704_MYLIP	8145.06	-3.92266	0.430963	-9.10207	8.86e-20	4.63e-18
ENSGALG00000014753_CENPK	266.482	4.92676	0.54141	9.09986	9.05e-20	4.71e-18
ENSGALG00000011806	512.995	9.27553	1.0196	9.0972	9.27e-20	4.81e-18
ENSGALG00000027454_CENPW	237.284	4.90959	0.539939	9.09286	9.65e-20	4.98e-18
ENSGALG00000009158_CDC42BPA	350.969	4.7312	0.520662	9.08691	1.02e-19	5.25e-18
ENSGALG00000010256_TIPARP	4141.59	-4.26631	0.469864	-9.07989	1.09e-19	5.58e-18
ENSGALG00000009731_ARHGAP11B	1301.7	3.73585	0.411499	9.07865	1.1e-19	5.62e-18
ENSGALG00000007537_INCENP	2214.15	5.16295	0.568827	9.07648	1.12e-19	5.69e-18
ENSGALG00000015712_SLBP	967.41	4.35194	0.479472	9.07652	1.12e-19	5.69e-18
ENSGALG00000015884_MIS18A	404.239	3.65009	0.402339	9.07218	1.17e-19	5.9e-18
ENSGALG00000036856_CBX5	587.305	3.67421	0.40507	9.07056	1.18e-19	5.97e-18
ENSGALG00000002615_DEF6	2339.02	-2.85054	0.314334	-9.06852	1.21e-19	6.06e-18
ENSGALG00000015377_PHLDB2	184.85	6.36363	0.702156	9.06297	1.27e-19	6.36e-18
ENSGALG00000030719_CLMN	281.994	7.99343	0.883433	9.04815	1.45e-19	7.26e-18
ENSGALG00000012165_DLGAP5	1887.02	5.35586	0.592128	9.0451	1.5e-19	7.44e-18
ENSGALG00000026167_PIK3R5	3655.7	-3.14469	0.347724	-9.04366	1.52e-19	7.51e-18
ENSGALG00000053919_LRRC18	226.603	4.49146	0.496687	9.04284	1.53e-19	7.54e-18
ENSGALG00000037735_CenpA	170.545	6.54346	0.724469	9.03207	1.68e-19	8.29e-18
ENSGALG00000053262_HIST2H4B	5242.61	3.77052	0.417873	9.02312	1.83e-19	8.97e-18
ENSGALG00000004161_CCNB1	1626.4	4.00653	0.444067	9.02236	1.84e-19	9e-18
ENSGALG00000015109_TJP2	396.275	4.31773	0.478654	9.02057	1.87e-19	9.12e-18
ENSGALG00000008584_NUSAP1	1840.37	4.94426	0.548637	9.01189	2.03e-19	9.84e-18
ENSGALG00000002055_HES4	626.225	-3.35589	0.372526	-9.00847	2.09e-19	1.01e-17
ENSGALG00000030597_KIF11	2867.98	3.62892	0.403078	9.00302	2.2e-19	1.06e-17
ENSGALG00000005118_FAM124B	277.404	-5.35382	0.594904	-8.99947	2.27e-19	1.09e-17
ENSGALG00000034735	2771.13	-2.91832	0.324568	-8.99138	2.44e-19	1.17e-17
ENSGALG00000040086_HNRNPKL	263.227	-8.57375	0.954603	-8.98149	2.67e-19	1.28e-17
ENSGALG00000048097	1151.15	13.4942	1.50393	8.97261	2.9e-19	1.38e-17
ENSGALG00000015252_ST3GAL6	1060.84	-3.27988	0.365643	-8.97016	2.96e-19	1.41e-17
ENSGALG00000011881_CCNA2	1483.21	3.83235	0.427452	8.96556	3.09e-19	1.46e-17
ENSGALG00000001126_CHAF1A	1054.67	3.04417	0.339805	8.95855	3.29e-19	1.55e-17
ENSGALG00000009854_NEK2	1006.78	5.6322	0.628953	8.95489	3.4e-19	1.6e-17
ENSGALG00000007416_CD3E	824.748	-3.92969	0.439294	-8.94546	3.7e-19	1.74e-17
ENSGALG00000004728_RGL1	1837.47	3.19465	0.357603	8.93352	4.13e-19	1.93e-17
ENSGALG00000049101	175.88	5.56577	0.624024	8.91917	4.7e-19	2.19e-17
ENSGALG00000014085_TM7SF3	534.03	-3.5085	0.393389	-8.91867	4.72e-19	2.19e-17
ENSGALG00000034507_CHST2	1446.7	-3.81888	0.428333	-8.91567	4.85e-19	2.24e-17
ENSGALG00000008686_TRDMT1	738.584	-3.13947	0.352217	-8.91345	4.95e-19	2.28e-17
ENSGALG00000005897_HMCES	5716.78	4.21502	0.472916	8.91283	4.97e-19	2.29e-17
ENSGALG00000008930_B3GNT2	2530.12	-3.54521	0.397858	-8.91075	5.07e-19	2.32e-17
ENSGALG00000005521_PER2	2230.2	-3.32814	0.374717	-8.88174	6.58e-19	3.01e-17
ENSGALG00000052537	296.059	-8.73873	0.984797	-8.87363	7.08e-19	3.22e-17
ENSGALG00000016583_ESCO2	412.895	3.67261	0.414252	8.86565	7.61e-19	3.45e-17
ENSGALG00000008621_NRP2	2241.02	-3.05668	0.34521	-8.85457	8.4e-19	3.8e-17
ENSGALG00000034346_RDH10	300.936	4.06627	0.459361	8.85203	8.59e-19	3.88e-17
ENSGALG00000039228_ZFP36L1	5918.12	-2.99587	0.338828	-8.84186	9.41e-19	4.23e-17
ENSGALG00000031340_E2F7	161.667	5.84916	0.662798	8.82495	1.1e-18	4.91e-17
ENSGALG00000008698_MGME1	556.649	4.12879	0.46867	8.80959	1.26e-18	5.61e-17
ENSGALG00000002445_KIAA0319L	2835.91	-2.75529	0.312962	-8.8039	1.32e-18	5.89e-17
ENSGALG00000001938_SLC25A24	4754.29	-3.09862	0.352869	-8.78121	1.62e-18	7.18e-17
ENSGALG00000031112_COL5A2	735.994	4.23242	0.482039	8.78023	1.63e-18	7.22e-17
ENSGALG00000051786	267.824	-6.26884	0.71427	-8.77657	1.69e-18	7.44e-17
ENSGALG00000031546	242.876	7.78727	0.887641	8.77299	1.74e-18	7.66e-17
ENSGALG00000047714	558.894	3.68758	0.42056	8.76828	1.81e-18	7.96e-17
ENSGALG00000009448_IFRD1	5991.9	-2.68479	0.30627	-8.76607	1.85e-18	8.09e-17
ENSGALG00000009495_FGFR2	207.792	7.54109	0.860639	8.76221	1.91e-18	8.35e-17
ENSGALG00000032645_H2A-VI	4078.03	2.85009	0.325473	8.75675	2.01e-18	8.74e-17
ENSGALG00000006876_CTSA	3225.38	-2.80975	0.321247	-8.7464	2.2e-18	9.55e-17
ENSGALG00000014648_CETN3	294.236	4.09442	0.468325	8.7427	2.28e-18	9.84e-17
ENSGALG00000007665_POLE	656.636	3.4904	0.399316	8.74095	2.31e-18	9.96e-17
ENSGALG00000037913_KLF10	696.323	-3.20481	0.366952	-8.73361	2.47e-18	1.06e-16
ENSGALG00000001130_GALNT17	494.909	3.83654	0.439326	8.73278	2.48e-18	1.06e-16
ENSGALG00000000533_SRSF3	2761.95	2.78819	0.319307	8.73201	2.5e-18	1.07e-16
ENSGALG00000053653_ZNF467	644.468	-3.24788	0.372153	-8.72728	2.61e-18	1.11e-16
ENSGALG00000002201_PPL	493.309	5.27548	0.604755	8.72333	2.7e-18	1.15e-16
ENSGALG00000040662_HSF3	2247.46	-3.0246	0.347048	-8.71522	2.9e-18	1.23e-16
ENSGALG00000040035_ADRB2	950.724	-4.86795	0.559326	-8.70323	3.23e-18	1.36e-16
ENSGALG00000049017	152.641	-5.81473	0.6682	-8.70208	3.26e-18	1.37e-16
ENSGALG00000005042_IQSEC1	244.565	4.43502	0.50996	8.69679	3.41e-18	1.43e-16
ENSGALG00000001054_C20H20ORF24	1325.39	2.93815	0.337935	8.69443	3.49e-18	1.46e-16
ENSGALG00000036796_HYLS1	339.299	3.86422	0.444795	8.68764	3.7e-18	1.54e-16
ENSGALG00000031424_SDC2	220.712	7.30899	0.841694	8.68366	3.83e-18	1.6e-16
ENSGALG00000010491_PWWP2B	2677.63	-3.09203	0.356768	-8.66678	4.45e-18	1.85e-16
ENSGALG00000011190	1222.52	-5.40211	0.624159	-8.65502	4.93e-18	2.04e-16
ENSGALG00000025950_PRKCA	1793.33	2.98288	0.344765	8.65192	5.06e-18	2.09e-16
ENSGALG00000025958_U3	7213.23	-4.82326	0.557627	-8.64962	5.17e-18	2.12e-16
ENSGALG00000034271_UHRF1	3900.47	4.08536	0.472303	8.64987	5.16e-18	2.12e-16
ENSGALG00000017362_HAVCR1	6432.07	-4.43652	0.513055	-8.64726	5.27e-18	2.16e-16
ENSGALG00000040263	781.963	-13.2858	1.53755	-8.64089	5.58e-18	2.28e-16
ENSGALG00000007191_TK1	1412.03	4.2891	0.496754	8.63426	5.91e-18	2.41e-16
ENSGALG00000043711_AGO3	5879.61	-3.52262	0.408331	-8.62688	6.3e-18	2.56e-16
ENSGALG00000047320_MFAP5	262.857	8.30467	0.962946	8.62423	6.45e-18	2.61e-16
ENSGALG00000026311_C12orf75	579.321	-5.56278	0.645653	-8.61575	6.95e-18	2.8e-16
ENSGALG00000025590_SCARNA16	230.645	-10.0119	1.16244	-8.61281	7.13e-18	2.87e-16
ENSGALG00000041080_CHD7	2108.5	-3.34236	0.388259	-8.60857	7.4e-18	2.97e-16
ENSGALG00000049945	245.289	-4.50453	0.523474	-8.60506	7.63e-18	3.05e-16
ENSGALG00000041454_DNMT3A	3587.9	-4.01591	0.467158	-8.59646	8.22e-18	3.28e-16
ENSGALG00000003135_ANK3	244.329	7.5757	0.881823	8.59095	8.63e-18	3.43e-16
ENSGALG00000015115_MAMDC2	175.714	6.06505	0.706204	8.58825	8.83e-18	3.51e-16
ENSGALG00000048236	1034.31	-3.27243	0.381118	-8.5864	8.97e-18	3.55e-16
ENSGALG00000007582_DPYSL3	1568.97	5.59269	0.651415	8.58546	9.05e-18	3.57e-16
ENSGALG00000048190	647.162	-3.45945	0.404212	-8.55851	1.14e-17	4.5e-16
ENSGALG00000037322_HIST1H46	8909.5	2.82502	0.330582	8.54559	1.28e-17	5.02e-16
ENSGALG00000014412_CSTA	720.809	-6.53519	0.765223	-8.54024	1.34e-17	5.25e-16
ENSGALG00000040342_ADAMTS1	499.564	4.1792	0.489617	8.53566	1.39e-17	5.44e-16
ENSGALG00000028174_CAVIN2	523.789	5.44211	0.638389	8.52477	1.53e-17	5.96e-16
ENSGALG00000016138_DSCAM	257.757	5.44314	0.639445	8.5123	1.71e-17	6.62e-16
ENSGALG00000040833	1554.62	4.08656	0.480107	8.51177	1.71e-17	6.64e-16
ENSGALG00000035108_KDM7A	1954.59	-2.85029	0.335039	-8.50733	1.78e-17	6.88e-16
ENSGALG00000020986	823.453	-5.42844	0.638742	-8.49864	1.92e-17	7.39e-16
ENSGALG00000015691_SMC2	8868.28	5.04646	0.594132	8.49384	2e-17	7.69e-16
ENSGALG00000033178_KLF6	7251.59	-3.89185	0.458346	-8.49107	2.05e-17	7.85e-16
ENSGALG00000009723_FMN1	161.461	6.59024	0.776421	8.48798	2.1e-17	8.04e-16
ENSGALG00000003484_BARD1	553.977	4.09789	0.482905	8.48593	2.14e-17	8.16e-16
ENSGALG00000049379	177.586	-4.45492	0.525544	-8.47678	2.32e-17	8.81e-16
ENSGALG00000026607	397.563	-3.30591	0.390214	-8.47205	2.41e-17	9.15e-16
ENSGALG00000046729	1110.38	-8.67639	1.02436	-8.47008	2.45e-17	9.28e-16
ENSGALG00000026605_BAG2	222.717	4.71786	0.557349	8.46481	2.57e-17	9.68e-16
ENSGALG00000050169	463.153	-6.35882	0.751939	-8.45656	2.75e-17	1.04e-15
ENSGALG00000006035_PDE3B	6976.89	-2.72392	0.322444	-8.44773	2.97e-17	1.12e-15
ENSGALG00000008257_MERTK	249.558	4.04876	0.4795	8.4437	3.07e-17	1.15e-15
ENSGALG00000037778_NAB1	2304.95	-2.76033	0.327979	-8.41618	3.89e-17	1.45e-15
ENSGALG00000017073_BRCA2	8166.11	3.3845	0.402236	8.41421	3.96e-17	1.47e-15
ENSGALG00000039269_RNF213	5242.07	-3.37135	0.400835	-8.41083	4.07e-17	1.51e-15
ENSGALG00000051325	3416.71	2.8254	0.336356	8.40004	4.46e-17	1.65e-15
ENSGALG00000011276_BTG1	13915.4	-3.31693	0.395257	-8.39182	4.79e-17	1.77e-15
ENSGALG00000016348_SAT1	5595.27	-3.04839	0.364538	-8.36232	6.15e-17	2.27e-15
ENSGALG00000047761	459.611	-4.16863	0.49854	-8.36169	6.18e-17	2.27e-15
ENSGALG00000012292_BANK1	353.767	-4.22566	0.505574	-8.35815	6.37e-17	2.34e-15
ENSGALG00000035625_CEP192	720.025	3.2729	0.391624	8.35724	6.42e-17	2.35e-15
ENSGALG00000028612	216.098	8.01611	0.959334	8.35591	6.49e-17	2.37e-15
ENSGALG00000043758	206.038	-8.25528	0.988134	-8.35442	6.58e-17	2.4e-15
ENSGALG00000013993_VNN1	261.853	3.75668	0.449741	8.35299	6.66e-17	2.42e-15
ENSGALG00000015775_UBE2J1	5020.12	-3.08935	0.369879	-8.35234	6.69e-17	2.42e-15
ENSGALG00000037223	410.112	-4.65766	0.557641	-8.35243	6.69e-17	2.42e-15
ENSGALG00000049195	447.595	-3.30133	0.395353	-8.35034	6.81e-17	2.45e-15
ENSGALG00000034493_DCLK3	163.273	4.48423	0.537217	8.34714	6.99e-17	2.52e-15
ENSGALG00000009286_ATP5G3	1486.17	-3.26626	0.391767	-8.33725	7.6e-17	2.73e-15
ENSGALG00000033212_HSP90AA1	27996.2	3.22753	0.387561	8.3278	8.24e-17	2.95e-15
ENSGALG00000013710_SNX9	2641	-2.77217	0.333011	-8.32457	8.46e-17	3.02e-15
ENSGALG00000020210_CENPU	295.573	3.75339	0.450967	8.32298	8.58e-17	3.06e-15
ENSGALG00000040886	6690.18	-3.49109	0.419999	-8.31212	9.4e-17	3.34e-15
ENSGALG00000038393_DMB2	2412.09	-4.19621	0.504962	-8.30995	9.57e-17	3.39e-15
ENSGALG00000003681_TOP1	3067.78	2.67562	0.322054	8.30797	9.74e-17	3.43e-15
ENSGALG00000033471_CALD1	757.029	12.8714	1.54927	8.30806	9.73e-17	3.43e-15
ENSGALG00000041988_SIK1	2573.95	-4.14813	0.499709	-8.3011	1.03e-16	3.63e-15
ENSGALG00000035804_SQSTM1	1494.75	-3.06421	0.369425	-8.29454	1.09e-16	3.83e-15
ENSGALG00000046779	230.245	-4.00714	0.483522	-8.2874	1.16e-16	4.05e-15
ENSGALG00000049538_RPS28	5947.94	-4.26558	0.514788	-8.28608	1.17e-16	4.09e-15
ENSGALG00000016332_MCPH1	377.55	3.30766	0.399967	8.26985	1.34e-16	4.67e-15
ENSGALG00000002816_STK10	6615.64	-2.77174	0.335262	-8.26739	1.37e-16	4.76e-15
ENSGALG00000007125_PARD3	179.203	4.54165	0.549355	8.26725	1.37e-16	4.76e-15
ENSGALG00000043654	2648.22	-5.92781	0.717325	-8.26376	1.41e-16	4.88e-15
ENSGALG00000045185	522.206	4.87093	0.589494	8.26291	1.42e-16	4.91e-15
ENSGALG00000039872_PDLIM4	145.239	6.2292	0.754835	8.25241	1.55e-16	5.35e-15
ENSGALG00000030157_MCTP2	1613.97	-3.47552	0.421793	-8.23987	1.72e-16	5.92e-15
ENSGALG00000035237	175.724	4.48026	0.544296	8.23128	1.85e-16	6.35e-15
ENSGALG00000015193_CCDC80	210.583	6.97589	0.848421	8.2222	2e-16	6.83e-15
ENSGALG00000034549	210.6	4.24753	0.517071	8.21459	2.13e-16	7.26e-15
ENSGALG00000016447_PDIA6	3069.65	3.00159	0.36543	8.21387	2.14e-16	7.29e-15
ENSGALG00000000636_MDM4	2227.87	-2.59781	0.316412	-8.21022	2.21e-16	7.5e-15
ENSGALG00000000141_BLB1	5253.42	-3.54205	0.43153	-8.20812	2.25e-16	7.61e-15
ENSGALG00000010120_KIF2C	779.649	5.02775	0.612945	8.2026	2.35e-16	7.93e-15
ENSGALG00000043018_DLG5	241.201	4.53718	0.553134	8.20267	2.35e-16	7.93e-15
ENSGALG00000051266	940.47	3.74708	0.457587	8.18878	2.64e-16	8.88e-15
ENSGALG00000007386_LUC7L3	2978.43	3.39073	0.415248	8.16556	3.2e-16	1.07e-14
ENSGALG00000035589	1554.74	-2.79857	0.342996	-8.15917	3.37e-16	1.13e-14
ENSGALG00000004252	468.81	-3.18625	0.390685	-8.15554	3.48e-16	1.16e-14
ENSGALG00000013784_CDT1	793.344	3.3363	0.409379	8.14967	3.65e-16	1.22e-14
ENSGALG00000016546_RBBP7	1202.42	-2.93769	0.360485	-8.14927	3.66e-16	1.22e-14
ENSGALG00000019719_KRT24	484.525	12.2282	1.50065	8.14859	3.68e-16	1.22e-14
ENSGALG00000042471_IL2RA	844.422	-3.2692	0.401308	-8.14636	3.75e-16	1.24e-14
ENSGALG00000006110_PLK1	1482.08	5.35498	0.657398	8.14572	3.77e-16	1.25e-14
ENSGALG00000004205_SOAT1	1016.27	-2.82847	0.347861	-8.13102	4.26e-16	1.4e-14
ENSGALG00000010745_HMGB2	4165.4	4.7897	0.58913	8.13014	4.29e-16	1.41e-14
ENSGALG00000011182_DLL1	185.883	7.79766	0.959228	8.1291	4.32e-16	1.42e-14
ENSGALG00000049626_KIFC1	787.977	4.69671	0.577876	8.12753	4.38e-16	1.43e-14
ENSGALG00000016609_CENPO	193.872	4.0889	0.503385	8.12281	4.56e-16	1.49e-14
ENSGALG00000038089_EGFR	375.713	9.19864	1.13297	8.11903	4.7e-16	1.53e-14
ENSGALG00000012763_GNPTAB	3600.79	-2.60716	0.321217	-8.11651	4.8e-16	1.56e-14
ENSGALG00000034855_HK2	2753.48	-2.84126	0.350322	-8.11042	5.04e-16	1.64e-14
ENSGALG00000002667_OLFML2B	150.435	5.36113	0.661054	8.10997	5.06e-16	1.64e-14
ENSGALG00000026192_ST8SIA4	743.447	-2.81143	0.346683	-8.10952	5.08e-16	1.64e-14
ENSGALG00000052196	619.129	-3.22497	0.39804	-8.10213	5.4e-16	1.74e-14
ENSGALG00000010010_RHOQ	188.739	4.61922	0.570469	8.09724	5.62e-16	1.81e-14
ENSGALG00000014795_TGIF1	1286.96	-3.56994	0.441304	-8.08953	5.99e-16	1.92e-14
ENSGALG00000019322_TNFRSF13C	1366.59	-3.89595	0.481655	-8.08869	6.03e-16	1.93e-14
ENSGALG00000011469_IGFBP2	191.514	7.84886	0.97041	8.08818	6.06e-16	1.93e-14
ENSGALG00000004128_CYSLTR1	318.068	-3.44861	0.426476	-8.08629	6.15e-16	1.96e-14
ENSGALG00000009031_SESTD1	195.604	4.04532	0.500812	8.07752	6.61e-16	2.1e-14
ENSGALG00000003690_KRT14	294.017	9.0656	1.12266	8.07511	6.74e-16	2.14e-14
ENSGALG00000011823_FAT4	248.539	7.49122	0.928932	8.06433	7.36e-16	2.33e-14
ENSGALG00000012119_MARCO	148.578	6.47012	0.803059	8.05684	7.83e-16	2.47e-14
ENSGALG00000012756_PARPBP	149.436	7.06719	0.877189	8.05663	7.84e-16	2.47e-14
ENSGALG00000011078_PTPN13	175.063	5.45796	0.677679	8.0539	8.02e-16	2.52e-14
ENSGALG00000004193_ARSG	545.063	-3.28772	0.408391	-8.05043	8.25e-16	2.59e-14
ENSGALG00000047559_ST5	163.235	7.23531	0.899989	8.03934	9.03e-16	2.83e-14
ENSGALG00000012561_PKP4	365.75	3.25906	0.405427	8.0386	9.09e-16	2.84e-14
ENSGALG00000008538_GINS1	264.461	3.78006	0.470286	8.03779	9.15e-16	2.85e-14
ENSGALG00000006051_CDC7	261.415	4.07722	0.507695	8.03084	9.68e-16	3.01e-14
ENSGALG00000030826_CLCN7	1292.24	-2.68112	0.334172	-8.02319	1.03e-15	3.2e-14
ENSGALG00000054978	867.868	-3.62628	0.452162	-8.01987	1.06e-15	3.28e-14
ENSGALG00000031275_TUBB6	241.484	4.51061	0.562467	8.01933	1.06e-15	3.29e-14
ENSGALG00000005519_TLL2	229.99	3.90663	0.487307	8.01677	1.09e-15	3.35e-14
ENSGALG00000037989_IL10RB	1067.48	-2.6645	0.332623	-8.01058	1.14e-15	3.52e-14
ENSGALG00000009837_DTL	271.241	5.15263	0.644231	7.99811	1.26e-15	3.88e-14
ENSGALG00000008701_XDH	196.274	4.77117	0.596798	7.99463	1.3e-15	3.99e-14
ENSGALG00000035325_PMAIP1	1816.97	-3.07401	0.385041	-7.98359	1.42e-15	4.35e-14
ENSGALG00000026380_UBE2C	1157.18	4.69283	0.588069	7.98006	1.46e-15	4.47e-14
ENSGALG00000016556	141.667	5.51047	0.690686	7.97826	1.48e-15	4.52e-14
ENSGALG00000036086_TAGLN2	2527.82	-2.9782	0.373342	-7.97713	1.5e-15	4.56e-14
ENSGALG00000029706_RUFY1	3046.16	2.77454	0.347826	7.9768	1.5e-15	4.56e-14
ENSGALG00000008795_GPAM	574.593	-3.08761	0.387388	-7.97034	1.58e-15	4.79e-14
ENSGALG00000034274_GRAMD4	1125.45	-2.74665	0.344618	-7.97013	1.59e-15	4.79e-14
ENSGALG00000032672_KRT5	422.545	12.0246	1.51087	7.95875	1.74e-15	5.24e-14
ENSGALG00000039120_NBEAL2	5021.37	-3.91368	0.492122	-7.95266	1.83e-15	5.49e-14
ENSGALG00000012220_CDKN3	327.834	4.61412	0.580464	7.94902	1.88e-15	5.65e-14
ENSGALG00000011534_ZFYVE21	1635.26	-2.78017	0.350125	-7.9405	2.01e-15	6.04e-14
ENSGALG00000043799_DSCC1	412.078	4.07735	0.513571	7.93921	2.03e-15	6.09e-14
ENSGALG00000051776	471.208	12.1715	1.53456	7.93161	2.16e-15	6.46e-14
ENSGALG00000004816	1348.59	-2.89167	0.365391	-7.91392	2.49e-15	7.43e-14
ENSGALG00000011803_EMP1	1378.34	-4.59922	0.581169	-7.91374	2.5e-15	7.43e-14
ENSGALG00000005843_EEF1A2	151.813	7.30365	0.923438	7.9092	2.59e-15	7.69e-14
ENSGALG00000026970	2783.99	-3.55243	0.449445	-7.90402	2.7e-15	8e-14
ENSGALG00000044525_NFKBIE	1183.53	-3.05049	0.386048	-7.90184	2.75e-15	8.12e-14
ENSGALG00000005209_AQP1	250.43	8.8205	1.11646	7.90039	2.78e-15	8.2e-14
ENSGALG00000002786_PSTPIP1	1028.12	-3.07486	0.389685	-7.89063	3.01e-15	8.84e-14
ENSGALG00000004323_RASAL2	4534.91	-2.63259	0.333638	-7.89055	3.01e-15	8.84e-14
ENSGALG00000033705	396.916	-12.1853	1.54469	-7.88851	3.06e-15	8.96e-14
ENSGALG00000027069_TSC22D4	3198.27	-2.44706	0.31026	-7.88712	3.09e-15	9.05e-14
ENSGALG00000040665_METTL6	1063.22	-3.02495	0.383582	-7.88606	3.12e-15	9.11e-14
ENSGALG00000014933_HEXB	1820.79	-2.69347	0.341788	-7.88054	3.26e-15	9.48e-14
ENSGALG00000016635	431.154	12.0453	1.52845	7.88073	3.25e-15	9.48e-14
ENSGALG00000010610_SNX25	1720.23	-3.09861	0.393332	-7.87785	3.33e-15	9.67e-14
ENSGALG00000002682_BRD3	797.755	3.48867	0.44303	7.87458	3.42e-15	9.9e-14
ENSGALG00000048029	1210.73	-3.0719	0.390236	-7.8719	3.49e-15	1.01e-13
ENSGALG00000014692_LMNB1	1539.17	3.4266	0.435959	7.85991	3.84e-15	1.11e-13
ENSGALG00000037864_MYH1A	465.615	12.1573	1.54706	7.85836	3.89e-15	1.12e-13
ENSGALG00000010055_DAAM2	144.501	6.18343	0.786925	7.85772	3.91e-15	1.12e-13
ENSGALG00000000721_SLC41A1	941.221	-3.1017	0.39485	-7.85538	3.99e-15	1.14e-13
ENSGALG00000036095_BICC1	133.56	6.94811	0.884519	7.85524	3.99e-15	1.14e-13
ENSGALG00000051765	722.716	-3.36754	0.429223	-7.84566	4.31e-15	1.23e-13
ENSGALG00000049422_ATF3	1234.94	-4.92967	0.628682	-7.84128	4.46e-15	1.27e-13
ENSGALG00000006038_TGFBR3	164.555	5.40792	0.690154	7.83582	4.66e-15	1.33e-13
ENSGALG00000003015_SERPINF1	209.664	7.9828	1.01882	7.83535	4.68e-15	1.33e-13
ENSGALG00000042079_NID1	262.271	5.87348	0.749897	7.83239	4.79e-15	1.36e-13
ENSGALG00000004960_FBN1	1287.54	6.19502	0.793037	7.81177	5.64e-15	1.6e-13
ENSGALG00000003922_TOP2A	7161.58	4.60055	0.589892	7.79896	6.24e-15	1.76e-13
ENSGALG00000046938	361.435	-3.09242	0.396669	-7.79598	6.39e-15	1.8e-13
ENSGALG00000002570	473.589	-4.37212	0.560839	-7.79567	6.41e-15	1.8e-13
ENSGALG00000049536	221.267	-4.05725	0.520519	-7.79463	6.46e-15	1.81e-13
ENSGALG00000026734_GABPB2	415.441	3.34518	0.429832	7.78252	7.11e-15	1.99e-13
ENSGALG00000004553_SGPL1	5636.28	-2.40874	0.30955	-7.78142	7.17e-15	2.01e-13
ENSGALG00000011475_RPL37A	14170.1	-3.78013	0.485962	-7.77865	7.33e-15	2.04e-13
ENSGALG00000034288	815.978	4.0111	0.515642	7.77884	7.32e-15	2.04e-13
ENSGALG00000001702_EXOC3L1	722.727	3.72697	0.479338	7.77525	7.53e-15	2.09e-13
ENSGALG00000005016_ZNF608	2357.51	-2.51856	0.324034	-7.77253	7.69e-15	2.14e-13
ENSGALG00000035923_MTMR11	400.729	-4.99189	0.643562	-7.75666	8.72e-15	2.42e-13
ENSGALG00000041030_PCBP2	1793.77	2.54204	0.327812	7.75458	8.86e-15	2.45e-13
ENSGALG00000013177_BCAT1	1940.12	-2.55499	0.32951	-7.75391	8.91e-15	2.46e-13
ENSGALG00000047702	886.113	-3.34376	0.431498	-7.74918	9.25e-15	2.55e-13
ENSGALG00000003733_LIFR	122.499	6.47758	0.83809	7.72897	1.08e-14	2.98e-13
ENSGALG00000028373_GAS2L3	138.435	5.62369	0.727751	7.7275	1.1e-14	3.01e-13
ENSGALG00000014213_PRR5	558.21	-3.54333	0.458553	-7.7272	1.1e-14	3.01e-13
ENSGALG00000010195	454.048	3.53181	0.457208	7.72473	1.12e-14	3.06e-13
ENSGALG00000036550	140.7	5.04055	0.653521	7.7129	1.23e-14	3.36e-13
ENSGALG00000012944_DENND5B	6933.24	-2.44204	0.316642	-7.71229	1.24e-14	3.37e-13
ENSGALG00000013929_PDGFRA	265.325	8.81397	1.14366	7.70683	1.29e-14	3.5e-13
ENSGALG00000017804_Y_RNA	161.642	6.58147	0.853997	7.70666	1.29e-14	3.5e-13
ENSGALG00000039964	1906.69	4.0111	0.520596	7.70481	1.31e-14	3.55e-13
ENSGALG00000031159_HIST1H110	8836.9	2.59615	0.337014	7.70339	1.33e-14	3.58e-13
ENSGALG00000003085_CDK1	2550.2	4.43028	0.576301	7.68744	1.5e-14	4.05e-13
ENSGALG00000025881	175.758	-4.8995	0.637368	-7.68709	1.51e-14	4.05e-13
ENSGALG00000041202_FBXO32	6339.71	-3.37925	0.439631	-7.68656	1.51e-14	4.06e-13
ENSGALG00000040942_EFCAB5	249.405	-3.3115	0.431081	-7.68186	1.57e-14	4.21e-13
ENSGALG00000032220_ELN	256.6	5.83589	0.76014	7.67739	1.62e-14	4.35e-13
ENSGALG00000037826	295.58	-3.24419	0.422824	-7.67265	1.68e-14	4.5e-13
ENSGALG00000055094_CD63	525.573	-2.78073	0.362443	-7.67219	1.69e-14	4.51e-13
ENSGALG00000005918_DIPK1A	923.386	-2.96457	0.387075	-7.65891	1.88e-14	4.99e-13
ENSGALG00000011404_HOPX	999.967	-4.31706	0.564084	-7.65323	1.96e-14	5.21e-13
ENSGALG00000010623_ORC1	1639.67	3.38496	0.442495	7.64972	2.01e-14	5.35e-13
ENSGALG00000012208_GMFB	467.075	-2.95136	0.38609	-7.64422	2.1e-14	5.57e-13
ENSGALG00000032404_MYH1C	303.926	11.5423	1.51066	7.64058	2.16e-14	5.72e-13
ENSGALG00000051188	606.949	-3.27281	0.428471	-7.63835	2.2e-14	5.81e-13
ENSGALG00000037669_FKBP9	165.106	5.09178	0.666837	7.63572	2.25e-14	5.92e-13
ENSGALG00000010174_SLC35B2	1946.08	-2.72507	0.356899	-7.63542	2.25e-14	5.92e-13
ENSGALG00000014722	474.922	-8.73853	1.14524	-7.63028	2.34e-14	6.15e-13
ENSGALG00000012023_DACT1	117.78	6.1271	0.803158	7.62876	2.37e-14	6.21e-13
ENSGALG00000011036_HNRNPA2B1	15871.3	2.62416	0.344361	7.62039	2.53e-14	6.62e-13
ENSGALG00000005572	426.408	9.59717	1.2597	7.6186	2.56e-14	6.7e-13
ENSGALG00000032832_DNAJC16	1306.43	-2.75305	0.361374	-7.61829	2.57e-14	6.7e-13
ENSGALG00000039206_ARID5A	642.474	-3.10408	0.408246	-7.60344	2.88e-14	7.5e-13
ENSGALG00000002908_TRAIP	357.33	3.62016	0.476337	7.6	2.96e-14	7.69e-13
ENSGALG00000001942_SPDL1	598.334	3.0327	0.399686	7.58771	3.26e-14	8.44e-13
ENSGALG00000009130_GPCPD1	732.251	-2.73116	0.359962	-7.58735	3.27e-14	8.45e-13
ENSGALG00000029569	902.998	-4.36526	0.575817	-7.58099	3.43e-14	8.86e-13
ENSGALG00000043642_ANLN	498.589	3.98598	0.525909	7.57923	3.48e-14	8.96e-13
ENSGALG00000005846_MPDZ	160.864	4.45007	0.587309	7.57705	3.54e-14	9.1e-13
ENSGALG00000011274_DCN	753.058	11.2323	1.48299	7.57406	3.62e-14	9.29e-13
ENSGALG00000054799_SPIC	221.185	5.01181	0.661849	7.57244	3.66e-14	9.39e-13
ENSGALG00000007403_PEBP1	1011.86	2.62629	0.34692	7.57031	3.72e-14	9.53e-13
ENSGALG00000015665_SH3BP2	6446.66	-4.21474	0.557012	-7.5667	3.83e-14	9.78e-13
ENSGALG00000040316_GPC1	160.499	4.30243	0.569286	7.55759	4.11e-14	1.05e-12
ENSGALG00000033694_IFI30	5369.68	-2.32879	0.308642	-7.54526	4.51e-14	1.15e-12
ENSGALG00000026301	166.979	6.30671	0.836095	7.54306	4.59e-14	1.17e-12
ENSGALG00000032632_SLC49A4	391.817	-3.63645	0.48221	-7.54122	4.66e-14	1.18e-12
ENSGALG00000052199	357.23	3.87446	0.514132	7.53593	4.85e-14	1.23e-12
ENSGALG00000008054	5525.28	3.25516	0.43222	7.53126	5.03e-14	1.27e-12
ENSGALG00000035675	502.855	-11.1145	1.47688	-7.52563	5.25e-14	1.32e-12
ENSGALG00000003361_TREM-B1	328.341	-8.16438	1.08535	-7.52233	5.38e-14	1.36e-12
ENSGALG00000032534	113.013	5.3106	0.7062	7.51996	5.48e-14	1.38e-12
ENSGALG00000013091_EPS8	141.017	5.2691	0.701314	7.51318	5.77e-14	1.45e-12
ENSGALG00000017828	290.379	-5.054	0.673478	-7.50432	6.17e-14	1.55e-12
ENSGALG00000054960	167.763	-6.07478	0.809899	-7.50066	6.35e-14	1.59e-12
ENSGALG00000047636	882.832	-3.59145	0.47939	-7.49171	6.8e-14	1.7e-12
ENSGALG00000037901_EFEMP1	219.234	8.0405	1.07346	7.49027	6.87e-14	1.71e-12
ENSGALG00000038320_COLGALT2	160.544	4.61252	0.616068	7.48702	7.05e-14	1.75e-12
ENSGALG00000001256_NLRC5	2145.55	-2.42754	0.324469	-7.48157	7.34e-14	1.83e-12
ENSGALG00000009877	138.326	4.23065	0.565947	7.47534	7.7e-14	1.91e-12
ENSGALG00000002588_PPARD	1544.4	-2.64276	0.353642	-7.47298	7.84e-14	1.94e-12
ENSGALG00000003863_P2RX7	1164.19	-2.44499	0.327175	-7.47303	7.84e-14	1.94e-12
ENSGALG00000003518_GPAT4	790.351	-2.55276	0.341625	-7.4724	7.87e-14	1.94e-12
ENSGALG00000000158_DMA	1883.22	-3.54874	0.475236	-7.46731	8.19e-14	2.02e-12
ENSGALG00000006891_ITIH5	189.104	4.25386	0.569993	7.463	8.46e-14	2.08e-12
ENSGALG00000017244_PRSS23	161.952	7.61665	1.02076	7.46176	8.54e-14	2.1e-12
ENSGALG00000047314_YF5	183.456	-4.47344	0.599894	-7.45705	8.85e-14	2.17e-12
ENSGALG00000036677_ITSN1	626.953	2.73963	0.367399	7.45682	8.86e-14	2.17e-12
ENSGALG00000036789_ADGRL2	125.081	5.69232	0.763514	7.45541	8.96e-14	2.19e-12
ENSGALG00000009670_SGCE	111.543	4.94971	0.663983	7.45458	9.02e-14	2.2e-12
ENSGALG00000005095_SLC25A25	1882.48	-2.83557	0.380571	-7.45083	9.28e-14	2.26e-12
ENSGALG00000014372_SLC34A2	189.205	8.41282	1.12909	7.45095	9.27e-14	2.26e-12
ENSGALG00000006835_TNNC2	109.748	5.64884	0.758542	7.44696	9.55e-14	2.32e-12
ENSGALG00000010594_FEZ2	653.503	-3.00153	0.403175	-7.44474	9.71e-14	2.35e-12
ENSGALG00000042534_NFATC1	1368.99	-3.36832	0.452827	-7.43842	1.02e-13	2.47e-12
ENSGALG00000009107_NRXN1	411.268	12.015	1.61546	7.4375	1.03e-13	2.48e-12
ENSGALG00000015001_LAMA4	282.177	11.435	1.53847	7.43272	1.06e-13	2.57e-12
ENSGALG00000023541_SPHK1	890.344	-2.61891	0.352382	-7.432	1.07e-13	2.58e-12
ENSGALG00000017327_P2RY6	740.122	-4.42832	0.595882	-7.43154	1.07e-13	2.58e-12
ENSGALG00000034688_TIMELESS	388	3.02873	0.407702	7.42877	1.1e-13	2.63e-12
ENSGALG00000002695_SLC15A4	1983.3	-2.58475	0.348037	-7.42666	1.11e-13	2.67e-12
ENSGALG00000026081_RBM38	1638.24	3.10153	0.417873	7.42218	1.15e-13	2.76e-12
ENSGALG00000001332_RBL1	861.679	2.73428	0.368494	7.42015	1.17e-13	2.79e-12
ENSGALG00000001101_MBD3	410.271	3.44537	0.464479	7.41772	1.19e-13	2.84e-12
ENSGALG00000004897_GTSE1	399.343	3.8366	0.517251	7.41729	1.2e-13	2.85e-12
ENSGALG00000013869_IL20RA	861.36	-2.96783	0.400457	-7.4111	1.25e-13	2.98e-12
ENSGALG00000007867_SLC9A5	179.521	-4.64959	0.627711	-7.40722	1.29e-13	3.06e-12
ENSGALG00000004515	226.959	4.15104	0.560626	7.4043	1.32e-13	3.12e-12
ENSGALG00000001882_TNFRSF18	1067.73	-2.53225	0.342332	-7.39706	1.39e-13	3.29e-12
ENSGALG00000040758_INSR	1693.12	-2.55889	0.345984	-7.39598	1.4e-13	3.31e-12
ENSGALG00000003033_STXBP4	291.029	3.17656	0.429577	7.39463	1.42e-13	3.34e-12
ENSGALG00000054601	253.154	-3.36433	0.455627	-7.38396	1.54e-13	3.62e-12
ENSGALG00000031129_HMCN1	119.253	5.90474	0.799915	7.38171	1.56e-13	3.67e-12
ENSGALG00000011695_HIPK3	7021.95	-2.47291	0.335252	-7.37628	1.63e-13	3.82e-12
ENSGALG00000016834_MCF2L	142.533	4.78297	0.648596	7.37434	1.65e-13	3.87e-12
ENSGALG00000006705	419.44	3.71575	0.504209	7.36947	1.71e-13	4.01e-12
ENSGALG00000052284_H2A-VI	3481.08	2.36021	0.320394	7.36658	1.75e-13	4.09e-12
ENSGALG00000033226_FAM107B	4764.57	-3.21683	0.436908	-7.36271	1.8e-13	4.2e-12
ENSGALG00000034216_TK2	374.606	2.93158	0.398201	7.36207	1.81e-13	4.21e-12
ENSGALG00000042838_TRAF2	826.893	-2.99839	0.407862	-7.35148	1.96e-13	4.55e-12
ENSGALG00000016988_RUBCNL	3828.59	-2.63828	0.35904	-7.34815	2.01e-13	4.66e-12
ENSGALG00000004037_DNA2	572.469	3.99395	0.544006	7.34174	2.11e-13	4.88e-12
ENSGALG00000016314_ELOVL5	1709.22	-2.5159	0.342746	-7.34041	2.13e-13	4.92e-12
ENSGALG00000036106_SMPD1	647.876	-2.67225	0.364194	-7.33746	2.18e-13	5.03e-12
ENSGALG00000038325_CORO7	3445.62	-2.57907	0.351694	-7.33327	2.25e-13	5.18e-12
ENSGALG00000015721_SVEP1	375.892	5.10638	0.696933	7.32693	2.35e-13	5.42e-12
ENSGALG00000005120_FBLN2	245.877	11.239	1.53695	7.31255	2.62e-13	6.02e-12
ENSGALG00000008676_RRBP1	632.273	3.61585	0.495295	7.30039	2.87e-13	6.58e-12
ENSGALG00000049859_H2AFJ	1741.13	3.15643	0.432461	7.29877	2.9e-13	6.65e-12
ENSGALG00000033379_EAF1	556.166	-2.74746	0.37663	-7.29485	2.99e-13	6.84e-12
ENSGALG00000003438_NUF2	1113.18	4.32011	0.592271	7.29414	3.01e-13	6.86e-12
ENSGALG00000041052	111.142	5.28766	0.725039	7.29293	3.03e-13	6.91e-12
ENSGALG00000049193_IQGAP3	358.166	3.3094	0.453922	7.29067	3.08e-13	7.02e-12
ENSGALG00000012869_OVA	215.972	-11.3339	1.55465	-7.29034	3.09e-13	7.03e-12
ENSGALG00000016764_EIF5B	2901.34	2.35907	0.323621	7.28959	3.11e-13	7.06e-12
ENSGALG00000011618_ADSSL1	760.416	-2.68374	0.368261	-7.2876	3.16e-13	7.15e-12
ENSGALG00000012298_SLC39A8	172.674	5.06807	0.695573	7.28618	3.19e-13	7.21e-12
ENSGALG00000039983_EEPD1	775.63	-3.33566	0.458024	-7.28273	3.27e-13	7.39e-12
ENSGALG00000028567_MYL9	445.353	6.99871	0.961934	7.27567	3.45e-13	7.77e-12
ENSGALG00000011172	109.228	6.5722	0.903583	7.27348	3.5e-13	7.89e-12
ENSGALG00000029968_GADD45B	1204.7	-2.92927	0.402821	-7.2719	3.54e-13	7.97e-12
ENSGALG00000016661_BLK	1338.36	-2.43799	0.335321	-7.27061	3.58e-13	8.03e-12
ENSGALG00000006343_ACTA2	567.799	6.01756	0.828481	7.26337	3.78e-13	8.46e-12
ENSGALG00000002431	244.887	11.1544	1.53776	7.25367	4.06e-13	9.08e-12
ENSGALG00000000919_PIGR	991.709	11.8107	1.6289	7.25072	4.15e-13	9.26e-12
ENSGALG00000008308_BHLHE40	1702.55	-2.48612	0.343049	-7.24713	4.26e-13	9.5e-12
ENSGALG00000035031_HEY1	133.19	4.34001	0.599385	7.24077	4.46e-13	9.94e-12
ENSGALG00000016322	103.588	6.22105	0.859515	7.23786	4.56e-13	1.01e-11
ENSGALG00000009512_TFPI2	132.203	7.34275	1.01511	7.23343	4.71e-13	1.05e-11
ENSGALG00000021529_GP1BB	840.412	-4.06375	0.561988	-7.23103	4.79e-13	1.06e-11
ENSGALG00000030940_BLB2	17792.4	-2.94437	0.407576	-7.2241	5.04e-13	1.12e-11
ENSGALG00000012885_BCL2	837.585	-3.17784	0.440952	-7.20677	5.73e-13	1.27e-11
ENSGALG00000035903_FAM46A	4678.52	-3.2619	0.453185	-7.19771	6.12e-13	1.35e-11
ENSGALG00000039974_AKAP8L	826.761	2.51085	0.348833	7.19786	6.12e-13	1.35e-11
ENSGALG00000015410_BVES	218.265	3.95659	0.550009	7.19367	6.31e-13	1.39e-11
ENSGALG00000039499_LRRCC1	355.004	2.94925	0.410017	7.193	6.34e-13	1.39e-11
ENSGALG00000010090_FAM160A1	119.335	4.36121	0.60669	7.18854	6.55e-13	1.44e-11
ENSGALG00000016224_MAOA	121.547	7.19104	1.00079	7.18539	6.7e-13	1.47e-11
ENSGALG00000005850_FNBP1L	288.311	3.60461	0.502325	7.17585	7.19e-13	1.57e-11
ENSGALG00000007447_TUBB1	2109.59	-6.16532	0.859837	-7.17033	7.48e-13	1.63e-11
ENSGALG00000031723_BANF1	234.796	3.52382	0.49247	7.15539	8.34e-13	1.82e-11
ENSGALG00000005856_TBC1D9B	1754.45	-2.34597	0.328195	-7.1481	8.8e-13	1.92e-11
ENSGALG00000013505	10693.6	-2.15422	0.301481	-7.14544	8.97e-13	1.95e-11
ENSGALG00000016937_DIAPH3	186.228	4.14861	0.580916	7.14148	9.23e-13	2e-11
ENSGALG00000028290_C1H21ORF91	2295.04	-3.68885	0.516548	-7.14135	9.24e-13	2e-11
ENSGALG00000026070	349.795	-2.92968	0.410302	-7.14031	9.31e-13	2.02e-11
ENSGALG00000011870_HIF1A	6409.27	-2.88473	0.404278	-7.1355	9.64e-13	2.08e-11
ENSGALG00000011473_RPS6KA2	166.453	-3.60494	0.505241	-7.13508	9.67e-13	2.09e-11
ENSGALG00000008741_PROKR1	140.295	-4.63968	0.651176	-7.12508	1.04e-12	2.24e-11
ENSGALG00000011281_SGO1	475.715	4.75564	0.668292	7.11611	1.11e-12	2.39e-11
ENSGALG00000027788_CPE	946.254	-2.92586	0.4112	-7.11541	1.12e-12	2.4e-11
ENSGALG00000006949_CHD2	4159.23	-2.59455	0.364678	-7.11462	1.12e-12	2.41e-11
ENSGALG00000016676_MCM3	1714.09	3.64006	0.512149	7.10741	1.18e-12	2.53e-11
ENSGALG00000014551	387.261	-2.90467	0.408773	-7.10584	1.2e-12	2.56e-11
ENSGALG00000042116_FUT9	127.202	8.22348	1.15746	7.10477	1.21e-12	2.57e-11
ENSGALG00000000560	159.655	6.14847	0.866017	7.09971	1.25e-12	2.67e-11
ENSGALG00000009965_MPL	788.35	-6.96871	0.982913	-7.08986	1.34e-12	2.86e-11
ENSGALG00000010562_CEP128	365.139	2.82909	0.399354	7.08416	1.4e-12	2.98e-11
ENSGALG00000010595_GPR65	358.937	-3.24162	0.458354	-7.0723	1.52e-12	3.24e-11
ENSGALG00000013197_GALNT12	149.049	3.98891	0.564142	7.07076	1.54e-12	3.27e-11
ENSGALG00000051419	197.277	-11.1444	1.57681	-7.06767	1.58e-12	3.34e-11
ENSGALG00000007676_EME1	389.363	2.75673	0.390086	7.06699	1.58e-12	3.35e-11
ENSGALG00000053317	581.58	-3.96153	0.561156	-7.05958	1.67e-12	3.53e-11
ENSGALG00000002759_PEAK1	432.768	2.8021	0.397152	7.05549	1.72e-12	3.63e-11
ENSGALG00000039990_TNC	292.213	11.4261	1.61992	7.05349	1.74e-12	3.67e-11
ENSGALG00000052195	371.511	-3.02593	0.42923	-7.04968	1.79e-12	3.77e-11
ENSGALG00000015666_TNIP2	1190.79	-2.3663	0.335703	-7.04879	1.8e-12	3.79e-11
ENSGALG00000049423	108.457	-6.45845	0.917372	-7.04017	1.92e-12	4.03e-11
ENSGALG00000016984_ZC3H13	4673.16	2.36993	0.33711	7.03014	2.06e-12	4.32e-11
ENSGALG00000004594_CD74	76338.8	-3.0147	0.428846	-7.0298	2.07e-12	4.32e-11
ENSGALG00000039575_AMD1	2943.83	-3.03599	0.43191	-7.02923	2.08e-12	4.33e-11
ENSGALG00000044141_THAP9	578.362	-2.67303	0.380712	-7.02113	2.2e-12	4.59e-11
ENSGALG00000036892_BUB1B	1809.75	5.1488	0.734408	7.01082	2.37e-12	4.93e-11
ENSGALG00000028466	107.4	6.68268	0.95345	7.00894	2.4e-12	4.99e-11
ENSGALG00000021285_UNG	727	3.76557	0.537381	7.00727	2.43e-12	5.04e-11
ENSGALG00000009907_G2E3	1311.7	2.61368	0.373107	7.00519	2.47e-12	5.11e-11
ENSGALG00000010255_NASP	2209.32	2.50069	0.357005	7.00464	2.48e-12	5.12e-11
ENSGALG00000017046_POSTN	472.829	10.7065	1.52995	6.99795	2.6e-12	5.37e-11
ENSGALG00000037935_RARA	952.467	-2.37077	0.338796	-6.99763	2.6e-12	5.37e-11
ENSGALG00000002578	336.327	-3.92632	0.561205	-6.99622	2.63e-12	5.42e-11
ENSGALG00000002789_MAP2	98.4978	5.66612	0.809931	6.9958	2.64e-12	5.43e-11
ENSGALG00000016728_RP2	2995.09	-3.04203	0.435129	-6.9911	2.73e-12	5.6e-11
ENSGALG00000035927_ST8SIA5	165.867	3.51451	0.503021	6.98682	2.81e-12	5.77e-11
ENSGALG00000045510	393.987	10.4884	1.50214	6.98233	2.9e-12	5.95e-11
ENSGALG00000038733_TRAK1	352.644	2.82664	0.404881	6.98141	2.92e-12	5.98e-11
ENSGALG00000000379_ITGB3	2047.1	-5.52096	0.791469	-6.97558	3.05e-12	6.22e-11
ENSGALG00000008803	294.495	3.88347	0.557515	6.96568	3.27e-12	6.67e-11
ENSGALG00000015874_TTK	626.87	4.15452	0.596448	6.96542	3.27e-12	6.67e-11
ENSGALG00000005257	117.701	5.54416	0.796867	6.95744	3.47e-12	7.05e-11
ENSGALG00000000102_UBE2T	251.332	4.97121	0.714801	6.95467	3.53e-12	7.18e-11
ENSGALG00000008072_CHRDL1	379.776	10.421	1.50064	6.94432	3.8e-12	7.72e-11
ENSGALG00000039238_SALL1	374.345	10.354	1.49159	6.94162	3.88e-12	7.85e-11
ENSGALG00000006190_FHL1	159.203	10.6618	1.53636	6.93967	3.93e-12	7.95e-11
ENSGALG00000007557_RUBCN	757.513	-2.46012	0.35492	-6.93148	4.16e-12	8.42e-11
ENSGALG00000023172	104.412	5.34847	0.772285	6.92552	4.34e-12	8.77e-11
ENSGALG00000031737	479.139	10.7526	1.55276	6.92481	4.37e-12	8.8e-11
ENSGALG00000032717_CCL4	188.143	-6.23598	0.900605	-6.92422	4.38e-12	8.82e-11
ENSGALG00000019718_KRT13	156.976	10.6022	1.53131	6.92359	4.4e-12	8.85e-11
ENSGALG00000004519_TRPV2	979.222	-3.4552	0.499089	-6.92302	4.42e-12	8.87e-11
ENSGALG00000036240_AKAP12	1122.89	4.06711	0.587516	6.92256	4.44e-12	8.89e-11
ENSGALG00000048488	149.641	8.12403	1.17502	6.91395	4.71e-12	9.43e-11
ENSGALG00000014615_LAMA1	156.136	10.5796	1.53102	6.91018	4.84e-12	9.66e-11
ENSGALG00000017179_PDGFD	292.243	9.84764	1.42508	6.91025	4.84e-12	9.66e-11
ENSGALG00000012683_RNF144B	538.587	-2.53072	0.366287	-6.90912	4.88e-12	9.72e-11
ENSGALG00000005030_DOCK10	4287.67	-2.65286	0.384099	-6.90672	4.96e-12	9.86e-11
ENSGALG00000029940_IL1B	225.633	-3.30905	0.479096	-6.90687	4.95e-12	9.86e-11
ENSGALG00000015167_PRUNE2	194.976	7.10902	1.03009	6.90132	5.15e-12	1.02e-10
ENSGALG00000041826_S100A6	455.494	3.53465	0.512201	6.9009	5.17e-12	1.02e-10
ENSGALG00000006027_TM6SF1	365.757	-3.77447	0.547021	-6.90004	5.2e-12	1.03e-10
ENSGALG00000004294_CGNL1	173.03	3.72093	0.539525	6.89668	5.32e-12	1.05e-10
ENSGALG00000040586_TUBA3E	1321.44	3.84022	0.557093	6.89333	5.45e-12	1.08e-10
ENSGALG00000050403_LYPD1	107.721	4.37263	0.634342	6.89317	5.46e-12	1.08e-10
ENSGALG00000006048	106.145	4.41696	0.641931	6.88074	5.95e-12	1.17e-10
ENSGALG00000011663_FNDC1	181.07	10.7961	1.56939	6.87919	6.02e-12	1.18e-10
ENSGALG00000011872	208.24	-3.42905	0.498622	-6.87704	6.11e-12	1.2e-10
ENSGALG00000002942_JMJD1C	8379.68	-2.08754	0.303615	-6.87562	6.17e-12	1.21e-10
ENSGALG00000035182_CMKLR1	129.433	4.01775	0.584753	6.87086	6.38e-12	1.25e-10
ENSGALG00000010152_TSPAN8	193.658	10.9172	1.58899	6.87049	6.4e-12	1.25e-10
ENSGALG00000051025	92.5702	5.80021	0.844429	6.8688	6.47e-12	1.26e-10
ENSGALG00000041285_MAP2K3	2562.6	-2.47949	0.361141	-6.8657	6.62e-12	1.29e-10
ENSGALG00000003345	1089.97	-4.05209	0.590299	-6.86448	6.67e-12	1.3e-10
ENSGALG00000012830_IRF4	9162.07	-2.19993	0.320496	-6.86416	6.69e-12	1.3e-10
ENSGALG00000037167_HIST1H103	5200.15	2.64663	0.385795	6.8602	6.88e-12	1.34e-10
ENSGALG00000043669_WDFY3	545.39	2.65273	0.386747	6.85908	6.93e-12	1.34e-10
ENSGALG00000005291	251.181	4.04912	0.590509	6.857	7.03e-12	1.36e-10
ENSGALG00000006117_UBFD1	695.756	2.61041	0.380792	6.85521	7.12e-12	1.38e-10
ENSGALG00000003499_MAST3	654.879	-3.91249	0.570814	-6.85423	7.17e-12	1.39e-10
ENSGALG00000037601_TBC1D25	738.76	-2.58051	0.377196	-6.84129	7.85e-12	1.51e-10
ENSGALG00000012747_NEDD9	1978.96	-2.42783	0.355024	-6.83849	8e-12	1.54e-10
ENSGALG00000016281_DMD	398.636	10.4507	1.52822	6.8385	8e-12	1.54e-10
ENSGALG00000038502_CCNF	473.382	2.6704	0.39083	6.83264	8.34e-12	1.6e-10
ENSGALG00000006658_FANCI	433.8	2.74461	0.401748	6.83168	8.39e-12	1.61e-10
ENSGALG00000001730_DGKD	5885.66	-2.32865	0.341215	-6.82459	8.82e-12	1.69e-10
ENSGALG00000029897_RPL30	8305.35	-3.53095	0.518177	-6.81417	9.48e-12	1.82e-10
ENSGALG00000036456_TRIB1	322.025	-2.75811	0.405127	-6.80801	9.9e-12	1.89e-10
ENSGALG00000028821_GLIPR2	480.362	-3.50183	0.514399	-6.80762	9.92e-12	1.89e-10
ENSGALG00000014750	405.125	-3.97282	0.583643	-6.80693	9.97e-12	1.9e-10
ENSGALG00000009234_AMDHD2	328.77	-2.85698	0.420031	-6.80182	1.03e-11	1.97e-10
ENSGALG00000042840_OSGIN2	1556.33	-3.48929	0.513513	-6.79496	1.08e-11	2.06e-10
ENSGALG00000050742	828.711	2.71165	0.39964	6.78524	1.16e-11	2.2e-10
ENSGALG00000040424_SCNN1A	189.532	6.598	0.973293	6.77904	1.21e-11	2.29e-10
ENSGALG00000000866_SELENBP1	189.226	7.82507	1.15443	6.7783	1.22e-11	2.3e-10
ENSGALG00000013625	224.873	-3.62217	0.534413	-6.77784	1.22e-11	2.31e-10
ENSGALG00000014233_FBLN1	187.734	10.7478	1.58727	6.77126	1.28e-11	2.41e-10
ENSGALG00000021569_C1QA	159.919	3.69668	0.546042	6.76997	1.29e-11	2.43e-10
ENSGALG00000010616_PTPN21	224.869	3.24327	0.479379	6.76556	1.33e-11	2.5e-10
ENSGALG00000048674	1649.98	-2.53221	0.374579	-6.76017	1.38e-11	2.59e-10
ENSGALG00000002709_MYO1C	4492.94	-2.97058	0.439535	-6.75847	1.39e-11	2.62e-10
ENSGALG00000026572_RGS5	339.328	6.24256	0.923727	6.75801	1.4e-11	2.63e-10
ENSGALG00000032234_MARCH5	1131.02	-2.69528	0.398873	-6.75724	1.41e-11	2.64e-10
ENSGALG00000011446_TNFAIP2	151.199	10.537	1.55964	6.75601	1.42e-11	2.66e-10
ENSGALG00000006469_ATP12A	158.902	10.6099	1.57116	6.75291	1.45e-11	2.71e-10
ENSGALG00000048063	442.207	-3.28841	0.487122	-6.75068	1.47e-11	2.75e-10
ENSGALG00000005648	215.576	-3.15384	0.467344	-6.74843	1.49e-11	2.79e-10
ENSGALG00000040028_GLB1	1178.43	-2.9877	0.442805	-6.74722	1.51e-11	2.81e-10
ENSGALG00000036229_ND4	7123.01	3.98581	0.590775	6.74675	1.51e-11	2.81e-10
ENSGALG00000010317_POLH	1526.95	2.33524	0.34619	6.74554	1.52e-11	2.83e-10
ENSGALG00000030879_AR	125.567	7.81601	1.15897	6.74393	1.54e-11	2.86e-10
ENSGALG00000032469_ARHGAP45	10033.2	-2.05117	0.304216	-6.74248	1.56e-11	2.89e-10
ENSGALG00000011291_NR1D2	1385.73	-3.17564	0.471238	-6.73894	1.6e-11	2.95e-10
ENSGALG00000033002_SLC7A3	974.321	-2.85106	0.423179	-6.73725	1.61e-11	2.98e-10
ENSGALG00000003339_MTOR	2803.2	-2.09398	0.310846	-6.73637	1.62e-11	3e-10
ENSGALG00000051316	101.639	-4.04444	0.600684	-6.73306	1.66e-11	3.06e-10
ENSGALG00000011696_JAG2	317.197	4.04184	0.60098	6.72542	1.75e-11	3.22e-10
ENSGALG00000005820_RNF130	4115.8	-2.69012	0.400118	-6.72333	1.78e-11	3.27e-10
ENSGALG00000000621_KANK3	125.895	4.45606	0.662967	6.72139	1.8e-11	3.31e-10
ENSGALG00000041346_CXCL12	140.166	10.3223	1.53613	6.71969	1.82e-11	3.34e-10
ENSGALG00000008094_HSPD1	4620.84	2.51564	0.374442	6.71836	1.84e-11	3.36e-10
ENSGALG00000054033	95.4689	10.5702	1.57331	6.71844	1.84e-11	3.36e-10
ENSGALG00000036894_ABCA2	1054.07	-2.65427	0.395267	-6.71512	1.88e-11	3.44e-10
ENSGALG00000032270_NCAPH	816.333	4.37951	0.652252	6.71445	1.89e-11	3.45e-10
ENSGALG00000003845_MKNK2	1065.92	-2.37965	0.354928	-6.70459	2.02e-11	3.68e-10
ENSGALG00000031244_ADCY6	127.182	4.18736	0.624615	6.70391	2.03e-11	3.7e-10
ENSGALG00000015626	85.5752	6.26053	0.934321	6.70062	2.08e-11	3.77e-10
ENSGALG00000028810_CHCHD10	702.83	2.49839	0.373205	6.69442	2.17e-11	3.93e-10
ENSGALG00000000632_CHTF8	168.953	4.06138	0.607065	6.69019	2.23e-11	4.04e-10
ENSGALG00000015352	1080.18	-2.88131	0.430821	-6.68795	2.26e-11	4.1e-10
ENSGALG00000006323_LECT2	236.237	-3.82694	0.572252	-6.68752	2.27e-11	4.11e-10
ENSGALG00000000081_IL4I1	125.691	-4.55704	0.681499	-6.68678	2.28e-11	4.12e-10
ENSGALG00000008249_DNAJC2	1691.83	2.26888	0.339327	6.6864	2.29e-11	4.13e-10
ENSGALG00000041680_KCNT2	215.33	4.14072	0.619849	6.68021	2.39e-11	4.3e-10
ENSGALG00000005420_AATF	779.364	2.32893	0.349259	6.6682	2.59e-11	4.66e-10
ENSGALG00000027757_ARL4A	1418.61	-2.41465	0.362149	-6.66754	2.6e-11	4.68e-10
ENSGALG00000006824_USP19	2362.76	-2.11552	0.317495	-6.66315	2.68e-11	4.81e-10
ENSGALG00000026553	240.394	3.14155	0.471571	6.66188	2.7e-11	4.85e-10
ENSGALG00000016463_FAM49A	5229.26	-2.20611	0.331323	-6.65848	2.77e-11	4.96e-10
ENSGALG00000000474_RPL36	3312.39	-3.17907	0.477528	-6.65736	2.79e-11	4.99e-10
ENSGALG00000017145_MPHOSPH8	499.214	2.69986	0.405705	6.65474	2.84e-11	5.07e-10
ENSGALG00000010924_NFIA	148.562	6.02696	0.905851	6.65336	2.86e-11	5.11e-10
ENSGALG00000016886_FARP1	147.724	4.53279	0.681262	6.65352	2.86e-11	5.11e-10
ENSGALG00000010870_JUN	2460.58	-2.27222	0.341548	-6.65271	2.88e-11	5.12e-10
ENSGALG00000052375	348.992	2.87103	0.431587	6.65226	2.89e-11	5.13e-10
ENSGALG00000040546	8711.95	-2.80955	0.422369	-6.65188	2.89e-11	5.13e-10
ENSGALG00000042626_SYT4	141.334	-10.7235	1.61206	-6.65201	2.89e-11	5.13e-10
ENSGALG00000010170	109.615	4.49375	0.675747	6.65004	2.93e-11	5.19e-10
ENSGALG00000009901_DYRK2	2078.8	-4.19819	0.631343	-6.64962	2.94e-11	5.2e-10
ENSGALG00000016055_KCNJ15	82.3107	5.59055	0.841711	6.64189	3.1e-11	5.48e-10
ENSGALG00000014910_COLEC12	124.807	10.2612	1.5453	6.64025	3.13e-11	5.53e-10
ENSGALG00000014659_C1R	87.2592	4.66384	0.702758	6.63647	3.21e-11	5.67e-10
ENSGALG00000029322_FBXO39	289.429	3.5939	0.541548	6.63634	3.22e-11	5.67e-10
ENSGALG00000015708_FGFR3	122.916	7.78702	1.17406	6.63256	3.3e-11	5.8e-10
ENSGALG00000030179	324.429	-3.49841	0.527562	-6.63128	3.33e-11	5.85e-10
ENSGALG00000002907_MYL1	275.928	9.95494	1.50196	6.62797	3.4e-11	5.97e-10
ENSGALG00000042588	79.8765	-6.10753	0.92189	-6.62501	3.47e-11	6.09e-10
ENSGALG00000005038_CENPI	240.493	4.02348	0.607375	6.62438	3.49e-11	6.11e-10
ENSGALG00000018557_SOD3	120.991	10.2305	1.54468	6.623	3.52e-11	6.16e-10
ENSGALG00000000542_ZNF593	1709.07	-3.47188	0.524536	-6.61896	3.62e-11	6.32e-10
ENSGALG00000000402_LOXL2	104.197	5.35773	0.809519	6.61841	3.63e-11	6.33e-10
ENSGALG00000041010_WBP1L	2074.23	-3.28935	0.497011	-6.61826	3.63e-11	6.33e-10
ENSGALG00000026862_CLDN1	283.315	10.0031	1.51177	6.61682	3.67e-11	6.39e-10
ENSGALG00000045125_GP5	486.891	-6.16189	0.931291	-6.6165	3.68e-11	6.39e-10
ENSGALG00000015351_CBLB	2230.7	-2.18041	0.32965	-6.61433	3.73e-11	6.48e-10
ENSGALG00000041494_GOLGB1	3184.53	2.16659	0.328146	6.60253	4.04e-11	7.01e-10
ENSGALG00000010537_CDKN2C	80.8911	5.93267	0.898795	6.6007	4.09e-11	7.09e-10
ENSGALG00000001926_HSPB1	156.985	10.6236	1.61014	6.59798	4.17e-11	7.21e-10
ENSGALG00000004321_OSER1	556.569	-2.692	0.408156	-6.59552	4.24e-11	7.32e-10
ENSGALG00000034910_ZDHHC18	635.933	-2.47597	0.37571	-6.59011	4.39e-11	7.59e-10
ENSGALG00000000783_PTAFR	890.918	-3.34726	0.507947	-6.58979	4.4e-11	7.59e-10
ENSGALG00000017926_7SK	385629	-2.89314	0.439116	-6.58857	4.44e-11	7.65e-10
ENSGALG00000015233_ATP1B1	3116.65	-2.70176	0.410139	-6.58743	4.48e-11	7.7e-10
ENSGALG00000046795_Metazoa_SRP	167218	-4.62241	0.702541	-6.57956	4.72e-11	8.11e-10
ENSGALG00000038311_COL18A1	100.825	6.16605	0.937247	6.57889	4.74e-11	8.13e-10
ENSGALG00000033932_BF1	4610.86	-2.41744	0.36761	-6.57608	4.83e-11	8.28e-10
ENSGALG00000053676	93.9879	4.77279	0.726122	6.57299	4.93e-11	8.44e-10
ENSGALG00000001433_B3GNTL1	171.536	-3.72254	0.56692	-6.56624	5.16e-11	8.82e-10
ENSGALG00000002783_SLC43A2	5276.45	-2.49053	0.379822	-6.55709	5.49e-11	9.37e-10
ENSGALG00000009732_PCDH18	108.585	3.91436	0.597386	6.55247	5.66e-11	9.65e-10
ENSGALG00000034737	192.053	-3.15616	0.481891	-6.54954	5.77e-11	9.83e-10
ENSGALG00000032349_CDH5	259.22	9.87032	1.50729	6.5484	5.82e-11	9.9e-10
ENSGALG00000008873_POLE3	1149.11	2.61551	0.399657	6.54438	5.97e-11	1.02e-09
ENSGALG00000000955_TMEM222	380.458	-2.54583	0.389323	-6.53911	6.19e-11	1.05e-09
ENSGALG00000025941_RGS20	179.058	3.62957	0.55522	6.53718	6.27e-11	1.06e-09
ENSGALG00000006357_XPC	690.615	2.2863	0.349856	6.53497	6.36e-11	1.08e-09
ENSGALG00000043938_LIG1	223.228	3.01831	0.461989	6.5333	6.43e-11	1.09e-09
ENSGALG00000015032	396.437	-3.06483	0.469171	-6.53243	6.47e-11	1.09e-09
ENSGALG00000001163_NDEL1	1576.42	-2.40274	0.367981	-6.52952	6.6e-11	1.11e-09
ENSGALG00000008953_AASS	78.0108	5.52076	0.845611	6.52873	6.63e-11	1.12e-09
ENSGALG00000030065_TENM3	696.882	3.46454	0.530924	6.52549	6.78e-11	1.14e-09
ENSGALG00000012872_SERPINB11	237.134	-8.42504	1.29122	-6.52488	6.81e-11	1.14e-09
ENSGALG00000038411_CENPL	128.953	3.58961	0.550382	6.52202	6.94e-11	1.17e-09
ENSGALG00000017077_HSPH1	1521.51	2.54661	0.390515	6.52114	6.98e-11	1.17e-09
ENSGALG00000026210_POMK	756.447	2.42108	0.371449	6.51794	7.13e-11	1.19e-09
ENSGALG00000000137_SNRPE	658.468	3.15646	0.484339	6.51704	7.17e-11	1.2e-09
ENSGALG00000008666_CTLA4	70.4014	-5.44883	0.836254	-6.51577	7.23e-11	1.21e-09
ENSGALG00000010478_STIL	265.35	3.97734	0.610465	6.51526	7.26e-11	1.21e-09
ENSGALG00000029617_COL17A1	440.421	3.18637	0.489451	6.51009	7.51e-11	1.25e-09
ENSGALG00000031238_SLIRP	336.869	2.57999	0.396655	6.50437	7.8e-11	1.3e-09
ENSGALG00000011880_BBS7	634.009	-2.54582	0.391557	-6.50178	7.94e-11	1.32e-09
ENSGALG00000042554_ABCD2	819.154	-2.33704	0.359756	-6.49618	8.24e-11	1.37e-09
ENSGALG00000043285_CNTD1	92.3419	4.36924	0.67329	6.48939	8.62e-11	1.43e-09
ENSGALG00000001229_SKI	1145.09	-2.36008	0.363865	-6.48615	8.81e-11	1.46e-09
ENSGALG00000004373_KCNJ16	245.374	9.7943	1.51016	6.4856	8.84e-11	1.46e-09
ENSGALG00000030834_ATP8B1	93.5969	6.80696	1.04968	6.48477	8.89e-11	1.47e-09
ENSGALG00000032642_SMARCC1	3021.97	2.22065	0.342599	6.48178	9.06e-11	1.5e-09
ENSGALG00000016438_MELK	546.659	4.67403	0.721688	6.47652	9.39e-11	1.55e-09
ENSGALG00000011831_ANKRD50	167.007	3.52473	0.545077	6.46647	1e-10	1.65e-09
ENSGALG00000054354	613.335	-4.02815	0.622944	-6.46632	1e-10	1.65e-09
ENSGALG00000036028_GNA13	3616	-2.12082	0.328139	-6.46318	1.03e-10	1.69e-09
ENSGALG00000009945_CPM	108.342	10.0655	1.55812	6.46008	1.05e-10	1.72e-09
ENSGALG00000041918_CPA6	92.6208	5.03179	0.778885	6.46024	1.05e-10	1.72e-09
ENSGALG00000013036_ATP6V1E1	898.218	-2.21367	0.342797	-6.45765	1.06e-10	1.74e-09
ENSGALG00000014453_FAM46C	677.863	3.1594	0.489435	6.4552	1.08e-10	1.77e-09
ENSGALG00000014103_FRYL	5097.7	-2.02725	0.314086	-6.45446	1.09e-10	1.78e-09
ENSGALG00000038162_FAM26E	993.137	2.29403	0.355577	6.45156	1.11e-10	1.81e-09
ENSGALG00000012913_PKP2	99.6756	6.14949	0.953491	6.44946	1.12e-10	1.83e-09
ENSGALG00000016992_HTR2A	320.928	-7.2322	1.12167	-6.44769	1.14e-10	1.85e-09
ENSGALG00000010713	212.066	2.99927	0.466048	6.43553	1.23e-10	2.01e-09
ENSGALG00000015348_ALCAM	752.706	2.96832	0.461442	6.43271	1.25e-10	2.04e-09
ENSGALG00000037838_ND6	4395.09	3.62589	0.563683	6.4325	1.26e-10	2.04e-09
ENSGALG00000009298	858.177	-3.37552	0.525197	-6.42715	1.3e-10	2.11e-09
ENSGALG00000035317_ID3	1476.43	-3.59081	0.55877	-6.42628	1.31e-10	2.12e-09
ENSGALG00000003374_ESRP2	179.439	3.96306	0.617149	6.42157	1.35e-10	2.19e-09
ENSGALG00000026822_WDR81	2184.52	-2.01075	0.313164	-6.42076	1.36e-10	2.2e-09
ENSGALG00000050793	96.8736	-4.96544	0.773378	-6.42046	1.36e-10	2.2e-09
ENSGALG00000028439_SHLD2	636.084	-2.47065	0.384852	-6.41974	1.37e-10	2.2e-09
ENSGALG00000041373_ARAP2	1229.51	-3.01879	0.470437	-6.41698	1.39e-10	2.24e-09
ENSGALG00000038902_PIM1	2546.64	-2.18176	0.340181	-6.41353	1.42e-10	2.29e-09
ENSGALG00000045246_GOLIM4	713.432	2.22467	0.346905	6.41292	1.43e-10	2.3e-09
ENSGALG00000021525_ISLR	109.186	10.074	1.57097	6.41261	1.43e-10	2.3e-09
ENSGALG00000026151_CEP250	1111.09	2.90253	0.452677	6.41191	1.44e-10	2.31e-09
ENSGALG00000049711	137.889	3.57195	0.557099	6.4117	1.44e-10	2.31e-09
ENSGALG00000007000_NR2F2	114.75	10.1753	1.58731	6.41043	1.45e-10	2.33e-09
ENSGALG00000005594_OMG	697.077	-2.39925	0.374362	-6.40889	1.47e-10	2.35e-09
ENSGALG00000005028_TOP3A	319.684	2.54865	0.397784	6.40712	1.48e-10	2.37e-09
ENSGALG00000001529_THYN1	7513.28	3.12353	0.487581	6.40618	1.49e-10	2.38e-09
ENSGALG00000010343_TSPAN16	113.69	10.142	1.58349	6.40487	1.5e-10	2.4e-09
ENSGALG00000014877_EMB	975.547	-3.69989	0.577743	-6.40403	1.51e-10	2.41e-09
ENSGALG00000037164_ZFHX4	107.581	7.53377	1.17657	6.40317	1.52e-10	2.42e-09
ENSGALG00000005725_CSF1R	753.451	2.30398	0.359872	6.40222	1.53e-10	2.44e-09
ENSGALG00000039193_AGRN	123.917	6.68499	1.04447	6.40038	1.55e-10	2.46e-09
ENSGALG00000010303	151.291	3.56431	0.557319	6.39546	1.6e-10	2.54e-09
ENSGALG00000039985_CDH11	188.493	9.61516	1.50351	6.39516	1.6e-10	2.54e-09
ENSGALG00000010476_BNIP3	965.796	-2.56624	0.401524	-6.39126	1.65e-10	2.61e-09
ENSGALG00000006017_DOCK11	2080.92	-2.10765	0.329958	-6.38763	1.68e-10	2.66e-09
ENSGALG00000025822_CYP1B1	76.0065	6.08376	0.952432	6.3876	1.69e-10	2.66e-09
ENSGALG00000026098_IL8	204.349	-5.53902	0.867123	-6.38782	1.68e-10	2.66e-09
ENSGALG00000032499_ANAPC15	424.886	2.47848	0.387998	6.38788	1.68e-10	2.66e-09
ENSGALG00000028298_CNTLN	122.333	3.79837	0.59479	6.38606	1.7e-10	2.68e-09
ENSGALG00000006670_PPP1R3C	316.638	-5.62205	0.880455	-6.38539	1.71e-10	2.69e-09
ENSGALG00000035094_CDH17	414.816	4.81985	0.755104	6.38303	1.74e-10	2.73e-09
ENSGALG00000034453_SAMD11	1926.57	2.07443	0.325033	6.3822	1.75e-10	2.74e-09
ENSGALG00000004152_C9orf78	510.673	2.57268	0.40373	6.37228	1.86e-10	2.92e-09
ENSGALG00000016164_ABCG1	544.312	-2.48964	0.390801	-6.37061	1.88e-10	2.95e-09
ENSGALG00000021572_SSH2	1697.71	-2.27665	0.357476	-6.36868	1.91e-10	2.98e-09
ENSGALG00000037402_NOV	155.439	10.3549	1.6267	6.3656	1.95e-10	3.04e-09
ENSGALG00000016998_LPAR6	390.98	-3.1845	0.500702	-6.36007	2.02e-10	3.15e-09
ENSGALG00000033453	337.844	-3.24218	0.509906	-6.35839	2.04e-10	3.18e-09
ENSGALG00000013607_FBXO5	668.877	2.97019	0.467251	6.35674	2.06e-10	3.21e-09
ENSGALG00000033806_ITPRIPL2	269.553	-3.27441	0.515213	-6.35546	2.08e-10	3.23e-09
ENSGALG00000044230_ARHGAP27	1958.45	-2.48354	0.390789	-6.35519	2.08e-10	3.24e-09
ENSGALG00000007796_BCAS1	125.108	7.2435	1.14019	6.35289	2.11e-10	3.28e-09
ENSGALG00000010957_USP1	2464.64	2.01793	0.31767	6.35228	2.12e-10	3.29e-09
ENSGALG00000035978_CDCA7L	2138.2	2.47751	0.39024	6.34868	2.17e-10	3.37e-09
ENSGALG00000011608	802.887	-2.9221	0.460286	-6.34845	2.17e-10	3.37e-09
ENSGALG00000042257_MYH1F	102.979	9.98031	1.57293	6.34506	2.22e-10	3.44e-09
ENSGALG00000005483_CDH13	124.014	10.2508	1.61623	6.34239	2.26e-10	3.5e-09
ENSGALG00000026663_CX3CL1	213.387	9.59104	1.51245	6.34141	2.28e-10	3.51e-09
ENSGALG00000004588_RPS14	12704.3	-3.07058	0.484317	-6.34003	2.3e-10	3.54e-09
ENSGALG00000032190_MICAL1	3944.04	-2.36671	0.373303	-6.33992	2.3e-10	3.54e-09
ENSGALG00000009179_TNFSF10	1806.45	3.8207	0.602804	6.33822	2.32e-10	3.58e-09
ENSGALG00000005331_GJC2	122.67	3.78521	0.598273	6.32689	2.5e-10	3.84e-09
ENSGALG00000008618_UPF3B	999.143	2.1995	0.347658	6.32661	2.51e-10	3.85e-09
ENSGALG00000008554_IL17REL	100.428	9.95238	1.57399	6.32305	2.56e-10	3.93e-09
ENSGALG00000051203	84.9882	-7.5596	1.19565	-6.3226	2.57e-10	3.94e-09
ENSGALG00000025759_TFDP2	2244.67	2.51368	0.397989	6.31595	2.69e-10	4.11e-09
ENSGALG00000038413_SURF6	531.82	2.38457	0.377551	6.31588	2.69e-10	4.11e-09
ENSGALG00000011444	596.603	-2.63426	0.417497	-6.30964	2.8e-10	4.27e-09
ENSGALG00000017128_SKA3	257.631	2.94371	0.466547	6.30958	2.8e-10	4.27e-09
ENSGALG00000005957	94.2423	9.85863	1.56275	6.30852	2.82e-10	4.29e-09
ENSGALG00000031327	88.0861	-10.0503	1.59347	-6.3072	2.84e-10	4.33e-09
ENSGALG00000008022_TAPBP	1757.61	-2.33503	0.370303	-6.30571	2.87e-10	4.36e-09
ENSGALG00000046326_IL1R2	643.305	-4.19237	0.665197	-6.30245	2.93e-10	4.45e-09
ENSGALG00000041978_K123	1031.25	-2.44836	0.388572	-6.30091	2.96e-10	4.49e-09
ENSGALG00000015118_SMC5	1314.84	2.19602	0.348537	6.30068	2.96e-10	4.49e-09
ENSGALG00000017211_MRE11	605.96	2.25766	0.358488	6.29773	3.02e-10	4.57e-09
ENSGALG00000003107_AMFR	1434.41	-2.17989	0.346409	-6.29282	3.12e-10	4.72e-09
ENSGALG00000053940	110.986	3.64412	0.579235	6.29127	3.15e-10	4.76e-09
ENSGALG00000010313_MAST2	2492.01	2.51458	0.399754	6.29033	3.17e-10	4.78e-09
ENSGALG00000004121_LPAR4	75.6577	5.02581	0.799641	6.28508	3.28e-10	4.94e-09
ENSGALG00000033231_RACGAP1	808.408	5.03986	0.802508	6.28013	3.38e-10	5.1e-09
ENSGALG00000039576_KNSTRN	507.708	4.12912	0.657617	6.27891	3.41e-10	5.13e-09
ENSGALG00000023066_DNAJA1	2194.38	2.61573	0.416731	6.27679	3.46e-10	5.2e-09
ENSGALG00000039741_TNFRSF8	913.604	-2.87839	0.458869	-6.2728	3.55e-10	5.33e-09
ENSGALG00000027184_OLFML1	91.1254	9.80918	1.5642	6.27107	3.59e-10	5.38e-09
ENSGALG00000015683_GNG10	215.349	2.78438	0.444065	6.2702	3.61e-10	5.4e-09
ENSGALG00000019570_C1orf145	176.207	-3.18054	0.507234	-6.27035	3.6e-10	5.4e-09
ENSGALG00000039080_CD44	8045.79	-2.31475	0.369391	-6.2664	3.69e-10	5.53e-09
ENSGALG00000003652_ATAD1	1275.8	-2.04272	0.326313	-6.26001	3.85e-10	5.75e-09
ENSGALG00000049429	194.317	-9.68036	1.54696	-6.25768	3.91e-10	5.83e-09
ENSGALG00000006502_PCGF5	448.621	-2.44156	0.390575	-6.25119	4.07e-10	6.07e-09
ENSGALG00000052212	103.338	-4.86736	0.778629	-6.25119	4.07e-10	6.07e-09
ENSGALG00000022557_CLDN3	215.128	9.61135	1.53804	6.2491	4.13e-10	6.14e-09
ENSGALG00000028721_LMOD1	157.697	7.55826	1.21026	6.24517	4.23e-10	6.29e-09
ENSGALG00000054766_ITGA2B	3319.38	-9.81073	1.57214	-6.24036	4.37e-10	6.48e-09
ENSGALG00000038875_TMC6	303.291	-2.56667	0.411321	-6.24006	4.37e-10	6.49e-09
ENSGALG00000009381_SIPA1L1	1747.34	2.38345	0.382077	6.23815	4.43e-10	6.56e-09
ENSGALG00000015140	89.6664	9.76294	1.56545	6.23651	4.47e-10	6.62e-09
ENSGALG00000035049	73.2781	6.48777	1.04029	6.23647	4.48e-10	6.62e-09
ENSGALG00000015064_TTC39C	305.875	-2.58247	0.414288	-6.23351	4.56e-10	6.74e-09
ENSGALG00000029150_AK1	100.217	4.38699	0.704461	6.22744	4.74e-10	7e-09
ENSGALG00000040768_MAL2	903.608	3.00369	0.482414	6.22636	4.77e-10	7.04e-09
ENSGALG00000039826_CNGA3	91.7949	7.37475	1.18477	6.22463	4.83e-10	7.11e-09
ENSGALG00000039891_ANP32E	17383.8	2.97859	0.478754	6.22156	4.92e-10	7.24e-09
ENSGALG00000008494_CREB1	1385.6	2.21123	0.355847	6.21399	5.17e-10	7.59e-09
ENSGALG00000011238_WLS	243.911	2.8711	0.462102	6.21312	5.19e-10	7.63e-09
ENSGALG00000016431_PAX5	8284.61	2.0757	0.334125	6.21235	5.22e-10	7.66e-09
ENSGALG00000000616_ELF3	199.366	4.03189	0.649469	6.20797	5.37e-10	7.87e-09
ENSGALG00000008335_PHTF2	1191.41	-2.12167	0.34225	-6.19918	5.68e-10	8.31e-09
ENSGALG00000031839	204.534	2.96415	0.478205	6.19849	5.7e-10	8.33e-09
ENSGALG00000049672	128.933	-3.7621	0.606931	-6.19856	5.7e-10	8.33e-09
ENSGALG00000041834_AEBP1	188.386	3.96109	0.639147	6.19746	5.74e-10	8.38e-09
ENSGALG00000035960	120.787	3.7605	0.607291	6.19226	5.93e-10	8.65e-09
ENSGALG00000048239	185.684	-3.08385	0.498151	-6.1906	5.99e-10	8.73e-09
ENSGALG00000005441_NFIB	106.201	9.82311	1.5872	6.18897	6.06e-10	8.81e-09
ENSGALG00000006382_PTPRJ	6192.79	-2.83024	0.457346	-6.1884	6.08e-10	8.84e-09
ENSGALG00000004793	84.6313	4.51444	0.729801	6.18585	6.18e-10	8.96e-09
ENSGALG00000028411	87.7976	-3.82346	0.618096	-6.18586	6.18e-10	8.96e-09
ENSGALG00000006094_PHF6	553.712	2.48202	0.401488	6.18206	6.33e-10	9.17e-09
ENSGALG00000021869_PODN	88.1392	4.34569	0.703369	6.17839	6.48e-10	9.38e-09
ENSGALG00000017302	87.1313	4.51886	0.731465	6.17782	6.5e-10	9.4e-09
ENSGALG00000032502_HPS5	2036.29	-2.25766	0.365462	-6.17755	6.51e-10	9.41e-09
ENSGALG00000039001_FILIP1	118.592	10.2085	1.65303	6.17565	6.59e-10	9.51e-09
ENSGALG00000041921_CWH43	81.6223	7.34691	1.18968	6.17553	6.59e-10	9.51e-09
ENSGALG00000009626_THBS1	291.871	4.94811	0.801916	6.17037	6.81e-10	9.81e-09
ENSGALG00000035610_PPM1D	969.797	-2.12357	0.344158	-6.17034	6.81e-10	9.81e-09
ENSGALG00000047126	4122.34	2.36281	0.382936	6.17026	6.82e-10	9.81e-09
ENSGALG00000041380_BF2	10169.3	-2.18991	0.355132	-6.16648	6.98e-10	1e-08
ENSGALG00000006016_PASK	153.778	3.81567	0.61906	6.16365	7.11e-10	1.02e-08
ENSGALG00000031518	261.775	-2.84959	0.462769	-6.1577	7.38e-10	1.06e-08
ENSGALG00000031281	1643.12	-3.63598	0.590641	-6.15598	7.46e-10	1.07e-08
ENSGALG00000005021_RAB43	699.838	-2.22092	0.360804	-6.15548	7.49e-10	1.07e-08
ENSGALG00000017165_CUL5	1594.66	-2.14568	0.348575	-6.1556	7.48e-10	1.07e-08
ENSGALG00000011184_HNRNPD	2212.68	2.02166	0.32846	6.15498	7.51e-10	1.07e-08
ENSGALG00000016258_SYTL5	92.8906	5.18967	0.843993	6.14895	7.8e-10	1.11e-08
ENSGALG00000017419_HPS1	255.503	-2.78186	0.453063	-6.14012	8.25e-10	1.18e-08
ENSGALG00000049579	653.5	-2.20845	0.359741	-6.139	8.3e-10	1.18e-08
ENSGALG00000034198_MCM10	178.775	3.23803	0.527563	6.1377	8.37e-10	1.19e-08
ENSGALG00000007956_PLXDC2	85.1365	9.70666	1.58178	6.13653	8.43e-10	1.2e-08
ENSGALG00000034488	70.9067	-9.74033	1.58852	-6.1317	8.69e-10	1.23e-08
ENSGALG00000046559	240.494	2.72827	0.444976	6.13127	8.72e-10	1.24e-08
ENSGALG00000014267_RBM47	96.2558	6.10148	0.995368	6.12987	8.79e-10	1.25e-08
ENSGALG00000013414_PDLIM3	128.984	10.2714	1.67655	6.12652	8.98e-10	1.27e-08
ENSGALG00000031637_ICOSLG	1474.03	-2.31483	0.377929	-6.12504	9.07e-10	1.28e-08
ENSGALG00000030613_PDGFRB	101.26	7.50634	1.22638	6.1207	9.32e-10	1.32e-08
ENSGALG00000000584	79.5489	4.78649	0.782197	6.11929	9.4e-10	1.33e-08
ENSGALG00000012987_CCDC77	140.227	3.13465	0.512304	6.11874	9.43e-10	1.33e-08
ENSGALG00000013776_CEP135	279.876	2.63539	0.431241	6.11118	9.89e-10	1.39e-08
ENSGALG00000043016	175.856	-5.67531	0.928779	-6.11051	9.93e-10	1.4e-08
ENSGALG00000008942_FOXN2	869.108	-2.34625	0.384049	-6.10925	1e-09	1.41e-08
ENSGALG00000041752_CD164L2	96.7021	-5.39396	0.88357	-6.10474	1.03e-09	1.45e-08
ENSGALG00000036925_CADM3	81.9366	5.176	0.847973	6.10397	1.03e-09	1.45e-08
ENSGALG00000011457_CCNI	3334.7	1.9821	0.325281	6.0935	1.1e-09	1.55e-08
ENSGALG00000042134_PIEZO2	79.4766	9.60673	1.57655	6.09353	1.1e-09	1.55e-08
ENSGALG00000052643_C15orf48	405.816	-3.55504	0.583885	-6.08858	1.14e-09	1.59e-08
ENSGALG00000004320_FAT2	168.489	9.24307	1.52082	6.07767	1.22e-09	1.7e-08
ENSGALG00000048102	99.3427	-5.41454	0.892029	-6.06992	1.28e-09	1.79e-08
ENSGALG00000029292_PCNA	4105.98	2.63427	0.434208	6.06684	1.3e-09	1.82e-08
ENSGALG00000005451_HELLS	1486.06	2.00027	0.329911	6.06305	1.34e-09	1.86e-08
ENSGALG00000015729_LPAR1	77.2301	9.57132	1.57868	6.06287	1.34e-09	1.86e-08
ENSGALG00000026499_TNFRSF25	557.533	-4.85301	0.800881	-6.05959	1.36e-09	1.9e-08
ENSGALG00000015339_RPL24	6662.31	-3.02032	0.498703	-6.05634	1.39e-09	1.94e-08
ENSGALG00000038678_EPB41L3	68.6571	4.88729	0.807125	6.05518	1.4e-09	1.95e-08
ENSGALG00000027874_CHAC1	327.541	-3.26472	0.539257	-6.05411	1.41e-09	1.96e-08
ENSGALG00000053513	105.656	3.83918	0.634339	6.05225	1.43e-09	1.98e-08
ENSGALG00000005554_ADIPOQ	188.242	3.54226	0.58531	6.05194	1.43e-09	1.98e-08
ENSGALG00000003563_YARS	1714.09	-2.06448	0.341147	-6.05158	1.43e-09	1.98e-08
ENSGALG00000014836_LPIN2	2701.91	-2.20282	0.36402	-6.05139	1.44e-09	1.98e-08
ENSGALG00000016241_ATP6AP2	1873.13	-2.31747	0.382969	-6.05133	1.44e-09	1.98e-08
ENSGALG00000016473_OSR1	82.5294	9.53355	1.5754	6.05153	1.43e-09	1.98e-08
ENSGALG00000009450_DUSP10	5824.77	-3.29686	0.544864	-6.05079	1.44e-09	1.99e-08
ENSGALG00000016227_GPR34	682.77	-2.34057	0.386831	-6.05062	1.44e-09	1.99e-08
ENSGALG00000034772	132.803	3.15022	0.520688	6.05011	1.45e-09	1.99e-08
ENSGALG00000006143	1043.84	-2.58117	0.426799	-6.04774	1.47e-09	2.02e-08
ENSGALG00000037441	4495.37	-3.10724	0.51389	-6.0465	1.48e-09	2.03e-08
ENSGALG00000007817_EHF	75.7008	9.55361	1.58041	6.04501	1.49e-09	2.05e-08
ENSGALG00000008632_ACSS1	211.491	-2.77636	0.459366	-6.04389	1.5e-09	2.06e-08
ENSGALG00000037437_EGR3	233.31	-3.07663	0.509059	-6.04375	1.51e-09	2.06e-08
ENSGALG00000010298_DCTN6	304.714	2.51447	0.416111	6.04278	1.51e-09	2.07e-08
ENSGALG00000012576_RASEF	101.722	9.96754	1.65019	6.04025	1.54e-09	2.1e-08
ENSGALG00000001774_NEO1	223.445	3.14875	0.521383	6.03923	1.55e-09	2.11e-08
ENSGALG00000013102_COBL	85.817	7.25695	1.20234	6.03568	1.58e-09	2.16e-08
ENSGALG00000015314_BEND3	1861.73	-2.43533	0.40356	-6.03463	1.59e-09	2.17e-08
ENSGALG00000034344_MTHFD2	1014.2	-2.54019	0.420962	-6.03423	1.6e-09	2.17e-08
ENSGALG00000038520_STRIP2	218.721	-6.90666	1.14457	-6.03431	1.6e-09	2.17e-08
ENSGALG00000012956_TMTC1	77.088	6.07084	1.00631	6.03278	1.61e-09	2.19e-08
ENSGALG00000043399_EZH2	990.982	2.47623	0.4111	6.02343	1.71e-09	2.32e-08
ENSGALG00000013715_DLC1	80.8303	5.20935	0.865342	6.01999	1.74e-09	2.37e-08
ENSGALG00000006724	97.0468	3.91505	0.650598	6.01761	1.77e-09	2.4e-08
ENSGALG00000023621_SFXN3	355.373	-2.42482	0.40301	-6.01678	1.78e-09	2.41e-08
ENSGALG00000040097_UBE2W	720.628	-2.21255	0.367741	-6.0166	1.78e-09	2.41e-08
ENSGALG00000007804_GXYLT2	93.6711	4.07169	0.676892	6.01527	1.8e-09	2.43e-08
ENSGALG00000048788	2300.88	-3.83934	0.638323	-6.01472	1.8e-09	2.43e-08
ENSGALG00000036566	80.739	5.84266	0.971527	6.01389	1.81e-09	2.44e-08
ENSGALG00000008193_RELN	95.5093	9.8694	1.64236	6.00928	1.86e-09	2.51e-08
ENSGALG00000020561	68.0896	5.24434	0.872777	6.0088	1.87e-09	2.52e-08
ENSGALG00000016293_BMP5	76.3676	9.55351	1.59074	6.00571	1.91e-09	2.56e-08
ENSGALG00000049136	797.559	2.2368	0.372561	6.00384	1.93e-09	2.59e-08
ENSGALG00000047662_NR1D1	72.3388	-4.33323	0.722438	-5.99806	2e-09	2.68e-08
ENSGALG00000033510_ERBB3	91.2496	6.76102	1.12734	5.99734	2.01e-09	2.69e-08
ENSGALG00000015271	459.005	4.41471	0.73626	5.99613	2.02e-09	2.71e-08
ENSGALG00000024171_HRH2	190.56	-4.1472	0.691691	-5.99574	2.03e-09	2.71e-08
ENSGALG00000027786_SOCS3	671.6	-3.61707	0.603259	-5.99588	2.02e-09	2.71e-08
ENSGALG00000015709_TACC3	2980.57	2.53495	0.423176	5.99029	2.09e-09	2.8e-08
ENSGALG00000012121	107.188	4.23526	0.707249	5.98836	2.12e-09	2.83e-08
ENSGALG00000037339_SMARCAD1	1421.24	1.97062	0.3291	5.98791	2.13e-09	2.84e-08
ENSGALG00000036883_MET	85.573	9.71255	1.62328	5.98328	2.19e-09	2.91e-08
ENSGALG00000009650	101.747	7.51286	1.25601	5.98152	2.21e-09	2.94e-08
ENSGALG00000014011_LRMP	4328.95	-1.99816	0.334417	-5.97506	2.3e-09	3.06e-08
ENSGALG00000039977_MYH1B	79.2012	9.60278	1.60742	5.97403	2.31e-09	3.08e-08
ENSGALG00000037828_SLC47A1	108.307	3.40094	0.569413	5.97272	2.33e-09	3.1e-08
ENSGALG00000008298_LRRC17	71.2541	9.48603	1.58869	5.97099	2.36e-09	3.13e-08
ENSGALG00000016692_CENPQ	144.644	3.72936	0.624588	5.97092	2.36e-09	3.13e-08
ENSGALG00000016125_LCA5L	79.98	4.80837	0.805501	5.96942	2.38e-09	3.15e-08
ENSGALG00000012414_GNPNAT1	406.922	-2.29019	0.383727	-5.96828	2.4e-09	3.17e-08
ENSGALG00000036356_YEATS2	2653.26	-2.29994	0.385593	-5.96467	2.45e-09	3.24e-08
ENSGALG00000026978_RPL29	7580.93	-3.00556	0.503993	-5.9635	2.47e-09	3.26e-08
ENSGALG00000039008	63.9628	5.4165	0.908692	5.96076	2.51e-09	3.31e-08
ENSGALG00000046393	414.893	-2.66162	0.446607	-5.95964	2.53e-09	3.33e-08
ENSGALG00000011592_MRAS	1263.58	-3.25783	0.547096	-5.95478	2.6e-09	3.43e-08
ENSGALG00000004460_FOXK1	680.476	-2.29595	0.385622	-5.95388	2.62e-09	3.45e-08
ENSGALG00000039408_PNPLA6	612.351	-2.34208	0.393531	-5.95144	2.66e-09	3.49e-08
ENSGALG00000044155_TMEM140	910.454	-2.92656	0.49178	-5.95096	2.67e-09	3.5e-08
ENSGALG00000005415_TEAD1	83.9083	6.57247	1.10455	5.95034	2.68e-09	3.51e-08
ENSGALG00000031650_BBS9	138.229	3.02944	0.509349	5.94766	2.72e-09	3.57e-08
ENSGALG00000005547_PIK3AP1	25512.2	-2.78693	0.468707	-5.94599	2.75e-09	3.6e-08
ENSGALG00000002911_MOXD1	70.8223	9.44906	1.58977	5.94368	2.79e-09	3.65e-08
ENSGALG00000042572	343.48	-2.60918	0.43903	-5.94306	2.8e-09	3.66e-08
ENSGALG00000036234_RFWD3	127.236	3.13689	0.528134	5.93958	2.86e-09	3.73e-08
ENSGALG00000014662_RBP5	103.793	3.47505	0.585163	5.93861	2.87e-09	3.75e-08
ENSGALG00000040128_SNAP29	4046.09	-2.36454	0.398262	-5.93716	2.9e-09	3.78e-08
ENSGALG00000037929_BIN2	2782	-1.95029	0.328535	-5.93631	2.92e-09	3.8e-08
ENSGALG00000002234_UNC13D	531.279	-4.50635	0.759837	-5.93068	3.02e-09	3.93e-08
ENSGALG00000011068_COBLL1	148.493	9.03259	1.52376	5.92784	3.07e-09	3.99e-08
ENSGALG00000014995_PGM5	95.759	9.88835	1.6683	5.9272	3.08e-09	4e-08
ENSGALG00000008304_STN1	413.67	2.36955	0.399809	5.9267	3.09e-09	4.01e-08
ENSGALG00000006861_COQ7	255.651	2.42565	0.40942	5.92461	3.13e-09	4.06e-08
ENSGALG00000006591_TNNI2	74.0522	6.08114	1.02653	5.92395	3.14e-09	4.07e-08
ENSGALG00000038775_SPON1	136.66	8.99334	1.51843	5.92279	3.17e-09	4.1e-08
ENSGALG00000040489	58.8001	-6.33732	1.07062	-5.91927	3.23e-09	4.18e-08
ENSGALG00000012546_MCM5	3236.96	3.44247	0.582014	5.91475	3.32e-09	4.3e-08
ENSGALG00000017334	70.8077	5.97225	1.00983	5.91414	3.34e-09	4.31e-08
ENSGALG00000001559_ZP3	78.5859	7.15601	1.21011	5.91352	3.35e-09	4.32e-08
ENSGALG00000026971_RRAGD	668.017	-2.83655	0.479668	-5.91356	3.35e-09	4.32e-08
ENSGALG00000004442_PPA1	967.501	2.0016	0.338512	5.91295	3.36e-09	4.33e-08
ENSGALG00000007507_MASTL	182.159	3.0299	0.512489	5.91212	3.38e-09	4.35e-08
ENSGALG00000014978_IQGAP2	3474.48	-2.05632	0.34783	-5.91185	3.38e-09	4.35e-08
ENSGALG00000017204_SESN3	300.037	3.06716	0.518873	5.9112	3.4e-09	4.36e-08
ENSGALG00000033338_GPT2	253.526	3.2893	0.556517	5.91051	3.41e-09	4.38e-08
ENSGALG00000037423_PTPRK	241.7	3.74347	0.633529	5.90892	3.44e-09	4.42e-08
ENSGALG00000033087_STAT4	1013.19	-3.13078	0.529966	-5.90752	3.47e-09	4.45e-08
ENSGALG00000007169_EPC1	2529.74	-1.97744	0.334931	-5.90402	3.55e-09	4.54e-08
ENSGALG00000010747_FBLN5	69.0133	6.17835	1.04651	5.90378	3.55e-09	4.54e-08
ENSGALG00000036976_DALRD3	732.583	-2.03353	0.344516	-5.90256	3.58e-09	4.57e-08
ENSGALG00000002750_NCKAP1	261.265	3.82422	0.647936	5.90216	3.59e-09	4.58e-08
ENSGALG00000010812_RYR2	92.7959	6.78818	1.15122	5.89651	3.71e-09	4.74e-08
ENSGALG00000044675_MATN2	82.6997	5.40935	0.918619	5.88857	3.9e-09	4.97e-08
ENSGALG00000002198_FHOD1	1087.78	-2.36615	0.40192	-5.88711	3.93e-09	5e-08
ENSGALG00000019967_MTFR2	278.763	2.43056	0.412899	5.88658	3.94e-09	5.02e-08
ENSGALG00000043287_CAV1	83.9359	9.70593	1.64897	5.88607	3.95e-09	5.03e-08
ENSGALG00000005294_PPFIBP2	68.3929	6.38539	1.08519	5.88414	4e-09	5.08e-08
ENSGALG00000014873_GJA1	82.8232	7.29988	1.24088	5.8828	4.03e-09	5.12e-08
ENSGALG00000038812_MRPL27	332.173	2.79632	0.475375	5.88235	4.04e-09	5.13e-08
ENSGALG00000010013_EDNRA	71.8123	9.46501	1.60942	5.88099	4.08e-09	5.17e-08
ENSGALG00000013124_FHOD3	74.2632	9.50924	1.61718	5.88014	4.1e-09	5.19e-08
ENSGALG00000010167_PNN	2032.93	2.19859	0.374125	5.87662	4.19e-09	5.3e-08
ENSGALG00000029175_EFNB2	105.658	4.04518	0.688523	5.87515	4.22e-09	5.34e-08
ENSGALG00000003786_BRD7	1447.45	2.15626	0.367548	5.86661	4.45e-09	5.62e-08
ENSGALG00000042875_HMGB1	10348.4	2.73824	0.467471	5.85756	4.7e-09	5.92e-08
ENSGALG00000005808_KREMEN1	66.0849	9.35396	1.59756	5.85516	4.77e-09	6e-08
ENSGALG00000044471	71.1098	9.45764	1.61525	5.85522	4.76e-09	6e-08
ENSGALG00000005266_BEAN1	59.5706	5.13109	0.876901	5.85139	4.87e-09	6.13e-08
ENSGALG00000007018_SLC26A11	99.8772	-3.58644	0.612941	-5.85119	4.88e-09	6.14e-08
ENSGALG00000009758_SLC7A11	113.036	-4.21163	0.719874	-5.85051	4.9e-09	6.16e-08
ENSGALG00000028762_ZFYVE26	2116.95	-1.97942	0.338384	-5.84964	4.93e-09	6.18e-08
ENSGALG00000026493_RALB	1172.62	2.0899	0.357442	5.84681	5.01e-09	6.28e-08
ENSGALG00000005956	136.496	8.95121	1.53126	5.84565	5.05e-09	6.32e-08
ENSGALG00000016864_METTL21C	60.2087	5.76087	0.985726	5.8443	5.09e-09	6.37e-08
ENSGALG00000054036	84.5734	9.69136	1.65927	5.84073	5.2e-09	6.5e-08
ENSGALG00000017299_RPS11	12776.6	-2.7267	0.46689	-5.84013	5.22e-09	6.52e-08
ENSGALG00000002021_ZC3H12A	2362.66	-2.08827	0.357824	-5.83602	5.35e-09	6.67e-08
ENSGALG00000039489_5_8S_rRNA	147.271	-5.40868	0.927808	-5.82953	5.56e-09	6.93e-08
ENSGALG00000041275_SLC25A38	213.177	-2.85826	0.490329	-5.82926	5.57e-09	6.94e-08
ENSGALG00000039196_NECTIN1	88.4348	6.9467	1.19263	5.82471	5.72e-09	7.12e-08
ENSGALG00000049027	885.619	2.15041	0.369346	5.82219	5.81e-09	7.23e-08
ENSGALG00000031440_PTPRU	131.467	3.80342	0.653485	5.82022	5.88e-09	7.31e-08
ENSGALG00000017089_SLC46A3	370.508	-2.33854	0.401869	-5.81916	5.91e-09	7.35e-08
ENSGALG00000050425	397.116	-2.36354	0.40644	-5.81523	6.06e-09	7.51e-08
ENSGALG00000038515_LFNG	1222.07	-2.65542	0.456962	-5.81103	6.21e-09	7.7e-08
ENSGALG00000037888_TBXA2R	106.172	-3.92898	0.676256	-5.8099	6.25e-09	7.74e-08
ENSGALG00000033663_ATP6V1B2	3468.22	-2.32021	0.399608	-5.80621	6.39e-09	7.91e-08
ENSGALG00000016543_NHS	77.1843	5.22872	0.900979	5.80337	6.5e-09	8.04e-08
ENSGALG00000014944_GCNT4	346.729	-2.93347	0.505535	-5.8027	6.53e-09	8.06e-08
ENSGALG00000016669_DEFB4A	65.892	-9.55142	1.64713	-5.79882	6.68e-09	8.25e-08
ENSGALG00000004509	20608.6	-2.137	0.368688	-5.79621	6.78e-09	8.37e-08
ENSGALG00000048926_WAS	1086.99	-2.25614	0.38952	-5.79209	6.95e-09	8.57e-08
ENSGALG00000039337_SH3BP5	1255.71	-2.08035	0.359281	-5.79031	7.03e-09	8.65e-08
ENSGALG00000004687_CENPP	131.842	3.51195	0.60657	5.78985	7.04e-09	8.67e-08
ENSGALG00000008945_NEXN	64.4846	6.2238	1.07511	5.78898	7.08e-09	8.71e-08
ENSGALG00000008962_MSH2	1578.86	2.04886	0.354234	5.78392	7.3e-09	8.96e-08
ENSGALG00000009032_PIF1	75.8061	4.72625	0.817204	5.78344	7.32e-09	8.98e-08
ENSGALG00000002955_ADAMTSL2	581.759	-3.3359	0.576919	-5.78227	7.37e-09	9.04e-08
ENSGALG00000034392	129.544	8.86403	1.53365	5.77971	7.48e-09	9.17e-08
ENSGALG00000054742	67.8732	-4.18909	0.724876	-5.77904	7.51e-09	9.2e-08
ENSGALG00000039156	1442.25	-1.85962	0.321818	-5.77847	7.54e-09	9.22e-08
ENSGALG00000006229	886.871	-2.84722	0.492745	-5.77829	7.55e-09	9.22e-08
ENSGALG00000026884	150.136	-3.47601	0.601703	-5.77696	7.61e-09	9.29e-08
ENSGALG00000011271_LUM	151.167	6.28093	1.08727	5.77681	7.61e-09	9.29e-08
ENSGALG00000040433	1081.75	1.97317	0.34159	5.77642	7.63e-09	9.3e-08
ENSGALG00000011875_TRPC3	328.188	-5.54447	0.959873	-5.77625	7.64e-09	9.3e-08
ENSGALG00000002009_FANCG	225.951	3.12549	0.54146	5.77233	7.82e-09	9.52e-08
ENSGALG00000005638_IL2RG	2165.26	-1.99053	0.345118	-5.76769	8.04e-09	9.77e-08
ENSGALG00000008586_TUBB4B	6273.65	2.94081	0.509992	5.76639	8.1e-09	9.83e-08
ENSGALG00000015511_ROBO1	67.5319	9.37586	1.62593	5.76647	8.09e-09	9.83e-08
ENSGALG00000002661_YWHAE	3111.98	1.9835	0.344333	5.7604	8.39e-09	1.02e-07
ENSGALG00000007594_ASB12	68.9364	-3.97592	0.69073	-5.75611	8.61e-09	1.04e-07
ENSGALG00000030382	55.6403	-9.38443	1.63148	-5.75209	8.81e-09	1.07e-07
ENSGALG00000038399_PLEKHA6	102.314	4.53225	0.787975	5.75178	8.83e-09	1.07e-07
ENSGALG00000004969_TIMP4	77.5699	9.20363	1.60054	5.75031	8.91e-09	1.08e-07
ENSGALG00000004695_ECM2	72.3454	9.47732	1.64851	5.74903	8.98e-09	1.08e-07
ENSGALG00000028803_B3GNT4	392.212	-2.43784	0.424164	-5.7474	9.06e-09	1.09e-07
ENSGALG00000032660_IFNGR2	1024.2	-1.92858	0.335689	-5.74515	9.18e-09	1.11e-07
ENSGALG00000029408_BAZ1B	7797.19	1.96775	0.342787	5.74045	9.44e-09	1.14e-07
ENSGALG00000011982_PDE5A	166.845	2.86512	0.499192	5.73952	9.49e-09	1.14e-07
ENSGALG00000003434_C17orf75	455.851	-2.23594	0.389682	-5.73786	9.59e-09	1.15e-07
ENSGALG00000030602_ADAM33	1427.53	-1.90181	0.331548	-5.73615	9.69e-09	1.16e-07
ENSGALG00000050234	66.9769	-4.20589	0.733385	-5.7349	9.76e-09	1.17e-07
ENSGALG00000042642_RARRES2	89.1024	3.96191	0.691884	5.72627	1.03e-08	1.23e-07
ENSGALG00000040709	122.519	8.80085	1.53704	5.72584	1.03e-08	1.23e-07
ENSGALG00000008256_BLM	808.086	2.19175	0.383333	5.71761	1.08e-08	1.29e-07
ENSGALG00000005653_NFKB2	2582.56	-1.77531	0.310526	-5.71711	1.08e-08	1.3e-07
ENSGALG00000014868_SERINC1	4197.49	-2.1624	0.378287	-5.71629	1.09e-08	1.3e-07
ENSGALG00000007668_BMP7	58.9129	9.18718	1.60725	5.71609	1.09e-08	1.3e-07
ENSGALG00000039071	208.937	-2.48427	0.434828	-5.71324	1.11e-08	1.32e-07
ENSGALG00000013606_FGL1	69.2036	6.95048	1.21662	5.71294	1.11e-08	1.32e-07
ENSGALG00000003631_CPLANE1	428.709	2.13397	0.373947	5.70663	1.15e-08	1.37e-07
ENSGALG00000029921_CSRP2	122.861	8.81737	1.54535	5.70574	1.16e-08	1.38e-07
ENSGALG00000002854_PDZD2	78.8795	4.2901	0.752022	5.70476	1.17e-08	1.39e-07
ENSGALG00000031553_KIF18B	401.849	2.94458	0.516336	5.70283	1.18e-08	1.4e-07
ENSGALG00000010258_LTBP2	74.2355	5.9801	1.04934	5.69892	1.21e-08	1.43e-07
ENSGALG00000015556_AFAP1	57.973	5.65598	0.992588	5.69821	1.21e-08	1.44e-07
ENSGALG00000012364_PPIL4	1361.64	-2.15212	0.377892	-5.69506	1.23e-08	1.46e-07
ENSGALG00000041808_ANO1	57.0314	9.19405	1.61446	5.69483	1.23e-08	1.46e-07
ENSGALG00000042330_PPP1R9B	250.809	3.52899	0.620155	5.69049	1.27e-08	1.5e-07
ENSGALG00000043838	52.1698	-9.24672	1.62558	-5.68827	1.28e-08	1.52e-07
ENSGALG00000039595_BTBD11	1576.5	-2.10456	0.370084	-5.68671	1.3e-08	1.53e-07
ENSGALG00000050226	134.847	-3.42503	0.602338	-5.68623	1.3e-08	1.53e-07
ENSGALG00000001551_CCNL2	2328.34	-1.89343	0.333289	-5.68104	1.34e-08	1.58e-07
ENSGALG00000033256_PCSK5	53.6862	9.23786	1.62655	5.67943	1.35e-08	1.59e-07
ENSGALG00000026757_DHFR	306.847	3.09365	0.544731	5.67922	1.35e-08	1.59e-07
ENSGALG00000016228_NYX	57.6223	-5.12443	0.902725	-5.67662	1.37e-08	1.62e-07
ENSGALG00000036043_TBX3	59.9378	9.1573	1.61326	5.67628	1.38e-08	1.62e-07
ENSGALG00000036283_RBM8A	321.059	2.42186	0.426933	5.67268	1.41e-08	1.65e-07
ENSGALG00000003947_HNRNPH3	7042.17	2.19927	0.387762	5.67171	1.41e-08	1.66e-07
ENSGALG00000008496_VPS18	2603.07	-2.80413	0.494458	-5.67111	1.42e-08	1.67e-07
ENSGALG00000028496	693.28	-1.99909	0.352593	-5.66968	1.43e-08	1.68e-07
ENSGALG00000050416_SYDE1	427.245	-4.33895	0.765325	-5.66942	1.43e-08	1.68e-07
ENSGALG00000026360_SOWAHC	396.81	-2.15415	0.380127	-5.66692	1.45e-08	1.7e-07
ENSGALG00000003568_PPP1R16B	1606.32	-2.47072	0.436054	-5.66609	1.46e-08	1.71e-07
ENSGALG00000002452_AQP3	117.57	8.73306	1.54172	5.6645	1.47e-08	1.72e-07
ENSGALG00000052743_ARL4C	164.297	2.96101	0.52282	5.66354	1.48e-08	1.73e-07
ENSGALG00000005961_DGUOK	1401.29	3.70789	0.654756	5.66301	1.49e-08	1.74e-07
ENSGALG00000034168_WNT5A	57.6938	9.16001	1.6177	5.66237	1.49e-08	1.74e-07
ENSGALG00000026005_DIO2	90.3691	6.22498	1.0994	5.66214	1.49e-08	1.74e-07
ENSGALG00000008534_POLR2H	511.718	-2.68375	0.474021	-5.66167	1.5e-08	1.75e-07
ENSGALG00000000394_SLC6A17	124.743	-6.75944	1.19447	-5.65893	1.52e-08	1.77e-07
ENSGALG00000007346_JCAD	1340.95	-2.56896	0.454036	-5.65805	1.53e-08	1.78e-07
ENSGALG00000001607_CYBC1	1549.96	-1.87256	0.330978	-5.65764	1.53e-08	1.78e-07
ENSGALG00000012702_JARID2	4139.83	-2.25991	0.399525	-5.6565	1.54e-08	1.79e-07
ENSGALG00000009668_HPF1	769.464	2.86629	0.506824	5.65539	1.55e-08	1.8e-07
ENSGALG00000012791_TBXAS1	627.78	-4.01007	0.709069	-5.65541	1.55e-08	1.8e-07
ENSGALG00000039264_SLA	1156.76	-2.49884	0.441969	-5.65388	1.57e-08	1.82e-07
ENSGALG00000011908_WBP2NL	2240.43	-2.57008	0.454603	-5.65347	1.57e-08	1.82e-07
ENSGALG00000017186_BIRC3	8012.29	-2.22731	0.394061	-5.65219	1.58e-08	1.83e-07
ENSGALG00000026834_PLPP2	56.9036	9.14476	1.61797	5.65199	1.59e-08	1.83e-07
ENSGALG00000013971_SGK1	1835.34	-3.69031	0.653205	-5.64954	1.61e-08	1.86e-07
ENSGALG00000007902_ATP7A	1501.19	-1.87552	0.332054	-5.64823	1.62e-08	1.87e-07
ENSGALG00000051674	1290.85	-2.71941	0.481508	-5.64769	1.63e-08	1.87e-07
ENSGALG00000034456_PRELP	59.3474	9.19067	1.62779	5.64611	1.64e-08	1.89e-07
ENSGALG00000005889_CCDC18	273.757	2.55121	0.451909	5.64541	1.65e-08	1.9e-07
ENSGALG00000003720_FANCD2	617.978	2.02379	0.358711	5.64183	1.68e-08	1.93e-07
ENSGALG00000003295_ADAMTS12	71.4098	9.44162	1.67383	5.64072	1.69e-08	1.95e-07
ENSGALG00000007082_CREM	2794.69	-4.56304	0.808987	-5.64043	1.7e-08	1.95e-07
ENSGALG00000028880_FDPS	357.017	2.42857	0.4307	5.63865	1.71e-08	1.97e-07
ENSGALG00000035780	53.706	-9.31955	1.65281	-5.63859	1.71e-08	1.97e-07
ENSGALG00000014835_C7	93.6461	8.20237	1.4549	5.63774	1.72e-08	1.97e-07
ENSGALG00000001136	158.238	-6.58639	1.16853	-5.63647	1.74e-08	1.99e-07
ENSGALG00000050327	57.2515	-5.37435	0.954175	-5.63245	1.78e-08	2.03e-07
ENSGALG00000008652_CXorf56	868.908	-2.03931	0.3621	-5.6319	1.78e-08	2.04e-07
ENSGALG00000025886_SUSD3	458.782	-3.74914	0.665708	-5.63181	1.78e-08	2.04e-07
ENSGALG00000015103_CCDC171	350.985	2.22068	0.394438	5.62998	1.8e-08	2.06e-07
ENSGALG00000002594_TFPI	359.155	-5.4395	0.966649	-5.62717	1.83e-08	2.09e-07
ENSGALG00000051487	54.5498	-5.26894	0.936321	-5.62728	1.83e-08	2.09e-07
ENSGALG00000007476_VAMP7	1790.52	-2.10446	0.374126	-5.62501	1.85e-08	2.11e-07
ENSGALG00000048906	55.5234	9.13817	1.6266	5.61796	1.93e-08	2.2e-07
ENSGALG00000044668	657.295	2.47608	0.440761	5.61775	1.93e-08	2.2e-07
ENSGALG00000031841_SLX4	2658.18	1.74508	0.310715	5.61633	1.95e-08	2.21e-07
ENSGALG00000034171_EPB41L1	157.436	3.21046	0.571885	5.61382	1.98e-08	2.25e-07
ENSGALG00000002878_CREBRF	1712.78	-2.31522	0.412464	-5.61314	1.99e-08	2.25e-07
ENSGALG00000006623_ATP11C	1174.93	2.07026	0.368914	5.61178	2e-08	2.27e-07
ENSGALG00000051251	1615.08	2.02863	0.361511	5.61152	2.01e-08	2.27e-07
ENSGALG00000002906_TARDBP	1931.95	2.16173	0.385882	5.60205	2.12e-08	2.4e-07
ENSGALG00000005597_CNN3	835.267	2.19155	0.391268	5.60113	2.13e-08	2.41e-07
ENSGALG00000010592_TET2	2266.15	-2.511	0.448375	-5.60022	2.14e-08	2.42e-07
ENSGALG00000043947	172.196	-4.0215	0.718336	-5.59835	2.16e-08	2.44e-07
ENSGALG00000002899_AACS	1340.36	1.80405	0.322329	5.59692	2.18e-08	2.46e-07
ENSGALG00000026955_DIRAS1	58.8268	-6.93518	1.23985	-5.59355	2.22e-08	2.51e-07
ENSGALG00000013920_SUV39H2	757.403	1.99373	0.356566	5.59148	2.25e-08	2.53e-07
ENSGALG00000009172_OSBPL6	64.9661	5.0291	0.899859	5.58877	2.29e-08	2.57e-07
ENSGALG00000001565_C5	159.513	-2.73215	0.489056	-5.58657	2.32e-08	2.6e-07
ENSGALG00000001972	1772.62	1.79665	0.321765	5.58373	2.35e-08	2.64e-07
ENSGALG00000011080_BDKRB2	57.1107	5.95315	1.06621	5.58348	2.36e-08	2.65e-07
ENSGALG00000013134_PLEKHA5	139.691	3.67566	0.658614	5.5809	2.39e-08	2.68e-07
ENSGALG00000008272_TMED3	284.623	-2.61515	0.468624	-5.58049	2.4e-08	2.69e-07
ENSGALG00000042804_SAMD4B	369.824	-2.11835	0.37969	-5.57915	2.42e-08	2.71e-07
ENSGALG00000012452	720.929	2.13039	0.381871	5.57881	2.42e-08	2.71e-07
ENSGALG00000004186_NSRP1	666.809	2.9601	0.531006	5.57451	2.48e-08	2.78e-07
ENSGALG00000044383_MCL1	10745.5	-2.23353	0.400763	-5.57321	2.5e-08	2.79e-07
ENSGALG00000009020_JAG1	163.534	3.73903	0.670913	5.57305	2.5e-08	2.79e-07
ENSGALG00000005346_PPIC	70.7266	4.78677	0.859054	5.57214	2.52e-08	2.81e-07
ENSGALG00000048542	86.7318	-8.57551	1.53927	-5.57115	2.53e-08	2.82e-07
ENSGALG00000004747	86.6761	-5.26532	0.945187	-5.57066	2.54e-08	2.83e-07
ENSGALG00000004814	70.5746	3.90301	0.700994	5.56783	2.58e-08	2.87e-07
ENSGALG00000007254_ARHGAP12	1202.79	-2.73401	0.491106	-5.56704	2.59e-08	2.88e-07
ENSGALG00000009995_AKAP6	115.999	3.20527	0.575877	5.5659	2.61e-08	2.9e-07
ENSGALG00000000761_TSKU	69.5067	5.62696	1.01131	5.56402	2.64e-08	2.93e-07
ENSGALG00000003553_ABCA12	115.936	8.70244	1.56463	5.56196	2.67e-08	2.96e-07
ENSGALG00000001006_TP73	1086.52	-2.24348	0.403384	-5.56165	2.67e-08	2.96e-07
ENSGALG00000008999_AFAP1L2	55.4925	5.62673	1.0118	5.56109	2.68e-08	2.97e-07
ENSGALG00000011094_PDE4B	808.344	-2.32385	0.41803	-5.55904	2.71e-08	3e-07
ENSGALG00000050380_TMPPE	381.737	-2.24521	0.403904	-5.55878	2.72e-08	3.01e-07
ENSGALG00000014971_SLC2A9	54.5793	5.01116	0.901557	5.55834	2.72e-08	3.01e-07
ENSGALG00000049505	561.068	2.0012	0.360498	5.55122	2.84e-08	3.13e-07
ENSGALG00000015969_FAM135A	163.033	3.46862	0.624904	5.55064	2.85e-08	3.14e-07
ENSGALG00000009552	277.696	-6.33653	1.14276	-5.54491	2.94e-08	3.24e-07
ENSGALG00000003503_MYBL2	3112.58	3.2096	0.578993	5.54341	2.97e-08	3.27e-07
ENSGALG00000049268_H2A-VI	1461.91	9.88004	1.78247	5.54289	2.98e-08	3.28e-07
ENSGALG00000009947_PLEKHH2	65.424	6.86909	1.23938	5.54238	2.98e-08	3.28e-07
ENSGALG00000027514	64.835	9.31462	1.68082	5.54172	3e-08	3.29e-07
ENSGALG00000032506_GEM	89.6242	4.27025	0.770909	5.53924	3.04e-08	3.34e-07
ENSGALG00000014953_RWDD1	1124.86	2.07285	0.374487	5.53518	3.11e-08	3.41e-07
ENSGALG00000025946_MOB3C	287.397	-2.2268	0.402328	-5.53479	3.12e-08	3.42e-07
ENSGALG00000036790_RPS27A	11199.4	-2.62212	0.47385	-5.53366	3.14e-08	3.44e-07
ENSGALG00000036085	57.7343	9.14706	1.65333	5.53251	3.16e-08	3.46e-07
ENSGALG00000002818_VAT1	293.83	2.58715	0.467646	5.53228	3.16e-08	3.46e-07
ENSGALG00000009303_ENAH	295.421	2.6902	0.486459	5.53017	3.2e-08	3.5e-07
ENSGALG00000028318_CDKN1A	212.597	-3.45051	0.623973	-5.5299	3.2e-08	3.5e-07
ENSGALG00000026981_NHSL1	66.0126	6.28412	1.13657	5.52901	3.22e-08	3.52e-07
ENSGALG00000053866	57.4773	-4.34181	0.785287	-5.52894	3.22e-08	3.52e-07
ENSGALG00000051846_U1	585.807	-13.7356	2.4854	-5.52649	3.27e-08	3.56e-07
ENSGALG00000052740_U1	585.807	-13.7356	2.4854	-5.52649	3.27e-08	3.56e-07
ENSGALG00000054323_U1	585.807	-13.7356	2.4854	-5.52649	3.27e-08	3.56e-07
ENSGALG00000007590_MTMR8	2317.71	-1.82308	0.330047	-5.5237	3.32e-08	3.61e-07
ENSGALG00000031560_USF3	906.759	2.33073	0.421951	5.52369	3.32e-08	3.61e-07
ENSGALG00000036908	581.014	1.95579	0.354106	5.52317	3.33e-08	3.62e-07
ENSGALG00000007673_LRRC59	403.625	2.07084	0.375079	5.52106	3.37e-08	3.66e-07
ENSGALG00000047622	87.5097	-3.96449	0.718096	-5.52084	3.37e-08	3.66e-07
ENSGALG00000014723_GABARAPL1	334.348	-2.86544	0.51914	-5.51959	3.4e-08	3.68e-07
ENSGALG00000012422	220.478	-3.28389	0.595295	-5.51641	3.46e-08	3.75e-07
ENSGALG00000013742_EZR	9352.7	-2.43008	0.440898	-5.51166	3.55e-08	3.85e-07
ENSGALG00000020793_UBE2E3	600.044	2.42863	0.440654	5.51142	3.56e-08	3.85e-07
ENSGALG00000012484_RIF1	3696.46	2.11983	0.384653	5.51102	3.57e-08	3.86e-07
ENSGALG00000016797_FHL2	122.093	7.70666	1.39904	5.50854	3.62e-08	3.91e-07
ENSGALG00000008663_DDAH1	62.0765	4.42016	0.802918	5.50512	3.69e-08	3.98e-07
ENSGALG00000004107_ITM2A	10089	-1.82528	0.331615	-5.50423	3.71e-08	4e-07
ENSGALG00000029500_ND5	9343.12	3.12576	0.567915	5.50392	3.71e-08	4e-07
ENSGALG00000010716_AGA	287.67	2.37419	0.431554	5.5015	3.77e-08	4.05e-07
ENSGALG00000022815_AvBD1	57.8055	-5.28436	0.96052	-5.50156	3.76e-08	4.05e-07
ENSGALG00000027170	50.105	-9.18409	1.67066	-5.49728	3.86e-08	4.15e-07
ENSGALG00000012395_PLEKHG1	106.526	8.58306	1.56151	5.49663	3.87e-08	4.16e-07
ENSGALG00000024481_CENPS	145.934	2.75453	0.501132	5.49662	3.87e-08	4.16e-07
ENSGALG00000001405_IRF6	60.297	6.80517	1.23812	5.49639	3.88e-08	4.16e-07
ENSGALG00000037946_RBM4	898.98	1.90869	0.347429	5.49374	3.94e-08	4.22e-07
ENSGALG00000043610	52.0949	9.00464	1.63927	5.49307	3.95e-08	4.23e-07
ENSGALG00000004227_FAM20B	470.368	2.36876	0.431283	5.49236	3.97e-08	4.25e-07
ENSGALG00000004741_EPHB2	65.0448	6.8617	1.24996	5.48955	4.03e-08	4.31e-07
ENSGALG00000003113_RGS14	877.209	-1.8501	0.337562	-5.48078	4.23e-08	4.53e-07
ENSGALG00000037170_TRIM39.2	926.301	2.76144	0.503883	5.48033	4.25e-08	4.53e-07
ENSGALG00000014127	142.683	-2.72499	0.497717	-5.47498	4.38e-08	4.67e-07
ENSGALG00000015105_PSIP1	1695.98	2.33671	0.426793	5.47504	4.37e-08	4.67e-07
ENSGALG00000007493_NSDHL	282.349	2.76834	0.50565	5.47482	4.38e-08	4.67e-07
ENSGALG00000009915_EML4	1046.97	2.0768	0.379474	5.47284	4.43e-08	4.72e-07
ENSGALG00000006785_IRF1	1934.66	-2.2627	0.413692	-5.46952	4.51e-08	4.8e-07
ENSGALG00000008579_OIP5	266.706	2.84106	0.5195	5.46884	4.53e-08	4.81e-07
ENSGALG00000014355_STIM2	2508.27	-1.9479	0.356175	-5.46895	4.53e-08	4.81e-07
ENSGALG00000002638	91.0513	-3.44226	0.629597	-5.46741	4.57e-08	4.85e-07
ENSGALG00000002982_SLC2A6	396.792	-2.08777	0.381963	-5.4659	4.61e-08	4.89e-07
ENSGALG00000034811_RPLP2	7403.6	-2.65993	0.486751	-5.46467	4.64e-08	4.92e-07
ENSGALG00000028900_CENPT	639.143	2.01475	0.368711	5.46431	4.65e-08	4.92e-07
ENSGALG00000008764_FAM171A1	255.619	2.95689	0.541423	5.46133	4.73e-08	5e-07
ENSGALG00000030683_SNORD22	58.7267	5.08773	0.932121	5.45823	4.81e-08	5.09e-07
ENSGALG00000028570_C6orf132	54.2722	5.57289	1.02112	5.45765	4.82e-08	5.1e-07
ENSGALG00000005052	49.3759	-4.70256	0.862223	-5.45399	4.93e-08	5.2e-07
ENSGALG00000002346_CLSPN	598.472	2.47332	0.453813	5.45008	5.03e-08	5.32e-07
ENSGALG00000003446_PRLR	78.4682	5.42661	0.995975	5.44854	5.08e-08	5.36e-07
ENSGALG00000039209_WIF1	63.5197	9.29417	1.70594	5.44811	5.09e-08	5.36e-07
ENSGALG00000047909	59.5949	5.7272	1.05121	5.44821	5.09e-08	5.36e-07
ENSGALG00000001571_MYO1F	1868.32	-1.79592	0.329662	-5.44777	5.1e-08	5.37e-07
ENSGALG00000016350_ARHGEF10	76.8975	3.86489	0.709534	5.44709	5.12e-08	5.39e-07
ENSGALG00000052573_UBE2S	491.31	2.06383	0.379199	5.4426	5.25e-08	5.52e-07
ENSGALG00000039448_NCAPD2	1113.02	2.07586	0.381599	5.4399	5.33e-08	5.6e-07
ENSGALG00000009847_STXBP6	48.8271	8.87941	1.63295	5.43765	5.4e-08	5.67e-07
ENSGALG00000011657_EAF2	527.558	2.03761	0.374816	5.43631	5.44e-08	5.71e-07
ENSGALG00000043603_CCL5	101.303	-6.73231	1.23878	-5.43461	5.49e-08	5.76e-07
ENSGALG00000028354_METRNL	823.614	-2.98436	0.54917	-5.4343	5.5e-08	5.76e-07
ENSGALG00000039171_RAD52	55.481	4.79248	0.88189	5.43434	5.5e-08	5.76e-07
ENSGALG00000033792	887.401	3.00336	0.552748	5.4335	5.53e-08	5.78e-07
ENSGALG00000025653_SCARNA10	9527.77	-3.1403	0.578041	-5.43266	5.55e-08	5.8e-07
ENSGALG00000007177_PTPRG	181.799	3.73209	0.687053	5.43203	5.57e-08	5.82e-07
ENSGALG00000012946_FAM60A	4707.67	-1.77533	0.326854	-5.43156	5.59e-08	5.83e-07
ENSGALG00000011704_HACD2	440.574	1.99715	0.367809	5.42986	5.64e-08	5.88e-07
ENSGALG00000039118_MEIS2	95.3831	8.42981	1.55267	5.42922	5.66e-08	5.9e-07
ENSGALG00000016444_ODC1	2200.09	-2.72825	0.502582	-5.42848	5.68e-08	5.92e-07
ENSGALG00000001527_VWA1	51.7648	5.5268	1.01878	5.42494	5.8e-08	6.03e-07
ENSGALG00000004529_VPS29	924.393	-2.13136	0.392995	-5.42339	5.85e-08	6.08e-07
ENSGALG00000002090_GPSM2	404.531	2.15998	0.398372	5.42203	5.89e-08	6.12e-07
ENSGALG00000030022_FANCL	686.298	3.06535	0.565439	5.42119	5.92e-08	6.15e-07
ENSGALG00000015675	471.539	-3.70908	0.68434	-5.41994	5.96e-08	6.19e-07
ENSGALG00000005772_BOK	2586.5	1.7727	0.327244	5.41705	6.06e-08	6.28e-07
ENSGALG00000015677_SUSD1	467.024	-4.86139	0.89747	-5.41677	6.07e-08	6.29e-07
ENSGALG00000026043	177.838	-2.74476	0.506723	-5.41668	6.07e-08	6.29e-07
ENSGALG00000031700_TRPS1	503.353	-2.69897	0.498335	-5.41598	6.1e-08	6.31e-07
ENSGALG00000035677_RPL35	8686.31	-2.5761	0.475717	-5.41519	6.12e-08	6.33e-07
ENSGALG00000007646	210.698	3.9579	0.731134	5.41336	6.19e-08	6.39e-07
ENSGALG00000015791_AKIRIN2	1460.59	-1.77817	0.328474	-5.41343	6.18e-08	6.39e-07
ENSGALG00000002525_RASGEF1A	4069.98	-3.26526	0.60341	-5.41135	6.26e-08	6.45e-07
ENSGALG00000028230_SUN2	777.765	-1.97977	0.365985	-5.40941	6.32e-08	6.52e-07
ENSGALG00000027700_FLAD1	288.273	-2.3436	0.433436	-5.40702	6.41e-08	6.6e-07
ENSGALG00000003294_ATAD5	1287.1	2.08657	0.386078	5.40453	6.5e-08	6.69e-07
ENSGALG00000008747_ITGA8	63.5333	6.20102	1.14738	5.40451	6.5e-08	6.69e-07
ENSGALG00000032847_HDGF	2878.9	1.83071	0.338815	5.40327	6.54e-08	6.73e-07
ENSGALG00000010391_MMRN1	52.102	9.00017	1.66626	5.40142	6.61e-08	6.79e-07
ENSGALG00000007021_PCNT	2477.28	2.17858	0.40348	5.39946	6.68e-08	6.86e-07
ENSGALG00000013865_IFNGR1	3580.34	-2.50137	0.46332	-5.3988	6.71e-08	6.88e-07
ENSGALG00000015036_RIC1	1105.5	-1.95127	0.361498	-5.39771	6.75e-08	6.92e-07
ENSGALG00000014913_ROS1	126.476	8.82837	1.63565	5.39746	6.76e-08	6.92e-07
ENSGALG00000013191_NDUFS6	244.318	2.56136	0.474671	5.39607	6.81e-08	6.97e-07
ENSGALG00000007181_PGS1	533.619	-1.95643	0.362587	-5.39577	6.82e-08	6.98e-07
ENSGALG00000016575_GPM6B	57.3579	5.41155	1.00316	5.39451	6.87e-08	7.02e-07
ENSGALG00000011405_SLC4A7	3665.11	-2.04484	0.379337	-5.39056	7.02e-08	7.18e-07
ENSGALG00000003743_VPS37B	1148.1	-1.92771	0.357875	-5.38655	7.18e-08	7.33e-07
ENSGALG00000012696_RANBP9	615.943	-2.52296	0.468382	-5.38655	7.18e-08	7.33e-07
ENSGALG00000023436_HDC	106.489	-4.08297	0.758245	-5.38476	7.25e-08	7.4e-07
ENSGALG00000052763_BTG2	5616.83	-1.82779	0.339542	-5.38311	7.32e-08	7.46e-07
ENSGALG00000012260_LCT	342.929	-2.31767	0.430563	-5.38287	7.33e-08	7.46e-07
ENSGALG00000011621_IGF2R	5120.01	-1.73045	0.32149	-5.38258	7.34e-08	7.47e-07
ENSGALG00000034119	60.5876	6.76245	1.2565	5.38198	7.37e-08	7.48e-07
ENSGALG00000034218	2243.37	1.79137	0.332843	5.38202	7.37e-08	7.48e-07
ENSGALG00000017034_FOXO1	6708.46	-2.04123	0.379352	-5.38083	7.41e-08	7.53e-07
ENSGALG00000048220	64.0109	-7.11333	1.32221	-5.37989	7.45e-08	7.56e-07
ENSGALG00000027207_PERP2	63.1974	6.83723	1.27114	5.37882	7.5e-08	7.6e-07
ENSGALG00000029244_SMAP2	5840.27	-2.74312	0.510373	-5.37474	7.67e-08	7.77e-07
ENSGALG00000025755_SPTSSA	416.497	-2.28502	0.425204	-5.37394	7.7e-08	7.8e-07
ENSGALG00000053917_CD164	5110.19	-1.74031	0.324502	-5.363	8.19e-08	8.28e-07
ENSGALG00000026328_MIEN1	333.556	-2.24929	0.419517	-5.36161	8.25e-08	8.34e-07
ENSGALG00000004474_PLEKHF1	268.532	-2.47866	0.462315	-5.36141	8.26e-08	8.34e-07
ENSGALG00000014298_RFC1	3205.68	1.9869	0.370747	5.35917	8.36e-08	8.44e-07
ENSGALG00000004257_TSPAN15	90.1855	8.35223	1.55876	5.35824	8.4e-08	8.48e-07
ENSGALG00000053509_DDX11	246.338	2.40231	0.448566	5.35553	8.53e-08	8.6e-07
ENSGALG00000033282	74.5795	3.56275	0.66552	5.35333	8.64e-08	8.7e-07
ENSGALG00000002246_DENND1B	1678.5	-1.93612	0.361768	-5.35183	8.71e-08	8.77e-07
ENSGALG00000005644_MYO1G	3551.53	-1.67041	0.312134	-5.35156	8.72e-08	8.77e-07
ENSGALG00000049408_HIST1H2B8	3273.6	1.85596	0.346935	5.34958	8.82e-08	8.86e-07
ENSGALG00000041422	2782.48	-2.31041	0.432204	-5.34565	9.01e-08	9.05e-07
ENSGALG00000032546_MYEF2	1131.56	1.92607	0.360443	5.34361	9.11e-08	9.15e-07
ENSGALG00000049138_TAF6	184.041	2.79417	0.523161	5.34094	9.25e-08	9.28e-07
ENSGALG00000026891_NINJ1	235.371	-4.19527	0.785658	-5.33982	9.3e-08	9.33e-07
ENSGALG00000043555_NPNT	55.9773	6.06646	1.13615	5.33949	9.32e-08	9.34e-07
ENSGALG00000042023	362.59	-2.0376	0.381735	-5.33773	9.41e-08	9.42e-07
ENSGALG00000016299_FAM83B	45.0613	8.79245	1.64847	5.33371	9.62e-08	9.63e-07
ENSGALG00000002595_GPX4	471.936	2.33481	0.437807	5.33295	9.66e-08	9.66e-07
ENSGALG00000009718_FAM53B	198.004	-2.70975	0.50832	-5.33081	9.78e-08	9.77e-07
ENSGALG00000029610_RGS9	341.077	-3.62375	0.679788	-5.33071	9.78e-08	9.77e-07
ENSGALG00000012705_GMPR2	3001.87	2.11617	0.397077	5.32936	9.86e-08	9.83e-07
ENSGALG00000038154_YAP1	217.994	3.29576	0.618418	5.32933	9.86e-08	9.83e-07
ENSGALG00000005608_SLC9A3R2	259.343	3.9138	0.734437	5.32899	9.88e-08	9.84e-07
ENSGALG00000049426	435.311	-2.00001	0.375361	-5.32823	9.92e-08	9.88e-07
ENSGALG00000001971_UBE2O	3472.95	-1.81842	0.341369	-5.32683	9.99e-08	9.95e-07
ENSGALG00000003745_NECAP2	2496.71	-1.93342	0.363152	-5.324	1.02e-07	1.01e-06
ENSGALG00000051754_KRT17	88.0302	8.32069	1.56372	5.32107	1.03e-07	1.03e-06
ENSGALG00000042354_PREX2	94.1002	8.40306	1.57928	5.32083	1.03e-07	1.03e-06
ENSGALG00000005367_MRPS22	414.074	2.06534	0.388326	5.31857	1.05e-07	1.04e-06
ENSGALG00000017220	1570.63	-2.14601	0.40356	-5.31771	1.05e-07	1.04e-06
ENSGALG00000030209_CPZ	47.2515	8.79086	1.65348	5.31659	1.06e-07	1.05e-06
ENSGALG00000040369_PFKFB3	1456.27	-2.30892	0.434369	-5.31557	1.06e-07	1.05e-06
ENSGALG00000054944_GULP1	43.9765	8.79893	1.65616	5.31283	1.08e-07	1.07e-06
ENSGALG00000032974_ADAMTS2	93.5988	8.39965	1.58132	5.3118	1.09e-07	1.07e-06
ENSGALG00000012834_AKR1D1	44.0331	8.77002	1.65138	5.31071	1.09e-07	1.08e-06
ENSGALG00000002563_TPM4	1649.8	1.73092	0.326015	5.30934	1.1e-07	1.09e-06
ENSGALG00000032699_CDK2	549.984	2.16967	0.408683	5.30894	1.1e-07	1.09e-06
ENSGALG00000032577_MECOM	89.4826	3.86411	0.7282	5.30638	1.12e-07	1.1e-06
ENSGALG00000003416_FAM160A2	551.166	-2.28773	0.431206	-5.30542	1.12e-07	1.11e-06
ENSGALG00000054498	246.526	-2.4286	0.457751	-5.30551	1.12e-07	1.11e-06
ENSGALG00000046843	197.115	-2.58079	0.487192	-5.29727	1.18e-07	1.16e-06
ENSGALG00000008890_ADGRL4	43.8862	8.78402	1.65928	5.29387	1.2e-07	1.18e-06
ENSGALG00000006064_TEKT1	74.8421	3.60793	0.681907	5.29093	1.22e-07	1.2e-06
ENSGALG00000002375_NOTCH1	1535.8	-1.70656	0.322701	-5.28835	1.23e-07	1.21e-06
ENSGALG00000038433_SPON2	47.261	8.81377	1.66725	5.28641	1.25e-07	1.22e-06
ENSGALG00000026490_RPS16	9249.69	-2.61824	0.495702	-5.28188	1.28e-07	1.25e-06
ENSGALG00000052932_SHROOM3	69.4711	6.95332	1.31682	5.28038	1.29e-07	1.26e-06
ENSGALG00000004859_ZNFX1	2497.88	-2.20772	0.418608	-5.27396	1.34e-07	1.31e-06
ENSGALG00000016511_ADGRG2	53.6316	6.58374	1.24937	5.26965	1.37e-07	1.34e-06
ENSGALG00000016504_ITSN2	2508.02	1.70897	0.324349	5.26892	1.37e-07	1.34e-06
ENSGALG00000038799	85.054	3.45942	0.656626	5.26848	1.38e-07	1.35e-06
ENSGALG00000015249	338.48	2.17442	0.412825	5.26718	1.39e-07	1.35e-06
ENSGALG00000020528_INIP	316.774	2.5459	0.483444	5.26616	1.39e-07	1.36e-06
ENSGALG00000040266_GLI3	46.7148	8.82862	1.6767	5.26547	1.4e-07	1.36e-06
ENSGALG00000009289_SLC18A2	100.787	-6.44156	1.22354	-5.2647	1.4e-07	1.37e-06
ENSGALG00000033025_RYBP	190.514	-2.77503	0.52717	-5.26401	1.41e-07	1.37e-06
ENSGALG00000013112_RERGL	50.0599	5.89312	1.11974	5.26294	1.42e-07	1.38e-06
ENSGALG00000052768_LDLR	176.428	-3.04437	0.57884	-5.25943	1.44e-07	1.41e-06
ENSGALG00000006900	169.262	-2.81711	0.535652	-5.25921	1.45e-07	1.41e-06
ENSGALG00000007810_PPP4R2	1837.77	2.06085	0.391911	5.25847	1.45e-07	1.41e-06
ENSGALG00000014999_MAP1B	58.8547	6.125	1.16542	5.25563	1.48e-07	1.43e-06
ENSGALG00000036837_PTGES3	1723.02	2.48324	0.472579	5.25465	1.48e-07	1.44e-06
ENSGALG00000001220_HERPUD1	1691.12	-2.43283	0.463219	-5.252	1.5e-07	1.46e-06
ENSGALG00000002850_RASA2	2769	-1.70075	0.3239	-5.25085	1.51e-07	1.47e-06
ENSGALG00000012160_KIF18A	492.87	3.34488	0.637241	5.249	1.53e-07	1.48e-06
ENSGALG00000034964_SYTL1	1917.44	-1.91516	0.3649	-5.24846	1.53e-07	1.48e-06
ENSGALG00000004440	710.609	-1.86019	0.354528	-5.24696	1.55e-07	1.5e-06
ENSGALG00000006237_PKN2	2054.69	-1.7548	0.334558	-5.24514	1.56e-07	1.51e-06
ENSGALG00000049524	733.859	-2.01719	0.38458	-5.24516	1.56e-07	1.51e-06
ENSGALG00000007698	214.406	-2.53133	0.482637	-5.24479	1.56e-07	1.51e-06
ENSGALG00000049589	41.7223	8.68649	1.6565	5.24387	1.57e-07	1.52e-06
ENSGALG00000031375_CHST7	262.654	-3.21372	0.613008	-5.24255	1.58e-07	1.53e-06
ENSGALG00000004958_BTK	6036.24	-1.60543	0.306256	-5.24213	1.59e-07	1.53e-06
ENSGALG00000040021_HOXA11	42.5297	8.71436	1.66269	5.24111	1.6e-07	1.54e-06
ENSGALG00000016440_KLF11	915.071	-2.50901	0.478738	-5.24089	1.6e-07	1.54e-06
ENSGALG00000002225_RFFL	655.944	-1.83697	0.350518	-5.24074	1.6e-07	1.54e-06
ENSGALG00000004310_TTYH3	1930.08	-2.19737	0.41957	-5.2372	1.63e-07	1.57e-06
ENSGALG00000008459_BMPR2	2149.29	-1.65662	0.316502	-5.23416	1.66e-07	1.59e-06
ENSGALG00000030603_ANTXR1	47.3304	8.86667	1.69418	5.23361	1.66e-07	1.6e-06
ENSGALG00000013143_PDE3A	75.3781	7.0769	1.3524	5.23286	1.67e-07	1.6e-06
ENSGALG00000039553_SULF1	55.9861	6.64726	1.27041	5.23238	1.67e-07	1.6e-06
ENSGALG00000026092	60.7673	-5.42861	1.03805	-5.22963	1.7e-07	1.63e-06
ENSGALG00000006436_AQP12A	58.7277	-6.99845	1.33844	-5.22882	1.71e-07	1.63e-06
ENSGALG00000054273_RASSF8	87.8559	3.49866	0.669103	5.22888	1.71e-07	1.63e-06
ENSGALG00000008179_NT5C2	1365.87	1.70942	0.327018	5.22731	1.72e-07	1.64e-06
ENSGALG00000009069_CAPN14	148.091	-9.33693	1.78612	-5.22749	1.72e-07	1.64e-06
ENSGALG00000027932_SLF1	266.057	2.17559	0.416194	5.22734	1.72e-07	1.64e-06
ENSGALG00000003512_SPINK7	37.6264	-8.78921	1.68173	-5.22629	1.73e-07	1.65e-06
ENSGALG00000009593_MFSD1	546.819	-1.9779	0.378495	-5.2257	1.74e-07	1.65e-06
ENSGALG00000012552_TOM1	300.74	-2.14265	0.410072	-5.22507	1.74e-07	1.66e-06
ENSGALG00000028506_NHSL2	449.813	-2.27998	0.436558	-5.22263	1.76e-07	1.68e-06
ENSGALG00000015544_ALDOB	49.3108	8.92307	1.7105	5.21664	1.82e-07	1.73e-06
ENSGALG00000030111	54.4529	-5.28886	1.01448	-5.21338	1.85e-07	1.76e-06
ENSGALG00000035465_WDR76	340.431	3.01281	0.577961	5.21283	1.86e-07	1.77e-06
ENSGALG00000024486_C4orf48	36.8614	8.75619	1.68039	5.21082	1.88e-07	1.79e-06
ENSGALG00000038032_DUT	721.584	2.78469	0.534809	5.20687	1.92e-07	1.82e-06
ENSGALG00000034284_SLC4A2	1185.59	-2.53453	0.486784	-5.20668	1.92e-07	1.82e-06
ENSGALG00000008497_SLC38A2	4809.86	-2.09964	0.403298	-5.20617	1.93e-07	1.83e-06
ENSGALG00000001596_MLLT1	1117.81	-1.78724	0.34333	-5.2056	1.93e-07	1.83e-06
ENSGALG00000010190_TBC1D15	1851.67	-2.62921	0.505068	-5.20567	1.93e-07	1.83e-06
ENSGALG00000009330_DEGS1	1447.99	-1.7453	0.335388	-5.20382	1.95e-07	1.85e-06
ENSGALG00000017065_STARD13	42.1735	8.68207	1.66856	5.20333	1.96e-07	1.85e-06
ENSGALG00000014880_PARP8	390.955	-2.10748	0.405059	-5.20289	1.96e-07	1.85e-06
ENSGALG00000005020	188.265	-2.55374	0.491038	-5.2007	1.99e-07	1.87e-06
ENSGALG00000023689_ASS1	404.578	2.81594	0.541459	5.20065	1.99e-07	1.87e-06
ENSGALG00000008006_CAPN6	40.4641	8.64334	1.6621	5.20024	1.99e-07	1.88e-06
ENSGALG00000041428_NEK4	499.594	2.30834	0.443934	5.19975	2e-07	1.88e-06
ENSGALG00000032249_MAX	310.309	2.09318	0.402609	5.19904	2e-07	1.89e-06
ENSGALG00000014297_IRF7	413.919	-2.34489	0.451054	-5.19869	2.01e-07	1.89e-06
ENSGALG00000044984	66.4988	-8.16781	1.57183	-5.19638	2.03e-07	1.91e-06
ENSGALG00000006602_SYT8	60.6706	5.7557	1.10831	5.19322	2.07e-07	1.94e-06
ENSGALG00000000708_NUCKS1	5125.68	1.83416	0.35321	5.19283	2.07e-07	1.95e-06
ENSGALG00000011581_KIF26A	46.8678	5.36516	1.03322	5.19266	2.07e-07	1.95e-06
ENSGALG00000002408_NCDN	433.936	-2.02908	0.390911	-5.19065	2.1e-07	1.97e-06
ENSGALG00000038416	587.433	3.34701	0.645067	5.18862	2.12e-07	1.99e-06
ENSGALG00000000151_ADAMTS19	61.0648	9.30421	1.79336	5.18815	2.12e-07	1.99e-06
ENSGALG00000020554_ADAMTSL1	40.761	8.66428	1.67046	5.18677	2.14e-07	2e-06
ENSGALG00000045199	380.7	-2.84828	0.549307	-5.18522	2.16e-07	2.02e-06
ENSGALG00000002227_DMXL1	5103.38	-1.6055	0.309755	-5.18313	2.18e-07	2.04e-06
ENSGALG00000054366	202.304	-3.50074	0.675463	-5.18272	2.19e-07	2.04e-06
ENSGALG00000008051_MTMR3	3150.45	-1.74337	0.336393	-5.18254	2.19e-07	2.04e-06
ENSGALG00000047100	39.9695	8.61684	1.66416	5.17789	2.24e-07	2.09e-06
ENSGALG00000044293	84.7088	3.42524	0.661532	5.17775	2.25e-07	2.09e-06
ENSGALG00000028145_BORCS6	697.878	-2.2438	0.433505	-5.17594	2.27e-07	2.11e-06
ENSGALG00000032687_PHLDA2	80.6098	3.2621	0.630265	5.17575	2.27e-07	2.11e-06
ENSGALG00000013892_MAP3K5	836.556	-2.53239	0.489329	-5.17524	2.28e-07	2.12e-06
ENSGALG00000006250_TRAPPC2L	162.766	2.8572	0.552135	5.17483	2.28e-07	2.12e-06
ENSGALG00000039786_FGFR1	69.0039	5.62042	1.08613	5.1747	2.28e-07	2.12e-06
ENSGALG00000014513_CDCA3	167.584	3.87332	0.748572	5.17428	2.29e-07	2.13e-06
ENSGALG00000003283	432.109	3.19412	0.61747	5.17292	2.3e-07	2.14e-06
ENSGALG00000046904	53.3255	9.02303	1.74464	5.17184	2.32e-07	2.15e-06
ENSGALG00000000611	1846.49	-2.12553	0.411039	-5.17112	2.33e-07	2.16e-06
ENSGALG00000043768_MT-ND2	4422.22	3.01664	0.583504	5.16988	2.34e-07	2.17e-06
ENSGALG00000038904_ARL6IP5	904.137	-1.85123	0.358104	-5.16952	2.35e-07	2.17e-06
ENSGALG00000012044_ANK2	71.2375	7.89004	1.52633	5.16929	2.35e-07	2.18e-06
ENSGALG00000045636	45.5325	5.00032	0.96737	5.16899	2.35e-07	2.18e-06
ENSGALG00000008182_CHAC2	108.215	2.94452	0.569817	5.16748	2.37e-07	2.19e-06
ENSGALG00000054322	293.366	2.5166	0.487003	5.16754	2.37e-07	2.19e-06
ENSGALG00000029390_C15H12ORF65	206.526	2.25307	0.436132	5.16602	2.39e-07	2.21e-06
ENSGALG00000049929_LIAS	235.929	2.22452	0.430708	5.1648	2.41e-07	2.22e-06
ENSGALG00000021304_RANBP3L	49.2077	8.99297	1.74237	5.16136	2.45e-07	2.26e-06
ENSGALG00000011805	80.9462	3.3013	0.639803	5.15988	2.47e-07	2.28e-06
ENSGALG00000048620	64.006	-3.54659	0.687384	-5.15956	2.48e-07	2.28e-06
ENSGALG00000011548_PPP1R13B	1320.03	-1.6797	0.325584	-5.15903	2.48e-07	2.28e-06
ENSGALG00000004087_THSD4	76.211	8.10134	1.57064	5.158	2.5e-07	2.3e-06
ENSGALG00000033570	338.541	1.99085	0.386208	5.15487	2.54e-07	2.33e-06
ENSGALG00000007028	141.384	-3.63959	0.706209	-5.15371	2.55e-07	2.35e-06
ENSGALG00000014124_TEC	1443.82	2.07654	0.402975	5.15302	2.56e-07	2.35e-06
ENSGALG00000014759_STYK1	78.3105	8.15002	1.58186	5.15219	2.57e-07	2.36e-06
ENSGALG00000030139	356.127	-2.24824	0.436442	-5.1513	2.59e-07	2.37e-06
ENSGALG00000013356_IKBKE	361.823	-2.81667	0.546954	-5.14973	2.61e-07	2.39e-06
ENSGALG00000007819_PDZRN3	46.2986	8.82428	1.7138	5.14894	2.62e-07	2.4e-06
ENSGALG00000009250_HNRNPA3	12511	1.88447	0.366115	5.14721	2.64e-07	2.42e-06
ENSGALG00000050240_TBX21	154.325	-4.22797	0.821639	-5.14577	2.66e-07	2.44e-06
ENSGALG00000001892_CYGB	38.0072	8.62268	1.67579	5.14545	2.67e-07	2.44e-06
ENSGALG00000038340_ZBTB14	350.025	2.22834	0.433116	5.14491	2.68e-07	2.44e-06
ENSGALG00000017097_MTIF3	271.122	2.11801	0.411684	5.14476	2.68e-07	2.45e-06
ENSGALG00000027885_C4orf19	73.5344	7.04831	1.37052	5.14281	2.71e-07	2.47e-06
ENSGALG00000029166_UBTD1	341.526	-2.71371	0.528742	-5.13238	2.86e-07	2.61e-06
ENSGALG00000035994	68.174	3.50458	0.683026	5.13095	2.88e-07	2.63e-06
ENSGALG00000033054_RMC1	1488.25	-2.28719	0.445982	-5.12843	2.92e-07	2.66e-06
ENSGALG00000007157_TENT5D	82.9762	-6.5155	1.27053	-5.12818	2.93e-07	2.66e-06
ENSGALG00000035028_NAB2	283.37	-2.52438	0.492251	-5.12823	2.92e-07	2.66e-06
ENSGALG00000041491_ACKR4	70.7781	3.41774	0.666517	5.12776	2.93e-07	2.66e-06
ENSGALG00000054057	205.613	-2.33565	0.455554	-5.12706	2.94e-07	2.67e-06
ENSGALG00000014784_MAST4	3902.09	-1.80915	0.352904	-5.12646	2.95e-07	2.68e-06
ENSGALG00000012579_BAZ2B	420.138	2.05338	0.400634	5.12533	2.97e-07	2.69e-06
ENSGALG00000023395_PLIN1	113.281	6.70025	1.30746	5.12463	2.98e-07	2.7e-06
ENSGALG00000039334	40.149	8.63157	1.68478	5.12327	3e-07	2.72e-06
ENSGALG00000047453	69.8868	8.00931	1.56337	5.12311	3.01e-07	2.72e-06
ENSGALG00000042411_GASK1B	41.9233	8.73237	1.70511	5.12128	3.03e-07	2.75e-06
ENSGALG00000014833_RPL37	8991.61	-2.45531	0.479795	-5.11742	3.1e-07	2.8e-06
ENSGALG00000041121_SLIT2	67.7282	7.94234	1.55286	5.11466	3.14e-07	2.84e-06
ENSGALG00000007649_TIPIN	215.199	2.25208	0.440536	5.11214	3.19e-07	2.88e-06
ENSGALG00000052514	187.505	-2.30139	0.450342	-5.11032	3.22e-07	2.9e-06
ENSGALG00000044064	773.72	-1.91106	0.374081	-5.10868	3.24e-07	2.93e-06
ENSGALG00000008787_CEP68	303.713	-2.51187	0.491913	-5.10632	3.28e-07	2.96e-06
ENSGALG00000003907_N4BP1	2651.7	-2.06607	0.404632	-5.10605	3.29e-07	2.96e-06
ENSGALG00000034939	230.288	-3.14092	0.615388	-5.10396	3.33e-07	2.99e-06
ENSGALG00000010748_EXO1	155.029	2.47001	0.484189	5.10134	3.37e-07	3.03e-06
ENSGALG00000043607_CENPX	267.5	2.31548	0.453901	5.10128	3.37e-07	3.03e-06
ENSGALG00000033513_ELL	1436.95	-1.63043	0.319729	-5.09942	3.41e-07	3.06e-06
ENSGALG00000009686_PPP1R9A	100.237	2.93425	0.575561	5.09807	3.43e-07	3.08e-06
ENSGALG00000011288_DACT2	53.7331	5.56768	1.09222	5.09759	3.44e-07	3.09e-06
ENSGALG00000004140_SH3BP4	58.5189	3.82162	0.749935	5.09593	3.47e-07	3.11e-06
ENSGALG00000036498_EHD2	125.693	3.20731	0.629423	5.09563	3.48e-07	3.12e-06
ENSGALG00000002892	261.927	-2.45971	0.482804	-5.09464	3.49e-07	3.13e-06
ENSGALG00000031067_TMEM132A	143.976	-2.954	0.579906	-5.09393	3.51e-07	3.14e-06
ENSGALG00000012048_LARP7	1346.68	1.75472	0.344571	5.09246	3.53e-07	3.16e-06
ENSGALG00000003427_USP3	1619.16	-1.79019	0.351571	-5.09197	3.54e-07	3.17e-06
ENSGALG00000049497	34.9877	-8.65383	1.69996	-5.0906	3.57e-07	3.19e-06
ENSGALG00000002830_NUDT3	252.009	2.09707	0.412023	5.08968	3.59e-07	3.2e-06
ENSGALG00000014686_FBN2	37.6197	8.52222	1.6746	5.08911	3.6e-07	3.21e-06
ENSGALG00000006425_SLC6A6	2168.02	-2.06392	0.40563	-5.08819	3.61e-07	3.23e-06
ENSGALG00000002113_LCP2	567.132	-2.37187	0.466301	-5.08656	3.65e-07	3.25e-06
ENSGALG00000047346	46.3844	6.40553	1.25946	5.08594	3.66e-07	3.26e-06
ENSGALG00000033091_RUNX1T1	38.3694	8.55259	1.68332	5.08078	3.76e-07	3.35e-06
ENSGALG00000036962_KPNB1	3802.62	1.62264	0.319382	5.08056	3.76e-07	3.35e-06
ENSGALG00000012816_SLC22A23	54.2719	4.54513	0.894648	5.08036	3.77e-07	3.35e-06
ENSGALG00000027891_NREP	1093.46	1.84177	0.362823	5.07622	3.85e-07	3.42e-06
ENSGALG00000029102_PXYLP1	339.55	-2.89932	0.571205	-5.0758	3.86e-07	3.43e-06
ENSGALG00000038313_EFHD2	225.219	-2.92794	0.577002	-5.0744	3.89e-07	3.45e-06
ENSGALG00000010481_CMPK1	1301.2	2.09025	0.412023	5.07314	3.91e-07	3.47e-06
ENSGALG00000017202_FAM76B	698.447	2.16916	0.427617	5.07266	3.92e-07	3.48e-06
ENSGALG00000010547_YIPF4	903.548	-2.17529	0.428927	-5.07147	3.95e-07	3.5e-06
ENSGALG00000017148_CENPJ	185.052	3.78243	0.74615	5.06927	3.99e-07	3.54e-06
ENSGALG00000029523_RAD21	5075.36	1.8627	0.367511	5.06843	4.01e-07	3.55e-06
ENSGALG00000021143_RGS18	1647.97	-3.74701	0.739412	-5.06755	4.03e-07	3.56e-06
ENSGALG00000004173	46.6408	-6.04228	1.1925	-5.06689	4.04e-07	3.57e-06
ENSGALG00000000660_CYB5B	815.946	1.74915	0.345247	5.06637	4.05e-07	3.58e-06
ENSGALG00000032282_CALB1	70.5933	7.99158	1.57753	5.06587	4.07e-07	3.59e-06
ENSGALG00000008589_GPR1	83.5116	3.23933	0.639475	5.06561	4.07e-07	3.59e-06
ENSGALG00000050946	226.413	-3.0663	0.605325	-5.06555	4.07e-07	3.59e-06
ENSGALG00000009526_VTI1B	523.785	2.01949	0.398747	5.06459	4.09e-07	3.61e-06
ENSGALG00000040699	538.622	-2.88749	0.570419	-5.06205	4.15e-07	3.65e-06
ENSGALG00000015977_SMOX	107.806	3.48385	0.688274	5.06171	4.16e-07	3.66e-06
ENSGALG00000006138_HELZ2	1152.68	-1.98661	0.392892	-5.05636	4.27e-07	3.76e-06
ENSGALG00000045607_CXCL13	67.5131	7.99612	1.58272	5.05214	4.37e-07	3.84e-06
ENSGALG00000001542_MRPL20	338.117	2.50394	0.495724	5.05108	4.39e-07	3.86e-06
ENSGALG00000001837_ORAI3	457.511	-1.93246	0.382582	-5.05109	4.39e-07	3.86e-06
ENSGALG00000017183_MMP13	618.312	3.43508	0.680063	5.05112	4.39e-07	3.86e-06
ENSGALG00000000862_RLF	3049.49	-2.43007	0.48129	-5.04908	4.44e-07	3.89e-06
ENSGALG00000016491_APOB	39.3688	8.58997	1.70208	5.04674	4.49e-07	3.94e-06
ENSGALG00000008700_PDCD4	7018.96	-1.74846	0.34659	-5.04476	4.54e-07	3.98e-06
ENSGALG00000009678_KCTD3	53.1408	6.57905	1.30415	5.0447	4.54e-07	3.98e-06
ENSGALG00000023898	124.301	3.09176	0.612918	5.04433	4.55e-07	3.98e-06
ENSGALG00000041221	34.0591	-8.63722	1.71395	-5.03936	4.67e-07	4.08e-06
ENSGALG00000007237_ALYREF	2411.2	2.18101	0.432943	5.03764	4.71e-07	4.12e-06
ENSGALG00000036466	182.469	4.05955	0.805849	5.0376	4.71e-07	4.12e-06
ENSGALG00000005569_USP47	2681.58	-1.62423	0.322508	-5.03625	4.75e-07	4.14e-06
ENSGALG00000029268_CIAPIN1	1137.52	-1.7126	0.340073	-5.03596	4.75e-07	4.15e-06
ENSGALG00000042297_ANKRD13D	812.991	-1.69728	0.337121	-5.03462	4.79e-07	4.17e-06
ENSGALG00000030376_DHRS3	193.47	2.30097	0.457101	5.03385	4.81e-07	4.19e-06
ENSGALG00000000920_CGN	204.363	3.23799	0.643345	5.03306	4.83e-07	4.2e-06
ENSGALG00000052741	39.6573	8.62813	1.71459	5.0322	4.85e-07	4.22e-06
ENSGALG00000034258_C25H1ORF43	768.437	-2.15867	0.428989	-5.03198	4.85e-07	4.22e-06
ENSGALG00000011298_RARB	60.2932	7.84149	1.55852	5.03136	4.87e-07	4.23e-06
ENSGALG00000021031_CXCR7	537.692	-2.3384	0.464867	-5.03026	4.9e-07	4.26e-06
ENSGALG00000020827_ATP13A4	48.8445	6.4437	1.28154	5.02809	4.95e-07	4.3e-06
ENSGALG00000054017	132.584	-2.63111	0.523415	-5.02682	4.99e-07	4.33e-06
ENSGALG00000004610_SH2B3	216.127	-2.6978	0.536701	-5.02664	4.99e-07	4.33e-06
ENSGALG00000009744_FAM98B	398.755	2.46875	0.491164	5.02631	5e-07	4.33e-06
ENSGALG00000021079_RGS19	1029.04	-2.20061	0.437879	-5.02561	5.02e-07	4.35e-06
ENSGALG00000052600	37.1759	8.5057	1.69302	5.02398	5.06e-07	4.38e-06
ENSGALG00000041778	327.968	-2.00696	0.399493	-5.02377	5.07e-07	4.38e-06
ENSGALG00000005796_XBP1	2365.72	-1.77819	0.354011	-5.02297	5.09e-07	4.4e-06
ENSGALG00000043613_TXNDC16	502.753	-2.1016	0.418487	-5.0219	5.12e-07	4.42e-06
ENSGALG00000009098_MAMLD1	557.713	-1.9355	0.385481	-5.02099	5.14e-07	4.44e-06
ENSGALG00000004562_HVCN1	24273.5	-1.57038	0.312816	-5.02016	5.16e-07	4.46e-06
ENSGALG00000020164_GAR1	268.792	2.91912	0.581964	5.01599	5.28e-07	4.55e-06
ENSGALG00000017153_RDX	5284.42	1.76809	0.352576	5.01477	5.31e-07	4.58e-06
ENSGALG00000004837_CCNDBP1	833.508	-1.70313	0.339678	-5.01397	5.33e-07	4.59e-06
ENSGALG00000014872_FGF10	45.6265	6.65763	1.32786	5.01381	5.34e-07	4.59e-06
ENSGALG00000033887_IL17RA	2310.08	-1.8113	0.361355	-5.01251	5.37e-07	4.62e-06
ENSGALG00000012429_BMP4	78.3156	8.15176	1.62718	5.00974	5.45e-07	4.69e-06
ENSGALG00000017715_TINAGL1	36.8745	8.52496	1.70263	5.00695	5.53e-07	4.75e-06
ENSGALG00000012783_MYBPC1	72.4348	7.98008	1.59389	5.00666	5.54e-07	4.76e-06
ENSGALG00000017112_MTMR6	1035.44	-1.76642	0.352828	-5.00647	5.54e-07	4.76e-06
ENSGALG00000019201_HSPA13	435.46	-1.85752	0.371086	-5.00562	5.57e-07	4.78e-06
ENSGALG00000004221_IL22RA1	40.1147	8.62702	1.72362	5.00518	5.58e-07	4.79e-06
ENSGALG00000005632_MRVI1	45.2758	8.79948	1.75854	5.00385	5.62e-07	4.82e-06
ENSGALG00000008631_AXL	281.589	2.04012	0.408149	4.99848	5.78e-07	4.95e-06
ENSGALG00000013795_HIVEP2	20538	-2.35697	0.472001	-4.99357	5.93e-07	5.07e-06
ENSGALG00000017276	36.4163	8.48107	1.69892	4.99205	5.97e-07	5.11e-06
ENSGALG00000008620_RPL39L	8347.07	-2.5693	0.514798	-4.99089	6.01e-07	5.14e-06
ENSGALG00000009680_PAQR7	100.107	-3.10343	0.62238	-4.98638	6.15e-07	5.26e-06
ENSGALG00000027633_RASSF9	66.2734	7.89935	1.58472	4.9847	6.21e-07	5.3e-06
ENSGALG00000043010_NR2F6	120.116	2.71344	0.544447	4.98384	6.23e-07	5.32e-06
ENSGALG00000001506_PTTG2	435.56	3.7552	0.75419	4.97912	6.39e-07	5.45e-06
ENSGALG00000034725	2244.18	2.0639	0.414611	4.9779	6.43e-07	5.48e-06
ENSGALG00000007713_CD300LG	249.122	-2.23177	0.448388	-4.97732	6.45e-07	5.49e-06
ENSGALG00000039376_DPT	48.7904	8.91259	1.79141	4.9752	6.52e-07	5.55e-06
ENSGALG00000004769_PSAP	9550.66	-1.60677	0.322976	-4.97488	6.53e-07	5.56e-06
ENSGALG00000028284_PTX3	46.1456	6.37513	1.28153	4.97462	6.54e-07	5.56e-06
ENSGALG00000000667_EDN2	47.1397	4.34553	0.87357	4.97446	6.54e-07	5.56e-06
ENSGALG00000013494_CENPN	306.233	2.84524	0.571996	4.97423	6.55e-07	5.56e-06
ENSGALG00000004236_TRAF3IP1	202.21	2.61028	0.524805	4.97381	6.56e-07	5.57e-06
ENSGALG00000012177_NCKAP5	76.5625	3.68273	0.740494	4.97334	6.58e-07	5.58e-06
ENSGALG00000015297	631.235	-1.72032	0.346007	-4.97191	6.63e-07	5.62e-06
ENSGALG00000012394	50.0659	5.88701	1.18449	4.97006	6.69e-07	5.67e-06
ENSGALG00000004722_ASPN	38.9211	8.58301	1.72707	4.96969	6.71e-07	5.68e-06
ENSGALG00000000470_LMNA	6699.26	1.86756	0.375822	4.96927	6.72e-07	5.69e-06
ENSGALG00000009152_ATRNL1	110.863	2.86726	0.577169	4.9678	6.77e-07	5.73e-06
ENSGALG00000033062_PDE6D	245.822	2.75558	0.554728	4.96744	6.78e-07	5.74e-06
ENSGALG00000048379	1072.68	-1.79747	0.361886	-4.96695	6.8e-07	5.75e-06
ENSGALG00000036133_KLF15	42.0976	4.88349	0.983391	4.96597	6.84e-07	5.77e-06
ENSGALG00000029536_VPS11	1178.76	-1.73882	0.350167	-4.9657	6.85e-07	5.78e-06
ENSGALG00000007098_KIF21A	75.2878	4.0858	0.823094	4.96395	6.91e-07	5.83e-06
ENSGALG00000048849	49.9081	5.95996	1.2013	4.96127	7e-07	5.9e-06
ENSGALG00000036847_PLAC9	66.5551	7.95144	1.60274	4.96114	7.01e-07	5.91e-06
ENSGALG00000004333_ABCA5	509.042	-2.64075	0.532403	-4.96005	7.05e-07	5.93e-06
ENSGALG00000041417_ACADSB	385.639	2.53088	0.510551	4.95715	7.15e-07	6.02e-06
ENSGALG00000011683_CENPC	444.224	1.82746	0.368834	4.95471	7.24e-07	6.09e-06
ENSGALG00000053342	34.0375	8.41497	1.69945	4.95159	7.36e-07	6.19e-06
ENSGALG00000016849_ING1	866.577	-2.02404	0.408829	-4.95082	7.39e-07	6.21e-06
ENSGALG00000009269_PTGR2	351.751	3.57871	0.722891	4.95055	7.4e-07	6.21e-06
ENSGALG00000029502_CLIC2	7742.88	-2.37615	0.480068	-4.94962	7.44e-07	6.24e-06
ENSGALG00000016377_PXDN	58.0363	5.68924	1.14997	4.94731	7.52e-07	6.31e-06
ENSGALG00000038064	31.4355	-8.51143	1.72052	-4.94701	7.54e-07	6.32e-06
ENSGALG00000041914_BRI3	387.528	-2.29691	0.46444	-4.94554	7.59e-07	6.36e-06
ENSGALG00000037856_CHL1	34.3069	8.39086	1.69749	4.94312	7.69e-07	6.44e-06
ENSGALG00000027494_SPTSSB	56.3601	9.07801	1.83689	4.94205	7.73e-07	6.47e-06
ENSGALG00000012586_GKAP1	235.282	2.4941	0.50488	4.93999	7.81e-07	6.53e-06
ENSGALG00000012061	49.1069	8.79315	1.78026	4.93926	7.84e-07	6.55e-06
ENSGALG00000050770	49.2209	-4.72781	0.957188	-4.93927	7.84e-07	6.55e-06
ENSGALG00000041977_RNF128	497.136	1.86195	0.377065	4.93802	7.89e-07	6.59e-06
ENSGALG00000038109_MRPL45	617.549	1.91809	0.388465	4.93762	7.91e-07	6.6e-06
ENSGALG00000017196_ARHGAP42	67.3137	7.92215	1.60526	4.93513	8.01e-07	6.68e-06
ENSGALG00000016667_AvBD10	34.4858	8.45202	1.7133	4.93317	8.09e-07	6.74e-06
ENSGALG00000008828_AFTPH	4773.15	-1.85738	0.376588	-4.93212	8.13e-07	6.78e-06
ENSGALG00000043573_CHMP4C	45.4223	4.50296	0.913399	4.9299	8.23e-07	6.85e-06
ENSGALG00000014463_ACTN2	118.978	2.90118	0.58878	4.92744	8.33e-07	6.93e-06
ENSGALG00000034348_ATAD2	1392.41	1.71473	0.34801	4.92724	8.34e-07	6.94e-06
ENSGALG00000010290_VEGFA	74.2457	3.61183	0.73388	4.92155	8.59e-07	7.14e-06
ENSGALG00000032289_IKZF5	534.319	2.13452	0.433778	4.92076	8.62e-07	7.16e-06
ENSGALG00000035075_TAP1	1083.64	-2.11099	0.429051	-4.92014	8.65e-07	7.18e-06
ENSGALG00000030904_LRP1	2231.73	1.93478	0.393325	4.91905	8.7e-07	7.22e-06
ENSGALG00000002922_NOTCH2	6615.02	-1.64472	0.334448	-4.91773	8.76e-07	7.26e-06
ENSGALG00000009442_ETFDH	440.616	1.86198	0.378945	4.91359	8.94e-07	7.41e-06
ENSGALG00000012446_ELFN2	64.414	-3.49249	0.710816	-4.91336	8.95e-07	7.42e-06
ENSGALG00000038504_MID1	33.4577	8.34664	1.69911	4.91237	9e-07	7.45e-06
ENSGALG00000014834_NCOA7	3016.79	1.6728	0.340579	4.91164	9.03e-07	7.47e-06
ENSGALG00000016927_KLF5	64.9361	4.22851	0.861066	4.91078	9.07e-07	7.5e-06
ENSGALG00000030313_RAD51	660.978	2.1492	0.437659	4.91067	9.08e-07	7.5e-06
ENSGALG00000033063_GINS2	72.4476	3.32695	0.677612	4.90982	9.12e-07	7.53e-06
ENSGALG00000047414	56.1159	3.65627	0.744848	4.90875	9.17e-07	7.57e-06
ENSGALG00000029679_PLEKHA7	61.8148	4.40626	0.897747	4.90813	9.19e-07	7.59e-06
ENSGALG00000010975_TMTC2	35.8996	8.3827	1.70807	4.90771	9.21e-07	7.6e-06
ENSGALG00000005094_GRAPL	4901.92	-2.38987	0.487019	-4.90715	9.24e-07	7.62e-06
ENSGALG00000015258_DCBLD2	8912.77	1.92949	0.393277	4.90617	9.29e-07	7.65e-06
ENSGALG00000000377_HNRNPM	5957.39	1.92776	0.392991	4.90535	9.33e-07	7.68e-06
ENSGALG00000030147_AFF4	2458	-1.79016	0.365021	-4.90427	9.38e-07	7.71e-06
ENSGALG00000037699	497.51	-1.85292	0.377872	-4.90356	9.41e-07	7.74e-06
ENSGALG00000006480_TCF7	243.063	-4.65589	0.949691	-4.90253	9.46e-07	7.77e-06
ENSGALG00000024272_S100A12	63.0497	-3.71441	0.757685	-4.90232	9.47e-07	7.78e-06
ENSGALG00000053052	37.6703	-5.33139	1.08779	-4.90111	9.53e-07	7.82e-06
ENSGALG00000051229	35.9517	8.47786	1.73019	4.89997	9.59e-07	7.86e-06
ENSGALG00000015702_PTGR1	811.616	2.59324	0.529321	4.89918	9.62e-07	7.89e-06
ENSGALG00000011499_SCARB2	127.059	2.80055	0.571732	4.89835	9.66e-07	7.92e-06
ENSGALG00000016569_FANCB	184.074	2.23279	0.456079	4.89563	9.8e-07	8.02e-06
ENSGALG00000016719_TNFRSF21	3206.3	-1.94728	0.397928	-4.89356	9.9e-07	8.11e-06
ENSGALG00000034232	284.263	3.03655	0.620826	4.89114	1e-06	8.2e-06
ENSGALG00000010668_WWC2	32.7472	8.34838	1.70817	4.88732	1.02e-06	8.36e-06
ENSGALG00000006751_THY1	63.6841	7.84666	1.60641	4.88458	1.04e-06	8.47e-06
ENSGALG00000009790_RAB33B	2761.82	-2.44392	0.500458	-4.88337	1.04e-06	8.52e-06
ENSGALG00000007358_CILP	43.8425	5.66108	1.15929	4.88323	1.04e-06	8.52e-06
ENSGALG00000054710	30.6118	-8.41137	1.72359	-4.88014	1.06e-06	8.65e-06
ENSGALG00000023296_TAL1	725.824	-4.35175	0.891755	-4.87999	1.06e-06	8.65e-06
ENSGALG00000041226_RRAGB	778.65	-2.30546	0.472547	-4.8788	1.07e-06	8.7e-06
ENSGALG00000006069_SMTNL2	131.306	2.60924	0.534972	4.87734	1.08e-06	8.76e-06
ENSGALG00000029935	35.6958	8.47574	1.7381	4.87643	1.08e-06	8.79e-06
ENSGALG00000029382_BARX2	32.1443	8.33832	1.71081	4.87391	1.09e-06	8.9e-06
ENSGALG00000015330_PCNP	1222.76	1.81444	0.372295	4.87366	1.1e-06	8.91e-06
ENSGALG00000004869_ISCU	846.487	1.68987	0.346806	4.87268	1.1e-06	8.95e-06
ENSGALG00000045212_PLCD3	55.7907	3.74295	0.768441	4.87083	1.11e-06	9.02e-06
ENSGALG00000012401_GPR137C	657.413	-2.65031	0.544151	-4.87054	1.11e-06	9.03e-06
ENSGALG00000016144_TMPRSS2	55.1282	9.09194	1.86673	4.87052	1.11e-06	9.03e-06
ENSGALG00000031582_RAB1B	4338.77	-1.6404	0.336826	-4.87016	1.12e-06	9.04e-06
ENSGALG00000005438_PARVA	45.0631	6.34697	1.30332	4.86984	1.12e-06	9.05e-06
ENSGALG00000053025	315.674	-2.03397	0.417938	-4.86667	1.13e-06	9.19e-06
ENSGALG00000031534_ARID5B	799.601	-2.24467	0.461247	-4.86652	1.14e-06	9.19e-06
ENSGALG00000015360_KIAA1524	319.368	2.12343	0.436364	4.8662	1.14e-06	9.2e-06
ENSGALG00000015513_MMS22L	276.058	1.97947	0.406894	4.86483	1.15e-06	9.26e-06
ENSGALG00000021047_KIFAP3	202.488	2.13423	0.439103	4.86043	1.17e-06	9.46e-06
ENSGALG00000002069_FAM214B	327.544	-1.87698	0.386246	-4.85955	1.18e-06	9.5e-06
ENSGALG00000006025_XIRP1	36.5018	8.48171	1.74595	4.85793	1.19e-06	9.57e-06
ENSGALG00000016443_HPCAL1	273.998	-1.98837	0.409418	-4.85657	1.19e-06	9.64e-06
ENSGALG00000003507_TECPR1	85.2835	3.02621	0.623133	4.85644	1.2e-06	9.64e-06
ENSGALG00000002555_RET	38.8855	8.563	1.76339	4.856	1.2e-06	9.64e-06
ENSGALG00000029892_LMO2	524.245	-1.94398	0.400323	-4.85603	1.2e-06	9.64e-06
ENSGALG00000031182_FANCM	597.373	-1.97786	0.407285	-4.85621	1.2e-06	9.64e-06
ENSGALG00000004122_PNRC2	2970	1.80456	0.371681	4.85513	1.2e-06	9.68e-06
ENSGALG00000027905_CSRNP1	1240.76	-1.59028	0.327569	-4.85479	1.21e-06	9.69e-06
ENSGALG00000012082_FAIM	160.356	2.27181	0.468075	4.85352	1.21e-06	9.75e-06
ENSGALG00000005525_SRSF1	6989.45	1.51545	0.31228	4.85284	1.22e-06	9.77e-06
ENSGALG00000009065_VMA21	2038.28	-2.38998	0.492616	-4.85161	1.22e-06	9.83e-06
ENSGALG00000054070	215.837	-2.36988	0.488524	-4.8511	1.23e-06	9.85e-06
ENSGALG00000025937_FXYD6	991.041	-1.75291	0.361534	-4.84853	1.24e-06	9.97e-06
ENSGALG00000023157_REEP5	758.713	-1.66239	0.342972	-4.84701	1.25e-06	1e-05
ENSGALG00000015433_ABCA1	6683.87	-1.6649	0.343497	-4.84689	1.25e-06	1e-05
ENSGALG00000054991	5991.99	2.03338	0.419556	4.84651	1.26e-06	1.01e-05
ENSGALG00000003439_PLEKHM2	1432.28	-1.67499	0.34565	-4.8459	1.26e-06	1.01e-05
ENSGALG00000003248_SUB1	1099.44	-2.00347	0.413725	-4.84252	1.28e-06	1.03e-05
ENSGALG00000038652	93.6187	2.96342	0.612502	4.83822	1.31e-06	1.05e-05
ENSGALG00000029220_PCSK7	2141.93	-1.71677	0.355217	-4.83302	1.34e-06	1.07e-05
ENSGALG00000009002_CPED1	47.8956	5.06744	1.04898	4.83081	1.36e-06	1.09e-05
ENSGALG00000015795_ADAMTS5	65.3676	7.88057	1.6316	4.82995	1.37e-06	1.09e-05
ENSGALG00000004590_CLCN6	593.134	-1.78027	0.368607	-4.82974	1.37e-06	1.09e-05
ENSGALG00000032039_HOXD13	30.7822	8.30348	1.71928	4.82962	1.37e-06	1.09e-05
ENSGALG00000050897_TNIK	744.08	-2.77007	0.573604	-4.82923	1.37e-06	1.09e-05
ENSGALG00000005478_SNX7	51.8961	4.15151	0.859921	4.82778	1.38e-06	1.1e-05
ENSGALG00000050400	58.8742	7.73765	1.60295	4.82713	1.39e-06	1.1e-05
ENSGALG00000040704_SPIN1W	49.3841	-7.76007	1.60811	-4.82559	1.4e-06	1.11e-05
ENSGALG00000017611_NTMT1	374.908	-1.88095	0.38985	-4.82482	1.4e-06	1.11e-05
ENSGALG00000011024_CACHD1	66.6647	3.46294	0.717903	4.82369	1.41e-06	1.12e-05
ENSGALG00000010259_COL28A1	60.7744	6.7512	1.39982	4.82289	1.41e-06	1.12e-05
ENSGALG00000029203_TNNT1	42.6863	6.35532	1.31783	4.82258	1.42e-06	1.12e-05
ENSGALG00000047125	152.572	-3.05648	0.633822	-4.82229	1.42e-06	1.13e-05
ENSGALG00000013747_TAGAP	5256.05	-2.28734	0.47437	-4.82185	1.42e-06	1.13e-05
ENSGALG00000013422_RHNO1	43.3294	5.28174	1.09543	4.82163	1.42e-06	1.13e-05
ENSGALG00000002424_RECQL5	684.313	2.07882	0.431162	4.82144	1.43e-06	1.13e-05
ENSGALG00000007357_BCL6	1721.47	2.13592	0.443145	4.81991	1.44e-06	1.14e-05
ENSGALG00000053682	302.109	-2.69561	0.55962	-4.81685	1.46e-06	1.15e-05
ENSGALG00000039164	373.36	-2.06969	0.429752	-4.816	1.46e-06	1.16e-05
ENSGALG00000009309_EIF5A2	2455.24	-1.97271	0.409704	-4.81496	1.47e-06	1.16e-05
ENSGALG00000002980_RTKN2	157.529	2.31387	0.480632	4.81422	1.48e-06	1.17e-05
ENSGALG00000040478_CAPN5	63.604	7.84014	1.62889	4.81317	1.49e-06	1.17e-05
ENSGALG00000014096_ARNTL2	902.063	-1.79661	0.373356	-4.81205	1.49e-06	1.18e-05
ENSGALG00000009948_HHIP	56.6603	3.76544	0.782619	4.81133	1.5e-06	1.18e-05
ENSGALG00000041114_GOLGA4	1556.59	1.71447	0.35635	4.8112	1.5e-06	1.18e-05
ENSGALG00000010921_PKD2	169.117	2.39336	0.497487	4.8109	1.5e-06	1.18e-05
ENSGALG00000049882_SMPDL3A	90.4391	3.52928	0.733588	4.81098	1.5e-06	1.18e-05
ENSGALG00000005084_TRIM37	569.673	1.71048	0.35556	4.81067	1.5e-06	1.18e-05
ENSGALG00000023934	78.5713	23.0198	4.78537	4.81045	1.51e-06	1.18e-05
ENSGALG00000003183_C11H16orf70	852.891	-2.22602	0.463014	-4.80767	1.53e-06	1.2e-05
ENSGALG00000002426_EXOSC3	290.215	2.05261	0.427107	4.80585	1.54e-06	1.21e-05
ENSGALG00000000843_DOT1L	4182.05	-1.47611	0.307215	-4.8048	1.55e-06	1.22e-05
ENSGALG00000001343_LAMB3	74.1993	3.7154	0.773273	4.80477	1.55e-06	1.22e-05
ENSGALG00000016867_ITGBL1	43.7358	8.76087	1.82439	4.80207	1.57e-06	1.23e-05
ENSGALG00000003870_MED7	1004.37	-2.43763	0.507636	-4.80193	1.57e-06	1.23e-05
ENSGALG00000052853	31.9874	8.38086	1.74563	4.80106	1.58e-06	1.24e-05
ENSGALG00000005074_FAM102A	1115.72	-1.90516	0.396874	-4.80042	1.58e-06	1.24e-05
ENSGALG00000052026	36.476	-6.22025	1.29672	-4.79692	1.61e-06	1.26e-05
ENSGALG00000016731_MRPL19	620.266	1.92329	0.400965	4.79665	1.61e-06	1.26e-05
ENSGALG00000007307_USP7	4458.88	1.59143	0.3318	4.79634	1.62e-06	1.26e-05
ENSGALG00000015895_HTR1B	243.765	-5.16227	1.07629	-4.79634	1.62e-06	1.26e-05
ENSGALG00000048889	39.0048	-5.78845	1.20688	-4.7962	1.62e-06	1.26e-05
ENSGALG00000048672	49.8013	8.93253	1.86275	4.79533	1.62e-06	1.27e-05
ENSGALG00000000856_EIF2D	791.985	1.63987	0.342079	4.79384	1.64e-06	1.28e-05
ENSGALG00000029494_BGLAP	38.6407	-4.68323	0.977261	-4.7922	1.65e-06	1.29e-05
ENSGALG00000013830_PRELID3A	286.9	-3.27676	0.683853	-4.79161	1.65e-06	1.29e-05
ENSGALG00000032588_ARPC1B	3666.19	-2.16505	0.451901	-4.79098	1.66e-06	1.29e-05
ENSGALG00000034860_BCHE	57.4321	8.96547	1.87156	4.79037	1.66e-06	1.3e-05
ENSGALG00000050503_TNFRSF4	331.182	-2.04606	0.427232	-4.78912	1.68e-06	1.3e-05
ENSGALG00000041762_STIM1	1034.34	-1.65254	0.345249	-4.78651	1.7e-06	1.32e-05
ENSGALG00000007748_SLC16A2	41.891	6.22398	1.30058	4.78553	1.71e-06	1.33e-05
ENSGALG00000010793_SLC24A4	805.777	-2.32811	0.486585	-4.78459	1.71e-06	1.33e-05
ENSGALG00000011967_MAD2L1	313.349	2.22094	0.464435	4.78202	1.74e-06	1.35e-05
ENSGALG00000037675_COL14A1	30.6956	8.23377	1.7218	4.78208	1.73e-06	1.35e-05
ENSGALG00000007272_RNF166	1488.99	-2.0266	0.423892	-4.78093	1.74e-06	1.35e-05
ENSGALG00000009320_PSEN1	990.097	-1.57876	0.330385	-4.77854	1.77e-06	1.37e-05
ENSGALG00000042750_ND1	6557.62	2.45672	0.514108	4.7786	1.77e-06	1.37e-05
ENSGALG00000051720	70.4439	-3.27227	0.684827	-4.77825	1.77e-06	1.37e-05
ENSGALG00000023120_SULT1B1	74.9842	3.38205	0.707898	4.7776	1.77e-06	1.37e-05
ENSGALG00000015345	76.139	4.04797	0.847327	4.77734	1.78e-06	1.37e-05
ENSGALG00000025764_FKBP10	39.7778	5.13132	1.07408	4.77743	1.78e-06	1.37e-05
ENSGALG00000033997_ZNF800	809.821	-1.85703	0.388744	-4.777	1.78e-06	1.37e-05
ENSGALG00000055010_MAP1LC3B	1855.31	-1.92571	0.403265	-4.77531	1.79e-06	1.39e-05
ENSGALG00000001701	400.561	-2.34901	0.492015	-4.77427	1.8e-06	1.39e-05
ENSGALG00000007439_PRELID3B	2416.11	-1.76078	0.368814	-4.77416	1.8e-06	1.39e-05
ENSGALG00000015307	49.5771	8.92268	1.86945	4.77289	1.82e-06	1.4e-05
ENSGALG00000017350_RRM1	1181.71	2.55026	0.534743	4.76914	1.85e-06	1.42e-05
ENSGALG00000020905_KSR2	31.3103	8.26665	1.73336	4.76915	1.85e-06	1.42e-05
ENSGALG00000047103_UTP3	1071.53	1.58986	0.333361	4.76919	1.85e-06	1.42e-05
ENSGALG00000040672_IGFBP4	60.5591	7.7804	1.63188	4.76776	1.86e-06	1.43e-05
ENSGALG00000028935_BCL10	1214.74	-2.28319	0.478927	-4.7673	1.87e-06	1.44e-05
ENSGALG00000005687_CUEDC2	261.637	2.79827	0.58711	4.76617	1.88e-06	1.44e-05
ENSGALG00000001561_MXRA8	124.32	3.31012	0.694909	4.76339	1.9e-06	1.46e-05
ENSGALG00000015077_ARHGAP31	83.989	3.03258	0.636782	4.76235	1.91e-06	1.47e-05
ENSGALG00000003596_TRRAP	3280.09	1.51661	0.318487	4.76192	1.92e-06	1.47e-05
ENSGALG00000052930	982.174	1.63459	0.343258	4.76197	1.92e-06	1.47e-05
ENSGALG00000007131	1801.74	2.37807	0.499435	4.76152	1.92e-06	1.47e-05
ENSGALG00000034007_ITGA6	1584.81	-1.90746	0.400638	-4.76106	1.93e-06	1.48e-05
ENSGALG00000009692_SH3RF1	119.618	3.22814	0.67805	4.76093	1.93e-06	1.48e-05
ENSGALG00000054971_ARHGAP30	3957.84	-1.7964	0.377633	-4.75701	1.96e-06	1.5e-05
ENSGALG00000051274_B3GALT2	42.496	5.64517	1.18689	4.75627	1.97e-06	1.51e-05
ENSGALG00000047851	90.2511	-5.06845	1.0662	-4.75377	2e-06	1.53e-05
ENSGALG00000006560_SEMA3A	34.5583	8.32224	1.75091	4.75309	2e-06	1.53e-05
ENSGALG00000000544	893.946	1.98144	0.416895	4.75285	2.01e-06	1.53e-05
ENSGALG00000051897	45.9165	4.12533	0.868066	4.75233	2.01e-06	1.53e-05
ENSGALG00000013311_ANO3	178.891	-4.84694	1.02018	-4.75108	2.02e-06	1.54e-05
ENSGALG00000005718_BHLHE23	197.846	2.28476	0.481067	4.74936	2.04e-06	1.56e-05
ENSGALG00000004386_SOX9	30.0761	8.21644	1.73016	4.74895	2.04e-06	1.56e-05
ENSGALG00000014859_ZNF131	1359.31	-1.63718	0.344791	-4.74834	2.05e-06	1.56e-05
ENSGALG00000038768_FAM20C	45.9637	5.77015	1.21662	4.74276	2.11e-06	1.6e-05
ENSGALG00000033926_CBX1	782.783	1.96522	0.414396	4.74238	2.11e-06	1.61e-05
ENSGALG00000034905	31.1991	-8.52189	1.79729	-4.74152	2.12e-06	1.61e-05
ENSGALG00000014128_A4GALT	73.6743	4.84829	1.0228	4.74022	2.13e-06	1.62e-05
ENSGALG00000029095_PDZD8	1424.78	-1.70064	0.358829	-4.73942	2.14e-06	1.63e-05
ENSGALG00000008704_CUBN	78.794	-3.1415	0.662962	-4.73858	2.15e-06	1.63e-05
ENSGALG00000008885_PDE1A	39.0798	5.46558	1.15345	4.73848	2.15e-06	1.63e-05
ENSGALG00000006194_SLC52A3	160.562	-2.25752	0.47649	-4.73781	2.16e-06	1.64e-05
ENSGALG00000016278_PRIM2	305.746	2.02093	0.42658	4.7375	2.16e-06	1.64e-05
ENSGALG00000048200_MRPL33	749.443	2.21537	0.467657	4.73716	2.17e-06	1.64e-05
ENSGALG00000006113_ZNF326	1557.84	1.77401	0.374501	4.73701	2.17e-06	1.64e-05
ENSGALG00000045196_LAPTM4B	38.6274	5.09161	1.07493	4.7367	2.17e-06	1.64e-05
ENSGALG00000016639_KIF13B	324.613	2.45006	0.517407	4.73527	2.19e-06	1.65e-05
ENSGALG00000014178_SCUBE1	75.4763	3.50199	0.739648	4.73466	2.19e-06	1.66e-05
ENSGALG00000039710_HDAC7	2783.33	-2.09921	0.443403	-4.73431	2.2e-06	1.66e-05
ENSGALG00000028295_MFAP1	1404.59	1.76279	0.372394	4.73366	2.21e-06	1.67e-05
ENSGALG00000017021_ATP7B	55.5859	-3.67994	0.777774	-4.73137	2.23e-06	1.68e-05
ENSGALG00000011384_RCOR1	392.36	1.80272	0.381123	4.73003	2.24e-06	1.69e-05
ENSGALG00000009314_CACUL1	840.094	-2.06118	0.435851	-4.72909	2.26e-06	1.7e-05
ENSGALG00000040995	193.946	2.34948	0.496817	4.72906	2.26e-06	1.7e-05
ENSGALG00000039528_PLCE1	61.0785	7.77511	1.64425	4.72867	2.26e-06	1.7e-05
ENSGALG00000010646_STOX2	112.974	2.52159	0.5336	4.72562	2.29e-06	1.73e-05
ENSGALG00000001948	1941.48	1.52506	0.322904	4.72295	2.32e-06	1.75e-05
ENSGALG00000000793_VPS72	1423.29	1.89056	0.400442	4.72118	2.34e-06	1.76e-05
ENSGALG00000016791_SLC9A2	42.6514	8.70944	1.84497	4.72064	2.35e-06	1.77e-05
ENSGALG00000001803_IWS1	1863.62	1.56783	0.332132	4.72049	2.35e-06	1.77e-05
ENSGALG00000029909_DHDDS	999.598	-1.83517	0.388814	-4.71991	2.36e-06	1.77e-05
ENSGALG00000016582_PBK	214.009	3.1044	0.657859	4.71895	2.37e-06	1.78e-05
ENSGALG00000003065_NECAB3	317.538	1.94366	0.412354	4.71357	2.43e-06	1.83e-05
ENSGALG00000017249_PCF11	4680.09	-1.47574	0.313097	-4.71337	2.44e-06	1.83e-05
ENSGALG00000006037_MCM2	2414.81	2.37119	0.503222	4.71202	2.45e-06	1.84e-05
ENSGALG00000001740_MGAT5B	246.354	-2.33768	0.49621	-4.71106	2.46e-06	1.85e-05
ENSGALG00000010863_TWISTNB	325.951	-1.98634	0.421644	-4.71093	2.47e-06	1.85e-05
ENSGALG00000002813_RPS10	12211.3	-2.31068	0.49051	-4.71076	2.47e-06	1.85e-05
ENSGALG00000009988_ELOVL1	823.832	-2.02856	0.430836	-4.70843	2.5e-06	1.87e-05
ENSGALG00000052036	29.783	8.1919	1.74013	4.70764	2.51e-06	1.87e-05
ENSGALG00000005350	2683.05	-1.65082	0.350682	-4.70747	2.51e-06	1.87e-05
ENSGALG00000048138	602.585	1.77666	0.3775	4.7064	2.52e-06	1.88e-05
ENSGALG00000014164_BIK	147.709	-2.57746	0.547741	-4.70562	2.53e-06	1.89e-05
ENSGALG00000032955_TUFT1	59.3454	3.54334	0.753193	4.70443	2.55e-06	1.9e-05
ENSGALG00000001207_PLCH2	194.7	2.64276	0.561866	4.70355	2.56e-06	1.91e-05
ENSGALG00000020479_SLC43A3	289.749	-2.07576	0.441324	-4.70347	2.56e-06	1.91e-05
ENSGALG00000033039_ENG	65.6731	4.10421	0.872619	4.70333	2.56e-06	1.91e-05
ENSGALG00000010875_ITGB8	105.04	4.79482	1.01974	4.70202	2.58e-06	1.92e-05
ENSGALG00000020002_SLC22A3	200.247	-3.69249	0.785334	-4.70181	2.58e-06	1.92e-05
ENSGALG00000008424_CALML3	52.2489	7.59324	1.61513	4.70133	2.58e-06	1.92e-05
ENSGALG00000010091_ATP6V0B	642.344	-1.71658	0.365165	-4.70084	2.59e-06	1.93e-05
ENSGALG00000002326	177.375	3.04655	0.64813	4.70053	2.59e-06	1.93e-05
ENSGALG00000043167_TNFRSF11B	42.6855	6.20681	1.32075	4.69945	2.61e-06	1.94e-05
ENSGALG00000049851	53.124	3.80058	0.808786	4.69911	2.61e-06	1.94e-05
ENSGALG00000012621_ERCC6L2	626.608	1.73828	0.369984	4.69826	2.62e-06	1.95e-05
ENSGALG00000002232_RERE	1298.81	-1.65042	0.351353	-4.69734	2.64e-06	1.95e-05
ENSGALG00000004290_ANGPTL1	43.5235	7.4085	1.57712	4.6975	2.63e-06	1.95e-05
ENSGALG00000046850	28.9822	8.1468	1.73433	4.69737	2.64e-06	1.95e-05
ENSGALG00000009985_LSM6	127.588	2.36188	0.502858	4.69691	2.64e-06	1.96e-05
ENSGALG00000004710_TMOD3	1827.98	-1.52872	0.325557	-4.6957	2.66e-06	1.97e-05
ENSGALG00000014525_USP5	911.357	1.64218	0.349894	4.69336	2.69e-06	1.99e-05
ENSGALG00000001709_MUSTN1	29.4891	8.22146	1.75183	4.69308	2.69e-06	1.99e-05
ENSGALG00000043930	282.196	-2.40311	0.512411	-4.68981	2.73e-06	2.02e-05
ENSGALG00000034099_ATP6V1C1	1152.25	-1.8401	0.392637	-4.68652	2.78e-06	2.05e-05
ENSGALG00000034501_ATP8B2	1095.55	-1.8766	0.400977	-4.68007	2.87e-06	2.12e-05
ENSGALG00000015144_ZFAND5	1625.05	-2.09905	0.448666	-4.67843	2.89e-06	2.13e-05
ENSGALG00000026373_KCNJ8	32.8573	8.33328	1.78159	4.67745	2.9e-06	2.14e-05
ENSGALG00000001916_SLIT3	118.163	3.81802	0.816349	4.67695	2.91e-06	2.14e-05
ENSGALG00000011409_SNRPF	761.246	1.71871	0.367486	4.67695	2.91e-06	2.14e-05
ENSGALG00000015548_RNF20	2183.13	2.01726	0.431336	4.67678	2.91e-06	2.15e-05
ENSGALG00000040971_EGR2	1243.8	-3.67816	0.786536	-4.67641	2.92e-06	2.15e-05
ENSGALG00000037249_KCNQ5	678.891	-2.0043	0.428622	-4.67615	2.92e-06	2.15e-05
ENSGALG00000035901_GDF6	37.4292	-8.79562	1.88146	-4.6749	2.94e-06	2.16e-05
ENSGALG00000011783_HIST1H111R	3053.75	1.69513	0.362703	4.67362	2.96e-06	2.17e-05
ENSGALG00000007777_SLC39A10	611.327	-2.14713	0.459456	-4.67321	2.97e-06	2.18e-05
ENSGALG00000027899	398.909	-2.64569	0.566417	-4.67092	3e-06	2.2e-05
ENSGALG00000016342_MYOM2	50.2612	7.46903	1.59938	4.66994	3.01e-06	2.21e-05
ENSGALG00000019553_SERPINB10B	47.6357	-4.81314	1.03064	-4.67003	3.01e-06	2.21e-05
ENSGALG00000053964_GIMAP1-GIMAP5	181.46	-2.51787	0.539241	-4.66928	3.02e-06	2.22e-05
ENSGALG00000014952_CERT1	704.496	-1.7014	0.364458	-4.66831	3.04e-06	2.22e-05
ENSGALG00000034297_TBX2	36.1675	5.41857	1.16087	4.66769	3.05e-06	2.23e-05
ENSGALG00000043234_HBA1	2221.14	-4.23241	0.906907	-4.66686	3.06e-06	2.24e-05
ENSGALG00000049680	252.786	-2.00559	0.429933	-4.66488	3.09e-06	2.26e-05
ENSGALG00000023661_DUS4L	231.593	2.39348	0.513115	4.66461	3.09e-06	2.26e-05
ENSGALG00000008759_LAMP3	2169.33	-1.6322	0.350061	-4.66262	3.12e-06	2.28e-05
ENSGALG00000023303_SIX2	28.0854	8.14014	1.74595	4.6623	3.13e-06	2.28e-05
ENSGALG00000034742_LIMA1	277.831	4.23162	0.907607	4.66239	3.13e-06	2.28e-05
ENSGALG00000041193_NFYB	695.372	1.84984	0.397015	4.65936	3.17e-06	2.31e-05
[truncated: 3,910 more rows]

## Sheet: Bursa vs Thymus - DESeq2 Result
Supplemental Table 5
Sheet 3: Bursa vs Thymus DESeq2 Results
gene_name	baseMean	log2FoldChange	lfcSE	stat	pvalue	padj
ENSGALG00000007938_RAG1	14096	-10.285	0.283331	-36.3004	1.6e-288	2.4e-284
ENSGALG00000031960_LEF1	8824.44	-9.44556	0.262662	-35.9608	3.43e-283	2.58e-279
ENSGALG00000006983_DNTT	7808.96	-8.34837	0.235728	-35.4152	9.96e-275	4.99e-271
ENSGALG00000015441_CD247	1846.11	-5.89185	0.218373	-26.9806	2.5e-160	9.38e-157
ENSGALG00000014477_CD4	2422.17	-7.15701	0.265508	-26.956	4.86e-160	1.46e-156
ENSGALG00000031862_BCL11B	3839.82	-7.20062	0.279505	-25.7621	2.36e-146	5.91e-143
ENSGALG00000000466_LCK	1491.15	-5.64599	0.219774	-25.69	1.51e-145	3.25e-142
ENSGALG00000015362_TRAT1	2001.09	-7.32393	0.285427	-25.6596	3.3e-145	6.21e-142
ENSGALG00000007416_CD3E	3449.29	-6.15902	0.245166	-25.1219	2.87e-139	4.79e-136
ENSGALG00000008669_CD28	1490.41	-6.4743	0.259476	-24.9514	2.06e-137	3.1e-134
ENSGALG00000003792_FYB	2744.89	-4.33777	0.178188	-24.3438	6.75e-131	9.22e-128
ENSGALG00000010743_LRRC42	2845.28	-4.82512	0.20135	-23.9638	6.63e-127	8.31e-124
ENSGALG00000003750_PLCG1	2054.96	-4.32204	0.1835	-23.5533	1.16e-122	1.34e-119
ENSGALG00000005897_HMCES	5468.97	3.91463	0.167332	23.3944	4.87e-121	5.23e-118
ENSGALG00000043240_ARPP21	1800.87	-6.71855	0.287526	-23.3667	9.32e-121	9.33e-118
ENSGALG00000012705_GMPR2	2378.11	4.95551	0.214195	23.1355	2.04e-118	1.91e-115
ENSGALG00000014280_AICDA	1162.25	5.74129	0.252562	22.7322	2.15e-114	1.9e-111
ENSGALG00000031786_BLVRA	1781.73	5.93363	0.261606	22.6815	6.82e-114	5.69e-111
ENSGALG00000051069	1473.67	-8.22381	0.364061	-22.5891	5.55e-113	4.39e-110
ENSGALG00000053246_OCM2	5176.17	-11.3832	0.514321	-22.1325	1.54e-108	1.16e-105
ENSGALG00000007675_CXCR5	1502.94	4.4198	0.200702	22.0217	1.78e-107	1.28e-104
ENSGALG00000004121_LPAR4	2453.92	-5.06872	0.232354	-21.8146	1.69e-105	1.15e-102
ENSGALG00000016852_TNFSF13B	2131.19	5.0435	0.232478	21.6945	2.31e-104	1.51e-101
ENSGALG00000031978_TARP	1941.28	-4.20685	0.196472	-21.412	1.03e-101	6.47e-99
ENSGALG00000046192_CCL19	1157.76	-5.02423	0.237812	-21.1269	4.5e-99	2.71e-96
ENSGALG00000026081_RBM38	1422.15	5.14485	0.245473	20.9589	1.56e-97	9e-95
ENSGALG00000009594_RARRES1	4316.72	5.37259	0.258744	20.7641	9.14e-96	5.09e-93
ENSGALG00000006973_SH2D6	1440.11	3.92994	0.191168	20.5575	6.59e-94	3.54e-91
ENSGALG00000011623_ADAMTS3	1279.34	-4.60169	0.225444	-20.4117	1.32e-92	6.82e-90
ENSGALG00000028225_SLC17A9	1154.34	7.61527	0.375303	20.291	1.54e-91	7.74e-89
ENSGALG00000027090	1909.76	-9.66623	0.480212	-20.1291	4.11e-90	1.99e-87
ENSGALG00000040921_RRM2B	1173.71	-4.54307	0.226997	-20.0138	4.17e-89	1.96e-86
ENSGALG00000033304_MYBL1	1069.09	4.48853	0.224933	19.9549	1.36e-88	6.18e-86
ENSGALG00000035017	6334.64	3.93138	0.197406	19.9153	3e-88	1.33e-85
ENSGALG00000006344_GSTT1	1196.45	-5.10804	0.259407	-19.6913	2.56e-86	1.1e-83
ENSGALG00000014877_EMB	2120.47	-4.97433	0.255063	-19.5024	1.05e-84	4.38e-82
ENSGALG00000011124_ARHGAP24	2201.72	3.90382	0.201552	19.3687	1.42e-83	5.75e-81
ENSGALG00000004562_HVCN1	7206	3.29271	0.170633	19.297	5.69e-83	2.25e-80
ENSGALG00000012944_DENND5B	1063.33	4.33371	0.22472	19.285	7.18e-83	2.77e-80
ENSGALG00000013748_CD226	799.901	-5.90533	0.306902	-19.2418	1.65e-82	6.22e-80
ENSGALG00000036111_ITM2C	807.29	-4.41567	0.230088	-19.1912	4.38e-82	1.61e-79
ENSGALG00000016173_UBASH3A	555.54	-5.60108	0.291899	-19.1884	4.63e-82	1.65e-79
ENSGALG00000003349_PLEKHA2	2293.05	3.99437	0.208606	19.1479	1.01e-81	3.52e-79
ENSGALG00000003553_ABCA12	3317.11	-4.88964	0.25788	-18.9609	3.59e-80	1.23e-77
ENSGALG00000007582_DPYSL3	1544.49	3.78014	0.200225	18.8794	1.68e-79	5.63e-77
ENSGALG00000039084_EVI2A	3245.86	3.68772	0.195612	18.8522	2.82e-79	9.21e-77
ENSGALG00000035733_CCR7	926.586	-3.95192	0.21146	-18.6887	6.11e-78	1.95e-75
ENSGALG00000008367_MDK	737.351	5.53332	0.296702	18.6494	1.28e-77	3.94e-75
ENSGALG00000015461	3202.87	3.57276	0.191579	18.649	1.29e-77	3.94e-75
ENSGALG00000040768_MAL2	781.413	5.07514	0.272271	18.64	1.52e-77	4.58e-75
ENSGALG00000002615_DEF6	2635.62	-3.13972	0.168803	-18.5999	3.22e-77	9.49e-75
ENSGALG00000002113_LCP2	1406.13	-3.93019	0.211358	-18.595	3.53e-77	1.02e-74
ENSGALG00000011153_LY75	5750.29	-2.84301	0.153537	-18.5167	1.51e-76	4.29e-74
ENSGALG00000015216_SYK	1229.96	4.2965	0.232129	18.5091	1.74e-76	4.85e-74
ENSGALG00000038162_FAM26E	791.394	5.94801	0.323085	18.4101	1.09e-75	2.98e-73
ENSGALG00000000357	730.214	4.44872	0.242081	18.377	2.01e-75	5.39e-73
ENSGALG00000008150_RASAL1	947.758	5.46987	0.299165	18.2838	1.11e-74	2.94e-72
ENSGALG00000036395	500.872	-6.00433	0.331438	-18.116	2.38e-73	6.17e-71
ENSGALG00000006165	2244.93	3.04764	0.17121	17.8006	6.99e-71	1.78e-68
ENSGALG00000001702_EXOC3L1	660.141	4.57195	0.258415	17.6923	4.81e-70	1.2e-67
ENSGALG00000034453_SAMD11	1538.28	3.29975	0.187648	17.5848	3.22e-69	7.93e-67
ENSGALG00000014984_F2RL1	682.695	5.66736	0.323688	17.5087	1.23e-68	2.98e-66
ENSGALG00000006982_EEF2K	2548.88	3.96397	0.226498	17.5011	1.41e-68	3.35e-66
ENSGALG00000021636_CUX1	2681.04	-2.97074	0.170477	-17.426	5.23e-68	1.23e-65
ENSGALG00000023089_SSBP2	846.93	-3.59204	0.207076	-17.3464	2.1e-67	4.85e-65
ENSGALG00000005772_BOK	2096.37	3.21183	0.185662	17.2994	4.76e-67	1.08e-64
ENSGALG00000001688_SEPT5	4766.3	3.56572	0.206552	17.2631	8.93e-67	2e-64
ENSGALG00000033051_CAMK1D	849.309	-4.31482	0.250589	-17.2187	1.92e-66	4.25e-64
ENSGALG00000038559_CD8A	769.625	-8.1059	0.471543	-17.1901	3.15e-66	6.85e-64
ENSGALG00000001529_THYN1	7279.26	2.79808	0.164682	16.9908	9.61e-65	2.06e-62
ENSGALG00000009826_CLGN	603.876	-4.57539	0.26933	-16.988	1.01e-64	2.13e-62
ENSGALG00000020895	2632.2	4.54473	0.270247	16.8169	1.83e-63	3.83e-61
ENSGALG00000007753_POLL	1563.04	3.45471	0.205585	16.8043	2.27e-63	4.67e-61
ENSGALG00000005547_PIK3AP1	3335.94	3.38043	0.202508	16.6928	1.48e-62	3e-60
ENSGALG00000012712_RBM24	807.818	4.33074	0.261941	16.5333	2.11e-61	4.23e-59
ENSGALG00000015258_DCBLD2	6801.42	3.38554	0.204907	16.5223	2.53e-61	5.01e-59
ENSGALG00000002375_NOTCH1	2652.32	-2.7893	0.169683	-16.4382	1.02e-60	1.99e-58
ENSGALG00000006292	2695.72	3.98159	0.242872	16.3938	2.12e-60	4.08e-58
ENSGALG00000003433_DPEP2	749.176	-5.21579	0.318807	-16.3604	3.67e-60	6.98e-58
ENSGALG00000029706_RUFY1	2751.21	3.39885	0.208197	16.3251	6.54e-60	1.23e-57
ENSGALG00000050564	1191.11	3.21475	0.196994	16.319	7.23e-60	1.34e-57
ENSGALG00000022926_GPR162	639.011	-4.86141	0.298655	-16.2777	1.42e-59	2.61e-57
ENSGALG00000016926_KLF12	569.193	-3.83989	0.236138	-16.2612	1.86e-59	3.37e-57
ENSGALG00000014496_PROM1	1006.85	4.175	0.257742	16.1984	5.18e-59	9.26e-57
ENSGALG00000014754	957.411	-3.34978	0.207042	-16.1792	7.07e-59	1.25e-56
ENSGALG00000033507_PLCG2	3846.3	2.69207	0.168131	16.0117	1.06e-57	1.85e-55
ENSGALG00000034741_ETNPPL	375.945	-6.12248	0.382776	-15.9949	1.39e-57	2.39e-55
ENSGALG00000053667	604.932	-4.10228	0.256543	-15.9906	1.49e-57	2.54e-55
ENSGALG00000009963_LYZ	831.808	8.09102	0.508654	15.9067	5.69e-57	9.61e-55
ENSGALG00000010313_MAST2	2296.39	2.66304	0.168482	15.806	2.83e-56	4.72e-54
ENSGALG00000044668	542.059	5.26432	0.333792	15.7713	4.91e-56	8.1e-54
ENSGALG00000011551_JCHAIN	2042.27	3.11793	0.198311	15.7224	1.06e-55	1.73e-53
ENSGALG00000014321_SMIM14	549.693	4.02677	0.256513	15.6981	1.56e-55	2.52e-53
ENSGALG00000040167_TPD52	1119.29	2.99669	0.19175	15.6281	4.69e-55	7.49e-53
ENSGALG00000007418_CD3D	731.284	-3.53463	0.227136	-15.5618	1.32e-54	2.09e-52
ENSGALG00000013754_PLAGL1	759.259	-3.50172	0.225199	-15.5494	1.61e-54	2.51e-52
ENSGALG00000004958_BTK	1623.52	2.71023	0.174554	15.5266	2.29e-54	3.55e-52
ENSGALG00000004728_RGL1	1721.01	3.37465	0.217533	15.5133	2.82e-54	4.32e-52
ENSGALG00000029569	554.26	-3.70869	0.241351	-15.3664	2.75e-53	4.18e-51
ENSGALG00000026891_NINJ1	455.226	-5.28584	0.344965	-15.3229	5.38e-53	8.09e-51
ENSGALG00000049978	400.49	-7.15725	0.468403	-15.2801	1.04e-52	1.54e-50
ENSGALG00000000251_CD79B	2284.65	2.68097	0.177175	15.1318	1e-51	1.47e-49
ENSGALG00000009239_TLR2B	517.436	3.80981	0.251932	15.1224	1.15e-51	1.68e-49
ENSGALG00000014821_THEMIS	1644.27	-3.58993	0.239619	-14.9818	9.66e-51	1.4e-48
ENSGALG00000034970	453.478	-3.84775	0.257783	-14.9263	2.22e-50	3.18e-48
ENSGALG00000034048_BCL11A	2108.3	2.93878	0.196946	14.9217	2.38e-50	3.37e-48
ENSGALG00000003503_MYBL2	2819.19	3.27424	0.219783	14.8976	3.42e-50	4.8e-48
ENSGALG00000021442_CARMIL2	1512.66	2.76092	0.185522	14.8819	4.32e-50	6.01e-48
ENSGALG00000029635	691.768	-3.43455	0.23122	-14.854	6.55e-50	9.03e-48
ENSGALG00000005543	431.558	-6.02501	0.406566	-14.8193	1.1e-49	1.5e-47
ENSGALG00000034374_STX7	2035.47	3.72713	0.252159	14.7809	1.95e-49	2.64e-47
ENSGALG00000014453_FAM46C	604.126	4.38241	0.296817	14.7647	2.47e-49	3.32e-47
ENSGALG00000025886_SUSD3	583.995	-4.18109	0.283719	-14.7367	3.74e-49	4.98e-47
ENSGALG00000029378_ITGA9	617.901	4.4709	0.30362	14.7253	4.43e-49	5.85e-47
ENSGALG00000006167_LRRC8B	1750.57	3.09982	0.210804	14.7048	6.01e-49	7.85e-47
ENSGALG00000010623_ORC1	1592.96	2.94609	0.200419	14.6996	6.48e-49	8.39e-47
ENSGALG00000008447_SH2D1A	463.342	-7.88464	0.538359	-14.6457	1.44e-48	1.84e-46
ENSGALG00000009704_CHST15	1039.33	3.11054	0.213818	14.5476	6.05e-48	7.71e-46
ENSGALG00000054991	5282.09	2.61003	0.179631	14.5299	7.83e-48	9.89e-46
ENSGALG00000025743_CDR2	1597.6	3.0301	0.209607	14.4561	2.29e-47	2.87e-45
ENSGALG00000020002_SLC22A3	326.925	-4.52111	0.312862	-14.4508	2.48e-47	3.08e-45
ENSGALG00000008415_ALS2	835.406	-2.87815	0.20181	-14.2617	3.79e-46	4.67e-44
ENSGALG00000012830_IRF4	1789.56	2.68366	0.188412	14.2436	4.92e-46	6.01e-44
ENSGALG00000038850_WNK2	960.172	-4.04375	0.284071	-14.235	5.56e-46	6.73e-44
ENSGALG00000036969_KLHL14	445.466	4.79056	0.337862	14.179	1.24e-45	1.49e-43
ENSGALG00000012766	347.418	-4.30956	0.304481	-14.1538	1.77e-45	2.11e-43
ENSGALG00000008127_SPI1	1818.56	2.4217	0.171206	14.145	2.01e-45	2.37e-43
ENSGALG00000049467	551.003	3.56399	0.252035	14.1409	2.13e-45	2.5e-43
ENSGALG00000002095_CHMP4B	7440.69	2.80161	0.19847	14.116	3.03e-45	3.52e-43
ENSGALG00000041969_MTSS1	987.619	-2.68603	0.19047	-14.1021	3.69e-45	4.26e-43
ENSGALG00000010490_DPYSL4	361.425	5.4203	0.388992	13.9342	3.92e-44	4.5e-42
ENSGALG00000008290_VSIG1	2697.17	-12.0124	0.86276	-13.9232	4.58e-44	5.21e-42
ENSGALG00000006017_DOCK11	2558.59	-2.56346	0.185291	-13.8348	1.57e-43	1.78e-41
ENSGALG00000003699_EBF1	785.61	3.1781	0.229912	13.8231	1.85e-43	2.07e-41
ENSGALG00000005057_ADK	1944.5	3.09019	0.225451	13.7067	9.26e-43	1.03e-40
ENSGALG00000039264_SLA	1277.66	-2.67735	0.195882	-13.6682	1.57e-42	1.74e-40
ENSGALG00000003096_CBFA2T2	862.791	-2.99558	0.219741	-13.6324	2.57e-42	2.82e-40
ENSGALG00000023279_EPN3	461.391	3.66767	0.269057	13.6315	2.6e-42	2.83e-40
ENSGALG00000007920_PRR5L	395.062	-4.20182	0.310902	-13.515	1.28e-41	1.38e-39
ENSGALG00000050332	865.356	-3.39654	0.251421	-13.5094	1.38e-41	1.48e-39
ENSGALG00000010395_SIAH2	1095.56	2.95325	0.218958	13.4877	1.85e-41	1.97e-39
ENSGALG00000041373_ARAP2	1243.12	-3.13987	0.233433	-13.4508	3.04e-41	3.22e-39
ENSGALG00000049450	2047.82	3.36698	0.251555	13.3847	7.43e-41	7.81e-39
ENSGALG00000005460_SLCO4A1	306.517	5.35525	0.400247	13.3799	7.93e-41	8.28e-39
ENSGALG00000005601	270.867	-4.41504	0.33044	-13.3611	1.02e-40	1.06e-38
ENSGALG00000006229	1045.52	-3.20722	0.240373	-13.3427	1.31e-40	1.35e-38
ENSGALG00000016988_RUBCNL	559.177	3.07238	0.230754	13.3145	1.91e-40	1.95e-38
ENSGALG00000013625	292.011	-4.11177	0.310999	-13.2212	6.62e-40	6.72e-38
ENSGALG00000011139_CCDC85C	514.039	3.66735	0.277642	13.2089	7.79e-40	7.86e-38
ENSGALG00000042321_LYN	3699.72	2.76157	0.209478	13.1831	1.1e-39	1.1e-37
ENSGALG00000010129_PLK3	441.669	3.4132	0.259905	13.1325	2.14e-39	2.13e-37
ENSGALG00000012545_CYTIP	340.028	-4.4811	0.341307	-13.1292	2.24e-39	2.21e-37
ENSGALG00000017073_BRCA2	7780.9	3.24327	0.248947	13.028	8.48e-39	8.33e-37
ENSGALG00000003136_IKZF2	777.154	-4.32888	0.332929	-13.0024	1.19e-38	1.16e-36
ENSGALG00000013803_ADGRG6	836.012	2.92573	0.226012	12.945	2.51e-38	2.43e-36
ENSGALG00000006695_BCR	1763.09	2.85504	0.22141	12.8948	4.81e-38	4.64e-36
ENSGALG00000036543_ZBTB38	3137.45	2.43187	0.188681	12.8888	5.2e-38	4.98e-36
ENSGALG00000016954_RGCC	310.074	6.86655	0.5333	12.8756	6.18e-38	5.88e-36
ENSGALG00000031735_CD5	308.518	-3.89886	0.303215	-12.8584	7.72e-38	7.29e-36
ENSGALG00000032410_CBFA2T3	447.792	3.45164	0.269002	12.8313	1.1e-37	1.03e-35
ENSGALG00000009856_GNS	5398.41	2.0298	0.158827	12.7799	2.12e-37	1.98e-35
ENSGALG00000039208_PHF2	1330.54	-2.47837	0.194993	-12.71	5.2e-37	4.82e-35
ENSGALG00000011930	1166.06	3.54356	0.280027	12.6544	1.06e-36	9.75e-35
ENSGALG00000001586_NEIL1	741.309	3.27235	0.258676	12.6504	1.11e-36	1.02e-34
ENSGALG00000032984_MEX3B	314.947	-4.06663	0.321692	-12.6414	1.25e-36	1.14e-34
ENSGALG00000031700_TRPS1	745.955	-3.4399	0.272547	-12.6213	1.61e-36	1.46e-34
ENSGALG00000016138_DSCAM	244.879	4.95485	0.393413	12.5945	2.26e-36	2.04e-34
ENSGALG00000010356_RAD54L	761.097	3.07879	0.244883	12.5725	2.99e-36	2.68e-34
ENSGALG00000037043_PIK3C2B	1080.03	2.58728	0.206329	12.5396	4.53e-36	4.03e-34
ENSGALG00000013672_TSHZ1	686.664	-4.31446	0.344176	-12.5356	4.76e-36	4.21e-34
ENSGALG00000017154_ZC3H12C	435.359	3.2106	0.256277	12.5278	5.26e-36	4.62e-34
ENSGALG00000016590_TLR7	1241.4	2.51829	0.201047	12.5259	5.39e-36	4.71e-34
ENSGALG00000011254_SATB1	6488.93	-6.70661	0.53575	-12.5182	5.94e-36	5.16e-34
ENSGALG00000005823_HDLBP	11922.1	1.96337	0.157306	12.4812	9.45e-36	8.16e-34
ENSGALG00000000583_SOX13	407.885	-4.95536	0.397206	-12.4755	1.02e-35	8.72e-34
ENSGALG00000006646_ABCC1	3675.05	2.28369	0.183324	12.4571	1.28e-35	1.09e-33
ENSGALG00000002383_CD72AG	450.845	3.65611	0.295206	12.385	3.15e-35	2.68e-33
ENSGALG00000009173_GFRA1	376.334	3.87797	0.314183	12.343	5.31e-35	4.48e-33
ENSGALG00000005589_SYNGR3	2236.25	2.08693	0.169112	12.3405	5.48e-35	4.6e-33
ENSGALG00000009179_TNFSF10	1944.54	2.15661	0.175035	12.321	6.98e-35	5.83e-33
ENSGALG00000031737	452.418	6.56858	0.534353	12.2926	9.93e-35	8.24e-33
ENSGALG00000046408_RAG2	1487.81	-2.55377	0.208012	-12.2771	1.2e-34	9.93e-33
ENSGALG00000014645_MEF2C	755.167	2.89381	0.235898	12.2672	1.36e-34	1.12e-32
ENSGALG00000005505_PIK3CB	1404.53	2.38375	0.194537	12.2534	1.61e-34	1.32e-32
ENSGALG00000007651_STAT1	3572.4	-2.07908	0.169757	-12.2474	1.74e-34	1.41e-32
ENSGALG00000002786_PSTPIP1	750.562	-2.6093	0.213058	-12.2469	1.74e-34	1.41e-32
ENSGALG00000012763_GNPTAB	2903.53	-2.33972	0.191151	-12.2402	1.9e-34	1.52e-32
ENSGALG00000008811_SLC1A4	835.216	-2.43583	0.199534	-12.2076	2.83e-34	2.26e-32
ENSGALG00000007546	843.427	2.5822	0.211715	12.1965	3.24e-34	2.58e-32
ENSGALG00000026499_TNFRSF25	376.017	-4.36577	0.358629	-12.1735	4.3e-34	3.4e-32
ENSGALG00000004336_INPPL1	593.49	3.4124	0.280596	12.1613	5e-34	3.93e-32
ENSGALG00000014944_GCNT4	367.21	-3.1252	0.258282	-12.1	1.06e-33	8.27e-32
ENSGALG00000015297	839.193	-2.33857	0.193585	-12.0803	1.34e-33	1.04e-31
ENSGALG00000015846_SNAP91	551.256	2.76588	0.22908	12.0739	1.45e-33	1.12e-31
ENSGALG00000054631	216.615	-5.16068	0.429523	-12.0149	2.97e-33	2.29e-31
ENSGALG00000045228	238.152	-4.54246	0.378446	-12.0029	3.43e-33	2.63e-31
ENSGALG00000051754_KRT17	959.712	-3.3997	0.283771	-11.9804	4.5e-33	3.43e-31
ENSGALG00000029270_GATA3	584.127	-4.08558	0.342691	-11.922	9.08e-33	6.89e-31
ENSGALG00000043016	183.112	-5.81653	0.488151	-11.9154	9.84e-33	7.43e-31
ENSGALG00000015681_NRIP1	3641.04	-2.51863	0.211678	-11.8984	1.21e-32	9.07e-31
ENSGALG00000006331_STAMBPL1	329.472	3.90304	0.328562	11.8792	1.52e-32	1.14e-30
ENSGALG00000040348_EHBP1	3066.85	1.86227	0.157592	11.817	3.19e-32	2.37e-30
ENSGALG00000046481	351.935	3.49013	0.296678	11.764	5.98e-32	4.43e-30
ENSGALG00000007028	240.459	-4.57157	0.389286	-11.7435	7.63e-32	5.62e-30
ENSGALG00000009241_SFRP2	293.181	3.62999	0.311939	11.6369	2.68e-31	1.96e-29
ENSGALG00000040342_ADAMTS1	489.549	3.32548	0.286145	11.6217	3.2e-31	2.33e-29
ENSGALG00000017132_XPO4	1986.6	2.42737	0.209253	11.6002	4.11e-31	2.99e-29
ENSGALG00000006480_TCF7	5643.57	-9.3273	0.80449	-11.594	4.42e-31	3.19e-29
ENSGALG00000011657_EAF2	456.033	2.8521	0.246023	11.5928	4.48e-31	3.22e-29
ENSGALG00000038948_KDM5B	2269.44	-2.10163	0.181502	-11.5791	5.26e-31	3.76e-29
ENSGALG00000005118_FAM124B	179.847	-4.79859	0.414646	-11.5727	5.66e-31	4.03e-29
ENSGALG00000039120_NBEAL2	1856.27	-2.41959	0.209649	-11.5412	8.18e-31	5.8e-29
ENSGALG00000026210_POMK	678.56	2.97988	0.258788	11.5147	1.11e-30	7.85e-29
ENSGALG00000005750_SWAP70	5239.46	2.04456	0.177597	11.5124	1.14e-30	8.03e-29
ENSGALG00000006254_ERCC6	2028.85	2.20867	0.191872	11.5112	1.16e-30	8.1e-29
ENSGALG00000052375	325.245	3.23077	0.280837	11.5041	1.26e-30	8.75e-29
ENSGALG00000001412_SEMA7A	998.065	-2.32458	0.202549	-11.4766	1.73e-30	1.2e-28
ENSGALG00000004373_KCNJ16	235.836	5.53086	0.482084	11.4728	1.81e-30	1.25e-28
ENSGALG00000005567_MSI2	688.033	-2.42446	0.211406	-11.4683	1.9e-30	1.31e-28
ENSGALG00000043650_GFI1	211.324	-4.37268	0.382485	-11.4323	2.88e-30	1.97e-28
ENSGALG00000027407	194.319	-4.22788	0.370101	-11.4236	3.19e-30	2.17e-28
ENSGALG00000017184_MMP7	208.538	-6.90159	0.604581	-11.4155	3.5e-30	2.37e-28
ENSGALG00000039238_SALL1	413.19	2.8946	0.253731	11.4082	3.81e-30	2.57e-28
ENSGALG00000023812_CCNI2	168.214	-4.84174	0.424515	-11.4053	3.93e-30	2.64e-28
ENSGALG00000005021_RAB43	701.112	-2.32502	0.204461	-11.3714	5.8e-30	3.88e-28
ENSGALG00000017485_TLR1A	403.66	3.07603	0.271378	11.3348	8.82e-30	5.86e-28
ENSGALG00000016003_DDRGK1	991.27	-2.11868	0.1874	-11.3057	1.23e-29	8.14e-28
ENSGALG00000011141_ITGB6	220.68	6.37221	0.56378	11.3027	1.27e-29	8.39e-28
ENSGALG00000037170_TRIM39.2	881.687	2.68275	0.237633	11.2894	1.48e-29	9.71e-28
ENSGALG00000004662_DISP3	298.087	-3.62846	0.321825	-11.2746	1.75e-29	1.14e-27
ENSGALG00000040131	781.92	2.59262	0.230441	11.2507	2.3e-29	1.5e-27
ENSGALG00000010448_LTBP1	730.954	2.73376	0.243344	11.2341	2.77e-29	1.8e-27
ENSGALG00000010435_RASGRP3	532.878	2.90998	0.260327	11.1782	5.22e-29	3.36e-27
ENSGALG00000005194_CD72	9532.04	7.28946	0.653873	11.1481	7.31e-29	4.7e-27
ENSGALG00000009062_CDK14	587.943	2.80554	0.251937	11.1359	8.39e-29	5.37e-27
ENSGALG00000014903_ITGA2	258.733	3.61901	0.327138	11.0627	1.9e-28	1.21e-26
ENSGALG00000040000_ERO1B	643	2.49681	0.225818	11.0567	2.03e-28	1.29e-26
ENSGALG00000014878_MAN1A1	2072.75	-1.97856	0.179328	-11.0332	2.64e-28	1.67e-26
ENSGALG00000000227_DPYSL2	1906.77	2.23195	0.202754	11.0082	3.49e-28	2.19e-26
ENSGALG00000016261_CYBB	1082.02	2.34115	0.212892	10.9969	3.96e-28	2.48e-26
ENSGALG00000001130_GALNT17	492	2.98993	0.272014	10.9918	4.18e-28	2.61e-26
ENSGALG00000003876_TIMD4	1266.16	2.40214	0.21972	10.9327	8.04e-28	4.99e-26
ENSGALG00000030602_ADAM33	1447.61	-2.03543	0.18634	-10.9232	8.93e-28	5.52e-26
ENSGALG00000009725_SCG5	192.271	4.41857	0.405836	10.8876	1.32e-27	8.14e-26
ENSGALG00000007555_CCND1	1575.25	-2.53746	0.233245	-10.8789	1.45e-27	8.91e-26
ENSGALG00000007161_LRRK2	689.749	2.30357	0.211925	10.8697	1.61e-27	9.81e-26
ENSGALG00000034964_SYTL1	1867.8	-1.96825	0.181286	-10.8571	1.84e-27	1.12e-25
ENSGALG00000015842_TIAM1	550.217	-2.45642	0.226534	-10.8435	2.14e-27	1.3e-25
ENSGALG00000008425_MAP1A	832.782	-2.35076	0.217611	-10.8026	3.35e-27	2.02e-25
ENSGALG00000031496_SPINK5	2916.97	7.33302	0.67985	10.7862	4e-27	2.4e-25
ENSGALG00000003161_GDF3	142.385	-5.08372	0.471659	-10.7784	4.36e-27	2.61e-25
ENSGALG00000033157_ADAMTS10	286.724	-3.42186	0.31829	-10.7508	5.88e-27	3.5e-25
ENSGALG00000012885_BCL2	667.272	-2.91145	0.271405	-10.7273	7.58e-27	4.5e-25
ENSGALG00000016164_ABCG1	615.141	-2.78741	0.260392	-10.7047	9.68e-27	5.72e-25
ENSGALG00000015170_VPS13A	5946.45	2.22354	0.207772	10.7018	9.98e-27	5.88e-25
ENSGALG00000017199_MAML2	706.418	-3.08706	0.288855	-10.6872	1.17e-26	6.86e-25
ENSGALG00000009298	764.121	-3.29568	0.309731	-10.6404	1.93e-26	1.13e-24
ENSGALG00000003160_CERS1	188.195	-4.56371	0.430443	-10.6024	2.91e-26	1.69e-24
ENSGALG00000016351_ACOT9	1030.41	2.13243	0.20149	10.5833	3.56e-26	2.07e-24
ENSGALG00000050897_TNIK	1036.74	-3.38258	0.320442	-10.556	4.77e-26	2.75e-24
ENSGALG00000013742_EZR	1778.8	1.79093	0.170546	10.5012	8.53e-26	4.91e-24
ENSGALG00000011182_DLL1	189.632	4.36171	0.415566	10.4958	9.03e-26	5.18e-24
ENSGALG00000004276_CHST12	303.591	-3.27676	0.312257	-10.4938	9.23e-26	5.27e-24
ENSGALG00000013356_IKBKE	326.982	-2.74784	0.262136	-10.4825	1.04e-25	5.92e-24
ENSGALG00000047316	239.835	-4.65838	0.44459	-10.4779	1.09e-25	6.19e-24
ENSGALG00000006840	2185.2	-1.71408	0.163688	-10.4716	1.17e-25	6.59e-24
ENSGALG00000041080_CHD7	1230.58	-2.56873	0.245917	-10.4455	1.54e-25	8.65e-24
ENSGALG00000010331_MME	226.904	4.02611	0.385659	10.4395	1.64e-25	9.17e-24
ENSGALG00000014372_SLC34A2	187.498	4.24199	0.40949	10.3592	3.8e-25	2.12e-23
ENSGALG00000005030_DOCK10	2532.95	-1.75419	0.169406	-10.3549	3.97e-25	2.21e-23
ENSGALG00000054799_SPIC	215.991	3.94634	0.381177	10.3531	4.05e-25	2.25e-23
ENSGALG00000035239_GLCCI1	1407.99	1.83591	0.178578	10.2807	8.61e-25	4.76e-23
ENSGALG00000041680_KCNT2	206.158	3.80528	0.370165	10.28	8.68e-25	4.78e-23
ENSGALG00000013956_MYB	1749.67	-2.03605	0.198351	-10.2649	1.01e-24	5.54e-23
ENSGALG00000041454_DNMT3A	1051.94	-2.12312	0.206832	-10.2649	1.01e-24	5.54e-23
ENSGALG00000008440_CHST1	165.849	-5.7742	0.563291	-10.2508	1.17e-24	6.39e-23
ENSGALG00000040793_KDELR2	1818.43	1.81943	0.177614	10.2437	1.26e-24	6.85e-23
ENSGALG00000050875_ITGB7	343.539	-2.93356	0.286936	-10.2238	1.55e-24	8.39e-23
ENSGALG00000050197	135.976	-6.04984	0.59188	-10.2214	1.59e-24	8.57e-23
ENSGALG00000033365_ALDH1A3	593.424	2.94918	0.2886	10.2189	1.63e-24	8.75e-23
ENSGALG00000005961_DGUOK	1435.3	2.61633	0.256186	10.2126	1.74e-24	9.31e-23
ENSGALG00000010317_POLH	1526.17	1.89754	0.185911	10.2068	1.85e-24	9.86e-23
ENSGALG00000012628_HABP4	575.817	2.74433	0.2689	10.2058	1.87e-24	9.92e-23
ENSGALG00000016817_RASA3	2230.53	-2.34225	0.229824	-10.1915	2.16e-24	1.14e-22
ENSGALG00000004621_PREX1	3128.5	1.9251	0.189544	10.1565	3.1e-24	1.63e-22
ENSGALG00000009028_BTBD3	468.903	-3.30561	0.32558	-10.153	3.21e-24	1.69e-22
ENSGALG00000031035_PCMTD1	2104.46	-1.82806	0.1801	-10.1503	3.3e-24	1.73e-22
ENSGALG00000014508_CD38	934.205	2.10538	0.207634	10.1398	3.68e-24	1.92e-22
ENSGALG00000016854_LIG4	2562	-2.60268	0.256896	-10.1312	4.01e-24	2.09e-22
ENSGALG00000011005_KCNK1	1389.49	2.1996	0.217309	10.122	4.41e-24	2.29e-22
ENSGALG00000010746_TMEM59	2289.99	-1.79594	0.178116	-10.083	6.57e-24	3.39e-22
ENSGALG00000004725	939.845	2.0628	0.204616	10.0813	6.68e-24	3.44e-22
ENSGALG00000012610_CTSV	1846.63	-2.20358	0.219503	-10.0389	1.03e-23	5.27e-22
ENSGALG00000051946	196.437	3.74497	0.37401	10.013	1.34e-23	6.83e-22
ENSGALG00000041213_ARHGAP17	1520.87	1.80776	0.180632	10.008	1.41e-23	7.16e-22
ENSGALG00000011007_OSBPL3	354.768	2.78749	0.279093	9.9877	1.73e-23	8.76e-22
ENSGALG00000045581	1813.27	-2.03309	0.203892	-9.97142	2.03e-23	1.03e-21
ENSGALG00000033171_TGM4	380.069	2.87985	0.289082	9.96207	2.23e-23	1.13e-21
ENSGALG00000014615_LAMA1	150.551	5.38187	0.541123	9.94576	2.63e-23	1.32e-21
ENSGALG00000026192_ST8SIA4	581.364	-2.49605	0.251212	-9.93604	2.9e-23	1.45e-21
ENSGALG00000042739_TACC1	2447.61	1.68767	0.170121	9.92039	3.39e-23	1.69e-21
ENSGALG00000001410_SPNS3	176.19	6.64218	0.669609	9.91949	3.43e-23	1.7e-21
ENSGALG00000003733_LIFR	697.317	-2.37453	0.239482	-9.91527	3.57e-23	1.77e-21
ENSGALG00000043283_LGI2	217.872	4.25671	0.432672	9.83819	7.71e-23	3.81e-21
ENSGALG00000006826_KLHL25	155.318	-4.01309	0.408124	-9.833	8.12e-23	4e-21
ENSGALG00000034346_RDH10	304.813	2.8529	0.290293	9.82766	8.56e-23	4.2e-21
ENSGALG00000033087_STAT4	626.796	-2.42938	0.247334	-9.82227	9.03e-23	4.42e-21
ENSGALG00000014268_CHRNA9	174.619	-4.04224	0.412725	-9.79401	1.19e-22	5.83e-21
ENSGALG00000011465_STT3B	2640.5	1.67731	0.171365	9.78791	1.27e-22	6.17e-21
ENSGALG00000029077_CBL	2933.49	-1.85664	0.190058	-9.76877	1.53e-22	7.43e-21
ENSGALG00000011276_BTG1	5533.68	-1.84679	0.18908	-9.76726	1.56e-22	7.52e-21
ENSGALG00000027490_CATHB1	12967.2	9.71305	0.995907	9.75297	1.79e-22	8.63e-21
ENSGALG00000002870_LEMD2	2402.27	2.24279	0.230128	9.74584	1.92e-22	9.23e-21
ENSGALG00000026152	1908.23	-1.79077	0.183768	-9.74472	1.94e-22	9.3e-21
ENSGALG00000014834_NCOA7	2691.25	2.01768	0.207305	9.7329	2.18e-22	1.04e-20
ENSGALG00000008842_PIKFYVE	1995.64	-1.95948	0.201594	-9.7199	2.48e-22	1.18e-20
ENSGALG00000005035_KAT6B	905.466	-1.89807	0.195318	-9.71785	2.53e-22	1.2e-20
ENSGALG00000006219_PRKAG2	657.003	2.02241	0.208362	9.70622	2.84e-22	1.34e-20
ENSGALG00000001038_MAN1C1	900.954	-2.26559	0.234194	-9.67397	3.89e-22	1.83e-20
ENSGALG00000029921_CSRP2	777.402	-2.51835	0.261202	-9.64137	5.35e-22	2.51e-20
ENSGALG00000002263_KLHL6	3908.92	2.16788	0.224868	9.64064	5.38e-22	2.52e-20
ENSGALG00000035094_CDH17	416.568	3.20608	0.332915	9.63032	5.95e-22	2.78e-20
ENSGALG00000004169	654.515	2.22251	0.231317	9.60809	7.39e-22	3.44e-20
ENSGALG00000028046_INSIG2	853.524	1.97415	0.206167	9.57552	1.01e-21	4.7e-20
ENSGALG00000031270_CSK	5103.77	2.035	0.2128	9.56298	1.14e-21	5.29e-20
ENSGALG00000009877	136.776	4.40784	0.461757	9.54578	1.35e-21	6.23e-20
ENSGALG00000005683_ARHGAP29	595.998	-2.33914	0.24522	-9.53894	1.44e-21	6.63e-20
ENSGALG00000001189_NCF1C	792.253	1.98549	0.20834	9.53005	1.57e-21	7.2e-20
ENSGALG00000016431_PAX5	5133.92	5.24416	0.550733	9.52216	1.7e-21	7.75e-20
ENSGALG00000007357_BCL6	1662.58	1.91536	0.201271	9.51635	1.79e-21	8.17e-20
ENSGALG00000031067_TMEM132A	213.844	-3.68832	0.387874	-9.50906	1.92e-21	8.73e-20
ENSGALG00000032051_CYB561A3	576.491	2.05887	0.217442	9.4686	2.84e-21	1.28e-19
ENSGALG00000006763_EXOC6	1295.78	1.96915	0.208037	9.46538	2.92e-21	1.32e-19
ENSGALG00000014689_FAM131B	191.015	-3.22739	0.34125	-9.45757	3.15e-21	1.42e-19
ENSGALG00000008072_CHRDL1	411.731	2.73994	0.28975	9.45621	3.19e-21	1.43e-19
ENSGALG00000037781_GSR	737.161	2.12349	0.224791	9.44653	3.5e-21	1.57e-19
ENSGALG00000006382_PTPRJ	928.663	1.77804	0.18834	9.44061	3.71e-21	1.65e-19
ENSGALG00000005806_KIF24	364.814	2.41626	0.256251	9.42927	4.13e-21	1.84e-19
ENSGALG00000004812_FAM129A	2604.72	1.77714	0.18876	9.41479	4.74e-21	2.1e-19
ENSGALG00000008231_PACSIN3	727.332	-2.24223	0.238684	-9.39413	5.77e-21	2.55e-19
ENSGALG00000003457_CNP	1416.49	-1.70829	0.181871	-9.39286	5.84e-21	2.57e-19
ENSGALG00000015286_SESN1	1699.48	-1.71224	0.182298	-9.39251	5.86e-21	2.57e-19
ENSGALG00000003168_MTMR12	637.691	2.42495	0.258516	9.38025	6.58e-21	2.88e-19
ENSGALG00000015136_ILDR1	204.895	-3.34414	0.357054	-9.3659	7.54e-21	3.29e-19
ENSGALG00000040891_RSU1	1082.46	1.91153	0.204291	9.3569	8.21e-21	3.58e-19
ENSGALG00000029680	482.977	-2.31312	0.247493	-9.34619	9.09e-21	3.95e-19
ENSGALG00000015768_ANKRD6	288.506	-2.71651	0.290719	-9.34411	9.27e-21	4.01e-19
ENSGALG00000017034_FOXO1	1651.58	1.56921	0.168595	9.30757	1.31e-20	5.63e-19
ENSGALG00000026517_RFC5	516.474	2.10128	0.225754	9.30783	1.3e-20	5.63e-19
ENSGALG00000002424_RECQL5	643.167	2.10868	0.226637	9.3042	1.35e-20	5.8e-19
ENSGALG00000042105_PLCB2	504.198	-2.36977	0.254935	-9.29562	1.46e-20	6.27e-19
ENSGALG00000053278_SUCNR1	146.575	4.26756	0.459382	9.28977	1.55e-20	6.6e-19
ENSGALG00000025751_NMRK2	1817.77	1.86929	0.201649	9.27003	1.86e-20	7.92e-19
ENSGALG00000006949_CHD2	2139.36	-1.50891	0.163034	-9.2552	2.14e-20	9.05e-19
ENSGALG00000009628	2031.38	-1.84216	0.199039	-9.25529	2.14e-20	9.05e-19
ENSGALG00000039920_SNRK	928.632	-1.73316	0.187452	-9.24592	2.33e-20	9.84e-19
ENSGALG00000006020_BTBD1	2068.52	1.87168	0.202468	9.24433	2.37e-20	9.96e-19
ENSGALG00000023338_CBX2	160.184	-3.95549	0.429951	-9.19985	3.58e-20	1.5e-18
ENSGALG00000014750	227.451	-3.15737	0.34328	-9.19765	3.66e-20	1.53e-18
ENSGALG00000005886_WSCD1	133.163	-3.68677	0.400857	-9.19724	3.67e-20	1.53e-18
ENSGALG00000019147	174.814	-3.41127	0.37117	-9.19058	3.91e-20	1.63e-18
ENSGALG00000004620_LAMC1	4006.83	1.515	0.165373	9.16111	5.14e-20	2.13e-18
ENSGALG00000028496	132.927	6.00615	0.657138	9.13987	6.25e-20	2.59e-18
ENSGALG00000040651_IGF1R	1156.36	-1.98297	0.217074	-9.13501	6.54e-20	2.69e-18
ENSGALG00000043947	129.787	-3.67572	0.402372	-9.13513	6.53e-20	2.69e-18
ENSGALG00000030598_BTAF1	2865.71	1.79547	0.196718	9.12714	7.03e-20	2.89e-18
ENSGALG00000041120_METTL24	185.024	4.24984	0.465954	9.12073	7.46e-20	3.06e-18
ENSGALG00000001486_ZAP70	1598.09	-7.0656	0.775188	-9.11469	7.89e-20	3.22e-18
ENSGALG00000008504_HNRNPLL	805.72	-1.90707	0.209785	-9.09059	9.85e-20	4.01e-18
ENSGALG00000020615_STK32C	177.695	3.34635	0.368287	9.08626	1.03e-19	4.16e-18
ENSGALG00000013886_LDLRAD4	664.25	1.9214	0.211777	9.07276	1.16e-19	4.7e-18
ENSGALG00000028664_CKS1B	1393.7	1.59663	0.176003	9.07161	1.17e-19	4.74e-18
ENSGALG00000032526_B3GNT5	192.483	-3.11634	0.343754	-9.06563	1.24e-19	4.99e-18
ENSGALG00000035923_MTMR11	142.239	-3.54595	0.392015	-9.04544	1.49e-19	5.99e-18
ENSGALG00000035317_ID3	558.632	-2.084	0.230464	-9.04262	1.53e-19	6.13e-18
ENSGALG00000010543_EPS15	3265.02	1.57893	0.175243	9.00997	2.06e-19	8.24e-18
ENSGALG00000008152_SPATS2L	767.996	1.87523	0.208229	9.00563	2.14e-19	8.55e-18
ENSGALG00000006424_JADE2	1903.92	-1.72208	0.191236	-9.005	2.16e-19	8.57e-18
ENSGALG00000003345	344.031	-2.28667	0.254278	-8.99278	2.41e-19	9.56e-18
ENSGALG00000027905_CSRNP1	1327.51	-1.8252	0.203179	-8.98321	2.63e-19	1.04e-17
ENSGALG00000013869_IL20RA	464.009	-2.01609	0.224568	-8.97763	2.77e-19	1.09e-17
ENSGALG00000001329_EPB41	2375.69	-1.4339	0.159919	-8.96642	3.06e-19	1.2e-17
ENSGALG00000035016_ID2	467.282	-2.44776	0.27353	-8.94876	3.6e-19	1.41e-17
ENSGALG00000015683_GNG10	197.082	3.18031	0.355415	8.94817	3.61e-19	1.41e-17
ENSGALG00000038494_CMIP	1304.94	-1.57884	0.177065	-8.91675	4.8e-19	1.87e-17
ENSGALG00000012298_SLC39A8	168.274	4.66904	0.523674	8.91592	4.84e-19	1.88e-17
ENSGALG00000013660_ZNF516	598.211	1.97491	0.22189	8.90041	5.56e-19	2.16e-17
ENSGALG00000021136_VPREB3	393.296	9.45595	1.06255	8.8993	5.62e-19	2.18e-17
ENSGALG00000049024_CD7	112.877	-4.72893	0.531442	-8.8983	5.67e-19	2.19e-17
ENSGALG00000034487_IMPA1	994.833	-2.17646	0.244774	-8.89169	6.02e-19	2.32e-17
ENSGALG00000039982_IRF5	317.893	2.36903	0.266661	8.88406	6.45e-19	2.48e-17
ENSGALG00000003282_STAT5A	1004.55	-1.64438	0.18554	-8.86266	7.81e-19	2.99e-17
ENSGALG00000048788	1148.95	-2.15373	0.243326	-8.8512	8.66e-19	3.31e-17
ENSGALG00000015902_CD8BP	1476.67	-12.7513	1.44135	-8.84683	9e-19	3.43e-17
ENSGALG00000001607_CYBC1	1406.75	-1.7839	0.201864	-8.83716	9.82e-19	3.74e-17
ENSGALG00000020647_LDLRAD1	109.958	-3.94595	0.44689	-8.8298	1.05e-18	3.98e-17
ENSGALG00000003248_SUB1	867.616	-1.67657	0.189899	-8.82873	1.06e-18	4.01e-17
ENSGALG00000013211_ST8SIA1	182.64	-3.5053	0.397771	-8.81236	1.23e-18	4.63e-17
ENSGALG00000014106_PPFIBP1	3929	1.77856	0.202418	8.78656	1.54e-18	5.81e-17
ENSGALG00000053788_TNFSF8	118.647	-4.33753	0.493938	-8.78153	1.61e-18	6.06e-17
ENSGALG00000014902	1705.01	-1.66606	0.189756	-8.77998	1.63e-18	6.13e-17
ENSGALG00000014786_PIK3R1	4996.61	-1.3328	0.151864	-8.7763	1.69e-18	6.32e-17
ENSGALG00000021285_UNG	774.202	2.26777	0.258435	8.775	1.71e-18	6.37e-17
ENSGALG00000008756_PLEK	285.286	-2.60314	0.297423	-8.75235	2.09e-18	7.77e-17
ENSGALG00000008911_RNF208	110.204	-4.51491	0.516263	-8.74536	2.22e-18	8.25e-17
ENSGALG00000004918_RAB9B	541.06	2.04891	0.234444	8.73944	2.34e-18	8.67e-17
ENSGALG00000038885_FEZ1	315.246	-2.68569	0.3074	-8.73678	2.4e-18	8.86e-17
ENSGALG00000006503_VDAC1	776.717	-2.50843	0.28716	-8.73529	2.43e-18	8.95e-17
ENSGALG00000005204	1454.03	-2.44995	0.281058	-8.71687	2.86e-18	1.05e-16
ENSGALG00000014122_CYB5R1	1613.27	1.60894	0.184677	8.71215	2.98e-18	1.09e-16
ENSGALG00000008888_IL1RAPL2	91.3624	-5.59246	0.642437	-8.70508	3.17e-18	1.16e-16
ENSGALG00000029709_INPP4A	610.698	-1.83838	0.211694	-8.68414	3.82e-18	1.39e-16
ENSGALG00000026590_KLF13	380.236	-2.30946	0.265986	-8.68262	3.87e-18	1.41e-16
ENSGALG00000012056_GRAP2	2255.68	-8.25623	0.952778	-8.66543	4.5e-18	1.63e-16
ENSGALG00000026970	869.345	-1.67787	0.193668	-8.66365	4.57e-18	1.65e-16
ENSGALG00000009865_RNF150	318.092	-2.61626	0.302575	-8.64666	5.3e-18	1.92e-16
ENSGALG00000008326	504.098	-2.46786	0.285436	-8.64593	5.34e-18	1.92e-16
ENSGALG00000041787_PLA2G15	365.564	-2.41	0.279156	-8.63314	5.97e-18	2.15e-16
ENSGALG00000003462_OCM	552.784	-12.7191	1.47402	-8.62885	6.2e-18	2.22e-16
ENSGALG00000002234_UNC13D	178.888	-2.90087	0.336403	-8.62322	6.51e-18	2.33e-16
ENSGALG00000039156	1160.44	-1.56034	0.181026	-8.61944	6.73e-18	2.4e-16
ENSGALG00000040248_PLEKHF2	686.327	1.85604	0.215489	8.61316	7.11e-18	2.53e-16
ENSGALG00000001882_TNFRSF18	683.192	-1.80076	0.209394	-8.59987	7.98e-18	2.84e-16
ENSGALG00000033338_GPT2	248.992	2.78256	0.324003	8.58808	8.84e-18	3.13e-16
ENSGALG00000039705_GFPT2	392.932	2.11399	0.246402	8.57943	9.53e-18	3.37e-16
ENSGALG00000027874_CHAC1	245.433	-2.90159	0.338651	-8.56808	1.05e-17	3.71e-16
ENSGALG00000029035	159.078	3.6972	0.432097	8.5564	1.16e-17	4.1e-16
ENSGALG00000046616_CHGB	291.809	-2.53246	0.296091	-8.55298	1.2e-17	4.21e-16
ENSGALG00000012640_TMEM263	1936.11	1.94396	0.228061	8.52387	1.54e-17	5.41e-16
ENSGALG00000013753_DOK6	107.409	-4.50216	0.528319	-8.52167	1.57e-17	5.5e-16
ENSGALG00000011806	524.666	3.40443	0.399554	8.52057	1.59e-17	5.54e-16
ENSGALG00000002899_AACS	1227.08	2.00579	0.235483	8.51777	1.63e-17	5.66e-16
ENSGALG00000010638_CASP3	1801.06	1.99842	0.234968	8.50508	1.81e-17	6.3e-16
ENSGALG00000052514	219.675	-2.66297	0.313242	-8.50133	1.87e-17	6.49e-16
ENSGALG00000005078_NUP210	4103.06	1.5861	0.187396	8.46388	2.59e-17	8.93e-16
ENSGALG00000014948_HMGCR	2782.19	1.35769	0.160463	8.46105	2.65e-17	9.13e-16
ENSGALG00000037655_BCL9	416.055	2.2148	0.262494	8.43754	3.24e-17	1.11e-15
ENSGALG00000048011_SCLT1	476.57	-2.16072	0.256823	-8.41328	3.99e-17	1.37e-15
ENSGALG00000044569	227.801	-2.62198	0.312337	-8.39472	4.67e-17	1.6e-15
ENSGALG00000036901_TSPAN18	163.241	-2.99125	0.357077	-8.37704	5.43e-17	1.85e-15
ENSGALG00000045842	1215.72	1.94142	0.232289	8.3578	6.39e-17	2.18e-15
ENSGALG00000001711_PPCDC	290.569	-2.30147	0.275633	-8.34979	6.84e-17	2.33e-15
ENSGALG00000011190	216.286	-2.81231	0.336906	-8.34746	6.97e-17	2.36e-15
ENSGALG00000014646_SYT11	647.316	2.16588	0.259463	8.34756	6.97e-17	2.36e-15
ENSGALG00000049145	85.0456	-5.78582	0.69354	-8.34245	7.28e-17	2.46e-15
ENSGALG00000007924_STK17B	1989.93	-1.57202	0.188542	-8.33775	7.57e-17	2.55e-15
ENSGALG00000053533	93.0204	-6.36076	0.762904	-8.33757	7.58e-17	2.55e-15
ENSGALG00000004088_FNBP1	2485.19	-1.35387	0.162531	-8.32993	8.09e-17	2.71e-15
ENSGALG00000031117_STK17A	389.142	2.65111	0.318355	8.32754	8.25e-17	2.76e-15
ENSGALG00000030629_KRT6A	83.0261	-4.63611	0.557913	-8.30973	9.59e-17	3.2e-15
ENSGALG00000048063	245.845	-2.42054	0.29161	-8.30059	1.04e-16	3.45e-15
ENSGALG00000047182_ACHE	143.825	-3.09199	0.372835	-8.29318	1.1e-16	3.67e-15
ENSGALG00000030944_PAX3	108.04	6.19871	0.748102	8.28591	1.17e-16	3.89e-15
ENSGALG00000009034_ALK	89.535	-5.15237	0.622037	-8.28306	1.2e-16	3.97e-15
ENSGALG00000030432_RASSF2	1779.23	1.46689	0.177126	8.28166	1.21e-16	4.01e-15
ENSGALG00000002318_LVRN	300.728	-2.4147	0.291824	-8.2745	1.29e-16	4.25e-15
ENSGALG00000013626_GMNN	636.811	2.12099	0.25666	8.26381	1.41e-16	4.63e-15
ENSGALG00000037339_SMARCAD1	1427.5	1.55813	0.18855	8.26378	1.41e-16	4.63e-15
ENSGALG00000006284_SH3GLB1	1209.1	1.90761	0.231067	8.25568	1.51e-16	4.94e-15
ENSGALG00000050416_SYDE1	161.884	-2.92002	0.354139	-8.24541	1.65e-16	5.38e-15
ENSGALG00000027247_EOMES	79.691	-5.50984	0.668288	-8.24472	1.66e-16	5.4e-15
ENSGALG00000043654	2502.17	-5.95943	0.723438	-8.23766	1.76e-16	5.71e-15
ENSGALG00000041563_UNC80	104.524	-6.92224	0.840375	-8.23709	1.76e-16	5.73e-15
ENSGALG00000003857	88.2983	-5.89224	0.717115	-8.21659	2.09e-16	6.78e-15
ENSGALG00000031763_EDARADD	675.325	1.93284	0.235292	8.21465	2.13e-16	6.88e-15
ENSGALG00000011659_ACAT2	345.072	2.09717	0.255314	8.21406	2.14e-16	6.9e-15
ENSGALG00000040969_PTP4A3	227.886	-3.01708	0.368396	-8.18979	2.62e-16	8.42e-15
ENSGALG00000038320_COLGALT2	161.9	3.18813	0.389652	8.18198	2.79e-16	8.97e-15
ENSGALG00000048748	104.51	-7.54746	0.92564	-8.15377	3.53e-16	1.13e-14
ENSGALG00000053281_PKIA	144.223	-2.97931	0.366695	-8.12477	4.48e-16	1.43e-14
ENSGALG00000012796_KIAA1549	743.672	-1.60253	0.19725	-8.12435	4.5e-16	1.44e-14
ENSGALG00000030719_CLMN	303.259	2.73763	0.337386	8.11424	4.89e-16	1.56e-14
ENSGALG00000011696_JAG2	336.594	2.38891	0.294624	8.10835	5.13e-16	1.63e-14
ENSGALG00000015235_XCL1	87.3127	-4.60233	0.567598	-8.10843	5.13e-16	1.63e-14
ENSGALG00000031841_SLX4	2652.68	1.4157	0.174642	8.1063	5.22e-16	1.65e-14
ENSGALG00000000442_KCNA2	283.589	2.44514	0.301836	8.10088	5.46e-16	1.72e-14
ENSGALG00000011185_PLEKHA8	218.539	2.74529	0.339576	8.08444	6.24e-16	1.97e-14
ENSGALG00000005957	92.1753	4.78774	0.592589	8.07936	6.51e-16	2.04e-14
ENSGALG00000014978_IQGAP2	2357.46	-1.47532	0.182602	-8.07944	6.51e-16	2.04e-14
ENSGALG00000008956_CCDC186	1065.32	1.61794	0.200408	8.0732	6.85e-16	2.14e-14
ENSGALG00000036466	1195.55	-2.68467	0.332662	-8.07026	7.01e-16	2.19e-14
ENSGALG00000037223	147.799	-3.17818	0.394183	-8.06271	7.46e-16	2.33e-14
ENSGALG00000026449	523.506	2.32584	0.288658	8.05742	7.79e-16	2.42e-14
ENSGALG00000000208_MCC	588.161	1.75078	0.217417	8.05263	8.1e-16	2.52e-14
ENSGALG00000039269_RNF213	2143.22	-1.98163	0.246326	-8.04476	8.64e-16	2.68e-14
ENSGALG00000045510	373.921	11.781	1.46471	8.0432	8.75e-16	2.71e-14
ENSGALG00000053919_LRRC18	242.387	2.42843	0.301972	8.04192	8.84e-16	2.73e-14
ENSGALG00000036743_MGAT3	1636.79	-1.34377	0.167342	-8.03006	9.74e-16	3e-14
ENSGALG00000042797	2237.71	1.69558	0.211219	8.02758	9.94e-16	3.06e-14
ENSGALG00000029509_NECAB1	76.7235	-4.85225	0.606221	-8.0041	1.2e-15	3.69e-14
ENSGALG00000052935_TNFRSF9	417.205	-2.24303	0.281347	-7.97244	1.56e-15	4.76e-14
ENSGALG00000053678	302.758	-2.32042	0.291112	-7.9709	1.58e-15	4.81e-14
ENSGALG00000040120	137.412	3.20099	0.402338	7.95598	1.78e-15	5.42e-14
ENSGALG00000049402	505.038	2.25656	0.283891	7.94869	1.88e-15	5.73e-14
ENSGALG00000035325_PMAIP1	215.041	2.48367	0.313615	7.91951	2.38e-15	7.24e-14
ENSGALG00000010243_PRDX1	4067.38	1.30561	0.164975	7.91399	2.49e-15	7.55e-14
ENSGALG00000037787_MEF2D	1480.87	1.35977	0.171877	7.91131	2.55e-15	7.7e-14
ENSGALG00000005519_TLL2	242.616	2.37626	0.300378	7.91088	2.56e-15	7.71e-14
ENSGALG00000037521_PRCP	1633.75	1.66296	0.210314	7.90702	2.64e-15	7.94e-14
ENSGALG00000050091	175.21	-2.67191	0.338117	-7.90231	2.74e-15	8.23e-14
ENSGALG00000053980	90.9482	-4.69644	0.594631	-7.89807	2.83e-15	8.5e-14
ENSGALG00000030287_NEUROD6	119.399	3.51329	0.445492	7.88633	3.11e-15	9.32e-14
ENSGALG00000005544_GPR55	79.0249	-5.65497	0.717295	-7.88374	3.18e-15	9.49e-14
ENSGALG00000012222_RAP1GDS1	2420.99	1.43605	0.182359	7.87484	3.41e-15	1.02e-13
ENSGALG00000034693_MLLT6	345.142	-2.03206	0.258231	-7.86915	3.57e-15	1.06e-13
ENSGALG00000014569_PNPLA2	778.172	-1.85424	0.235906	-7.86006	3.84e-15	1.14e-13
ENSGALG00000012888_PHLPP1	904.549	1.65377	0.210764	7.84653	4.28e-15	1.27e-13
ENSGALG00000034948_UAP1L1	423.746	2.69908	0.34401	7.84592	4.3e-15	1.27e-13
ENSGALG00000047702	424.116	-2.22991	0.28451	-7.83771	4.59e-15	1.35e-13
ENSGALG00000008501_KLF7	281.888	-2.14372	0.273589	-7.83554	4.67e-15	1.38e-13
ENSGALG00000010098_SLC6A9	277.234	2.36996	0.303006	7.82149	5.22e-15	1.54e-13
ENSGALG00000010692_LRP8	252.623	2.28417	0.292116	7.81938	5.31e-15	1.56e-13
ENSGALG00000033470_ADGRA3	511.524	1.96915	0.252431	7.80075	6.15e-15	1.8e-13
ENSGALG00000033941_RORC	912.216	-7.48076	0.962051	-7.77585	7.49e-15	2.19e-13
ENSGALG00000004252	244.882	-2.18983	0.282583	-7.74934	9.24e-15	2.7e-13
ENSGALG00000012965_FAM105A	558.442	-1.65042	0.212987	-7.74893	9.27e-15	2.7e-13
ENSGALG00000035701_SMAD3	820.459	1.60683	0.207731	7.73513	1.03e-14	3e-13
ENSGALG00000009668_HPF1	853.104	1.70653	0.2214	7.70788	1.28e-14	3.71e-13
ENSGALG00000000678_CITED4	659.308	1.75201	0.227531	7.70008	1.36e-14	3.94e-13
ENSGALG00000020805_LRRC8D	1355.94	1.80856	0.235101	7.69268	1.44e-14	4.16e-13
ENSGALG00000003313	350.851	-1.88842	0.245619	-7.6884	1.49e-14	4.3e-13
ENSGALG00000026781_ALOX5AP	131.608	-2.92219	0.380101	-7.68794	1.5e-14	4.3e-13
ENSGALG00000028810_CHCHD10	758.457	1.62244	0.211387	7.67518	1.65e-14	4.75e-13
ENSGALG00000004670_ATRIP	776.608	1.68212	0.219348	7.66873	1.74e-14	4.98e-13
ENSGALG00000027536_PERP1	195.461	-2.41631	0.315977	-7.6471	2.06e-14	5.88e-13
ENSGALG00000001051_LDLRAP1	345.76	-2.86345	0.374732	-7.64133	2.15e-14	6.14e-13
ENSGALG00000038915_E2F5	220.119	2.34978	0.307624	7.63847	2.2e-14	6.27e-13
ENSGALG00000006599_ZMYND11	1346.1	-1.40783	0.184695	-7.62246	2.49e-14	7.08e-13
ENSGALG00000041577_ITGA4	3002.99	-1.42269	0.186719	-7.61941	2.55e-14	7.24e-13
ENSGALG00000010641_SCCPDH	1044.09	1.44215	0.189303	7.6182	2.57e-14	7.29e-13
ENSGALG00000029341_PPP6R2	4152.93	-1.26721	0.166503	-7.61075	2.73e-14	7.71e-13
ENSGALG00000006871_SLCO3A1	79.1474	-3.97773	0.522874	-7.60744	2.8e-14	7.9e-13
ENSGALG00000037540_PLEKHO1	817.3	1.75213	0.231262	7.57641	3.55e-14	1e-12
ENSGALG00000003645	984.343	-1.4975	0.198018	-7.56245	3.96e-14	1.11e-12
ENSGALG00000007963_NFATC2	436.878	-2.42474	0.32067	-7.56147	3.99e-14	1.12e-12
ENSGALG00000053860	97.6626	-4.28634	0.567034	-7.55922	4.05e-14	1.14e-12
ENSGALG00000034288	945.926	1.77796	0.235377	7.55368	4.23e-14	1.18e-12
ENSGALG00000004304_TCF12	4346.2	1.23385	0.16342	7.55016	4.35e-14	1.21e-12
ENSGALG00000015712_SLBP	1135.62	1.73041	0.229346	7.54498	4.52e-14	1.26e-12
ENSGALG00000007786_DOK5	114.31	-3.15612	0.418424	-7.54287	4.6e-14	1.28e-12
ENSGALG00000015699_NELFA	1876.64	1.66351	0.220579	7.54156	4.64e-14	1.29e-12
ENSGALG00000005481_ARHGEF3	1641.68	-1.36646	0.181493	-7.52902	5.11e-14	1.42e-12
ENSGALG00000001725_TNRC6C	4540.17	-1.19711	0.159111	-7.52373	5.32e-14	1.47e-12
ENSGALG00000017202_FAM76B	617.101	1.7396	0.231224	7.52342	5.34e-14	1.47e-12
ENSGALG00000014298_RFC1	3392.26	1.30126	0.173013	7.52115	5.43e-14	1.5e-12
ENSGALG00000040418_DGAT2	185.692	-2.70831	0.360715	-7.50819	6e-14	1.65e-12
ENSGALG00000048029	138.923	2.81714	0.375209	7.50819	6e-14	1.65e-12
ENSGALG00000009361_GUCY1B1	268.221	2.09346	0.278856	7.5073	6.04e-14	1.66e-12
ENSGALG00000013784_CDT1	916.561	1.50882	0.201113	7.50232	6.27e-14	1.72e-12
ENSGALG00000001093_TCF3	3783.53	-1.45604	0.194157	-7.49931	6.42e-14	1.75e-12
ENSGALG00000030767	87.1997	-7.06626	0.942257	-7.4993	6.42e-14	1.75e-12
ENSGALG00000046005	117.063	3.39192	0.452511	7.49577	6.59e-14	1.79e-12
ENSGALG00000040784_RAB39B	2168.93	-1.37364	0.183385	-7.49047	6.86e-14	1.86e-12
ENSGALG00000016473_OSR1	92.491	3.75776	0.501785	7.48879	6.95e-14	1.89e-12
ENSGALG00000012480_NMI	637.342	-1.5337	0.204986	-7.48197	7.32e-14	1.98e-12
ENSGALG00000003748_ANO5	617.23	-1.64163	0.219489	-7.47932	7.47e-14	2.02e-12
ENSGALG00000003893_XPR1	1005	1.37803	0.184402	7.47295	7.84e-14	2.12e-12
ENSGALG00000010497_SLC29A4	83.3917	-7.00747	0.938778	-7.46447	8.36e-14	2.25e-12
ENSGALG00000030781_CA2	298.838	2.32938	0.312176	7.46174	8.54e-14	2.3e-12
ENSGALG00000004859_ZNFX1	1799.73	-1.72881	0.231732	-7.46039	8.63e-14	2.31e-12
ENSGALG00000014124_TEC	1491.28	1.50219	0.201416	7.45818	8.77e-14	2.35e-12
ENSGALG00000051645_CDC6	246.285	2.43275	0.326176	7.45839	8.76e-14	2.35e-12
ENSGALG00000002699_VAV2	1290.59	1.45942	0.195715	7.45687	8.86e-14	2.36e-12
ENSGALG00000014749_EPHB6	174.026	-2.55438	0.342549	-7.45699	8.85e-14	2.36e-12
ENSGALG00000003498_TAF8	420.055	1.90613	0.255862	7.44984	9.35e-14	2.49e-12
ENSGALG00000010806_RIN3	379.953	-1.88906	0.25386	-7.44137	9.96e-14	2.65e-12
ENSGALG00000052842_ANKRD11	8570.49	-1.15208	0.154867	-7.43914	1.01e-13	2.69e-12
ENSGALG00000031896_GSE1	445.772	-1.9583	0.263313	-7.43717	1.03e-13	2.72e-12
ENSGALG00000001143_ETS1	5050.46	-1.20206	0.161662	-7.43564	1.04e-13	2.75e-12
ENSGALG00000008403_PHF21A	970.089	-1.46059	0.196626	-7.42828	1.1e-13	2.9e-12
ENSGALG00000038141_NCF4	388.793	2.07362	0.279326	7.42366	1.14e-13	3e-12
ENSGALG00000041192_IFIH1	768.684	-2.15388	0.290857	-7.40531	1.31e-13	3.44e-12
ENSGALG00000013941_PDE7B	240.655	-2.2383	0.302574	-7.39751	1.39e-13	3.64e-12
ENSGALG00000034021	226.258	2.45199	0.331537	7.39582	1.41e-13	3.68e-12
ENSGALG00000014953_RWDD1	1139.52	1.60772	0.217437	7.39393	1.43e-13	3.73e-12
ENSGALG00000012739_HIVEP1	3734.17	-1.66833	0.225965	-7.38314	1.55e-13	4.03e-12
ENSGALG00000030054_PTPRN2	102.474	-3.41093	0.462683	-7.37206	1.68e-13	4.38e-12
ENSGALG00000040833	1850.12	1.58105	0.214502	7.37079	1.7e-13	4.41e-12
ENSGALG00000005951_VPS29L	89.798	4.12431	0.559638	7.36961	1.71e-13	4.44e-12
ENSGALG00000013489_CCDC82	631.606	-1.55692	0.211632	-7.35674	1.88e-13	4.88e-12
ENSGALG00000005718_BHLHE23	181.688	2.50027	0.340048	7.3527	1.94e-13	5.02e-12
ENSGALG00000010068_KCNK17	139.456	2.941	0.400382	7.34549	2.05e-13	5.29e-12
ENSGALG00000004193_ARSG	250.304	-2.07529	0.282948	-7.33455	2.22e-13	5.73e-12
ENSGALG00000053184	181.254	2.38752	0.326005	7.32356	2.41e-13	6.21e-12
ENSGALG00000009854_NEK2	1252.27	1.54477	0.211107	7.31747	2.53e-13	6.49e-12
ENSGALG00000033234_JAK3	1303.33	-1.27901	0.175115	-7.30385	2.8e-13	7.17e-12
ENSGALG00000008675_SLC25A5	1197.36	1.40908	0.193152	7.29518	2.98e-13	7.64e-12
ENSGALG00000006474_SKP1	1972.97	-1.24175	0.170352	-7.2893	3.12e-13	7.95e-12
ENSGALG00000017462_FNIP1	1030.6	1.4532	0.199361	7.2893	3.12e-13	7.95e-12
ENSGALG00000005909_GATA2	128.649	-2.77597	0.380884	-7.28821	3.14e-13	8e-12
ENSGALG00000052252	71.2231	-4.75396	0.652462	-7.28617	3.19e-13	8.11e-12
ENSGALG00000017398	107.233	-3.15108	0.432543	-7.285	3.22e-13	8.16e-12
ENSGALG00000052803	61.1816	-5.53974	0.760563	-7.28374	3.25e-13	8.23e-12
ENSGALG00000040297_NBL1	752.53	1.43732	0.197463	7.27894	3.36e-13	8.51e-12
ENSGALG00000005094_GRAPL	1020.91	1.41423	0.19461	7.26701	3.68e-13	9.28e-12
ENSGALG00000050049_C3orf70	420.601	-1.94768	0.268153	-7.26329	3.78e-13	9.52e-12
ENSGALG00000006453_TF	4213.5	1.75862	0.242541	7.25081	4.14e-13	1.04e-11
ENSGALG00000011443_EXOC3L4	172.602	-2.46577	0.340321	-7.24543	4.31e-13	1.08e-11
ENSGALG00000033696_RALY	230.051	-2.12772	0.293778	-7.2426	4.4e-13	1.1e-11
ENSGALG00000047380	228.587	-2.19326	0.302979	-7.23898	4.52e-13	1.13e-11
ENSGALG00000049208	160.524	-2.64902	0.36664	-7.22513	5.01e-13	1.25e-11
ENSGALG00000040421_LYPLA1	330.312	1.90559	0.263789	7.22391	5.05e-13	1.26e-11
ENSGALG00000009842_RASSF3	1592.16	1.46778	0.203238	7.222	5.12e-13	1.28e-11
ENSGALG00000029632_CHST13	316.658	2.03275	0.281492	7.22135	5.15e-13	1.28e-11
ENSGALG00000029298_F5	354.632	-1.89105	0.262184	-7.21267	5.49e-13	1.36e-11
ENSGALG00000001722_E2F4	1028.09	1.39598	0.193649	7.20883	5.64e-13	1.4e-11
ENSGALG00000041732_NOL4L	120.484	2.94332	0.408611	7.20324	5.88e-13	1.46e-11
ENSGALG00000052140	85.5954	5.60156	0.778166	7.19841	6.09e-13	1.51e-11
ENSGALG00000049079	54.9812	-5.35026	0.743315	-7.19783	6.12e-13	1.51e-11
ENSGALG00000021225_CDCA9	130.345	2.96343	0.411777	7.19668	6.17e-13	1.52e-11
ENSGALG00000030008_HHEX	351.681	1.96781	0.273582	7.19277	6.35e-13	1.56e-11
ENSGALG00000004255_SNX8	414.859	-1.91472	0.266326	-7.18938	6.51e-13	1.6e-11
ENSGALG00000038536_SH3BGRL3	3077.29	-1.25878	0.175351	-7.17863	7.04e-13	1.73e-11
ENSGALG00000031650_BBS9	134.994	2.77089	0.38615	7.17568	7.19e-13	1.76e-11
ENSGALG00000037943_PRKCB	1838.63	1.25981	0.175698	7.17031	7.48e-13	1.83e-11
ENSGALG00000033889_NAA50	2817.28	1.29092	0.180055	7.16956	7.52e-13	1.84e-11
ENSGALG00000052771	116.236	-2.96602	0.413789	-7.16796	7.61e-13	1.85e-11
ENSGALG00000034188_PAG1	669.563	1.82198	0.254597	7.15633	8.29e-13	2.01e-11
ENSGALG00000030027_MCAM	607.719	-2.07937	0.29087	-7.14879	8.75e-13	2.13e-11
ENSGALG00000014069_TP53I11	83.4854	-3.8965	0.545552	-7.1423	9.18e-13	2.22e-11
ENSGALG00000033260_ST3GAL5	718.233	-2.00371	0.280564	-7.14172	9.22e-13	2.23e-11
ENSGALG00000011651_ARL1	612.463	1.57617	0.220838	7.13721	9.52e-13	2.3e-11
ENSGALG00000053454	60.3524	-4.65352	0.652101	-7.1362	9.59e-13	2.31e-11
ENSGALG00000001470_STOML1	225.162	-2.09152	0.29311	-7.13562	9.64e-13	2.32e-11
ENSGALG00000001373_TRAF3IP3	1739.26	1.24738	0.174902	7.13184	9.9e-13	2.38e-11
ENSGALG00000004083_GRIA1	77.8409	-4.29842	0.602698	-7.13197	9.89e-13	2.38e-11
ENSGALG00000035623_LIMD1	250.295	-1.97369	0.277182	-7.12055	1.08e-12	2.58e-11
ENSGALG00000052801	84.3412	-3.67272	0.515974	-7.11804	1.09e-12	2.62e-11
ENSGALG00000017329_FCHSD2	794.012	-1.42012	0.199518	-7.11777	1.1e-12	2.62e-11
ENSGALG00000019322_TNFRSF13C	86.907	4.00842	0.563337	7.11549	1.12e-12	2.66e-11
ENSGALG00000014930_ENC1	153.15	-2.46768	0.346884	-7.11384	1.13e-12	2.69e-11
ENSGALG00000023950_CR1L	261.234	-2.08717	0.293749	-7.1053	1.2e-12	2.85e-11
ENSGALG00000046187_PARP12	946.591	-1.31644	0.185281	-7.10513	1.2e-12	2.85e-11
ENSGALG00000011106_GALNT2	792.232	-1.4216	0.200326	-7.09645	1.28e-12	3.03e-11
ENSGALG00000047270	53.5886	-5.64303	0.7952	-7.09637	1.28e-12	3.03e-11
ENSGALG00000006110_PLK1	1840.28	1.51988	0.214379	7.0897	1.34e-12	3.18e-11
ENSGALG00000006546_CD81	5076.51	1.64499	0.23246	7.07641	1.48e-12	3.49e-11
ENSGALG00000005701_IP6K2	2090.24	1.46652	0.207312	7.07395	1.51e-12	3.55e-11
ENSGALG00000039710_HDAC7	1618.28	-1.28161	0.181339	-7.06746	1.58e-12	3.71e-11
ENSGALG00000052280_HEATR5A	681.421	-1.54733	0.218944	-7.06725	1.58e-12	3.71e-11
ENSGALG00000019715_KRT12	70.2549	-6.75789	0.958644	-7.04943	1.8e-12	4.21e-11
ENSGALG00000007248	489.371	-2.03514	0.288823	-7.04633	1.84e-12	4.3e-11
ENSGALG00000029095_PDZD8	1108.93	-1.32971	0.188717	-7.04606	1.84e-12	4.3e-11
ENSGALG00000003396_NFATC3	4372.22	1.13804	0.161534	7.04521	1.85e-12	4.32e-11
ENSGALG00000042193_AvBD5	95.3295	-7.721	1.09731	-7.03628	1.97e-12	4.6e-11
ENSGALG00000049644	60.1719	-6.11684	0.869817	-7.03233	2.03e-12	4.72e-11
ENSGALG00000005901_PCMTD2	818.081	-1.38064	0.196595	-7.02274	2.18e-12	5.05e-11
ENSGALG00000015010_NSG1	92.7157	-3.11768	0.44431	-7.0169	2.27e-12	5.26e-11
ENSGALG00000003818_CYFIP2	2664.38	1.27433	0.181682	7.01406	2.32e-12	5.36e-11
ENSGALG00000048771	3060.22	1.29375	0.184516	7.0116	2.36e-12	5.45e-11
ENSGALG00000036497_SOX4	1063.83	-1.31744	0.187974	-7.00864	2.41e-12	5.55e-11
ENSGALG00000006677_P4HA2	593.881	1.70012	0.242731	7.00412	2.49e-12	5.73e-11
ENSGALG00000037193_HECW1	857.021	-6.38846	0.91287	-6.99821	2.59e-12	5.97e-11
ENSGALG00000043935_AFF1	402.261	-1.75743	0.251777	-6.9801	2.95e-12	6.78e-11
ENSGALG00000038579	103.441	-7.90937	1.13407	-6.97433	3.07e-12	7.05e-11
ENSGALG00000017363_C11H16ORF87	572.684	1.58107	0.227028	6.96424	3.3e-12	7.56e-11
ENSGALG00000025653_SCARNA10	3606.59	-1.32344	0.190334	-6.95328	3.57e-12	8.16e-11
ENSGALG00000007078_ENTPD1	441.526	-1.95353	0.281461	-6.94069	3.9e-12	8.91e-11
ENSGALG00000008677_VIM	2764.95	-1.42182	0.204885	-6.93961	3.93e-12	8.96e-11
ENSGALG00000011620_AKT1	805.232	-1.35345	0.195038	-6.93941	3.94e-12	8.96e-11
ENSGALG00000023355_TMEM154	186.859	-2.40788	0.34703	-6.93856	3.96e-12	8.99e-11
ENSGALG00000054070	185.754	-2.36907	0.341425	-6.93877	3.96e-12	8.99e-11
ENSGALG00000004365	74.3833	4.4685	0.644604	6.93217	4.14e-12	9.39e-11
ENSGALG00000039146_CCR4	68.3572	-3.97092	0.572874	-6.93158	4.16e-12	9.42e-11
ENSGALG00000003566_SMURF2	403.091	-1.81527	0.262021	-6.92795	4.27e-12	9.65e-11
ENSGALG00000014729_DEPDC1B	586.585	1.87087	0.270333	6.92063	4.5e-12	1.01e-10
ENSGALG00000001006_TP73	218.808	2.14619	0.310192	6.91891	4.55e-12	1.03e-10
ENSGALG00000011740_MGP	710.955	1.75455	0.253687	6.91619	4.64e-12	1.04e-10
ENSGALG00000003473_SFRP1	811.608	6.52431	0.94515	6.90293	5.09e-12	1.14e-10
ENSGALG00000004465_PALD1	1205.83	1.29822	0.188176	6.89896	5.24e-12	1.17e-10
ENSGALG00000006062_ZBTB46	1012.75	-1.33892	0.19416	-6.89594	5.35e-12	1.2e-10
ENSGALG00000008514_DLL4	185.274	-2.18215	0.316552	-6.89352	5.44e-12	1.22e-10
ENSGALG00000007395	53.9747	-4.94216	0.717395	-6.88903	5.62e-12	1.25e-10
ENSGALG00000007361_SST	87.5233	-7.6236	1.10756	-6.88324	5.85e-12	1.3e-10
ENSGALG00000015879_HUNK	138.388	-2.47108	0.359001	-6.88321	5.85e-12	1.3e-10
ENSGALG00000038943_RASSF5	2695.6	-1.15804	0.168355	-6.87858	6.05e-12	1.34e-10
ENSGALG00000011481_GPD1L	661.947	-1.54316	0.22445	-6.87532	6.19e-12	1.37e-10
ENSGALG00000007025_CPNE8	390.339	1.93035	0.280863	6.87291	6.29e-12	1.39e-10
ENSGALG00000011434_SLC11A1	66.1762	-6.66597	0.970289	-6.87008	6.42e-12	1.42e-10
ENSGALG00000005575_AKAP1	1841.37	1.23379	0.179604	6.86948	6.44e-12	1.42e-10
ENSGALG00000054068	103.38	-10.3455	1.50598	-6.86963	6.44e-12	1.42e-10
ENSGALG00000026605_BAG2	248.277	2.1397	0.311603	6.86675	6.57e-12	1.45e-10
ENSGALG00000027897_DTX1	92.2643	4.064	0.592288	6.86152	6.81e-12	1.5e-10
ENSGALG00000009971_CDC20	1125.6	1.50158	0.218867	6.8607	6.85e-12	1.51e-10
ENSGALG00000042816_TP53BP2	695.214	-1.38021	0.201324	-6.85566	7.1e-12	1.56e-10
ENSGALG00000047540	97.4422	-3.35363	0.489415	-6.85232	7.27e-12	1.59e-10
ENSGALG00000012256_UTRN	5323.19	-1.44558	0.211628	-6.83077	8.45e-12	1.85e-10
ENSGALG00000005451_HELLS	1511.02	1.47838	0.216442	6.83039	8.47e-12	1.85e-10
ENSGALG00000051068	182.785	-2.61579	0.38353	-6.82031	9.08e-12	1.98e-10
ENSGALG00000011080_BDKRB2	60.83	4.62422	0.6782	6.81837	9.21e-12	2.01e-10
ENSGALG00000014713_DDX4	218.354	-9.99724	1.4666	-6.81662	9.32e-12	2.03e-10
ENSGALG00000031973_ANKRD52	689.436	1.3832	0.203017	6.81322	9.54e-12	2.07e-10
ENSGALG00000023172	107.035	3.14704	0.46222	6.80853	9.86e-12	2.14e-10
ENSGALG00000008889_TTC14	1207.78	-1.47345	0.216583	-6.80317	1.02e-11	2.21e-10
ENSGALG00000032335_MARCKSL1	1616.66	1.28131	0.188341	6.80312	1.02e-11	2.21e-10
ENSGALG00000034655_ALDH18A1	910.047	1.37727	0.20327	6.77558	1.24e-11	2.68e-10
ENSGALG00000043618_SLC40A1	4824.42	1.0987	0.162237	6.77219	1.27e-11	2.73e-10
ENSGALG00000010074	1462.19	-1.16535	0.172328	-6.7624	1.36e-11	2.92e-10
ENSGALG00000010120_KIF2C	1001.06	1.39416	0.206283	6.75846	1.39e-11	3e-10
ENSGALG00000048239	142.944	-2.75007	0.406978	-6.75731	1.41e-11	3.02e-10
ENSGALG00000000404_COPS2	1279.37	1.36804	0.202709	6.74878	1.49e-11	3.2e-10
ENSGALG00000009018_TMEM87A	711.099	1.35636	0.201244	6.7399	1.58e-11	3.39e-10
ENSGALG00000031546	273.526	2.37516	0.35242	6.73955	1.59e-11	3.4e-10
ENSGALG00000004162_SLC16A6	171.075	-2.67491	0.397491	-6.72948	1.7e-11	3.63e-10
ENSGALG00000009523_CNTN1	304.608	-2.14586	0.319032	-6.72616	1.74e-11	3.71e-10
ENSGALG00000001231_SAMHD1	660.123	1.4684	0.218355	6.72486	1.76e-11	3.74e-10
ENSGALG00000008424_CALML3	252.575	-2.04111	0.303757	-6.71953	1.82e-11	3.87e-10
ENSGALG00000044471	69.168	5.26942	0.784682	6.71536	1.88e-11	3.98e-10
ENSGALG00000003126_ERBB4	69.2969	-4.54484	0.676972	-6.71349	1.9e-11	4.03e-10
ENSGALG00000006809_POU2AF1	1685.21	5.89641	0.878465	6.71217	1.92e-11	4.06e-10
ENSGALG00000007441_MAP6	60.2181	-4.05563	0.604298	-6.71131	1.93e-11	4.08e-10
ENSGALG00000008839_ATP11B	2146.77	-1.31181	0.195482	-6.71066	1.94e-11	4.09e-10
ENSGALG00000010628_ACSL1	555.238	-2.20505	0.328644	-6.70955	1.95e-11	4.11e-10
ENSGALG00000013505	5611.29	-1.02538	0.152852	-6.70833	1.97e-11	4.14e-10
ENSGALG00000003499_MAST3	277.836	-2.66682	0.398441	-6.69314	2.18e-11	4.59e-10
ENSGALG00000002583_PIK3CD	3011.08	1.12193	0.167728	6.68898	2.25e-11	4.72e-10
ENSGALG00000011937_NFE2L1	2794.19	-1.09206	0.163296	-6.68764	2.27e-11	4.75e-10
ENSGALG00000015184_TLE4	743.299	1.79188	0.268987	6.66158	2.71e-11	5.67e-10
ENSGALG00000015196_ASXL3	302.195	-2.07465	0.311526	-6.65965	2.74e-11	5.74e-10
ENSGALG00000049533	637.432	-1.3747	0.206588	-6.65429	2.85e-11	5.94e-10
ENSGALG00000038733_TRAK1	375.951	1.68358	0.253219	6.64871	2.96e-11	6.16e-10
ENSGALG00000002496_SFTPA1	56.5885	-4.65912	0.701127	-6.6452	3.03e-11	6.3e-10
ENSGALG00000008172_ERLEC1	640.675	1.64591	0.24775	6.64342	3.06e-11	6.37e-10
ENSGALG00000040794_CCNE2	346.141	1.99379	0.300136	6.64296	3.07e-11	6.38e-10
ENSGALG00000006860_KIF3A	468.417	-1.46225	0.220319	-6.63699	3.2e-11	6.64e-10
ENSGALG00000036310	201.679	2.19387	0.330928	6.62947	3.37e-11	6.97e-10
ENSGALG00000006494_GRAMD1B	418.762	-1.57492	0.23767	-6.62647	3.44e-11	7.11e-10
ENSGALG00000052326	532.848	-1.73528	0.262175	-6.61878	3.62e-11	7.48e-10
ENSGALG00000037828_SLC47A1	106.152	2.86111	0.433105	6.60604	3.95e-11	8.14e-10
ENSGALG00000013039_BID	875.188	1.66799	0.252622	6.60274	4.04e-11	8.31e-10
ENSGALG00000016438_MELK	677.766	1.44625	0.21924	6.59664	4.21e-11	8.65e-10
ENSGALG00000041977_RNF128	480.415	1.83728	0.278804	6.58986	4.4e-11	9.04e-10
ENSGALG00000052006	89.953	-3.54357	0.538479	-6.58071	4.68e-11	9.6e-10
ENSGALG00000009880_INPP4B	262.743	-1.76943	0.269142	-6.57436	4.89e-11	1e-09
ENSGALG00000028341	272.101	-1.94087	0.295451	-6.56917	5.06e-11	1.03e-09
ENSGALG00000000721_SLC41A1	383.726	-1.64687	0.251041	-6.56018	5.37e-11	1.1e-09
ENSGALG00000033079_RRAGC	1803.83	-1.33432	0.203661	-6.55169	5.69e-11	1.16e-09
ENSGALG00000036005_TIAM2	321.89	2.10254	0.321051	6.54895	5.79e-11	1.18e-09
ENSGALG00000032190_MICAL1	1909.56	-1.11294	0.16999	-6.54708	5.87e-11	1.19e-09
ENSGALG00000003325	718.54	1.34042	0.20506	6.53675	6.29e-11	1.28e-09
ENSGALG00000041101_GALNT6	352.048	2.04592	0.31316	6.53314	6.44e-11	1.31e-09
ENSGALG00000017166_RAB39A	60.8807	-6.48817	0.994007	-6.52728	6.7e-11	1.36e-09
ENSGALG00000015290_LIX1	63.1325	-3.85114	0.59022	-6.52492	6.8e-11	1.38e-09
ENSGALG00000015183	127.715	2.49747	0.382843	6.52349	6.87e-11	1.39e-09
ENSGALG00000008293_SH3PXD2A	1323.5	-1.58661	0.243238	-6.52288	6.9e-11	1.39e-09
ENSGALG00000046009	73.7382	-9.8819	1.51562	-6.52005	7.03e-11	1.42e-09
ENSGALG00000011104_GCG	86.7499	-3.65063	0.560743	-6.51034	7.5e-11	1.51e-09
ENSGALG00000001901_ARIH1	1932.51	1.18919	0.182833	6.50421	7.81e-11	1.57e-09
ENSGALG00000013568_NR4A3	195.301	-2.59197	0.398547	-6.50354	7.85e-11	1.57e-09
ENSGALG00000001506_PTTG2	474.818	2.07908	0.31996	6.49794	8.14e-11	1.63e-09
ENSGALG00000009813_SCOC	472.489	-1.54702	0.238196	-6.49471	8.32e-11	1.66e-09
ENSGALG00000012546_MCM5	4078.22	1.12993	0.174341	6.48115	9.1e-11	1.82e-09
ENSGALG00000010636_PRIMPOL	279.288	2.18994	0.338058	6.478	9.29e-11	1.85e-09
ENSGALG00000042773_VOPP1	78.3534	3.35512	0.517945	6.47776	9.31e-11	1.86e-09
ENSGALG00000027096_LGALSL	294.388	1.81839	0.280879	6.47393	9.55e-11	1.9e-09
ENSGALG00000025937_FXYD6	271.223	1.89874	0.293426	6.47093	9.74e-11	1.94e-09
ENSGALG00000001428_EFHD1	1058.82	-1.17518	0.181882	-6.46119	1.04e-10	2.06e-09
ENSGALG00000041285_MAP2K3	475.893	1.72432	0.266957	6.45916	1.05e-10	2.09e-09
ENSGALG00000002818_VAT1	324.304	1.71177	0.265229	6.45391	1.09e-10	2.16e-09
ENSGALG00000010967_DOCK7	782.341	1.33478	0.206921	6.45066	1.11e-10	2.2e-09
ENSGALG00000012020_KIAA1549L	76.5305	-3.36378	0.521549	-6.44959	1.12e-10	2.21e-09
ENSGALG00000016447_PDIA6	3730.86	1.15793	0.179636	6.446	1.15e-10	2.26e-09
ENSGALG00000039708	70.6255	-3.42792	0.532719	-6.43477	1.24e-10	2.44e-09
ENSGALG00000050359	53.6056	-6.37798	0.993557	-6.41934	1.37e-10	2.69e-09
ENSGALG00000036293_EBAG9	2297.91	1.13049	0.176175	6.41684	1.39e-10	2.73e-09
ENSGALG00000042009_HMMR	1264.24	1.58197	0.246563	6.4161	1.4e-10	2.74e-09
ENSGALG00000007158_SOCS1	212.779	2.12376	0.331028	6.41566	1.4e-10	2.75e-09
ENSGALG00000010770_SCIN	1605.61	-1.19213	0.185841	-6.41477	1.41e-10	2.76e-09
ENSGALG00000033932_BF1	2575.64	-1.68386	0.262527	-6.41403	1.42e-10	2.77e-09
ENSGALG00000002881_C26H6ORF125	243.016	1.89826	0.296338	6.40574	1.5e-10	2.92e-09
ENSGALG00000029292_PCNA	4711.33	1.29299	0.202067	6.39882	1.57e-10	3.05e-09
ENSGALG00000041626_MEIS1	275.114	1.77905	0.278112	6.3969	1.59e-10	3.09e-09
ENSGALG00000010793_SLC24A4	153.096	2.22856	0.348665	6.39171	1.64e-10	3.19e-09
ENSGALG00000041918_CPA6	84.8378	9.62357	1.50569	6.39147	1.64e-10	3.19e-09
ENSGALG00000009511	63.5171	-7.21463	1.1291	-6.38971	1.66e-10	3.22e-09
ENSGALG00000009428_SUSD6	1287.08	1.22279	0.191448	6.38709	1.69e-10	3.27e-09
ENSGALG00000027592_ERN2	287.417	2.08719	0.32723	6.37837	1.79e-10	3.46e-09
ENSGALG00000031604	1083.41	-1.22653	0.192322	-6.37745	1.8e-10	3.48e-09
ENSGALG00000042020_CG-16	72.226	-3.27871	0.515437	-6.36104	2e-10	3.87e-09
ENSGALG00000012792_HIPK2	754.572	-1.56202	0.245651	-6.3587	2.03e-10	3.92e-09
ENSGALG00000017089_SLC46A3	267.033	-1.86537	0.293582	-6.35383	2.1e-10	4.04e-09
ENSGALG00000010010_RHOQ	207.801	2.26099	0.356105	6.34921	2.16e-10	4.16e-09
ENSGALG00000012946_FAM60A	1422.35	1.26744	0.199626	6.34905	2.17e-10	4.16e-09
ENSGALG00000043681_DAPP1	836.462	1.71757	0.270606	6.34713	2.19e-10	4.2e-09
ENSGALG00000043118_ATP10A	295.668	-1.67309	0.26373	-6.34396	2.24e-10	4.29e-09
ENSGALG00000008081_PIK3CG	3657.95	1.18134	0.186429	6.33666	2.35e-10	4.49e-09
ENSGALG00000047377	124.902	-9.16634	1.4485	-6.32816	2.48e-10	4.74e-09
ENSGALG00000039826_CNGA3	98.8791	2.74256	0.433596	6.32515	2.53e-10	4.82e-09
ENSGALG00000038634_KIT	156.433	-2.27512	0.359747	-6.32422	2.55e-10	4.85e-09
ENSGALG00000014537_BMF	1606.56	-1.25832	0.199393	-6.31077	2.78e-10	5.28e-09
ENSGALG00000006328_CHCHD4	344.032	1.98866	0.315243	6.30834	2.82e-10	5.36e-09
ENSGALG00000010900_SPC25	2098.41	1.5087	0.239614	6.29638	3.05e-10	5.78e-09
ENSGALG00000029857	578.399	-1.99824	0.317374	-6.29616	3.05e-10	5.78e-09
ENSGALG00000001096_UQCR11	380.372	1.64665	0.261582	6.29496	3.07e-10	5.82e-09
ENSGALG00000043570_SGK3	760.186	-1.28334	0.203876	-6.29474	3.08e-10	5.82e-09
ENSGALG00000008341_FURIN	442.305	1.43355	0.227801	6.29297	3.11e-10	5.88e-09
ENSGALG00000009905_MDM1	631.501	1.43798	0.228562	6.29142	3.15e-10	5.93e-09
ENSGALG00000001779_KIAA0895L	127.064	2.36797	0.376595	6.28785	3.22e-10	6.06e-09
ENSGALG00000030270_CD1C	154.61	2.56762	0.408745	6.28172	3.35e-10	6.3e-09
ENSGALG00000037437_EGR3	136.95	-2.28116	0.36332	-6.27866	3.42e-10	6.41e-09
ENSGALG00000027323_MYH1D	63.134	-3.44573	0.549923	-6.26584	3.71e-10	6.96e-09
ENSGALG00000015428	79.6896	-3.03313	0.484107	-6.26541	3.72e-10	6.97e-09
ENSGALG00000030407_IL6R	219.589	-1.79742	0.287724	-6.24703	4.18e-10	7.83e-09
ENSGALG00000004671_ANKRD27	680.552	1.63088	0.261559	6.23522	4.51e-10	8.43e-09
ENSGALG00000048671	506.847	-1.34962	0.21649	-6.23408	4.54e-10	8.48e-09
ENSGALG00000016810_SH3RF3	193.74	2.21497	0.355377	6.23274	4.58e-10	8.55e-09
ENSGALG00000017064_RFC3	543.858	1.48916	0.23903	6.23003	4.66e-10	8.67e-09
ENSGALG00000043754_GLUL	635.478	-1.52321	0.244492	-6.23011	4.66e-10	8.67e-09
ENSGALG00000015314_BEND3	374.097	1.60508	0.257744	6.22742	4.74e-10	8.81e-09
ENSGALG00000002606_CLSTN1	965.664	-1.47038	0.236217	-6.22469	4.82e-10	8.95e-09
ENSGALG00000015419_PENK	45.9143	-4.86998	0.78252	-6.22346	4.86e-10	9.01e-09
ENSGALG00000027983	165.318	-2.12506	0.342044	-6.21282	5.2e-10	9.63e-09
ENSGALG00000036017_NCOA2	1886.95	1.03779	0.167045	6.21261	5.21e-10	9.63e-09
ENSGALG00000015665_SH3BP2	423.891	1.44516	0.232633	6.21217	5.23e-10	9.65e-09
ENSGALG00000014936_ESCO1	952.615	1.54756	0.249346	6.20648	5.42e-10	9.99e-09
ENSGALG00000028256_CCL19	50.0377	-4.99287	0.804497	-6.2062	5.43e-10	1e-08
ENSGALG00000008794_RPP38	388.084	1.59913	0.257872	6.20125	5.6e-10	1.03e-08
ENSGALG00000001701	296.516	-1.9271	0.310791	-6.20062	5.62e-10	1.03e-08
ENSGALG00000006779_PDZD3	121.151	-2.36049	0.381463	-6.188	6.09e-10	1.12e-08
ENSGALG00000050441	206.57	-1.90864	0.308623	-6.18436	6.24e-10	1.14e-08
ENSGALG00000008398_MPP4	52.8181	-3.97027	0.64299	-6.17469	6.63e-10	1.21e-08
ENSGALG00000014963	290.029	-1.7495	0.283402	-6.17321	6.69e-10	1.22e-08
ENSGALG00000037629_TRANK1	1178.23	-1.66901	0.270368	-6.17312	6.7e-10	1.22e-08
ENSGALG00000007109_APOA4	45.3426	-4.47488	0.725298	-6.16971	6.84e-10	1.25e-08
ENSGALG00000013993_VNN1	287.8	1.64551	0.266809	6.16739	6.94e-10	1.26e-08
ENSGALG00000004170_ADA	538.95	1.44776	0.234881	6.16381	7.1e-10	1.29e-08
ENSGALG00000035610_PPM1D	597.611	-1.31978	0.21415	-6.16286	7.14e-10	1.3e-08
ENSGALG00000009864_TRAF5	1671.65	1.17682	0.191014	6.16091	7.23e-10	1.31e-08
ENSGALG00000026944_ARF6	1466.25	1.13715	0.184622	6.1593	7.31e-10	1.32e-08
ENSGALG00000040561_GPR171	316.832	1.88033	0.30549	6.15513	7.5e-10	1.36e-08
ENSGALG00000010859_EPGN	42.9505	-4.79484	0.780452	-6.14367	8.06e-10	1.46e-08
ENSGALG00000042418_CHEK1	523.664	1.33359	0.217071	6.14356	8.07e-10	1.46e-08
ENSGALG00000028908_HOXA6	81.2496	-2.84413	0.463019	-6.14258	8.12e-10	1.46e-08
ENSGALG00000004418_SSTR2	210.144	-3.05171	0.497389	-6.13546	8.49e-10	1.53e-08
ENSGALG00000004597_ZBTB37	526.537	-1.44828	0.236398	-6.12645	8.99e-10	1.62e-08
ENSGALG00000011419_DUSP4	136.359	2.30637	0.376506	6.12571	9.03e-10	1.62e-08
ENSGALG00000012852_MKRN4P	3477.36	1.26735	0.206911	6.1251	9.06e-10	1.63e-08
ENSGALG00000033195_IGF2BP2	184.488	-2.15151	0.351498	-6.12098	9.3e-10	1.67e-08
ENSGALG00000051534	490.615	-1.51501	0.247778	-6.11438	9.69e-10	1.74e-08
ENSGALG00000015033_REV3L	2631.04	-1.31681	0.215483	-6.11095	9.9e-10	1.77e-08
ENSGALG00000004850_ZMIZ1	776.838	-1.4095	0.230703	-6.10959	9.99e-10	1.78e-08
ENSGALG00000031487_FSTL4	132.007	-2.64167	0.432839	-6.10312	1.04e-09	1.86e-08
ENSGALG00000013846_ARFGEF3	448.656	-1.42129	0.233099	-6.09734	1.08e-09	1.92e-08
ENSGALG00000031129_HMCN1	529.401	-1.92223	0.315268	-6.09713	1.08e-09	1.92e-08
ENSGALG00000031397_NT5C3A	285.887	1.88406	0.309084	6.09562	1.09e-09	1.94e-08
ENSGALG00000034204	435.425	-7.46863	1.23109	-6.06667	1.31e-09	2.32e-08
ENSGALG00000017135_CRYL1	365.616	1.55107	0.256029	6.05817	1.38e-09	2.44e-08
ENSGALG00000020575_ERMN	44.7215	-4.86091	0.802475	-6.0574	1.38e-09	2.45e-08
ENSGALG00000001828	58.3323	3.73538	0.616737	6.05669	1.39e-09	2.46e-08
ENSGALG00000004959_IRS1	221.403	1.85034	0.305695	6.05289	1.42e-09	2.52e-08
ENSGALG00000055058	261.64	-2.45186	0.40558	-6.04532	1.49e-09	2.63e-08
ENSGALG00000009915_EML4	1157.11	1.1118	0.18414	6.03782	1.56e-09	2.76e-08
ENSGALG00000051025	98.9972	2.5849	0.42823	6.03625	1.58e-09	2.78e-08
ENSGALG00000016258_SYTL5	93.1617	3.36919	0.558392	6.03374	1.6e-09	2.82e-08
ENSGALG00000030147_AFF4	1633.39	-1.2004	0.198995	-6.03233	1.62e-09	2.84e-08
ENSGALG00000039102_TOX	170.43	-1.95138	0.32358	-6.03058	1.63e-09	2.87e-08
ENSGALG00000006153_EXOG	325.333	-1.66364	0.276004	-6.02759	1.66e-09	2.92e-08
ENSGALG00000005254_CKLF	219.754	2.06449	0.342695	6.02427	1.7e-09	2.98e-08
ENSGALG00000009723_FMN1	189.579	1.97001	0.327051	6.02355	1.71e-09	2.98e-08
ENSGALG00000040316_GPC1	563.48	-1.55066	0.257488	-6.02225	1.72e-09	3.01e-08
ENSGALG00000015410_BVES	247.209	1.8459	0.306713	6.01833	1.76e-09	3.08e-08
ENSGALG00000035856_CD48	2053.19	-1.02314	0.170016	-6.01788	1.77e-09	3.08e-08
ENSGALG00000038432	45.8439	-6.12532	1.01903	-6.01095	1.84e-09	3.21e-08
ENSGALG00000006818	5437.06	0.910605	0.151655	6.00444	1.92e-09	3.34e-08
ENSGALG00000009024_CLIP4	201.153	-1.78322	0.297302	-5.99801	2e-09	3.47e-08
ENSGALG00000003522_RBBP4	3200.33	1.13497	0.18928	5.99622	2.02e-09	3.5e-08
ENSGALG00000015358_MYH15	44.1848	-4.29904	0.718	-5.98752	2.13e-09	3.69e-08
ENSGALG00000010642_IRF2	1498.79	-1.03361	0.172781	-5.98218	2.2e-09	3.81e-08
ENSGALG00000043597_RAD54B	370.325	1.67924	0.280777	5.98069	2.22e-09	3.84e-08
ENSGALG00000001975_TMEM120A	408.139	-1.43683	0.240335	-5.97842	2.25e-09	3.89e-08
ENSGALG00000008151_WSB2	857.981	1.16419	0.194778	5.977	2.27e-09	3.92e-08
ENSGALG00000001617_CAMKK1	107.651	-2.65818	0.445162	-5.97125	2.35e-09	4.06e-08
ENSGALG00000030065_TENM3	862.696	1.18658	0.198947	5.96433	2.46e-09	4.23e-08
ENSGALG00000053964_GIMAP1-GIMAP5	146.408	-2.25688	0.37856	-5.96176	2.5e-09	4.29e-08
ENSGALG00000042723_SCARNA7	1168.37	-1.71423	0.287633	-5.95976	2.53e-09	4.34e-08
ENSGALG00000034216_TK2	331.187	1.53325	0.257441	5.95571	2.59e-09	4.44e-08
ENSGALG00000007462_CTSZ	1601.09	1.13216	0.190117	5.95506	2.6e-09	4.45e-08
ENSGALG00000002008_RNF157	48.596	5.33138	0.895883	5.95098	2.67e-09	4.56e-08
ENSGALG00000014971_SLC2A9	52.0069	4.62772	0.778503	5.94438	2.78e-09	4.74e-08
ENSGALG00000004683_TPD52L2	1148.69	1.17198	0.197239	5.94193	2.82e-09	4.81e-08
ENSGALG00000008676_RRBP1	766.318	1.35156	0.227563	5.93928	2.86e-09	4.88e-08
ENSGALG00000004234_PGGHG	69.2324	-3.32834	0.560425	-5.93895	2.87e-09	4.89e-08
ENSGALG00000001816_MAGI3	1155.46	1.19879	0.202436	5.92183	3.18e-09	5.42e-08
ENSGALG00000014668_MCTP1	367.352	1.64014	0.277033	5.9204	3.21e-09	5.46e-08
ENSGALG00000003052_AGFG1	1293.85	1.07628	0.18202	5.91298	3.36e-09	5.7e-08
ENSGALG00000011881_CCNA2	1851.94	1.27376	0.215527	5.90998	3.42e-09	5.8e-08
ENSGALG00000015446_POU2F1	603.836	1.22702	0.207644	5.90925	3.44e-09	5.82e-08
ENSGALG00000016443_HPCAL1	214.56	-1.75467	0.297629	-5.89548	3.74e-09	6.32e-08
ENSGALG00000008218_DDB2	403.198	-1.40521	0.238539	-5.89088	3.84e-09	6.49e-08
ENSGALG00000039080_CD44	3784.99	-0.982072	0.166879	-5.88495	3.98e-09	6.72e-08
ENSGALG00000006054_CALCA	99.5138	-2.67609	0.454816	-5.88389	4.01e-09	6.76e-08
ENSGALG00000004394	40.6644	-4.98842	0.848038	-5.8823	4.05e-09	6.82e-08
ENSGALG00000051188	242.039	-1.81302	0.308283	-5.88103	4.08e-09	6.86e-08
ENSGALG00000039951_TRAP1	840.965	1.17842	0.200512	5.87704	4.18e-09	7.02e-08
ENSGALG00000003033_STXBP4	329.482	1.57674	0.268592	5.87038	4.35e-09	7.3e-08
ENSGALG00000029694_SNTA1	151.887	-2.30451	0.392741	-5.86775	4.42e-09	7.41e-08
ENSGALG00000010152_TSPAN8	209.249	2.71677	0.463345	5.86339	4.54e-09	7.6e-08
ENSGALG00000031331_PKIG	260.555	1.97173	0.336292	5.86316	4.54e-09	7.6e-08
ENSGALG00000008518	335.575	1.87096	0.319215	5.86111	4.6e-09	7.69e-08
ENSGALG00000008656_ICOS	490.395	-4.41632	0.753622	-5.86013	4.63e-09	7.72e-08
ENSGALG00000013481_IKZF3	2988.27	0.945648	0.161401	5.85899	4.66e-09	7.77e-08
ENSGALG00000007030	124.673	2.29475	0.39179	5.85708	4.71e-09	7.84e-08
ENSGALG00000043064_EXFABP	528.39	-1.59515	0.272347	-5.85705	4.71e-09	7.84e-08
ENSGALG00000009012_ZNF385B	49.2138	-3.66509	0.626351	-5.85149	4.87e-09	8.1e-08
ENSGALG00000001616_CDC45	1353.03	1.33993	0.229176	5.84673	5.01e-09	8.32e-08
ENSGALG00000010612_PRKD3	5146.39	1.04107	0.178076	5.84618	5.03e-09	8.34e-08
ENSGALG00000001595_PHF19	264.547	-1.55942	0.266942	-5.84181	5.16e-09	8.56e-08
ENSGALG00000001207_PLCH2	186.001	2.44783	0.419143	5.84008	5.22e-09	8.63e-08
ENSGALG00000016896_ABCC4	500.433	1.28325	0.219837	5.83728	5.31e-09	8.77e-08
ENSGALG00000029066	146.022	-2.22364	0.381064	-5.83535	5.37e-09	8.86e-08
ENSGALG00000048098	56.4417	-3.31563	0.568218	-5.83513	5.37e-09	8.87e-08
ENSGALG00000003572	2662.31	-0.99691	0.170946	-5.83171	5.49e-09	9.04e-08
ENSGALG00000008167_KMT2E	5402.42	-1.01733	0.174521	-5.82928	5.57e-09	9.16e-08
ENSGALG00000002016_PRKCD	2311.21	1.27062	0.218068	5.8267	5.65e-09	9.29e-08
ENSGALG00000008439_CD36	351.559	-2.0318	0.348724	-5.82638	5.66e-09	9.3e-08
ENSGALG00000008722_MCOLN2	152.118	2.12735	0.365317	5.8233	5.77e-09	9.46e-08
ENSGALG00000040709	115.771	8.63452	1.48396	5.81857	5.94e-09	9.73e-08
ENSGALG00000007665_POLE	816.792	1.19265	0.204996	5.81792	5.96e-09	9.75e-08
ENSGALG00000000102_UBE2T	306.088	1.61046	0.276832	5.81747	5.97e-09	9.77e-08
ENSGALG00000032469_ARHGAP45	5215.38	-0.87256	0.15019	-5.8097	6.26e-09	1.02e-07
ENSGALG00000005377_WWOX	192.282	-1.95082	0.335872	-5.80824	6.31e-09	1.03e-07
ENSGALG00000035031_HEY1	155.273	1.96715	0.339017	5.80252	6.53e-09	1.06e-07
ENSGALG00000005860_ACAA1	471.421	-1.30377	0.224714	-5.80192	6.56e-09	1.07e-07
ENSGALG00000040594_GNPDA1	315.929	-1.59041	0.274138	-5.80148	6.57e-09	1.07e-07
ENSGALG00000042557	85.0397	-8.62592	1.487	-5.80088	6.6e-09	1.07e-07
ENSGALG00000002863_ERGIC1	2806.89	1.22517	0.211318	5.79776	6.72e-09	1.09e-07
ENSGALG00000020316_IL13RA2	66.2598	-3.4885	0.602286	-5.79211	6.95e-09	1.13e-07
ENSGALG00000047908_ZFAND3	885.557	1.26842	0.219036	5.79092	7e-09	1.13e-07
ENSGALG00000020793_UBE2E3	644.427	1.50675	0.260514	5.78376	7.3e-09	1.18e-07
ENSGALG00000016541	163.914	-2.06861	0.357674	-5.7835	7.32e-09	1.18e-07
ENSGALG00000009495_FGFR2	260.63	1.61001	0.278538	5.78021	7.46e-09	1.2e-07
ENSGALG00000012601_GOLM1	153.3	2.09222	0.361985	5.77984	7.48e-09	1.21e-07
ENSGALG00000009807_FLVCR1	296.75	1.57115	0.271967	5.777	7.6e-09	1.22e-07
ENSGALG00000007998_SLC26A4	62.4229	-3.30978	0.573113	-5.7751	7.69e-09	1.24e-07
ENSGALG00000039013_EXT1	337.886	-1.45856	0.252648	-5.7731	7.78e-09	1.25e-07
ENSGALG00000043868_FOXN1	41.1492	-9.02628	1.56385	-5.77184	7.84e-09	1.26e-07
ENSGALG00000003901_P2RX4	161.971	2.03425	0.352561	5.76993	7.93e-09	1.27e-07
ENSGALG00000028978_BTBD19	59.9795	3.48007	0.603297	5.76841	8e-09	1.28e-07
ENSGALG00000026989_HOXA7	136.838	-2.37882	0.412627	-5.76506	8.16e-09	1.31e-07
ENSGALG00000002643	124.363	-2.34044	0.406439	-5.75841	8.49e-09	1.36e-07
ENSGALG00000003845_MKNK2	538.675	-1.21418	0.210853	-5.75841	8.49e-09	1.36e-07
ENSGALG00000049127	49.1593	3.99475	0.694241	5.75413	8.71e-09	1.39e-07
ENSGALG00000015828_BACH1	366.327	-1.38723	0.241259	-5.74995	8.93e-09	1.42e-07
ENSGALG00000035978_CDCA7L	2489.87	1.14242	0.198735	5.74843	9.01e-09	1.43e-07
ENSGALG00000011918_CCDC134	295.363	1.66225	0.289382	5.74415	9.24e-09	1.47e-07
ENSGALG00000026380_UBE2C	1467.67	1.36355	0.237462	5.74218	9.35e-09	1.48e-07
ENSGALG00000007093_CYTH1	1092.44	-1.05862	0.184566	-5.73572	9.71e-09	1.54e-07
ENSGALG00000008701_XDH	224.268	1.98268	0.34609	5.7288	1.01e-08	1.6e-07
ENSGALG00000007768_AURKA	794.974	1.64398	0.287017	5.72781	1.02e-08	1.61e-07
ENSGALG00000050752	77.5085	3.08355	0.538613	5.72498	1.03e-08	1.64e-07
ENSGALG00000002543_CSGALNACT2	422.27	-1.50821	0.263507	-5.72361	1.04e-08	1.65e-07
ENSGALG00000014753_CENPK	327.014	1.55484	0.27179	5.72075	1.06e-08	1.67e-07
ENSGALG00000045122_AKR1B1	1210.24	1.23714	0.216296	5.71965	1.07e-08	1.68e-07
ENSGALG00000050240_TBX21	97.9801	-3.64052	0.636923	-5.71579	1.09e-08	1.72e-07
ENSGALG00000009068_ITPKB	469.787	-1.50884	0.263998	-5.71533	1.09e-08	1.72e-07
ENSGALG00000037112	57.6582	-3.54826	0.620961	-5.71414	1.1e-08	1.73e-07
ENSGALG00000047247	169.805	-1.93286	0.338641	-5.7077	1.15e-08	1.8e-07
ENSGALG00000048816	35.043	-5.49357	0.962562	-5.70723	1.15e-08	1.8e-07
ENSGALG00000012034_ADSL	1295.19	-1.00346	0.175873	-5.70558	1.16e-08	1.82e-07
ENSGALG00000028696_FTL	265.608	-1.52611	0.267539	-5.70426	1.17e-08	1.83e-07
ENSGALG00000010854	751.698	1.19914	0.210261	5.70312	1.18e-08	1.84e-07
ENSGALG00000008475_ARRDC1	177.54	-1.86172	0.326592	-5.70045	1.19e-08	1.87e-07
ENSGALG00000034946	44.2756	4.61112	0.809343	5.69736	1.22e-08	1.9e-07
ENSGALG00000013818_CITED2	140.949	2.15129	0.377712	5.69558	1.23e-08	1.92e-07
ENSGALG00000010592_TET2	1086.37	-1.2741	0.223799	-5.69304	1.25e-08	1.94e-07
ENSGALG00000016564_PTK2B	479.553	-1.27515	0.223989	-5.69293	1.25e-08	1.94e-07
ENSGALG00000020005_SFT2D1	439.013	1.55905	0.273962	5.69077	1.26e-08	1.97e-07
ENSGALG00000012442_MFNG	99.6381	-2.5864	0.454834	-5.68646	1.3e-08	2.01e-07
ENSGALG00000041423	1800.72	-0.969469	0.17068	-5.68003	1.35e-08	2.09e-07
ENSGALG00000007609_ARHGAP19	1150.88	1.2352	0.217471	5.6798	1.35e-08	2.09e-07
ENSGALG00000008791_NMT2	889.487	1.26288	0.222562	5.6743	1.39e-08	2.16e-07
ENSGALG00000034950_SMPD3	231.39	-2.53616	0.44704	-5.67324	1.4e-08	2.17e-07
ENSGALG00000006608	175.898	-1.99479	0.35188	-5.66895	1.44e-08	2.22e-07
ENSGALG00000002155_HS6ST1	268.525	-2.13582	0.376864	-5.66736	1.45e-08	2.24e-07
ENSGALG00000036796_HYLS1	397.553	1.63582	0.288881	5.66262	1.49e-08	2.3e-07
ENSGALG00000039964	2584.2	0.925027	0.163417	5.66055	1.51e-08	2.32e-07
ENSGALG00000039538_CLDND1	549.361	-1.26211	0.222978	-5.66025	1.51e-08	2.32e-07
ENSGALG00000025904_WDR82	1315.51	1.10829	0.195885	5.65787	1.53e-08	2.35e-07
ENSGALG00000036807_NOD1	449.471	-1.26633	0.223822	-5.65777	1.53e-08	2.35e-07
ENSGALG00000017819_SNORA71	392.722	-1.41099	0.249472	-5.6559	1.55e-08	2.38e-07
ENSGALG00000013822_TXLNB	69.6533	2.82411	0.499596	5.65278	1.58e-08	2.42e-07
ENSGALG00000033781_FEN1	3217.58	1.18986	0.2107	5.64718	1.63e-08	2.5e-07
ENSGALG00000012472_IL2RB	196.864	-1.69537	0.300387	-5.64395	1.66e-08	2.54e-07
ENSGALG00000042449	36.8763	-5.36347	0.951453	-5.63714	1.73e-08	2.64e-07
ENSGALG00000036775_SETBP1	619.328	1.83529	0.325752	5.634	1.76e-08	2.69e-07
ENSGALG00000031448_MAPK4	4402.66	1.00524	0.178579	5.6291	1.81e-08	2.76e-07
ENSGALG00000050350_HIST1H2B7	8366.17	1.1559	0.205352	5.62884	1.81e-08	2.76e-07
ENSGALG00000041988_SIK1	491.894	-1.49157	0.265153	-5.62533	1.85e-08	2.82e-07
ENSGALG00000004442_PPA1	1083.58	1.05809	0.188155	5.6235	1.87e-08	2.84e-07
ENSGALG00000009373_CTSO	146.504	1.94705	0.346407	5.62069	1.9e-08	2.89e-07
ENSGALG00000029610_RGS9	143.923	-2.32119	0.413034	-5.61984	1.91e-08	2.9e-07
ENSGALG00000015691_SMC2	11870.1	1.11984	0.199312	5.61851	1.93e-08	2.92e-07
ENSGALG00000038913_LDLRAD3	100.109	-2.83351	0.504482	-5.61667	1.95e-08	2.95e-07
ENSGALG00000054264	297.027	-1.70118	0.302934	-5.61568	1.96e-08	2.96e-07
ENSGALG00000052376	79.2539	-2.7933	0.497896	-5.61022	2.02e-08	3.05e-07
ENSGALG00000053225	778.189	-1.22923	0.219206	-5.60765	2.05e-08	3.09e-07
ENSGALG00000040006_TBL1X	4172.97	0.970531	0.173127	5.6059	2.07e-08	3.12e-07
ENSGALG00000053682	173.076	-2.0369	0.363689	-5.60068	2.14e-08	3.21e-07
ENSGALG00000005685	503.043	1.22556	0.219044	5.59506	2.21e-08	3.32e-07
ENSGALG00000011132_RBMS1	512.962	-1.30925	0.23415	-5.59149	2.25e-08	3.38e-07
ENSGALG00000028675_ZCCHC7	561.853	1.65123	0.295492	5.58808	2.3e-08	3.45e-07
ENSGALG00000013703_DIPK1C	38.0709	-5.84731	1.04649	-5.58754	2.3e-08	3.45e-07
ENSGALG00000030834_ATP8B1	96.2165	3.16124	0.5662	5.58327	2.36e-08	3.54e-07
ENSGALG00000015713_FAM53A	5105	-1.24456	0.223083	-5.5789	2.42e-08	3.62e-07
ENSGALG00000026422	598.691	-1.50236	0.26944	-5.57585	2.46e-08	3.68e-07
ENSGALG00000010392_CCSER1	178.684	1.81806	0.326109	5.57501	2.48e-08	3.7e-07
ENSGALG00000012068	46.159	4.29243	0.770266	5.57266	2.51e-08	3.74e-07
ENSGALG00000048025	35.873	-8.78424	1.57729	-5.56918	2.56e-08	3.82e-07
ENSGALG00000042851_PPARGC1A	85.8567	-2.97485	0.534672	-5.56389	2.64e-08	3.93e-07
ENSGALG00000009990_SRBD1	571.024	1.35632	0.24396	5.55959	2.7e-08	4.02e-07
ENSGALG00000009885_HELB	425.944	-1.35845	0.244784	-5.5496	2.86e-08	4.26e-07
ENSGALG00000004796_CDC42	4904.82	0.925908	0.166867	5.54878	2.88e-08	4.27e-07
ENSGALG00000015111_APBA1	337.699	1.49914	0.270439	5.54334	2.97e-08	4.4e-07
ENSGALG00000012119_MARCO	516.493	-1.4565	0.262916	-5.53981	3.03e-08	4.49e-07
ENSGALG00000002374_SLC9A9	272.346	-1.62457	0.293823	-5.52908	3.22e-08	4.76e-07
ENSGALG00000022871_HHLA2	359.466	-1.67642	0.3032	-5.52909	3.22e-08	4.76e-07
ENSGALG00000006415_CD40LG	54.3039	-3.49588	0.63285	-5.52403	3.31e-08	4.9e-07
ENSGALG00000046448_ZNF385A	46.5976	-3.81826	0.691267	-5.52357	3.32e-08	4.9e-07
ENSGALG00000005408_BCO1	125.397	-2.11103	0.382308	-5.5218	3.36e-08	4.95e-07
ENSGALG00000014085_TM7SF3	186.99	-1.84944	0.335018	-5.52042	3.38e-08	4.98e-07
ENSGALG00000029970_LIMS1	575.967	1.36154	0.246698	5.51904	3.41e-08	5.02e-07
ENSGALG00000038776_SYDE2	213.813	-1.90622	0.345514	-5.51706	3.45e-08	5.07e-07
ENSGALG00000000220_APC	3296.13	1.18221	0.214311	5.51631	3.46e-08	5.08e-07
ENSGALG00000006562_MCF2	230.9	-1.54674	0.280391	-5.51637	3.46e-08	5.08e-07
ENSGALG00000000470_LMNA	7535.43	0.933847	0.169311	5.51558	3.48e-08	5.1e-07
ENSGALG00000003148_SPAG16	35.7443	-4.99717	0.906939	-5.50992	3.59e-08	5.26e-07
ENSGALG00000042533	309.469	-1.49963	0.272321	-5.50684	3.65e-08	5.35e-07
ENSGALG00000049832	33.5308	-8.73151	1.58609	-5.50504	3.69e-08	5.4e-07
ENSGALG00000019690_WDR86	77.6134	-2.88499	0.525441	-5.49062	4.01e-08	5.85e-07
ENSGALG00000014836_LPIN2	1322.78	-0.963857	0.175809	-5.4824	4.2e-08	6.12e-07
ENSGALG00000016293_BMP5	83.3486	2.69707	0.492343	5.47803	4.3e-08	6.27e-07
ENSGALG00000012915_MCM4	1727.23	1.17993	0.215538	5.47436	4.39e-08	6.39e-07
ENSGALG00000007929_DIXDC1	71.0201	-2.81855	0.515236	-5.47039	4.49e-08	6.53e-07
ENSGALG00000043033_EYA1	86.3769	-2.42604	0.443808	-5.46641	4.59e-08	6.67e-07
ENSGALG00000048220	41.4256	-6.52978	1.19535	-5.46267	4.69e-08	6.81e-07
ENSGALG00000015112_ZNF521	321.478	-1.90253	0.348694	-5.45617	4.87e-08	7.06e-07
ENSGALG00000016676_MCM3	2070.36	1.06531	0.195285	5.45515	4.89e-08	7.09e-07
ENSGALG00000000736_MATK	265.306	-1.45331	0.266527	-5.45277	4.96e-08	7.17e-07
ENSGALG00000029842	40.8603	-3.90562	0.716247	-5.4529	4.96e-08	7.17e-07
ENSGALG00000017414_JUP	1398.2	-1.17234	0.215443	-5.44153	5.28e-08	7.63e-07
ENSGALG00000050534	32.1296	-8.66983	1.59392	-5.43933	5.35e-08	7.72e-07
ENSGALG00000039209_WIF1	62.2621	4.35004	0.799804	5.43889	5.36e-08	7.73e-07
ENSGALG00000014371_LGALS8	723.749	1.20814	0.22232	5.43423	5.5e-08	7.93e-07
ENSGALG00000007758_OSBP2	409.531	1.33329	0.245468	5.43162	5.58e-08	8.04e-07
ENSGALG00000045960	26.1339	-8.83311	1.62736	-5.42788	5.7e-08	8.2e-07
ENSGALG00000009455_MCMBP	1511.53	1.03997	0.191673	5.42578	5.77e-08	8.29e-07
ENSGALG00000034274_GRAMD4	178.61	1.7591	0.324234	5.42538	5.78e-08	8.3e-07
ENSGALG00000005678_FLNB	7055.16	-1.10412	0.203548	-5.42439	5.82e-08	8.34e-07
ENSGALG00000000734_RPA2	816.471	1.23104	0.226976	5.42366	5.84e-08	8.36e-07
ENSGALG00000005572	404.58	5.77106	1.06436	5.42211	5.89e-08	8.43e-07
ENSGALG00000006708	68.7747	3.53437	0.652291	5.4184	6.01e-08	8.6e-07
ENSGALG00000003681_TOP1	3874.41	0.868052	0.160299	5.41522	6.12e-08	8.74e-07
ENSGALG00000012834_AKR1D1	192.89	-1.8591	0.343423	-5.41344	6.18e-08	8.82e-07
ENSGALG00000008234_ORC2	270.593	1.56557	0.289403	5.40966	6.31e-08	9e-07
ENSGALG00000038032_DUT	888.469	1.25277	0.231591	5.40941	6.32e-08	9.01e-07
ENSGALG00000030493_ENTPD3	41.4632	-4.34408	0.803675	-5.40527	6.47e-08	9.21e-07
ENSGALG00000005328_IBA57	797.181	1.27743	0.236342	5.405	6.48e-08	9.21e-07
ENSGALG00000051548	95.3454	2.5602	0.47374	5.40423	6.51e-08	9.24e-07
ENSGALG00000002555_RET	241.749	-2.47641	0.458883	-5.39661	6.79e-08	9.64e-07
ENSGALG00000008798_ZMYND19	376.018	1.65491	0.306703	5.39579	6.82e-08	9.67e-07
ENSGALG00000054667	77.3719	-2.48467	0.460612	-5.39428	6.88e-08	9.74e-07
ENSGALG00000051133	48.9809	-4.27245	0.792592	-5.39048	7.03e-08	9.93e-07
ENSGALG00000054939_RAPH1	481.244	-1.28624	0.238615	-5.39047	7.03e-08	9.93e-07
ENSGALG00000046938	163.316	-1.78061	0.330383	-5.38955	7.06e-08	9.98e-07
ENSGALG00000009356_SKIL	862.144	1.08121	0.200723	5.38655	7.18e-08	1.01e-06
ENSGALG00000015091_HAUS6	1333.48	1.384	0.257014	5.38494	7.25e-08	1.02e-06
ENSGALG00000032413_NADK	2440.66	0.858074	0.159407	5.38291	7.33e-08	1.03e-06
ENSGALG00000008466	84.7529	-2.63592	0.489704	-5.38267	7.34e-08	1.03e-06
ENSGALG00000034910_ZDHHC18	110.91	2.2264	0.413826	5.38004	7.45e-08	1.05e-06
ENSGALG00000016583_ESCO2	494.481	1.44528	0.268934	5.37411	7.7e-08	1.08e-06
ENSGALG00000037642_SLC23A1	43.9198	3.97661	0.739956	5.37412	7.7e-08	1.08e-06
ENSGALG00000045115	190.921	-2.00034	0.372208	-5.37424	7.69e-08	1.08e-06
ENSGALG00000001462_ADORA3	50.5029	-3.26571	0.60785	-5.37256	7.76e-08	1.09e-06
ENSGALG00000028807_AP1AR	866.098	1.13123	0.21064	5.37047	7.85e-08	1.1e-06
ENSGALG00000014901_METTL16	596.445	1.3922	0.259258	5.36997	7.88e-08	1.1e-06
ENSGALG00000008916_DNAJB4	425.98	-1.29187	0.240625	-5.36879	7.93e-08	1.11e-06
ENSGALG00000005998_RRAS	1819.92	1.08408	0.202082	5.36456	8.11e-08	1.13e-06
ENSGALG00000000302_TNNT2	35.0144	-5.17988	0.966099	-5.36165	8.25e-08	1.15e-06
ENSGALG00000052636	39.6619	-3.82266	0.713365	-5.35863	8.39e-08	1.17e-06
ENSGALG00000035466_CACNB4	426.119	-1.21512	0.226973	-5.35358	8.62e-08	1.2e-06
ENSGALG00000007191_TK1	1816.45	1.24975	0.233564	5.35077	8.76e-08	1.22e-06
ENSGALG00000015937_FABP1	38.7181	-4.53278	0.847144	-5.35066	8.76e-08	1.22e-06
ENSGALG00000029702	1365.93	-1.04146	0.19465	-5.35043	8.77e-08	1.22e-06
ENSGALG00000041428_NEK4	568.325	1.16175	0.217306	5.34614	8.99e-08	1.25e-06
ENSGALG00000017183_MMP13	730.62	1.45439	0.27206	5.34586	9e-08	1.25e-06
ENSGALG00000003321_RILPL2	1247.79	-1.19959	0.224439	-5.34485	9.05e-08	1.25e-06
ENSGALG00000030376_DHRS3	195.422	1.68423	0.315124	5.34465	9.06e-08	1.25e-06
ENSGALG00000027365_HIVEP3	3547.06	-0.912788	0.170909	-5.34078	9.25e-08	1.28e-06
ENSGALG00000021355	108.383	-2.47628	0.463758	-5.33958	9.32e-08	1.29e-06
ENSGALG00000037851_KK34	82.5985	-2.81354	0.527043	-5.33836	9.38e-08	1.29e-06
ENSGALG00000004809_PPIF	564.238	1.62142	0.30397	5.33414	9.6e-08	1.32e-06
ENSGALG00000012869_OVA	29.7692	-8.55874	1.60574	-5.3301	9.82e-08	1.35e-06
ENSGALG00000001473_MIB2	1335.17	1.00136	0.187938	5.32812	9.92e-08	1.36e-06
ENSGALG00000040275_RCSD1	3426.35	0.982143	0.184339	5.3279	9.94e-08	1.36e-06
ENSGALG00000040397_HAUS1	170.449	1.78674	0.335391	5.32735	9.97e-08	1.37e-06
ENSGALG00000044996_TMEM71	61.3516	-4.23896	0.795984	-5.32544	1.01e-07	1.38e-06
ENSGALG00000003734_SZRD1	662.337	1.06879	0.200788	5.32296	1.02e-07	1.4e-06
ENSGALG00000032518_NCALD	159.862	-2.7868	0.523827	-5.32008	1.04e-07	1.42e-06
ENSGALG00000002579_RIMBP2	164.982	-1.91485	0.359986	-5.31922	1.04e-07	1.42e-06
ENSGALG00000009228_PARP1	2651.38	0.948701	0.178529	5.314	1.07e-07	1.47e-06
ENSGALG00000010737_PLD5	53.3625	-3.48824	0.657137	-5.30824	1.11e-07	1.51e-06
ENSGALG00000029480_TMEM138	132.685	2.13928	0.40327	5.30483	1.13e-07	1.54e-06
ENSGALG00000049536	79.9365	-2.52864	0.47695	-5.30169	1.15e-07	1.56e-06
ENSGALG00000008233_BUB1	1893.19	1.45841	0.275136	5.30066	1.15e-07	1.57e-06
ENSGALG00000002908_TRAIP	430.193	1.40142	0.264421	5.29996	1.16e-07	1.58e-06
ENSGALG00000020331	2344.99	1.01219	0.191061	5.29773	1.17e-07	1.59e-06
ENSGALG00000031373_PADI3	29.132	-8.5319	1.61085	-5.29651	1.18e-07	1.6e-06
ENSGALG00000004320_FAT2	507.936	-1.14208	0.215686	-5.29509	1.19e-07	1.61e-06
ENSGALG00000003085_CDK1	3270.57	1.26215	0.2384	5.29424	1.2e-07	1.62e-06
ENSGALG00000012246_R3HDM1	1719.65	0.94503	0.178584	5.29181	1.21e-07	1.64e-06
ENSGALG00000001161_FLI1	2469.38	0.899542	0.170006	5.29124	1.21e-07	1.64e-06
ENSGALG00000030821_CBLN3	56.0884	3.47163	0.656469	5.28834	1.23e-07	1.67e-06
ENSGALG00000014084_FGFR1OP2	1966.06	1.2096	0.228801	5.28667	1.25e-07	1.68e-06
ENSGALG00000036189_ANGPT2	391.224	1.29021	0.244238	5.28259	1.27e-07	1.72e-06
ENSGALG00000007431_MAGI1	488.12	-1.37695	0.260737	-5.28097	1.29e-07	1.73e-06
ENSGALG00000012187_MGAT5	1417.39	1.14692	0.217177	5.28106	1.28e-07	1.73e-06
ENSGALG00000042197_WDR75	1022.02	1.13623	0.215221	5.2794	1.3e-07	1.74e-06
ENSGALG00000052494	78.4393	-2.66512	0.505041	-5.27703	1.31e-07	1.76e-06
ENSGALG00000030466_CS	733.102	1.05707	0.200362	5.27581	1.32e-07	1.77e-06
ENSGALG00000000409_CHMP7	754.412	1.22231	0.231838	5.27226	1.35e-07	1.81e-06
ENSGALG00000027492_TEDC1	288.904	1.55317	0.294616	5.27184	1.35e-07	1.81e-06
ENSGALG00000032734_RNF139	603.226	1.15879	0.219833	5.27123	1.36e-07	1.81e-06
ENSGALG00000035533_ADIPOR2	1568.57	0.945646	0.179393	5.27135	1.35e-07	1.81e-06
ENSGALG00000021128_FSCN1	87.0927	-2.28454	0.433412	-5.27105	1.36e-07	1.81e-06
ENSGALG00000031009_ARHGEF7	213.151	-1.62425	0.30825	-5.26927	1.37e-07	1.83e-06
ENSGALG00000002594_TFPI	67.5346	-2.72701	0.517578	-5.26879	1.37e-07	1.83e-06
ENSGALG00000009445_INPP5F	205.839	-1.60562	0.304836	-5.26715	1.39e-07	1.85e-06
ENSGALG00000045705	4496.15	1.20342	0.228643	5.2633	1.41e-07	1.88e-06
ENSGALG00000048580	28.3445	-8.49646	1.61459	-5.26231	1.42e-07	1.89e-06
ENSGALG00000004767_ODF2	1834.08	1.04061	0.19783	5.26011	1.44e-07	1.91e-06
ENSGALG00000016801_UXS1	859.343	1.29276	0.245804	5.25933	1.45e-07	1.92e-06
ENSGALG00000028407_GDF9	34.7135	-4.95108	0.941764	-5.25724	1.46e-07	1.94e-06
ENSGALG00000045607_CXCL13	74.1132	2.67963	0.50984	5.25582	1.47e-07	1.95e-06
ENSGALG00000000802_DHODH	540.953	1.19733	0.22783	5.25538	1.48e-07	1.96e-06
ENSGALG00000008703_RFC4	691.933	1.27289	0.242234	5.25479	1.48e-07	1.96e-06
ENSGALG00000032282_CALB1	78.0736	2.5027	0.476448	5.25282	1.5e-07	1.98e-06
ENSGALG00000016055_KCNJ15	92.1408	2.30943	0.439725	5.25199	1.5e-07	1.99e-06
ENSGALG00000009731_ARHGAP11B	1543.14	1.54701	0.294652	5.25031	1.52e-07	2.01e-06
ENSGALG00000003438_NUF2	1424	1.24637	0.237565	5.24644	1.55e-07	2.04e-06
ENSGALG00000015775_UBE2J1	707.54	1.28331	0.244606	5.24646	1.55e-07	2.04e-06
ENSGALG00000023806_PITPNA	688.749	-1.09152	0.208136	-5.24427	1.57e-07	2.07e-06
ENSGALG00000014887_ASF1A	584.697	1.30503	0.249007	5.24093	1.6e-07	2.1e-06
ENSGALG00000028363_SPG7	1418.13	-0.937795	0.17919	-5.23354	1.66e-07	2.19e-06
ENSGALG00000050425	232.39	-1.48946	0.284851	-5.22892	1.71e-07	2.24e-06
ENSGALG00000016911_OBI1	296.109	-1.46211	0.279664	-5.22808	1.71e-07	2.25e-06
ENSGALG00000017246_ME3	94.7271	-2.38389	0.455979	-5.22807	1.71e-07	2.25e-06
ENSGALG00000029449_RFC2	929.56	1.01586	0.194451	5.22424	1.75e-07	2.29e-06
ENSGALG00000040770	1045.96	-1.20059	0.229909	-5.22203	1.77e-07	2.32e-06
ENSGALG00000026903_CALB2	28.6878	-8.49269	1.62741	-5.21854	1.8e-07	2.36e-06
ENSGALG00000002329_CCL1	28.1915	-8.44131	1.61815	-5.21663	1.82e-07	2.38e-06
ENSGALG00000004257_TSPAN15	103.007	2.20828	0.423586	5.21329	1.86e-07	2.42e-06
ENSGALG00000021572_SSH2	821.533	-1.00258	0.192308	-5.21339	1.85e-07	2.42e-06
ENSGALG00000005867_MARCH8	467.3	1.21465	0.232999	5.21312	1.86e-07	2.42e-06
ENSGALG00000004333_ABCA5	261.569	-1.56458	0.300233	-5.21123	1.88e-07	2.44e-06
ENSGALG00000017179_PDGFD	449.644	1.2957	0.248653	5.21087	1.88e-07	2.45e-06
ENSGALG00000004420_SDK1	1140.36	-1.03222	0.19816	-5.20905	1.9e-07	2.47e-06
ENSGALG00000008304_STN1	436.897	1.40506	0.270042	5.20311	1.96e-07	2.55e-06
ENSGALG00000004613_P2RX5	189.073	-2.03956	0.392238	-5.19979	2e-07	2.59e-06
ENSGALG00000007253_IL1RAP	127.492	-1.86557	0.358939	-5.19747	2.02e-07	2.62e-06
ENSGALG00000009172_OSBPL6	235.248	-1.5614	0.300457	-5.19675	2.03e-07	2.63e-06
ENSGALG00000010140_EIF2B3	723.653	1.15846	0.222932	5.19647	2.03e-07	2.63e-06
ENSGALG00000015274_TCEA1	979.031	1.40605	0.270608	5.19591	2.04e-07	2.63e-06
ENSGALG00000014982_RBBP8	925.797	-1.2045	0.231936	-5.19323	2.07e-07	2.67e-06
ENSGALG00000012684_DEK	2781.88	1.12681	0.217151	5.18906	2.11e-07	2.73e-06
ENSGALG00000037050_FABP3	273.356	-2.06891	0.398703	-5.18911	2.11e-07	2.73e-06
ENSGALG00000038636_LAPTM5	1815.02	1.08666	0.209568	5.18525	2.16e-07	2.78e-06
ENSGALG00000007643_DIS3L	1166	1.27172	0.24529	5.18454	2.17e-07	2.79e-06
ENSGALG00000038582_SLC36A1	188.909	-1.60744	0.310076	-5.18402	2.17e-07	2.79e-06
ENSGALG00000031594	155.697	1.75063	0.337727	5.18357	2.18e-07	2.8e-06
ENSGALG00000011646_PLD4	752.95	1.1956	0.230719	5.18206	2.19e-07	2.82e-06
ENSGALG00000040263	396.244	-24.7892	4.7849	-5.18071	2.21e-07	2.84e-06
ENSGALG00000033090_VDR	141.041	1.80862	0.349223	5.17897	2.23e-07	2.86e-06
ENSGALG00000010346_TGFB3	284.437	-1.4946	0.288725	-5.17653	2.26e-07	2.9e-06
ENSGALG00000005070_AP3M1	1225.35	0.999248	0.193043	5.17629	2.26e-07	2.9e-06
ENSGALG00000042599_TMEM64	356.981	1.57227	0.303751	5.17619	2.26e-07	2.9e-06
ENSGALG00000048321	591.314	-1.11558	0.215581	-5.17474	2.28e-07	2.92e-06
ENSGALG00000052017	30.4194	-4.76471	0.920858	-5.17421	2.29e-07	2.92e-06
ENSGALG00000024335	372.757	-1.26189	0.243959	-5.17255	2.31e-07	2.95e-06
ENSGALG00000012424_GTDC1	448.153	1.40313	0.271415	5.16969	2.34e-07	2.99e-06
ENSGALG00000039420_TNPO3	517.628	1.23481	0.238925	5.16819	2.36e-07	3.01e-06
ENSGALG00000029999_CCDC102A	236.26	-1.64731	0.318761	-5.16786	2.37e-07	3.01e-06
ENSGALG00000031874_HIST1H101	2725.98	-1.06624	0.206346	-5.16723	2.38e-07	3.02e-06
ENSGALG00000032419_STARD8	270.565	-1.36409	0.264059	-5.16587	2.39e-07	3.04e-06
ENSGALG00000040021_HOXA11	40.8135	6.10748	1.18265	5.16421	2.41e-07	3.06e-06
ENSGALG00000035718_DOK1	543.177	1.19189	0.23095	5.16082	2.46e-07	3.12e-06
ENSGALG00000035254	1208.28	-1.06365	0.206116	-5.16045	2.46e-07	3.12e-06
ENSGALG00000048349_PRC1	513.048	1.15891	0.224593	5.16004	2.47e-07	3.13e-06
ENSGALG00000016969	58.8988	2.86267	0.55491	5.15881	2.49e-07	3.14e-06
ENSGALG00000000523_STK38	855.748	-0.968222	0.187723	-5.15771	2.5e-07	3.16e-06
ENSGALG00000015133_GPR15	33.5042	-5.20883	1.01144	-5.14991	2.61e-07	3.29e-06
ENSGALG00000026995_RHOG	638.312	1.04257	0.202478	5.14906	2.62e-07	3.3e-06
ENSGALG00000012978_CDYL2	279.556	-1.46573	0.284804	-5.14646	2.65e-07	3.35e-06
ENSGALG00000026264_MAFA	172.428	-1.92388	0.374196	-5.14138	2.73e-07	3.44e-06
ENSGALG00000016881_GPR183	214.81	-1.59795	0.311024	-5.13771	2.78e-07	3.5e-06
ENSGALG00000026005_DIO2	162.323	1.83507	0.357191	5.13751	2.78e-07	3.5e-06
ENSGALG00000027093_TLR1B	270.139	1.47644	0.287446	5.13641	2.8e-07	3.52e-06
ENSGALG00000047314_YF5	58.0903	-2.78169	0.541851	-5.13368	2.84e-07	3.57e-06
ENSGALG00000005347_ADAMTS18	58.1253	-4.04997	0.788941	-5.13343	2.85e-07	3.57e-06
ENSGALG00000001564_ATP2A3	4592.64	0.837783	0.163345	5.12891	2.91e-07	3.65e-06
ENSGALG00000042836_KCNH2	59.7478	3.11885	0.608093	5.1289	2.91e-07	3.65e-06
ENSGALG00000010540_TTC39A	132.399	2.58529	0.504224	5.12726	2.94e-07	3.68e-06
ENSGALG00000025977_GADD45A	220.637	-1.59391	0.310968	-5.12564	2.97e-07	3.7e-06
ENSGALG00000038801_ATP5B	5993.93	0.7947	0.155045	5.12562	2.97e-07	3.7e-06
ENSGALG00000003670_MAFB	1001.91	1.00389	0.195864	5.12544	2.97e-07	3.7e-06
ENSGALG00000038753_SAR1B	343.035	1.54066	0.300639	5.12461	2.98e-07	3.72e-06
ENSGALG00000031427	37.2265	-4.77805	0.932433	-5.12429	2.99e-07	3.72e-06
ENSGALG00000049626_KIFC1	1092.18	0.925853	0.180676	5.12439	2.98e-07	3.72e-06
ENSGALG00000047143	194.771	-2.21566	0.432443	-5.12359	3e-07	3.73e-06
ENSGALG00000034932_BACE2	61.7879	2.77458	0.541689	5.12209	3.02e-07	3.76e-06
ENSGALG00000008538_GINS1	321.485	1.40739	0.274843	5.1207	3.04e-07	3.78e-06
ENSGALG00000013372_IL7R	216.977	-2.12887	0.416038	-5.11702	3.1e-07	3.85e-06
ENSGALG00000001536	265.37	-1.53913	0.300828	-5.1163	3.12e-07	3.86e-06
ENSGALG00000014501_FGFBP2	31.9161	8.22817	1.60989	5.111	3.2e-07	3.97e-06
ENSGALG00000025948	349.479	-1.44865	0.283432	-5.1111	3.2e-07	3.97e-06
ENSGALG00000034855_HK2	980.774	-1.08963	0.213487	-5.10398	3.33e-07	4.11e-06
ENSGALG00000036380_SLC48A1	420.756	-1.19962	0.235379	-5.09653	3.46e-07	4.27e-06
ENSGALG00000020827_ATP13A4	48.8929	3.81383	0.748408	5.09592	3.47e-07	4.29e-06
ENSGALG00000009525_HAT1	475.042	1.23815	0.24311	5.09297	3.53e-07	4.35e-06
ENSGALG00000015333_PCGF3	266.13	-1.70954	0.335784	-5.09119	3.56e-07	4.38e-06
ENSGALG00000033705	342.348	-24.3612	4.78492	-5.09125	3.56e-07	4.38e-06
ENSGALG00000011747	5379.39	1.03751	0.203844	5.08972	3.59e-07	4.41e-06
ENSGALG00000037020_SCT	52.3036	-7.88966	1.55035	-5.08895	3.6e-07	4.43e-06
ENSGALG00000005330_SNCAIP	629.002	1.39276	0.273933	5.08433	3.69e-07	4.53e-06
ENSGALG00000019543_OTULIN	30.7885	-4.49805	0.885344	-5.08057	3.76e-07	4.62e-06
ENSGALG00000002925_ETFA	793.174	1.03446	0.203656	5.07942	3.79e-07	4.64e-06
ENSGALG00000002192_PTPRC	13383.9	-0.823465	0.162296	-5.07384	3.9e-07	4.78e-06
ENSGALG00000001602_NUTF2	832.864	1.00484	0.198066	5.07329	3.91e-07	4.79e-06
ENSGALG00000005597_CNN3	956.58	1.06875	0.210671	5.07306	3.91e-07	4.79e-06
ENSGALG00000012072	3561.57	-0.786892	0.155163	-5.07139	3.95e-07	4.83e-06
ENSGALG00000041867_IFNAR2	860.21	-1.01734	0.200859	-5.06497	4.08e-07	4.99e-06
ENSGALG00000032039_HOXD13	29.0981	8.13867	1.60735	5.06342	4.12e-07	5.03e-06
ENSGALG00000006899	560.213	1.62788	0.321604	5.06177	4.15e-07	5.07e-06
ENSGALG00000029788_CCK	32.1665	-6.1795	1.22116	-5.06037	4.18e-07	5.1e-06
ENSGALG00000016579_RAB9A	553.984	1.20608	0.238451	5.05799	4.24e-07	5.16e-06
ENSGALG00000004266_TNFAIP8L1	1368.84	1.1167	0.220872	5.05588	4.28e-07	5.21e-06
ENSGALG00000011251_TBC1D5	1450.47	-1.00016	0.197855	-5.05502	4.3e-07	5.23e-06
ENSGALG00000007744_CASS4	173.246	-1.88404	0.37281	-5.05362	4.34e-07	5.27e-06
ENSGALG00000015086_OSBPL1A	290.734	-1.32597	0.262456	-5.05215	4.37e-07	5.3e-06
ENSGALG00000001239_SLC26A2	330.152	-1.48132	0.293313	-5.0503	4.41e-07	5.35e-06
ENSGALG00000002764_ATP1B3	1745.78	1.2443	0.246492	5.04803	4.46e-07	5.41e-06
ENSGALG00000012589_C9orf64	640.488	1.34162	0.26587	5.04616	4.51e-07	5.46e-06
ENSGALG00000010326_FLVCR2	143.582	1.84599	0.365854	5.04569	4.52e-07	5.47e-06
ENSGALG00000013208_CENPE	4446.28	1.12272	0.22255	5.04479	4.54e-07	5.49e-06
ENSGALG00000009809	164.864	-1.65734	0.328543	-5.04452	4.55e-07	5.49e-06
ENSGALG00000012971_CCDC170	36.4521	-3.71249	0.736066	-5.0437	4.57e-07	5.51e-06
ENSGALG00000002179_FBF1	401.398	-1.26978	0.251797	-5.04287	4.59e-07	5.53e-06
ENSGALG00000028928_LCAT	476.57	1.3149	0.260769	5.04239	4.6e-07	5.54e-06
ENSGALG00000034316_CNOT6	2377.15	0.88308	0.175145	5.04199	4.61e-07	5.55e-06
ENSGALG00000014883_MCM9	310.008	1.4267	0.282985	5.04161	4.62e-07	5.55e-06
ENSGALG00000002132_KCNIP1	38.7644	-4.74608	0.941735	-5.03972	4.66e-07	5.6e-06
ENSGALG00000008980_VWA2	56.6373	2.82058	0.560875	5.02889	4.93e-07	5.93e-06
ENSGALG00000020249_RAPGEF2	1420.53	-0.856213	0.17039	-5.02503	5.03e-07	6.04e-06
ENSGALG00000001583_TRAF1	169.586	-1.71201	0.340872	-5.02246	5.1e-07	6.12e-06
ENSGALG00000010114_PAX9	44.9541	-7.69988	1.53315	-5.02224	5.11e-07	6.12e-06
ENSGALG00000028627_TIMP3	384.149	1.24262	0.247475	5.02118	5.14e-07	6.15e-06
ENSGALG00000033170_GMDS	491.999	1.24159	0.247528	5.01594	5.28e-07	6.31e-06
[truncated: 2,695 more rows]

## Sheet: B Cell vs Monocyte - GO Results
Supplemental Table 5
[truncated: 157 more rows]

## Sheet: B Cell vs Bursa - GO Results
Supplemental Table 5
[truncated: 221 more rows]

## Sheet: Bursa vs Thymus - GO Results
Supplemental Table 5
[truncated: 242 more rows]
