# Supplementary material for: Transcriptomes of an Array of Chicken Ovary, Intestinal, and Immune Cells and Tissues
Source: Front Genet. 2021 Jun 30;12:664424. doi: 10.3389/fgene.2021.664424 (PMC8278112; doi:10.3389/fgene.2021.664424)
Supplement: Supplementary Table 7 — Separate up/down regulated immune DEGs. (Sheet 1) B cell vs. monocyte WebGestalt (GO) results – UPREGULATED DEGs ONLY. (Sheet 2) B cell vs. monocyte WebGestalt (GO) results – DOWNREGULATED DEGs ONLY. (Sheet 3) B cell vs. bursa WebGestalt (GO) results – UPREGULATED DEGs ONLY. (Sheet 4) B cell vs. bursa WebGestalt (GO) results – DOWNREGULATED DEGs ONLY. (Sheet 5) Bursa vs. thymus WebGestalt (GO) results – UPREGULATED DEGs ONLY. (Sheet 6) Bursa vs. thymus WebGestalt (GO) results – DOWNREGULATED DEGs ONLY. [file Table_7.XLSX]

## Sheet: B Cell vs Monocyte - UPREG
Supplemental Table 7
Sheet 1: B Cell vs Monocyte WebGestalt (GO) Results - UPREGULATED DEGS ONLY
geneSet	description	link	size	overlap	expect	enrichmentRatio	pValue	FDR	overlapId	userId
GO:0046649	lymphocyte activation	http://amigo.geneontology.org/amigo/term/GO:0046649	203	59	24.905	2.36901	6.47e-11	3.41e-07	373939;378799;395229;395302;395485;395614;395653;395733;395865;396191;396249;396282;396399;396460;415725;415805;416092;416476;416630;416673;416963;417408;417489;417825;418257;418764;419106;419194;419759;419784;420086;420195;420225;420647;421003;421138;421140;421279;421291;421505;423444;423895;424106;424316;424439;425418;426054;427171;427183;427213;427705;428315;428650;769212;769224;769278;770275;…	ENSGALG00000013481;ENSGALG00000007675;ENSGALG00000034188;ENSGALG00000008795;ENSGALG00000035733;ENSGALG00000014280;ENSGALG00000014821;ENSGALG00000033278;ENSGALG00000014984;ENSGALG00000011442;ENSGALG00000006480;ENSGALG00000008666;ENSGALG00000012885;ENSGALG00000043016;ENSGALG00000039102;ENSGALG00000008669;ENSGALG00000006642;ENSGALG00000012484;ENSGALG00000000466;ENSGALG00000004170;ENSGALG00000033507;…
GO:0090304	nucleic acid metabolic process	http://amigo.geneontology.org/amigo/term/GO:0090304	1871	309	229.543	1.34615	1.21e-10	3.41e-07	373887;373925;374021;374025;374055;374116;374120;374126;374128;374131;374139;374147;374179;378795;378799;378900;378926;386579;387330;395090;395128;395146;395172;395179;395188;395214;395229;395250;395302;395351;395357;395390;395399;395444;395485;395512;395518;395570;395596;395598;395614;395670;395678;395680;395701;395719;395749;395822;395864;395865;396005;396020;396029;396030;396086;396142;396182;…	ENSGALG00000013481;ENSGALG00000012830;ENSGALG00000015605;ENSGALG00000016431;ENSGALG00000003699;ENSGALG00000016546;ENSGALG00000009864;ENSGALG00000039741;ENSGALG00000042534;ENSGALG00000009052;ENSGALG00000033087;ENSGALG00000033631;ENSGALG00000017073;ENSGALG00000023546;ENSGALG00000013742;ENSGALG00000008459;ENSGALG00000015314;ENSGALG00000001583;ENSGALG00000043711;ENSGALG00000013754;ENSGALG00000000843;…
GO:0006259	DNA metabolic process	http://amigo.geneontology.org/amigo/term/GO:0006259	362	85	44.4118	1.91391	8.54e-10	1.47e-06	374128;374139;374147;378795;378799;395146;395188;395229;395390;395485;395570;395598;395719;395865;396086;396188;396191;396207;396249;396509;415489;416027;416092;416595;416628;416648;417226;417408;417418;417948;418058;418257;418514;418593;418628;418703;418764;418858;418910;419042;419106;419287;420119;420362;420828;421004;421202;421269;421291;421505;421778;421799;421991;422043;422104;422196;422331;…	ENSGALG00000016546;ENSGALG00000017073;ENSGALG00000008459;ENSGALG00000015314;ENSGALG00000014280;ENSGALG00000013626;ENSGALG00000006480;ENSGALG00000006254;ENSGALG00000041454;ENSGALG00000008669;ENSGALG00000017627;ENSGALG00000016042;ENSGALG00000012484;ENSGALG00000031960;ENSGALG00000017290;ENSGALG00000003220;ENSGALG00000031862;ENSGALG00000014883;ENSGALG00000006037;ENSGALG00000030313;ENSGALG00000030022;…
GO:0006260	DNA replication	http://amigo.geneontology.org/amigo/term/GO:0006260	97	35	11.9004	2.94108	1.05e-09	1.47e-06	374139;395188;395390;395570;396086;396207;396509;415489;416027;416628;417226;417408;417418;418058;418257;418514;418593;418764;420119;421004;421269;421799;422043;422104;422331;422902;423210;423688;424640;424777;424783;425626;430516;100857742;100857997	ENSGALG00000016546;ENSGALG00000017073;ENSGALG00000014280;ENSGALG00000013626;ENSGALG00000017627;ENSGALG00000016042;ENSGALG00000003220;ENSGALG00000014883;ENSGALG00000006037;ENSGALG00000030313;ENSGALG00000008553;ENSGALG00000003922;ENSGALG00000016854;ENSGALG00000031182;ENSGALG00000006631;ENSGALG00000002663;ENSGALG00000003294;ENSGALG00000003520;ENSGALG00000015712;ENSGALG00000027922;ENSGALG00000016676;…
GO:0045321	leukocyte activation	http://amigo.geneontology.org/amigo/term/GO:0045321	234	62	28.7082	2.15966	1.35e-09	1.52e-06	373939;378799;395229;395302;395485;395614;395653;395733;395865;396191;396249;396282;396399;396460;415725;415805;416092;416457;416476;416630;416673;416713;416963;417408;417489;417825;418257;418425;418764;419106;419194;419759;419784;420086;420195;420225;420647;421003;421138;421140;421279;421291;421505;423444;423895;424106;424316;424439;425418;426054;427171;427183;427213;427705;428315;428650;769212;…	ENSGALG00000013481;ENSGALG00000007675;ENSGALG00000034188;ENSGALG00000008795;ENSGALG00000035733;ENSGALG00000014280;ENSGALG00000014821;ENSGALG00000033278;ENSGALG00000014984;ENSGALG00000015396;ENSGALG00000011442;ENSGALG00000006480;ENSGALG00000008666;ENSGALG00000012885;ENSGALG00000043016;ENSGALG00000039102;ENSGALG00000008669;ENSGALG00000006642;ENSGALG00000012484;ENSGALG00000000466;ENSGALG00000004170;…
GO:0001775	cell activation	http://amigo.geneontology.org/amigo/term/GO:0001775	273	68	33.4929	2.03028	3.58e-09	3.35e-06	373939;374128;378799;386579;395229;395302;395485;395614;395653;395733;395865;396191;396249;396282;396399;396460;415725;415805;416092;416457;416476;416630;416673;416713;416963;417408;417430;417489;417825;418257;418425;418764;419106;419194;419759;419784;420086;420195;420225;420647;421003;421138;421140;421279;421291;421505;422199;423444;423895;424106;424316;424439;424971;425418;426054;427171;427183;…	ENSGALG00000013481;ENSGALG00000007675;ENSGALG00000034188;ENSGALG00000008795;ENSGALG00000035733;ENSGALG00000014280;ENSGALG00000014821;ENSGALG00000033278;ENSGALG00000014984;ENSGALG00000015396;ENSGALG00000011442;ENSGALG00000025950;ENSGALG00000006480;ENSGALG00000008666;ENSGALG00000012885;ENSGALG00000043016;ENSGALG00000039102;ENSGALG00000008669;ENSGALG00000006642;ENSGALG00000012484;ENSGALG00000000466;…
GO:0006261	DNA-dependent DNA replication	http://amigo.geneontology.org/amigo/term/GO:0006261	63	26	7.72913	3.3639	5.69e-09	4.02e-06	374139;395188;396086;415489;416027;417226;417408;417418;418058;418257;418593;420119;421004;421269;421799;422043;422104;422331;422902;423210;423688;424640;425626;430516;100857742;100857997	ENSGALG00000017073;ENSGALG00000014280;ENSGALG00000013626;ENSGALG00000017627;ENSGALG00000003220;ENSGALG00000014883;ENSGALG00000006037;ENSGALG00000030313;ENSGALG00000008553;ENSGALG00000031182;ENSGALG00000006631;ENSGALG00000003294;ENSGALG00000003520;ENSGALG00000015712;ENSGALG00000027922;ENSGALG00000016676;ENSGALG00000015513;ENSGALG00000012546;ENSGALG00000010623;ENSGALG00000007843;ENSGALG00000035576;…
GO:0016444	somatic cell DNA recombination	http://amigo.geneontology.org/amigo/term/GO:0016444	33	18	4.04859	4.44599	5.73e-09	4.02e-06	378799;395146;395229;395485;395865;396191;396249;416092;417408;418257;418703;418764;421291;421505;423444;424316;425418;769278	ENSGALG00000014280;ENSGALG00000006480;ENSGALG00000008669;ENSGALG00000012484;ENSGALG00000031960;ENSGALG00000031862;ENSGALG00000007485;ENSGALG00000016854;ENSGALG00000003294;ENSGALG00000008962;ENSGALG00000001093;ENSGALG00000000146;ENSGALG00000008957;ENSGALG00000011418;ENSGALG00000007769;ENSGALG00000016766;ENSGALG00000010748;ENSGALG00000006415
GO:0002562	somatic diversification of immune receptors via germline recombination within a single locus	http://amigo.geneontology.org/amigo/term/GO:0002562	31	17	3.80322	4.4699	1.38e-08	8.59e-06	378799;395146;395229;395485;395865;396191;396249;416092;417408;418257;418764;421291;421505;423444;424316;425418;769278	ENSGALG00000014280;ENSGALG00000006480;ENSGALG00000008669;ENSGALG00000012484;ENSGALG00000031960;ENSGALG00000031862;ENSGALG00000007485;ENSGALG00000016854;ENSGALG00000003294;ENSGALG00000008962;ENSGALG00000001093;ENSGALG00000000146;ENSGALG00000008957;ENSGALG00000011418;ENSGALG00000007769;ENSGALG00000010748;ENSGALG00000006415
GO:0002200	somatic diversification of immune receptors	http://amigo.geneontology.org/amigo/term/GO:0002200	35	18	4.29396	4.19194	1.97e-08	1.11e-05	378799;395146;395229;395485;395865;396191;396249;416092;417408;418257;418703;418764;421291;421505;423444;424316;425418;769278	ENSGALG00000014280;ENSGALG00000006480;ENSGALG00000008669;ENSGALG00000012484;ENSGALG00000031960;ENSGALG00000031862;ENSGALG00000007485;ENSGALG00000016854;ENSGALG00000003294;ENSGALG00000008962;ENSGALG00000001093;ENSGALG00000000146;ENSGALG00000008957;ENSGALG00000011418;ENSGALG00000007769;ENSGALG00000016766;ENSGALG00000010748;ENSGALG00000006415
GO:0030217	T cell differentiation	http://amigo.geneontology.org/amigo/term/GO:0030217	78	28	9.56939	2.926	5.65e-08	2.88e-05	395229;395302;395865;396249;396282;396399;396460;415725;416092;416476;416630;416963;418764;419106;419759;420086;420647;421140;423444;424439;426054;427183;428315;428650;769212;769224;769278;100858263	ENSGALG00000035733;ENSGALG00000014821;ENSGALG00000011442;ENSGALG00000006480;ENSGALG00000012885;ENSGALG00000008669;ENSGALG00000000466;ENSGALG00000031960;ENSGALG00000013372;ENSGALG00000031862;ENSGALG00000038540;ENSGALG00000022750;ENSGALG00000016854;ENSGALG00000001486;ENSGALG00000007158;ENSGALG00000011254;ENSGALG00000004398;ENSGALG00000016881;ENSGALG00000031796;ENSGALG00000011418;ENSGALG00000004587;…
GO:0042113	B cell activation	http://amigo.geneontology.org/amigo/term/GO:0042113	93	31	11.4097	2.717	8.01e-08	3.75e-05	373939;378799;395302;395485;395614;395733;395865;396191;396249;396282;415725;415805;416092;416476;417408;417489;418257;418764;419784;420225;421279;421291;421505;424316;424439;425418;426054;427171;769212;769278;770275	ENSGALG00000013481;ENSGALG00000007675;ENSGALG00000014280;ENSGALG00000012885;ENSGALG00000008669;ENSGALG00000012484;ENSGALG00000033507;ENSGALG00000031960;ENSGALG00000013372;ENSGALG00000039327;ENSGALG00000043302;ENSGALG00000006973;ENSGALG00000007485;ENSGALG00000016854;ENSGALG00000024122;ENSGALG00000003294;ENSGALG00000008962;ENSGALG00000004398;ENSGALG00000000146;ENSGALG00000016881;ENSGALG00000008957;…
GO:0030098	lymphocyte differentiation	http://amigo.geneontology.org/amigo/term/GO:0030098	118	36	14.4768	2.48674	9.61e-08	4.15e-05	378799;395229;395302;395485;395614;395733;395865;396249;396282;396399;396460;415725;415805;416092;416476;416630;416963;418764;419106;419759;420086;420225;420647;421138;421140;423444;424439;426054;427171;427183;428315;428650;769212;769224;769278;100858263	ENSGALG00000013481;ENSGALG00000035733;ENSGALG00000014821;ENSGALG00000011442;ENSGALG00000006480;ENSGALG00000012885;ENSGALG00000039102;ENSGALG00000008669;ENSGALG00000000466;ENSGALG00000033507;ENSGALG00000031960;ENSGALG00000013372;ENSGALG00000031862;ENSGALG00000038540;ENSGALG00000022750;ENSGALG00000006973;ENSGALG00000016854;ENSGALG00000001486;ENSGALG00000008962;ENSGALG00000007158;ENSGALG00000011254;…
GO:0042110	T cell activation	http://amigo.geneontology.org/amigo/term/GO:0042110	140	40	17.1758	2.32885	1.38e-07	5.2e-05	395229;395302;395485;395865;396191;396249;396282;396399;396460;415725;416092;416476;416630;416673;416963;418764;419106;419194;419759;420086;420195;420647;421003;421140;421279;423444;423895;424106;424439;426054;427183;427213;427705;428315;428650;769212;769224;769278;100858263;101748655	ENSGALG00000034188;ENSGALG00000008795;ENSGALG00000035733;ENSGALG00000014821;ENSGALG00000033278;ENSGALG00000014984;ENSGALG00000011442;ENSGALG00000006480;ENSGALG00000008666;ENSGALG00000012885;ENSGALG00000043016;ENSGALG00000008669;ENSGALG00000006642;ENSGALG00000000466;ENSGALG00000004170;ENSGALG00000031960;ENSGALG00000013372;ENSGALG00000031862;ENSGALG00000038540;ENSGALG00000022750;ENSGALG00000007485;…
GO:0048523	negative regulation of cellular process	http://amigo.geneontology.org/amigo/term/GO:0048523	1737	276	213.103	1.29515	1.39e-07	5.2e-05	373887;373914;373922;374078;374093;374100;374105;374116;374120;374126;374128;374139;374147;374234;378795;378799;378901;378922;378926;386579;387330;395128;395146;395156;395179;395188;395214;395229;395234;395302;395330;395335;395351;395357;395390;395399;395485;395518;395570;395584;395598;395646;395670;395678;395680;395701;395715;395730;395742;395864;395865;395992;396023;396029;396030;396095;396142;…	ENSGALG00000015605;ENSGALG00000016431;ENSGALG00000040561;ENSGALG00000016546;ENSGALG00000008382;ENSGALG00000008150;ENSGALG00000034188;ENSGALG00000008795;ENSGALG00000021442;ENSGALG00000042534;ENSGALG00000027641;ENSGALG00000004662;ENSGALG00000021031;ENSGALG00000017073;ENSGALG00000013742;ENSGALG00000008459;ENSGALG00000015314;ENSGALG00000043711;ENSGALG00000014727;ENSGALG00000000843;ENSGALG00000043827;…
GO:0016447	somatic recombination of immunoglobulin gene segments	http://amigo.geneontology.org/amigo/term/GO:0016447	25	14	3.06711	4.56455	1.91e-07	6.7e-05	378799;395146;395485;396191;396249;416092;417408;418257;418764;421291;421505;424316;425418;769278	ENSGALG00000014280;ENSGALG00000008669;ENSGALG00000012484;ENSGALG00000007485;ENSGALG00000016854;ENSGALG00000003294;ENSGALG00000008962;ENSGALG00000001093;ENSGALG00000000146;ENSGALG00000008957;ENSGALG00000011418;ENSGALG00000007769;ENSGALG00000010748;ENSGALG00000006415
GO:0019219	regulation of nucleobase-containing compound metabolic process	http://amigo.geneontology.org/amigo/term/GO:0019219	1428	233	175.194	1.32996	2.45e-07	8.1e-05	373887;373925;374021;374025;374055;374116;374120;374126;374128;374131;374139;374147;374179;378795;378799;378900;378926;386579;387330;395090;395128;395146;395179;395188;395214;395229;395250;395302;395351;395357;395390;395399;395444;395485;395512;395518;395596;395598;395614;395670;395678;395680;395701;395749;395807;395822;395864;395865;396005;396020;396029;396030;396142;396182;396188;396191;396195;…	ENSGALG00000013481;ENSGALG00000012830;ENSGALG00000015605;ENSGALG00000016431;ENSGALG00000003699;ENSGALG00000016546;ENSGALG00000009864;ENSGALG00000039741;ENSGALG00000042534;ENSGALG00000009052;ENSGALG00000033087;ENSGALG00000033631;ENSGALG00000017073;ENSGALG00000023546;ENSGALG00000013742;ENSGALG00000008459;ENSGALG00000015314;ENSGALG00000001583;ENSGALG00000013754;ENSGALG00000000843;ENSGALG00000043827;…
GO:0016445	somatic diversification of immunoglobulins	http://amigo.geneontology.org/amigo/term/GO:0016445	29	15	3.55785	4.21603	2.79e-07	8.71e-05	378799;395146;395485;396191;396249;416092;417408;418257;418703;418764;421291;421505;424316;425418;769278	ENSGALG00000014280;ENSGALG00000008669;ENSGALG00000012484;ENSGALG00000007485;ENSGALG00000016854;ENSGALG00000003294;ENSGALG00000008962;ENSGALG00000001093;ENSGALG00000000146;ENSGALG00000008957;ENSGALG00000011418;ENSGALG00000007769;ENSGALG00000016766;ENSGALG00000010748;ENSGALG00000006415
GO:0002377	immunoglobulin production	http://amigo.geneontology.org/amigo/term/GO:0002377	41	18	5.03007	3.57848	4.26e-07	0.000126	378799;395146;395485;396191;396249;416092;416476;416932;417408;418257;418703;418764;421291;421505;424316;425418;426054;769278	ENSGALG00000014280;ENSGALG00000008669;ENSGALG00000021136;ENSGALG00000012484;ENSGALG00000013372;ENSGALG00000007485;ENSGALG00000016854;ENSGALG00000003294;ENSGALG00000008962;ENSGALG00000004398;ENSGALG00000001093;ENSGALG00000000146;ENSGALG00000008957;ENSGALG00000011418;ENSGALG00000007769;ENSGALG00000016766;ENSGALG00000010748;ENSGALG00000006415
GO:0002312	B cell activation involved in immune response	http://amigo.geneontology.org/amigo/term/GO:0002312	30	15	3.68054	4.07549	4.96e-07	0.000139	378799;395485;396191;396249;415805;417408;418257;418764;420225;421291;421505;424316;425418;769212;769278	ENSGALG00000014280;ENSGALG00000008669;ENSGALG00000012484;ENSGALG00000033507;ENSGALG00000007485;ENSGALG00000016854;ENSGALG00000003294;ENSGALG00000008962;ENSGALG00000000146;ENSGALG00000016881;ENSGALG00000008957;ENSGALG00000011418;ENSGALG00000035094;ENSGALG00000010748;ENSGALG00000006415
GO:0033260	nuclear DNA replication	http://amigo.geneontology.org/amigo/term/GO:0033260	20	12	2.45369	4.89059	5.31e-07	0.000141	374139;396086;417408;418257;418593;420119;421004;422331;422902;423210;423688;430516	ENSGALG00000017073;ENSGALG00000014280;ENSGALG00000013626;ENSGALG00000003220;ENSGALG00000030313;ENSGALG00000008553;ENSGALG00000003294;ENSGALG00000015712;ENSGALG00000007843;ENSGALG00000004037;ENSGALG00000016312;ENSGALG00000043938
GO:0050867	positive regulation of cell activation	http://amigo.geneontology.org/amigo/term/GO:0050867	81	27	9.93745	2.717	5.52e-07	0.000141	373939;378799;386579;395485;396191;396249;396282;396399;396460;415725;416476;416630;416713;417408;419106;419759;420086;421138;421279;421291;423895;424316;426054;427213;428315;769212;101748655	ENSGALG00000008795;ENSGALG00000035733;ENSGALG00000014984;ENSGALG00000011442;ENSGALG00000012885;ENSGALG00000043016;ENSGALG00000039102;ENSGALG00000008669;ENSGALG00000012484;ENSGALG00000000466;ENSGALG00000013372;ENSGALG00000038540;ENSGALG00000039327;ENSGALG00000008627;ENSGALG00000007485;ENSGALG00000003294;ENSGALG00000001486;ENSGALG00000008962;ENSGALG00000007158;ENSGALG00000004398;ENSGALG00000016881;…
GO:0016070	RNA metabolic process	http://amigo.geneontology.org/amigo/term/GO:0016070	1658	262	203.411	1.28803	5.91e-07	0.000144	373887;373925;374021;374025;374055;374116;374120;374126;374128;374131;374139;374147;374179;378795;378900;378926;386579;387330;395090;395128;395146;395172;395179;395214;395229;395250;395302;395351;395357;395390;395399;395444;395485;395512;395518;395596;395614;395670;395678;395680;395701;395749;395822;395864;395865;396005;396020;396029;396030;396142;396182;396195;396207;396226;396235;396249;396263;…	ENSGALG00000013481;ENSGALG00000012830;ENSGALG00000015605;ENSGALG00000016431;ENSGALG00000003699;ENSGALG00000016546;ENSGALG00000009864;ENSGALG00000039741;ENSGALG00000042534;ENSGALG00000009052;ENSGALG00000033087;ENSGALG00000033631;ENSGALG00000017073;ENSGALG00000023546;ENSGALG00000013742;ENSGALG00000008459;ENSGALG00000015314;ENSGALG00000001583;ENSGALG00000043711;ENSGALG00000013754;ENSGALG00000000843;…
GO:0002520	immune system development	http://amigo.geneontology.org/amigo/term/GO:0002520	321	70	39.3817	1.77747	6.25e-07	0.000146	378799;395118;395146;395229;395302;395399;395485;395550;395596;395614;395715;395733;395865;396191;396235;396249;396282;396399;396460;415398;415400;415507;415725;415805;416018;416092;416476;416630;416963;417408;418257;418703;418764;419106;419759;419784;419889;420086;420225;420647;420904;421138;421140;421291;421365;421505;421769;421898;423068;423444;424316;424358;424439;425418;426054;427171;427183;…	ENSGALG00000013481;ENSGALG00000040561;ENSGALG00000007675;ENSGALG00000035733;ENSGALG00000009807;ENSGALG00000014280;ENSGALG00000014821;ENSGALG00000014984;ENSGALG00000001143;ENSGALG00000004150;ENSGALG00000011442;ENSGALG00000006480;ENSGALG00000010005;ENSGALG00000012885;ENSGALG00000039102;ENSGALG00000008669;ENSGALG00000013818;ENSGALG00000012484;ENSGALG00000016329;ENSGALG00000000466;ENSGALG00000015297;…
GO:0044786	cell cycle DNA replication	http://amigo.geneontology.org/amigo/term/GO:0044786	24	13	2.94443	4.41512	8.89e-07	0.0002	374139;395188;396086;417408;418257;418593;420119;421004;422331;422902;423210;423688;430516	ENSGALG00000017073;ENSGALG00000014280;ENSGALG00000013626;ENSGALG00000003220;ENSGALG00000030313;ENSGALG00000008553;ENSGALG00000003294;ENSGALG00000015712;ENSGALG00000007843;ENSGALG00000008585;ENSGALG00000004037;ENSGALG00000016312;ENSGALG00000043938
GO:0046631	alpha-beta T cell activation	http://amigo.geneontology.org/amigo/term/GO:0046631	43	18	5.27543	3.41204	1.01e-06	0.000218	395229;395865;396249;396282;396399;416092;416630;419106;419759;420086;420647;423444;424439;427183;427705;428650;769212;100858263	ENSGALG00000011442;ENSGALG00000006480;ENSGALG00000012885;ENSGALG00000008669;ENSGALG00000006642;ENSGALG00000031960;ENSGALG00000031862;ENSGALG00000038540;ENSGALG00000022750;ENSGALG00000001486;ENSGALG00000007158;ENSGALG00000011254;ENSGALG00000016881;ENSGALG00000004587;ENSGALG00000007769;ENSGALG00000029270;ENSGALG00000016400;ENSGALG00000014824
GO:0002696	positive regulation of leukocyte activation	http://amigo.geneontology.org/amigo/term/GO:0002696	79	26	9.69208	2.6826	1.18e-06	0.000245	373939;378799;395485;396191;396249;396282;396399;396460;415725;416476;416630;416713;417408;419106;419759;420086;421138;421279;421291;423895;424316;426054;427213;428315;769212;101748655	ENSGALG00000008795;ENSGALG00000035733;ENSGALG00000014984;ENSGALG00000011442;ENSGALG00000012885;ENSGALG00000043016;ENSGALG00000039102;ENSGALG00000008669;ENSGALG00000012484;ENSGALG00000000466;ENSGALG00000013372;ENSGALG00000038540;ENSGALG00000039327;ENSGALG00000008627;ENSGALG00000007485;ENSGALG00000003294;ENSGALG00000001486;ENSGALG00000008962;ENSGALG00000007158;ENSGALG00000004398;ENSGALG00000016881;…
GO:0051251	positive regulation of lymphocyte activation	http://amigo.geneontology.org/amigo/term/GO:0051251	70	24	8.58792	2.79462	1.32e-06	0.000265	373939;378799;395485;396191;396249;396282;396399;396460;415725;416476;416630;417408;419106;419759;420086;421138;421279;421291;423895;424316;426054;428315;769212;101748655	ENSGALG00000008795;ENSGALG00000035733;ENSGALG00000011442;ENSGALG00000012885;ENSGALG00000043016;ENSGALG00000039102;ENSGALG00000008669;ENSGALG00000012484;ENSGALG00000000466;ENSGALG00000013372;ENSGALG00000038540;ENSGALG00000039327;ENSGALG00000007485;ENSGALG00000003294;ENSGALG00000001486;ENSGALG00000008962;ENSGALG00000007158;ENSGALG00000004398;ENSGALG00000016881;ENSGALG00000008957;ENSGALG00000003753;…
GO:0031326	regulation of cellular biosynthetic process	http://amigo.geneontology.org/amigo/term/GO:0031326	1452	232	178.138	1.30236	1.53e-06	0.000288	373887;373925;374021;374055;374093;374116;374120;374126;374128;374131;374139;374147;374179;378795;378900;378926;386579;387330;395090;395128;395146;395179;395188;395214;395229;395250;395302;395351;395357;395390;395399;395444;395485;395512;395518;395596;395598;395614;395670;395678;395680;395701;395749;395807;395822;395864;395865;396005;396020;396029;396030;396142;396182;396188;396207;396226;396235;…	ENSGALG00000013481;ENSGALG00000012830;ENSGALG00000015605;ENSGALG00000016431;ENSGALG00000003699;ENSGALG00000016546;ENSGALG00000009864;ENSGALG00000039741;ENSGALG00000042534;ENSGALG00000009052;ENSGALG00000035733;ENSGALG00000033087;ENSGALG00000033631;ENSGALG00000017073;ENSGALG00000023546;ENSGALG00000013742;ENSGALG00000008459;ENSGALG00000015314;ENSGALG00000001583;ENSGALG00000043711;ENSGALG00000013754;…
GO:0046632	alpha-beta T cell differentiation	http://amigo.geneontology.org/amigo/term/GO:0046632	36	16	4.41664	3.62266	1.54e-06	0.000288	395229;395865;396282;396399;416092;416630;419106;419759;420086;420647;423444;424439;427183;428650;769212;100858263	ENSGALG00000011442;ENSGALG00000006480;ENSGALG00000012885;ENSGALG00000031960;ENSGALG00000031862;ENSGALG00000038540;ENSGALG00000022750;ENSGALG00000001486;ENSGALG00000007158;ENSGALG00000011254;ENSGALG00000016881;ENSGALG00000004587;ENSGALG00000007769;ENSGALG00000029270;ENSGALG00000016400;ENSGALG00000014824
GO:2000112	regulation of cellular macromolecule biosynthetic process	http://amigo.geneontology.org/amigo/term/GO:2000112	1367	220	167.71	1.31179	1.87e-06	0.000336	373887;373925;374021;374055;374116;374120;374126;374128;374131;374139;374147;374179;378795;378900;378926;386579;387330;395090;395128;395146;395179;395188;395214;395229;395250;395302;395351;395357;395390;395399;395444;395485;395512;395518;395596;395598;395614;395670;395678;395680;395701;395749;395822;395864;395865;396005;396020;396029;396030;396142;396182;396188;396207;396226;396235;396249;396282;…	ENSGALG00000013481;ENSGALG00000012830;ENSGALG00000015605;ENSGALG00000016431;ENSGALG00000003699;ENSGALG00000016546;ENSGALG00000009864;ENSGALG00000039741;ENSGALG00000042534;ENSGALG00000009052;ENSGALG00000035733;ENSGALG00000033087;ENSGALG00000033631;ENSGALG00000017073;ENSGALG00000023546;ENSGALG00000013742;ENSGALG00000008459;ENSGALG00000015314;ENSGALG00000001583;ENSGALG00000043711;ENSGALG00000013754;…
GO:0006310	DNA recombination	http://amigo.geneontology.org/amigo/term/GO:0006310	132	36	16.1944	2.223	1.99e-06	0.000336	374139;378799;395146;395188;395229;395485;395570;395865;396086;396191;396249;416092;416628;417408;417948;418257;418628;418703;418764;419042;421291;421505;421799;422104;422522;423210;423276;423444;423842;424316;425418;430516;769278;100857742;100857997;100858354	ENSGALG00000017073;ENSGALG00000014280;ENSGALG00000006480;ENSGALG00000008669;ENSGALG00000012484;ENSGALG00000031960;ENSGALG00000017290;ENSGALG00000031862;ENSGALG00000014883;ENSGALG00000030313;ENSGALG00000008553;ENSGALG00000007485;ENSGALG00000003922;ENSGALG00000016854;ENSGALG00000031182;ENSGALG00000007572;ENSGALG00000003294;ENSGALG00000008962;ENSGALG00000001093;ENSGALG00000000146;ENSGALG00000008957;…
GO:0010556	regulation of macromolecule biosynthetic process	http://amigo.geneontology.org/amigo/term/GO:0010556	1406	225	172.494	1.30439	2.11e-06	0.000336	373887;373925;374021;374055;374116;374120;374126;374128;374131;374139;374147;374179;378795;378900;378926;386579;387330;395090;395128;395146;395179;395188;395214;395229;395250;395302;395351;395357;395390;395399;395444;395485;395512;395518;395596;395598;395614;395670;395678;395680;395701;395749;395822;395864;395865;396005;396020;396029;396030;396142;396182;396188;396207;396226;396235;396249;396263;…	ENSGALG00000013481;ENSGALG00000012830;ENSGALG00000015605;ENSGALG00000016431;ENSGALG00000003699;ENSGALG00000016546;ENSGALG00000009864;ENSGALG00000039741;ENSGALG00000042534;ENSGALG00000009052;ENSGALG00000035733;ENSGALG00000033087;ENSGALG00000033631;ENSGALG00000017073;ENSGALG00000023546;ENSGALG00000013742;ENSGALG00000008459;ENSGALG00000015314;ENSGALG00000001583;ENSGALG00000043711;ENSGALG00000013754;…
GO:0002204	somatic recombination of immunoglobulin genes involved in immune response	http://amigo.geneontology.org/amigo/term/GO:0002204	22	12	2.69906	4.44599	2.15e-06	0.000336	378799;395485;396191;396249;417408;418257;418764;421291;421505;424316;425418;769278	ENSGALG00000014280;ENSGALG00000008669;ENSGALG00000012484;ENSGALG00000007485;ENSGALG00000016854;ENSGALG00000003294;ENSGALG00000008962;ENSGALG00000000146;ENSGALG00000008957;ENSGALG00000011418;ENSGALG00000010748;ENSGALG00000006415
GO:0002208	somatic diversification of immunoglobulins involved in immune response	http://amigo.geneontology.org/amigo/term/GO:0002208	22	12	2.69906	4.44599	2.15e-06	0.000336	378799;395485;396191;396249;417408;418257;418764;421291;421505;424316;425418;769278	ENSGALG00000014280;ENSGALG00000008669;ENSGALG00000012484;ENSGALG00000007485;ENSGALG00000016854;ENSGALG00000003294;ENSGALG00000008962;ENSGALG00000000146;ENSGALG00000008957;ENSGALG00000011418;ENSGALG00000010748;ENSGALG00000006415
GO:0045190	isotype switching	http://amigo.geneontology.org/amigo/term/GO:0045190	22	12	2.69906	4.44599	2.15e-06	0.000336	378799;395485;396191;396249;417408;418257;418764;421291;421505;424316;425418;769278	ENSGALG00000014280;ENSGALG00000008669;ENSGALG00000012484;ENSGALG00000007485;ENSGALG00000016854;ENSGALG00000003294;ENSGALG00000008962;ENSGALG00000000146;ENSGALG00000008957;ENSGALG00000011418;ENSGALG00000010748;ENSGALG00000006415
GO:0002285	lymphocyte activation involved in immune response	http://amigo.geneontology.org/amigo/term/GO:0002285	58	21	7.1157	2.95122	2.22e-06	0.000336	378799;395485;395865;396191;396249;415805;416092;417408;418257;418764;419106;420225;421291;421505;424316;424439;425418;427183;427213;769212;769278	ENSGALG00000014280;ENSGALG00000014984;ENSGALG00000008669;ENSGALG00000012484;ENSGALG00000033507;ENSGALG00000031960;ENSGALG00000007485;ENSGALG00000016854;ENSGALG00000003294;ENSGALG00000008962;ENSGALG00000000146;ENSGALG00000016881;ENSGALG00000008957;ENSGALG00000011418;ENSGALG00000004587;ENSGALG00000035094;ENSGALG00000007769;ENSGALG00000010748;ENSGALG00000029270;ENSGALG00000006415;ENSGALG00000014824
GO:0048519	negative regulation of biological process	http://amigo.geneontology.org/amigo/term/GO:0048519	1903	291	233.469	1.24642	2.3e-06	0.00034	373887;373914;373922;374078;374093;374100;374105;374116;374120;374126;374128;374139;374147;374234;378795;378799;378901;378922;378926;386579;387330;395085;395128;395146;395156;395179;395188;395214;395229;395234;395302;395330;395335;395351;395357;395390;395399;395485;395518;395570;395584;395598;395646;395670;395678;395680;395701;395715;395730;395742;395864;395865;395992;396023;396029;396030;396095;…	ENSGALG00000015605;ENSGALG00000016431;ENSGALG00000040561;ENSGALG00000016546;ENSGALG00000008382;ENSGALG00000008150;ENSGALG00000034188;ENSGALG00000008795;ENSGALG00000021442;ENSGALG00000042534;ENSGALG00000027641;ENSGALG00000004662;ENSGALG00000021031;ENSGALG00000017073;ENSGALG00000013742;ENSGALG00000008459;ENSGALG00000015314;ENSGALG00000043711;ENSGALG00000014727;ENSGALG00000000843;ENSGALG00000043827;…
GO:0048522	positive regulation of cellular process	http://amigo.geneontology.org/amigo/term/GO:0048522	1944	296	238.499	1.2411	2.65e-06	0.000381	373887;373922;373925;373939;374021;374025;374047;374055;374098;374100;374117;374120;374128;374139;374147;374179;374268;378795;378799;378900;378926;386579;387330;395081;395090;395146;395179;395250;395302;395330;395351;395399;395444;395459;395485;395489;395512;395515;395518;395570;395584;395596;395614;395653;395654;395670;395678;395680;395701;395733;395742;395749;395807;395822;395865;395983;396020;…	ENSGALG00000013481;ENSGALG00000012830;ENSGALG00000016431;ENSGALG00000003699;ENSGALG00000007675;ENSGALG00000003818;ENSGALG00000009864;ENSGALG00000007346;ENSGALG00000008150;ENSGALG00000008795;ENSGALG00000039741;ENSGALG00000021442;ENSGALG00000042534;ENSGALG00000035733;ENSGALG00000004662;ENSGALG00000021031;ENSGALG00000033087;ENSGALG00000017073;ENSGALG00000013742;ENSGALG00000008459;ENSGALG00000002709;…
GO:0050865	regulation of cell activation	http://amigo.geneontology.org/amigo/term/GO:0050865	150	39	18.4027	2.11926	2.75e-06	0.000385	373939;374128;378799;386579;395485;395614;396191;396249;396282;396399;396460;415725;416457;416476;416630;416713;417408;417430;418425;419106;419759;420086;420195;421003;421138;421279;421291;423895;424106;424316;424439;425418;426054;427213;427705;428315;769212;770275;101748655	ENSGALG00000013481;ENSGALG00000034188;ENSGALG00000008795;ENSGALG00000035733;ENSGALG00000014984;ENSGALG00000015396;ENSGALG00000011442;ENSGALG00000025950;ENSGALG00000008666;ENSGALG00000012885;ENSGALG00000043016;ENSGALG00000039102;ENSGALG00000008669;ENSGALG00000006642;ENSGALG00000012484;ENSGALG00000000466;ENSGALG00000013372;ENSGALG00000038540;ENSGALG00000039327;ENSGALG00000008627;ENSGALG00000007485;…
GO:0009889	regulation of biosynthetic process	http://amigo.geneontology.org/amigo/term/GO:0009889	1471	233	180.469	1.29108	2.9e-06	0.000397	373887;373925;374021;374055;374093;374116;374120;374126;374128;374131;374139;374147;374179;378795;378900;378926;386579;387330;395090;395128;395146;395179;395188;395214;395229;395250;395302;395351;395357;395390;395399;395444;395485;395512;395518;395596;395598;395614;395670;395678;395680;395701;395749;395807;395822;395864;395865;396005;396020;396029;396030;396142;396182;396188;396207;396226;396235;…	ENSGALG00000013481;ENSGALG00000012830;ENSGALG00000015605;ENSGALG00000016431;ENSGALG00000003699;ENSGALG00000016546;ENSGALG00000009864;ENSGALG00000039741;ENSGALG00000042534;ENSGALG00000009052;ENSGALG00000035733;ENSGALG00000033087;ENSGALG00000033631;ENSGALG00000017073;ENSGALG00000023546;ENSGALG00000013742;ENSGALG00000008459;ENSGALG00000015314;ENSGALG00000001583;ENSGALG00000043711;ENSGALG00000013754;…
GO:0051252	regulation of RNA metabolic process	http://amigo.geneontology.org/amigo/term/GO:0051252	1326	213	162.68	1.30932	3.37e-06	0.000451	373887;373925;374021;374025;374055;374116;374120;374126;374128;374131;374139;374147;374179;378795;378900;378926;386579;387330;395090;395128;395146;395179;395214;395229;395250;395302;395351;395357;395390;395399;395444;395485;395512;395518;395596;395614;395670;395678;395680;395701;395749;395822;395864;395865;396005;396020;396029;396030;396142;396182;396195;396207;396226;396235;396249;396263;396331;…	ENSGALG00000013481;ENSGALG00000012830;ENSGALG00000015605;ENSGALG00000016431;ENSGALG00000003699;ENSGALG00000016546;ENSGALG00000009864;ENSGALG00000039741;ENSGALG00000042534;ENSGALG00000009052;ENSGALG00000033087;ENSGALG00000033631;ENSGALG00000017073;ENSGALG00000023546;ENSGALG00000013742;ENSGALG00000008459;ENSGALG00000015314;ENSGALG00000001583;ENSGALG00000013754;ENSGALG00000000843;ENSGALG00000043827;…
GO:0006974	cellular response to DNA damage stimulus	http://amigo.geneontology.org/amigo/term/GO:0006974	317	67	38.891	1.72276	3.51e-06	0.000458	373939;374139;378795;378799;395188;395193;395445;395570;395598;396086;396282;396341;396509;408037;415507;415607;416595;416628;416648;417226;417408;417418;418514;418593;418628;418703;418764;418910;419042;420078;420119;420362;420828;420846;421202;421269;421271;421291;421374;421505;421769;421799;422104;422331;422522;423032;423210;423276;423688;423785;423842;423902;424316;424743;424777;424783;427171;…	ENSGALG00000021031;ENSGALG00000017073;ENSGALG00000000843;ENSGALG00000007555;ENSGALG00000006254;ENSGALG00000012885;ENSGALG00000005772;ENSGALG00000016042;ENSGALG00000012484;ENSGALG00000015297;ENSGALG00000017290;ENSGALG00000003220;ENSGALG00000006949;ENSGALG00000014883;ENSGALG00000039327;ENSGALG00000030313;ENSGALG00000030022;ENSGALG00000008938;ENSGALG00000008553;ENSGALG00000003922;ENSGALG00000016854;…
GO:0010468	regulation of gene expression	http://amigo.geneontology.org/amigo/term/GO:0010468	1541	241	189.057	1.27475	5.03e-06	0.000641	373887;373925;374021;374025;374055;374116;374120;374126;374128;374131;374139;374147;374179;378795;378900;378926;386579;387330;395090;395128;395146;395179;395214;395229;395250;395302;395351;395357;395390;395399;395444;395485;395512;395518;395584;395596;395614;395670;395678;395680;395701;395749;395822;395864;395865;395983;396005;396020;396029;396030;396142;396157;396182;396195;396207;396226;396235;…	ENSGALG00000013481;ENSGALG00000012830;ENSGALG00000015605;ENSGALG00000016431;ENSGALG00000003699;ENSGALG00000016546;ENSGALG00000009864;ENSGALG00000039741;ENSGALG00000042534;ENSGALG00000009052;ENSGALG00000033087;ENSGALG00000033631;ENSGALG00000017073;ENSGALG00000023546;ENSGALG00000013742;ENSGALG00000008459;ENSGALG00000015314;ENSGALG00000001583;ENSGALG00000043711;ENSGALG00000013754;ENSGALG00000000843;…
GO:0002381	immunoglobulin production involved in immunoglobulin mediated immune response	http://amigo.geneontology.org/amigo/term/GO:0002381	24	12	2.94443	4.07549	7.12e-06	0.000888	378799;395485;396191;396249;417408;418257;418764;421291;421505;424316;425418;769278	ENSGALG00000014280;ENSGALG00000008669;ENSGALG00000012484;ENSGALG00000007485;ENSGALG00000016854;ENSGALG00000003294;ENSGALG00000008962;ENSGALG00000000146;ENSGALG00000008957;ENSGALG00000011418;ENSGALG00000010748;ENSGALG00000006415
GO:0002440	production of molecular mediator of immune response	http://amigo.geneontology.org/amigo/term/GO:0002440	67	22	8.21986	2.67644	8.14e-06	0.000994	378799;395146;395485;396191;396249;396399;416092;416476;416932;417408;418257;418703;418764;419106;421291;421505;424316;425418;426054;427213;428650;769278	ENSGALG00000014280;ENSGALG00000014984;ENSGALG00000011442;ENSGALG00000008669;ENSGALG00000021136;ENSGALG00000012484;ENSGALG00000013372;ENSGALG00000007485;ENSGALG00000016854;ENSGALG00000003294;ENSGALG00000008962;ENSGALG00000004398;ENSGALG00000001093;ENSGALG00000000146;ENSGALG00000008957;ENSGALG00000011418;ENSGALG00000007769;ENSGALG00000016766;ENSGALG00000010748;ENSGALG00000029270;ENSGALG00000006415;…
GO:0002694	regulation of leukocyte activation	http://amigo.geneontology.org/amigo/term/GO:0002694	140	36	17.1758	2.09597	8.68e-06	0.00103683	373939;378799;395485;395614;396191;396249;396282;396399;396460;415725;416457;416476;416630;416713;417408;418425;419106;419759;420086;420195;421003;421138;421279;421291;423895;424106;424316;424439;425418;426054;427213;427705;428315;769212;770275;101748655	ENSGALG00000013481;ENSGALG00000034188;ENSGALG00000008795;ENSGALG00000035733;ENSGALG00000014984;ENSGALG00000015396;ENSGALG00000011442;ENSGALG00000008666;ENSGALG00000012885;ENSGALG00000043016;ENSGALG00000039102;ENSGALG00000008669;ENSGALG00000006642;ENSGALG00000012484;ENSGALG00000000466;ENSGALG00000013372;ENSGALG00000038540;ENSGALG00000039327;ENSGALG00000008627;ENSGALG00000007485;ENSGALG00000024122;…
GO:0034645	cellular macromolecule biosynthetic process	http://amigo.geneontology.org/amigo/term/GO:0034645	1767	269	216.784	1.24087	1.05e-05	0.001232	373887;373925;374021;374055;374116;374120;374126;374128;374131;374139;374147;374179;378795;378900;378926;386579;387330;395073;395090;395128;395146;395150;395179;395188;395214;395229;395250;395302;395351;395357;395390;395399;395444;395485;395512;395518;395570;395596;395598;395614;395670;395678;395680;395701;395719;395749;395822;395864;395865;396005;396018;396020;396029;396030;396086;396142;396169;…	ENSGALG00000013481;ENSGALG00000012830;ENSGALG00000015605;ENSGALG00000016431;ENSGALG00000003699;ENSGALG00000016546;ENSGALG00000009864;ENSGALG00000039741;ENSGALG00000042534;ENSGALG00000009052;ENSGALG00000035733;ENSGALG00000033087;ENSGALG00000033631;ENSGALG00000017073;ENSGALG00000023546;ENSGALG00000013742;ENSGALG00000008459;ENSGALG00000015314;ENSGALG00000001583;ENSGALG00000043711;ENSGALG00000013754;…
GO:0009059	macromolecule biosynthetic process	http://amigo.geneontology.org/amigo/term/GO:0009059	1807	274	221.691	1.23595	1.16e-05	0.00132388	373887;373925;374021;374055;374116;374120;374126;374128;374131;374139;374147;374179;378795;378900;378926;386579;387330;395073;395090;395128;395146;395150;395179;395188;395214;395229;395250;395302;395351;395357;395390;395399;395444;395485;395512;395518;395570;395596;395598;395614;395670;395678;395680;395701;395719;395749;395822;395864;395865;396005;396018;396020;396029;396030;396086;396142;396169;…	ENSGALG00000013481;ENSGALG00000012830;ENSGALG00000015605;ENSGALG00000016431;ENSGALG00000003699;ENSGALG00000016546;ENSGALG00000009864;ENSGALG00000039741;ENSGALG00000042534;ENSGALG00000009052;ENSGALG00000035733;ENSGALG00000033087;ENSGALG00000033631;ENSGALG00000017073;ENSGALG00000023546;ENSGALG00000013742;ENSGALG00000008459;ENSGALG00000015314;ENSGALG00000001583;ENSGALG00000043711;ENSGALG00000013754;…
GO:0051249	regulation of lymphocyte activation	http://amigo.geneontology.org/amigo/term/GO:0051249	120	32	14.7221	2.1736	1.22e-05	0.00137175	373939;378799;395485;395614;396191;396249;396282;396399;396460;415725;416476;416630;417408;419106;419759;420086;420195;421003;421138;421279;421291;423895;424106;424316;424439;425418;426054;427705;428315;769212;770275;101748655	ENSGALG00000013481;ENSGALG00000034188;ENSGALG00000008795;ENSGALG00000035733;ENSGALG00000011442;ENSGALG00000008666;ENSGALG00000012885;ENSGALG00000043016;ENSGALG00000039102;ENSGALG00000008669;ENSGALG00000006642;ENSGALG00000012484;ENSGALG00000000466;ENSGALG00000013372;ENSGALG00000038540;ENSGALG00000039327;ENSGALG00000007485;ENSGALG00000024122;ENSGALG00000003294;ENSGALG00000001486;ENSGALG00000008962;…
GO:0002521	leukocyte differentiation	http://amigo.geneontology.org/amigo/term/GO:0002521	172	41	21.1017	1.94297	1.57e-05	0.00172923	378799;395229;395302;395399;395485;395614;395733;395865;396249;396282;396399;396460;415725;415805;416018;416092;416476;416630;416963;418764;419106;419759;419889;420086;420225;420647;421138;421140;423444;424439;426054;427171;427183;427213;428315;428650;769212;769224;769278;100499189;100858263	ENSGALG00000013481;ENSGALG00000035733;ENSGALG00000014821;ENSGALG00000014984;ENSGALG00000011442;ENSGALG00000006480;ENSGALG00000012885;ENSGALG00000039102;ENSGALG00000008669;ENSGALG00000013818;ENSGALG00000000466;ENSGALG00000033507;ENSGALG00000031960;ENSGALG00000013372;ENSGALG00000031862;ENSGALG00000038540;ENSGALG00000022750;ENSGALG00000006973;ENSGALG00000016854;ENSGALG00000001486;ENSGALG00000008962;…
GO:0002460	adaptive immune response based on somatic recombination of immune receptors built from immunoglobulin superfamily domains	http://amigo.geneontology.org/amigo/term/GO:0002460	60	20	7.36107	2.717	1.63e-05	0.00175454	378799;395485;395653;395865;396191;396249;417408;418257;418764;419106;421291;421505;424316;424439;424762;425418;426054;426930;428650;769278	ENSGALG00000014280;ENSGALG00000002263;ENSGALG00000008669;ENSGALG00000012484;ENSGALG00000031960;ENSGALG00000013372;ENSGALG00000007485;ENSGALG00000016854;ENSGALG00000003294;ENSGALG00000008962;ENSGALG00000000146;ENSGALG00000006098;ENSGALG00000008957;ENSGALG00000011418;ENSGALG00000004587;ENSGALG00000034374;ENSGALG00000010748;ENSGALG00000029270;ENSGALG00000006415;ENSGALG00000016400
GO:0048872	homeostasis of number of cells	http://amigo.geneontology.org/amigo/term/GO:0048872	107	29	13.1272	2.20915	2.23e-05	0.00232217	395118;395302;395399;395596;395715;396235;396282;415400;415725;416018;416476;418596;419106;420033;421365;421769;423068;423508;423895;424439;424743;426054;427468;428158;428315;428731;769212;770275;100858913	ENSGALG00000008795;ENSGALG00000035733;ENSGALG00000009807;ENSGALG00000001143;ENSGALG00000010005;ENSGALG00000012885;ENSGALG00000013818;ENSGALG00000015297;ENSGALG00000013372;ENSGALG00000009758;ENSGALG00000024122;ENSGALG00000012618;ENSGALG00000004398;ENSGALG00000016881;ENSGALG00000005909;ENSGALG00000031796;ENSGALG00000004587;ENSGALG00000011797;ENSGALG00000003753;ENSGALG00000006612;ENSGALG00000006074;…
GO:0007159	leukocyte cell-cell adhesion	http://amigo.geneontology.org/amigo/term/GO:0007159	86	25	10.5509	2.36947	2.23e-05	0.00232217	374120;395485;395701;396191;396235;396249;396331;396399;396460;415725;416476;416630;419106;419759;420086;420195;421003;421279;423895;424439;426054;427260;427705;428315;101748655	ENSGALG00000034188;ENSGALG00000008795;ENSGALG00000035733;ENSGALG00000013742;ENSGALG00000001143;ENSGALG00000011442;ENSGALG00000015166;ENSGALG00000010697;ENSGALG00000043016;ENSGALG00000008669;ENSGALG00000006642;ENSGALG00000000466;ENSGALG00000013372;ENSGALG00000038540;ENSGALG00000007485;ENSGALG00000001486;ENSGALG00000007158;ENSGALG00000004398;ENSGALG00000004587;ENSGALG00000003753;ENSGALG00000013624;…
GO:0002250	adaptive immune response	http://amigo.geneontology.org/amigo/term/GO:0002250	82	24	10.0601	2.38565	2.87e-05	0.00292761	374117;378799;395485;395653;395865;396191;396249;396396;417408;417489;418257;418764;419106;421291;421505;424316;424439;424762;425418;426054;426930;428650;769212;769278	ENSGALG00000014280;ENSGALG00000002263;ENSGALG00000008669;ENSGALG00000012484;ENSGALG00000031960;ENSGALG00000013372;ENSGALG00000043302;ENSGALG00000011551;ENSGALG00000007485;ENSGALG00000016854;ENSGALG00000003294;ENSGALG00000008962;ENSGALG00000031270;ENSGALG00000000146;ENSGALG00000006098;ENSGALG00000016881;ENSGALG00000008957;ENSGALG00000011418;ENSGALG00000004587;ENSGALG00000034374;ENSGALG00000010748;…
GO:0006355	regulation of transcription, DNA-templated	http://amigo.geneontology.org/amigo/term/GO:0006355	1206	191	147.958	1.29091	3.27e-05	0.00327619	373887;373925;374021;374055;374116;374120;374126;374128;374131;374139;374147;374179;378795;378900;378926;386579;387330;395090;395128;395146;395179;395214;395229;395250;395302;395351;395357;395390;395399;395485;395512;395518;395596;395614;395670;395678;395680;395701;395749;395822;395864;395865;396005;396020;396029;396030;396142;396182;396207;396226;396235;396249;396331;396341;404533;415331;415574;…	ENSGALG00000013481;ENSGALG00000012830;ENSGALG00000015605;ENSGALG00000016431;ENSGALG00000003699;ENSGALG00000016546;ENSGALG00000009864;ENSGALG00000039741;ENSGALG00000042534;ENSGALG00000009052;ENSGALG00000033087;ENSGALG00000033631;ENSGALG00000017073;ENSGALG00000023546;ENSGALG00000013742;ENSGALG00000008459;ENSGALG00000015314;ENSGALG00000001583;ENSGALG00000013754;ENSGALG00000000843;ENSGALG00000043827;…
GO:0045935	positive regulation of nucleobase-containing compound metabolic process	http://amigo.geneontology.org/amigo/term/GO:0045935	769	130	94.3444	1.37793	4.06e-05	0.0039379	373887;373925;374021;374025;374120;374128;374139;374147;374179;378795;378799;378900;386579;387330;395146;395250;395302;395351;395399;395444;395512;395518;395596;395614;395670;395678;395680;395749;395807;395865;396020;396030;396142;396188;396191;396207;396226;396235;396249;396263;415331;415711;415738;416018;416092;416206;416457;416633;416955;416963;417117;417226;417395;417408;417825;417919;417948;…	ENSGALG00000013481;ENSGALG00000012830;ENSGALG00000016431;ENSGALG00000003699;ENSGALG00000042534;ENSGALG00000033087;ENSGALG00000017073;ENSGALG00000008459;ENSGALG00000015314;ENSGALG00000000843;ENSGALG00000014280;ENSGALG00000003059;ENSGALG00000003891;ENSGALG00000014984;ENSGALG00000001143;ENSGALG00000009352;ENSGALG00000010005;ENSGALG00000006254;ENSGALG00000034007;ENSGALG00000006743;ENSGALG00000008669;…
GO:0048731	system development	http://amigo.geneontology.org/amigo/term/GO:0048731	1614	245	198.013	1.23729	4.07e-05	0.0039379	373887;373894;373918;373922;373981;374022;374025;374098;374100;374126;374128;374131;374139;374147;378799;378926;387330;395073;395085;395117;395118;395128;395146;395156;395179;395214;395229;395302;395324;395351;395357;395399;395459;395485;395489;395515;395522;395550;395584;395596;395614;395650;395653;395654;395670;395678;395680;395715;395733;395742;395749;395822;395864;395865;395983;395994;396010;…	ENSGALG00000013481;ENSGALG00000016431;ENSGALG00000040561;ENSGALG00000007675;ENSGALG00000003818;ENSGALG00000007346;ENSGALG00000027788;ENSGALG00000008150;ENSGALG00000042534;ENSGALG00000035733;ENSGALG00000004662;ENSGALG00000021031;ENSGALG00000012357;ENSGALG00000017073;ENSGALG00000009807;ENSGALG00000008459;ENSGALG00000009173;ENSGALG00000001475;ENSGALG00000043827;ENSGALG00000016906;ENSGALG00000014280;…
GO:0048856	anatomical structure development	http://amigo.geneontology.org/amigo/term/GO:0048856	1951	289	239.358	1.2074	4.23e-05	0.00396326	373887;373894;373918;373922;373981;374021;374022;374025;374098;374100;374120;374126;374128;374131;374139;374147;378799;378926;387330;395073;395085;395117;395118;395119;395128;395146;395150;395156;395179;395214;395229;395234;395250;395302;395324;395351;395357;395399;395459;395485;395489;395512;395515;395522;395550;395584;395596;395614;395650;395653;395654;395670;395678;395680;395701;395715;395733;…	ENSGALG00000013481;ENSGALG00000016431;ENSGALG00000040561;ENSGALG00000003699;ENSGALG00000007675;ENSGALG00000003818;ENSGALG00000007346;ENSGALG00000027788;ENSGALG00000008150;ENSGALG00000021442;ENSGALG00000042534;ENSGALG00000035733;ENSGALG00000004662;ENSGALG00000021031;ENSGALG00000012357;ENSGALG00000033631;ENSGALG00000017073;ENSGALG00000009807;ENSGALG00000013742;ENSGALG00000008459;ENSGALG00000009173;…
GO:0002429	immune response-activating cell surface receptor signaling pathway	http://amigo.geneontology.org/amigo/term/GO:0002429	54	18	6.62496	2.717	4.29e-05	0.00396326	373939;395330;395701;396249;396282;396396;396460;415725;415805;416476;418535;419106;420086;424439;424762;428315;769224;769469	ENSGALG00000035733;ENSGALG00000013742;ENSGALG00000014727;ENSGALG00000014821;ENSGALG00000002263;ENSGALG00000012885;ENSGALG00000008669;ENSGALG00000016173;ENSGALG00000000466;ENSGALG00000033507;ENSGALG00000039327;ENSGALG00000001486;ENSGALG00000006382;ENSGALG00000031270;ENSGALG00000004398;ENSGALG00000004587;ENSGALG00000003753;ENSGALG00000029270
GO:0030097	hemopoiesis	http://amigo.geneontology.org/amigo/term/GO:0030097	277	57	33.9836	1.67728	4.31e-05	0.00396326	378799;395118;395229;395302;395399;395485;395550;395596;395614;395715;395733;395865;396235;396249;396282;396399;396460;415398;415507;415725;415805;416018;416092;416476;416630;416963;418764;419106;419759;419889;420086;420225;420647;421138;421140;421365;421769;421898;423068;423444;424439;426054;427171;427183;427213;428158;428315;428650;429088;769212;769224;769278;770275;100499189;100858263;10085891…	ENSGALG00000013481;ENSGALG00000040561;ENSGALG00000035733;ENSGALG00000009807;ENSGALG00000014821;ENSGALG00000014984;ENSGALG00000001143;ENSGALG00000004150;ENSGALG00000011442;ENSGALG00000006480;ENSGALG00000010005;ENSGALG00000012885;ENSGALG00000039102;ENSGALG00000008669;ENSGALG00000013818;ENSGALG00000016329;ENSGALG00000000466;ENSGALG00000015297;ENSGALG00000033507;ENSGALG00000031960;ENSGALG00000013372;…
GO:0050851	antigen receptor-mediated signaling pathway	http://amigo.geneontology.org/amigo/term/GO:0050851	50	17	6.13423	2.77134	5.24e-05	0.00474406	373939;395330;395701;396249;396282;396460;415725;415805;416476;418535;419106;420086;424439;424762;428315;769224;769469	ENSGALG00000035733;ENSGALG00000013742;ENSGALG00000014727;ENSGALG00000014821;ENSGALG00000002263;ENSGALG00000012885;ENSGALG00000008669;ENSGALG00000016173;ENSGALG00000000466;ENSGALG00000033507;ENSGALG00000039327;ENSGALG00000001486;ENSGALG00000006382;ENSGALG00000004398;ENSGALG00000004587;ENSGALG00000003753;ENSGALG00000029270
GO:0007275	multicellular organism development	http://amigo.geneontology.org/amigo/term/GO:0007275	1757	263	215.557	1.2201	5.35e-05	0.00476381	373887;373894;373918;373922;373981;374021;374022;374025;374098;374100;374120;374126;374128;374131;374139;374147;378799;378926;387330;395073;395085;395117;395118;395119;395128;395146;395150;395156;395179;395214;395229;395234;395302;395324;395351;395357;395399;395459;395485;395489;395512;395515;395522;395550;395584;395596;395614;395650;395653;395654;395670;395678;395680;395715;395733;395742;395749;…	ENSGALG00000013481;ENSGALG00000016431;ENSGALG00000040561;ENSGALG00000003699;ENSGALG00000007675;ENSGALG00000003818;ENSGALG00000007346;ENSGALG00000027788;ENSGALG00000008150;ENSGALG00000042534;ENSGALG00000035733;ENSGALG00000004662;ENSGALG00000021031;ENSGALG00000012357;ENSGALG00000017073;ENSGALG00000009807;ENSGALG00000008459;ENSGALG00000009173;ENSGALG00000001475;ENSGALG00000043827;ENSGALG00000016906;…
GO:1903506	regulation of nucleic acid-templated transcription	http://amigo.geneontology.org/amigo/term/GO:1903506	1231	193	151.025	1.27794	5.52e-05	0.00484347	373887;373925;374021;374055;374116;374120;374126;374128;374131;374139;374147;374179;378795;378900;378926;386579;387330;395090;395128;395146;395179;395214;395229;395250;395302;395351;395357;395390;395399;395485;395512;395518;395596;395614;395670;395678;395680;395701;395749;395822;395864;395865;396005;396020;396029;396030;396142;396182;396207;396226;396235;396249;396263;396331;396341;404533;415331;…	ENSGALG00000013481;ENSGALG00000012830;ENSGALG00000015605;ENSGALG00000016431;ENSGALG00000003699;ENSGALG00000016546;ENSGALG00000009864;ENSGALG00000039741;ENSGALG00000042534;ENSGALG00000009052;ENSGALG00000033087;ENSGALG00000033631;ENSGALG00000017073;ENSGALG00000023546;ENSGALG00000013742;ENSGALG00000008459;ENSGALG00000015314;ENSGALG00000001583;ENSGALG00000013754;ENSGALG00000000843;ENSGALG00000043827;…
GO:0002768	immune response-regulating cell surface receptor signaling pathway	http://amigo.geneontology.org/amigo/term/GO:0002768	55	18	6.74765	2.6676	5.66e-05	0.00488488	373939;395330;395701;396249;396282;396396;396460;415725;415805;416476;418535;419106;420086;424439;424762;428315;769224;769469	ENSGALG00000035733;ENSGALG00000013742;ENSGALG00000014727;ENSGALG00000014821;ENSGALG00000002263;ENSGALG00000012885;ENSGALG00000008669;ENSGALG00000016173;ENSGALG00000000466;ENSGALG00000033507;ENSGALG00000039327;ENSGALG00000001486;ENSGALG00000006382;ENSGALG00000031270;ENSGALG00000004398;ENSGALG00000004587;ENSGALG00000003753;ENSGALG00000029270
GO:2001141	regulation of RNA biosynthetic process	http://amigo.geneontology.org/amigo/term/GO:2001141	1232	193	151.147	1.2769	5.81e-05	0.00493829	373887;373925;374021;374055;374116;374120;374126;374128;374131;374139;374147;374179;378795;378900;378926;386579;387330;395090;395128;395146;395179;395214;395229;395250;395302;395351;395357;395390;395399;395485;395512;395518;395596;395614;395670;395678;395680;395701;395749;395822;395864;395865;396005;396020;396029;396030;396142;396182;396207;396226;396235;396249;396263;396331;396341;404533;415331;…	ENSGALG00000013481;ENSGALG00000012830;ENSGALG00000015605;ENSGALG00000016431;ENSGALG00000003699;ENSGALG00000016546;ENSGALG00000009864;ENSGALG00000039741;ENSGALG00000042534;ENSGALG00000009052;ENSGALG00000033087;ENSGALG00000033631;ENSGALG00000017073;ENSGALG00000023546;ENSGALG00000013742;ENSGALG00000008459;ENSGALG00000015314;ENSGALG00000001583;ENSGALG00000013754;ENSGALG00000000843;ENSGALG00000043827;…
GO:0002764	immune response-regulating signaling pathway	http://amigo.geneontology.org/amigo/term/GO:0002764	107	28	13.1272	2.13297	6.12e-05	0.00512579	373939;374268;395330;395701;396249;396282;396396;396460;415725;415805;416476;417117;417489;418535;419106;420086;421279;422463;424439;424762;426274;427097;427213;428315;428650;429088;769224;769469	ENSGALG00000035733;ENSGALG00000013742;ENSGALG00000014727;ENSGALG00000014821;ENSGALG00000005547;ENSGALG00000014984;ENSGALG00000002263;ENSGALG00000012885;ENSGALG00000008669;ENSGALG00000016173;ENSGALG00000000466;ENSGALG00000033507;ENSGALG00000039327;ENSGALG00000017485;ENSGALG00000043302;ENSGALG00000001486;ENSGALG00000006382;ENSGALG00000031270;ENSGALG00000004398;ENSGALG00000004587;ENSGALG00000003753;…
GO:0032946	positive regulation of mononuclear cell proliferation	http://amigo.geneontology.org/amigo/term/GO:0032946	33	13	4.04859	3.21099	7.05e-05	0.00573581	373939;395485;396191;396249;396282;396399;416476;417408;420086;421279;423895;769212;101748655	ENSGALG00000008795;ENSGALG00000011442;ENSGALG00000012885;ENSGALG00000043016;ENSGALG00000008669;ENSGALG00000039327;ENSGALG00000007485;ENSGALG00000003294;ENSGALG00000001486;ENSGALG00000004398;ENSGALG00000016881;ENSGALG00000008837;ENSGALG00000006415
GO:0050671	positive regulation of lymphocyte proliferation	http://amigo.geneontology.org/amigo/term/GO:0050671	33	13	4.04859	3.21099	7.05e-05	0.00573581	373939;395485;396191;396249;396282;396399;416476;417408;420086;421279;423895;769212;101748655	ENSGALG00000008795;ENSGALG00000011442;ENSGALG00000012885;ENSGALG00000043016;ENSGALG00000008669;ENSGALG00000039327;ENSGALG00000007485;ENSGALG00000003294;ENSGALG00000001486;ENSGALG00000004398;ENSGALG00000016881;ENSGALG00000008837;ENSGALG00000006415
GO:1903037	regulation of leukocyte cell-cell adhesion	http://amigo.geneontology.org/amigo/term/GO:1903037	76	22	9.32402	2.3595	7.37e-05	0.0059081	374120;395485;396191;396235;396249;396399;396460;415725;416476;416630;419106;419759;420086;420195;421003;421279;423895;424439;426054;427705;428315;101748655	ENSGALG00000034188;ENSGALG00000008795;ENSGALG00000035733;ENSGALG00000001143;ENSGALG00000011442;ENSGALG00000043016;ENSGALG00000008669;ENSGALG00000006642;ENSGALG00000000466;ENSGALG00000013372;ENSGALG00000038540;ENSGALG00000007485;ENSGALG00000001486;ENSGALG00000007158;ENSGALG00000004398;ENSGALG00000004587;ENSGALG00000003753;ENSGALG00000013624;ENSGALG00000008837;ENSGALG00000029270;ENSGALG00000006415;…
GO:0034654	nucleobase-containing compound biosynthetic process	http://amigo.geneontology.org/amigo/term/GO:0034654	1471	224	180.469	1.24121	8.28e-05	0.00654685	373887;373925;374021;374055;374116;374120;374126;374128;374131;374139;374147;374179;378795;378900;378926;386579;387330;395090;395128;395146;395179;395214;395229;395250;395302;395339;395351;395357;395390;395399;395485;395512;395518;395596;395598;395614;395653;395670;395678;395680;395701;395719;395749;395807;395822;395864;395865;396005;396020;396029;396030;396142;396182;396188;396207;396226;396235;…	ENSGALG00000013481;ENSGALG00000012830;ENSGALG00000015605;ENSGALG00000016431;ENSGALG00000003699;ENSGALG00000016546;ENSGALG00000009864;ENSGALG00000008795;ENSGALG00000039741;ENSGALG00000042534;ENSGALG00000009052;ENSGALG00000033087;ENSGALG00000033631;ENSGALG00000017073;ENSGALG00000023546;ENSGALG00000013742;ENSGALG00000008459;ENSGALG00000015314;ENSGALG00000001583;ENSGALG00000013754;ENSGALG00000014727;…
GO:0002376	immune system process	http://amigo.geneontology.org/amigo/term/GO:0002376	696	118	85.3884	1.38192	8.52e-05	0.00664209	373939;374117;374128;374229;374268;378799;395118;395146;395229;395302;395324;395330;395399;395485;395550;395596;395614;395653;395701;395715;395733;395865;396188;396191;396226;396235;396249;396282;396396;396399;396460;415398;415400;415507;415725;415805;416018;416092;416457;416476;416630;416673;416713;416932;416963;417117;417408;417489;417555;417825;417978;418257;418425;418535;418703;418764;419106;…	ENSGALG00000013481;ENSGALG00000040561;ENSGALG00000007675;ENSGALG00000034188;ENSGALG00000008795;ENSGALG00000035733;ENSGALG00000012357;ENSGALG00000009807;ENSGALG00000013742;ENSGALG00000002709;ENSGALG00000014727;ENSGALG00000014280;ENSGALG00000014821;ENSGALG00000033278;ENSGALG00000016852;ENSGALG00000005547;ENSGALG00000014984;ENSGALG00000001143;ENSGALG00000004150;ENSGALG00000015396;ENSGALG00000011442;…
GO:0010467	gene expression	http://amigo.geneontology.org/amigo/term/GO:0010467	1984	291	243.406	1.19553	8.77e-05	0.0067453	373887;373925;374021;374025;374055;374116;374120;374126;374128;374131;374139;374147;374179;378795;378900;378926;386579;387330;395090;395128;395146;395172;395179;395214;395229;395250;395302;395351;395357;395390;395399;395444;395459;395485;395512;395518;395584;395596;395614;395670;395678;395680;395701;395749;395822;395864;395865;395983;396005;396020;396029;396030;396142;396157;396182;396195;396207;…	ENSGALG00000013481;ENSGALG00000012830;ENSGALG00000015605;ENSGALG00000016431;ENSGALG00000003699;ENSGALG00000016546;ENSGALG00000003818;ENSGALG00000009864;ENSGALG00000027788;ENSGALG00000039741;ENSGALG00000042534;ENSGALG00000009052;ENSGALG00000033087;ENSGALG00000033631;ENSGALG00000017073;ENSGALG00000023546;ENSGALG00000013742;ENSGALG00000008459;ENSGALG00000015314;ENSGALG00000001583;ENSGALG00000043711;…
GO:0051052	regulation of DNA metabolic process	http://amigo.geneontology.org/amigo/term/GO:0051052	149	35	18.28	1.91466	8.96e-05	0.0067538	374128;374147;378799;395188;395598;396188;396191;396249;415489;416628;417226;417408;417948;418257;418628;419042;419106;420119;420362;420828;421004;421291;422331;422463;422522;423210;423688;423785;423842;424316;424777;424783;424971;425418;100858354	ENSGALG00000008459;ENSGALG00000014280;ENSGALG00000013626;ENSGALG00000006254;ENSGALG00000008669;ENSGALG00000012484;ENSGALG00000017290;ENSGALG00000003220;ENSGALG00000008553;ENSGALG00000007485;ENSGALG00000006631;ENSGALG00000002663;ENSGALG00000007572;ENSGALG00000003294;ENSGALG00000008962;ENSGALG00000000146;ENSGALG00000008957;ENSGALG00000010175;ENSGALG00000000657;ENSGALG00000031159;ENSGALG00000007155;…
GO:0048534	hematopoietic or lymphoid organ development	http://amigo.geneontology.org/amigo/term/GO:0048534	297	59	36.4373	1.61922	9.12e-05	0.0067538	378799;395118;395229;395302;395399;395485;395550;395596;395614;395715;395733;395865;396235;396249;396282;396399;396460;415398;415400;415507;415725;415805;416018;416092;416476;416630;416963;418764;419106;419759;419784;419889;420086;420225;420647;421138;421140;421365;421769;421898;423068;423444;424439;426054;427171;427183;427213;428158;428315;428650;429088;769212;769224;769278;770275;100499189;1008…	ENSGALG00000013481;ENSGALG00000040561;ENSGALG00000007675;ENSGALG00000035733;ENSGALG00000009807;ENSGALG00000014821;ENSGALG00000014984;ENSGALG00000001143;ENSGALG00000004150;ENSGALG00000011442;ENSGALG00000006480;ENSGALG00000010005;ENSGALG00000012885;ENSGALG00000039102;ENSGALG00000008669;ENSGALG00000013818;ENSGALG00000016329;ENSGALG00000000466;ENSGALG00000015297;ENSGALG00000033507;ENSGALG00000031960;…
GO:0002366	leukocyte activation involved in immune response	http://amigo.geneontology.org/amigo/term/GO:0002366	77	22	9.44671	2.32885	9.14e-05	0.0067538	378799;395485;395865;396191;396249;415805;416092;417408;417489;418257;418764;419106;420225;421291;421505;424316;424439;425418;427183;427213;769212;769278	ENSGALG00000014280;ENSGALG00000014984;ENSGALG00000008669;ENSGALG00000012484;ENSGALG00000033507;ENSGALG00000031960;ENSGALG00000043302;ENSGALG00000007485;ENSGALG00000016854;ENSGALG00000003294;ENSGALG00000008962;ENSGALG00000000146;ENSGALG00000016881;ENSGALG00000008957;ENSGALG00000011418;ENSGALG00000004587;ENSGALG00000035094;ENSGALG00000007769;ENSGALG00000010748;ENSGALG00000029270;ENSGALG00000006415;…
GO:0006351	transcription, DNA-templated	http://amigo.geneontology.org/amigo/term/GO:0006351	1243	193	152.497	1.2656	9.97e-05	0.00726934	373887;373925;374021;374055;374116;374120;374126;374128;374131;374139;374147;374179;378795;378900;378926;386579;387330;395090;395128;395146;395179;395214;395229;395250;395302;395351;395357;395390;395399;395485;395512;395518;395596;395614;395670;395678;395680;395701;395749;395822;395864;395865;396005;396020;396029;396030;396142;396182;396207;396226;396235;396249;396331;396341;404533;415331;415574;…	ENSGALG00000013481;ENSGALG00000012830;ENSGALG00000015605;ENSGALG00000016431;ENSGALG00000003699;ENSGALG00000016546;ENSGALG00000009864;ENSGALG00000039741;ENSGALG00000042534;ENSGALG00000009052;ENSGALG00000033087;ENSGALG00000033631;ENSGALG00000017073;ENSGALG00000023546;ENSGALG00000013742;ENSGALG00000008459;ENSGALG00000015314;ENSGALG00000001583;ENSGALG00000013754;ENSGALG00000000843;ENSGALG00000043827;…
GO:0031297	replication fork processing	http://amigo.geneontology.org/amigo/term/GO:0031297	18	9	2.20832	4.07549	0.000105	0.00752469	374139;396086;417226;421269;421799;422104;422331;423688;100857997	ENSGALG00000017073;ENSGALG00000030313;ENSGALG00000031182;ENSGALG00000027922;ENSGALG00000015513;ENSGALG00000007843;ENSGALG00000035576;ENSGALG00000004037;ENSGALG00000007676
GO:0018130	heterocycle biosynthetic process	http://amigo.geneontology.org/amigo/term/GO:0018130	1500	227	184.027	1.23352	0.00011	0.00783166	373887;373925;374021;374055;374116;374120;374126;374128;374131;374139;374147;374179;378795;378900;378926;386579;387330;395090;395128;395146;395179;395214;395229;395250;395302;395339;395351;395357;395390;395399;395485;395512;395518;395596;395598;395614;395653;395670;395678;395680;395701;395719;395749;395807;395822;395864;395865;396005;396020;396029;396030;396142;396182;396188;396207;396226;396235;…	ENSGALG00000013481;ENSGALG00000012830;ENSGALG00000015605;ENSGALG00000016431;ENSGALG00000003699;ENSGALG00000016546;ENSGALG00000009864;ENSGALG00000008795;ENSGALG00000039741;ENSGALG00000042534;ENSGALG00000009052;ENSGALG00000033087;ENSGALG00000033631;ENSGALG00000017073;ENSGALG00000023546;ENSGALG00000013742;ENSGALG00000008459;ENSGALG00000015314;ENSGALG00000001583;ENSGALG00000013754;ENSGALG00000014727;…
GO:0002263	cell activation involved in immune response	http://amigo.geneontology.org/amigo/term/GO:0002263	78	22	9.56939	2.299	0.000113	0.00789311	378799;395485;395865;396191;396249;415805;416092;417408;417489;418257;418764;419106;420225;421291;421505;424316;424439;425418;427183;427213;769212;769278	ENSGALG00000014280;ENSGALG00000014984;ENSGALG00000008669;ENSGALG00000012484;ENSGALG00000033507;ENSGALG00000031960;ENSGALG00000043302;ENSGALG00000007485;ENSGALG00000016854;ENSGALG00000003294;ENSGALG00000008962;ENSGALG00000000146;ENSGALG00000016881;ENSGALG00000008957;ENSGALG00000011418;ENSGALG00000004587;ENSGALG00000035094;ENSGALG00000007769;ENSGALG00000010748;ENSGALG00000029270;ENSGALG00000006415;…
GO:0002757	immune response-activating signal transduction	http://amigo.geneontology.org/amigo/term/GO:0002757	105	27	12.8819	2.09597	0.000114	0.00789311	373939;374268;395330;395701;396249;396282;396396;396460;415725;415805;416476;417117;418535;419106;420086;421279;422463;424439;424762;426274;427097;427213;428315;428650;429088;769224;769469	ENSGALG00000035733;ENSGALG00000013742;ENSGALG00000014727;ENSGALG00000014821;ENSGALG00000005547;ENSGALG00000014984;ENSGALG00000002263;ENSGALG00000012885;ENSGALG00000008669;ENSGALG00000016173;ENSGALG00000000466;ENSGALG00000033507;ENSGALG00000039327;ENSGALG00000017485;ENSGALG00000001486;ENSGALG00000006382;ENSGALG00000031270;ENSGALG00000004398;ENSGALG00000004587;ENSGALG00000003753;ENSGALG00000008837;…
GO:0045005	DNA-dependent DNA replication maintenance of fidelity	http://amigo.geneontology.org/amigo/term/GO:0045005	22	10	2.69906	3.70499	0.000118	0.00808811	374139;396086;417226;421269;421799;422104;422331;423688;100857742;100857997	ENSGALG00000017073;ENSGALG00000014883;ENSGALG00000030313;ENSGALG00000031182;ENSGALG00000027922;ENSGALG00000015513;ENSGALG00000007843;ENSGALG00000035576;ENSGALG00000004037;ENSGALG00000007676
GO:0032774	RNA biosynthetic process	http://amigo.geneontology.org/amigo/term/GO:0032774	1271	196	155.932	1.25696	0.000131	0.00878501	373887;373925;374021;374055;374116;374120;374126;374128;374131;374139;374147;374179;378795;378900;378926;386579;387330;395090;395128;395146;395179;395214;395229;395250;395302;395351;395357;395390;395399;395485;395512;395518;395596;395614;395670;395678;395680;395701;395749;395822;395864;395865;396005;396020;396029;396030;396142;396182;396207;396226;396235;396249;396263;396331;396341;404533;415331;…	ENSGALG00000013481;ENSGALG00000012830;ENSGALG00000015605;ENSGALG00000016431;ENSGALG00000003699;ENSGALG00000016546;ENSGALG00000009864;ENSGALG00000039741;ENSGALG00000042534;ENSGALG00000009052;ENSGALG00000033087;ENSGALG00000033631;ENSGALG00000017073;ENSGALG00000023546;ENSGALG00000013742;ENSGALG00000008459;ENSGALG00000015314;ENSGALG00000001583;ENSGALG00000013754;ENSGALG00000000843;ENSGALG00000043827;…
GO:0019438	aromatic compound biosynthetic process	http://amigo.geneontology.org/amigo/term/GO:0019438	1504	227	184.518	1.23024	0.000131	0.00878501	373887;373925;374021;374055;374116;374120;374126;374128;374131;374139;374147;374179;378795;378900;378926;386579;387330;395090;395128;395146;395179;395214;395229;395250;395302;395339;395351;395357;395390;395399;395485;395512;395518;395596;395598;395614;395653;395670;395678;395680;395701;395719;395749;395807;395822;395864;395865;396005;396020;396029;396030;396142;396182;396188;396207;396226;396235;…	ENSGALG00000013481;ENSGALG00000012830;ENSGALG00000015605;ENSGALG00000016431;ENSGALG00000003699;ENSGALG00000016546;ENSGALG00000009864;ENSGALG00000008795;ENSGALG00000039741;ENSGALG00000042534;ENSGALG00000009052;ENSGALG00000033087;ENSGALG00000033631;ENSGALG00000017073;ENSGALG00000023546;ENSGALG00000013742;ENSGALG00000008459;ENSGALG00000015314;ENSGALG00000001583;ENSGALG00000013754;ENSGALG00000014727;…
GO:0007049	cell cycle	http://amigo.geneontology.org/amigo/term/GO:0007049	605	104	74.2241	1.40116	0.000135	0.00894322	374047;374078;374128;374139;378799;378922;378926;395081;395188;395189;395357;395399;395570;395584;395598;395701;395733;396020;396086;396142;396156;396188;396249;396282;396341;396368;408037;415400;415419;415489;415567;415607;415725;416380;416457;416595;416628;416713;416787;416842;417117;417121;417226;417347;417378;417408;417430;418097;418257;418514;418593;418764;418858;418910;418948;419106;419352;…	ENSGALG00000007675;ENSGALG00000008382;ENSGALG00000017073;ENSGALG00000013742;ENSGALG00000000843;ENSGALG00000002904;ENSGALG00000016906;ENSGALG00000014280;ENSGALG00000009553;ENSGALG00000013626;ENSGALG00000040244;ENSGALG00000007555;ENSGALG00000006681;ENSGALG00000025950;ENSGALG00000012885;ENSGALG00000008669;ENSGALG00000010541;ENSGALG00000013818;ENSGALG00000016042;ENSGALG00000012484;ENSGALG00000027407;…
GO:0097659	nucleic acid-templated transcription	http://amigo.geneontology.org/amigo/term/GO:0097659	1266	195	155.319	1.25548	0.000147	0.00945953	373887;373925;374021;374055;374116;374120;374126;374128;374131;374139;374147;374179;378795;378900;378926;386579;387330;395090;395128;395146;395179;395214;395229;395250;395302;395351;395357;395390;395399;395485;395512;395518;395596;395614;395670;395678;395680;395701;395749;395822;395864;395865;396005;396020;396029;396030;396142;396182;396207;396226;396235;396249;396263;396331;396341;404533;415331;…	ENSGALG00000013481;ENSGALG00000012830;ENSGALG00000015605;ENSGALG00000016431;ENSGALG00000003699;ENSGALG00000016546;ENSGALG00000009864;ENSGALG00000039741;ENSGALG00000042534;ENSGALG00000009052;ENSGALG00000033087;ENSGALG00000033631;ENSGALG00000017073;ENSGALG00000023546;ENSGALG00000013742;ENSGALG00000008459;ENSGALG00000015314;ENSGALG00000001583;ENSGALG00000013754;ENSGALG00000000843;ENSGALG00000043827;…
GO:1900746	regulation of vascular endothelial growth factor signaling pathway	http://amigo.geneontology.org/amigo/term/GO:1900746	6	5	0.736107	6.79249	0.000148	0.00945953	395584;417117;417555;420476;768713	ENSGALG00000007346;ENSGALG00000002709;ENSGALG00000016906;ENSGALG00000040969;ENSGALG00000001419
GO:1902547	regulation of cellular response to vascular endothelial growth factor stimulus	http://amigo.geneontology.org/amigo/term/GO:1902547	6	5	0.736107	6.79249	0.000148	0.00945953	395584;417117;417555;420476;768713	ENSGALG00000007346;ENSGALG00000002709;ENSGALG00000016906;ENSGALG00000040969;ENSGALG00000001419
GO:0002684	positive regulation of immune system process	http://amigo.geneontology.org/amigo/term/GO:0002684	264	53	32.3887	1.63637	0.000156	0.00985889	373939;374268;378799;395330;395485;395701;395865;396191;396235;396249;396282;396396;396399;396460;415725;415805;416018;416092;416476;416630;416713;417117;417408;417825;418535;419106;419759;420086;421003;421138;421279;421291;421769;422463;423895;424316;424439;424762;426054;426274;426930;427097;427213;428315;428650;429088;769212;769224;769278;769469;100499189;100858913;101748655	ENSGALG00000008795;ENSGALG00000035733;ENSGALG00000013742;ENSGALG00000014727;ENSGALG00000014821;ENSGALG00000005547;ENSGALG00000014984;ENSGALG00000001143;ENSGALG00000011442;ENSGALG00000002263;ENSGALG00000012885;ENSGALG00000043016;ENSGALG00000039102;ENSGALG00000008669;ENSGALG00000016173;ENSGALG00000012484;ENSGALG00000000466;ENSGALG00000015297;ENSGALG00000033507;ENSGALG00000031960;ENSGALG00000013372;…
GO:0045058	T cell selection	http://amigo.geneontology.org/amigo/term/GO:0045058	19	9	2.33101	3.86099	0.000177	0.0110499	396249;396282;415725;416476;419106;420086;423444;428315;769224	ENSGALG00000035733;ENSGALG00000014821;ENSGALG00000012885;ENSGALG00000008669;ENSGALG00000031862;ENSGALG00000001486;ENSGALG00000004398;ENSGALG00000003753;ENSGALG00000029270
GO:0031324	negative regulation of cellular metabolic process	http://amigo.geneontology.org/amigo/term/GO:0031324	931	149	114.219	1.30451	0.00018	0.0110808	373914;373922;374093;374105;374116;374120;374126;374128;374147;378795;378799;386579;387330;395128;395146;395188;395229;395302;395330;395351;395357;395390;395518;395584;395598;395670;395701;395715;395864;395865;395992;396029;396142;396182;396188;396207;396282;396331;396341;396416;396483;408037;415711;415725;415738;416018;416092;416258;416457;416595;416628;416630;417117;417226;417371;417657;417919;…	ENSGALG00000015605;ENSGALG00000016431;ENSGALG00000016546;ENSGALG00000027641;ENSGALG00000013742;ENSGALG00000008459;ENSGALG00000015314;ENSGALG00000043711;ENSGALG00000014727;ENSGALG00000000843;ENSGALG00000043827;ENSGALG00000016906;ENSGALG00000014280;ENSGALG00000001596;ENSGALG00000032190;ENSGALG00000003933;ENSGALG00000005016;ENSGALG00000013626;ENSGALG00000013886;ENSGALG00000003568;ENSGALG00000003891;…
GO:0038084	vascular endothelial growth factor signaling pathway	http://amigo.geneontology.org/amigo/term/GO:0038084	12	7	1.47221	4.75474	0.000185	0.0112413	374100;395584;395742;417117;417555;420476;768713	ENSGALG00000007346;ENSGALG00000002709;ENSGALG00000016906;ENSGALG00000005802;ENSGALG00000040969;ENSGALG00000001419;ENSGALG00000017091
GO:0035710	CD4-positive, alpha-beta T cell activation	http://amigo.geneontology.org/amigo/term/GO:0035710	23	10	2.82174	3.54391	0.000186	0.0112413	395865;396399;416092;416630;419106;420647;424439;427183;428650;769212	ENSGALG00000011442;ENSGALG00000031960;ENSGALG00000007158;ENSGALG00000011254;ENSGALG00000016881;ENSGALG00000004587;ENSGALG00000007769;ENSGALG00000029270;ENSGALG00000016400;ENSGALG00000014824
GO:0050864	regulation of B cell activation	http://amigo.geneontology.org/amigo/term/GO:0050864	50	16	6.13423	2.60832	0.000196	0.0116761	373939;378799;395614;396191;396249;396282;415725;416476;417408;421279;421291;424316;424439;425418;769212;770275	ENSGALG00000013481;ENSGALG00000012885;ENSGALG00000008669;ENSGALG00000012484;ENSGALG00000039327;ENSGALG00000007485;ENSGALG00000024122;ENSGALG00000003294;ENSGALG00000008962;ENSGALG00000004398;ENSGALG00000000146;ENSGALG00000016881;ENSGALG00000008957;ENSGALG00000004587;ENSGALG00000003753;ENSGALG00000008837
GO:0031325	positive regulation of cellular metabolic process	http://amigo.geneontology.org/amigo/term/GO:0031325	1280	196	157.036	1.24812	0.000198	0.0116807	373887;373925;373939;374021;374025;374100;374120;374128;374139;374147;374179;378795;378799;378900;386579;387330;395081;395090;395146;395179;395250;395302;395351;395399;395444;395459;395485;395512;395518;395584;395596;395614;395653;395654;395670;395678;395680;395701;395742;395749;395807;395865;395983;396020;396030;396142;396157;396188;396191;396207;396226;396235;396249;396263;396282;396331;396341;…	ENSGALG00000013481;ENSGALG00000012830;ENSGALG00000016431;ENSGALG00000003699;ENSGALG00000003818;ENSGALG00000007346;ENSGALG00000039741;ENSGALG00000042534;ENSGALG00000035733;ENSGALG00000021031;ENSGALG00000033087;ENSGALG00000017073;ENSGALG00000013742;ENSGALG00000008459;ENSGALG00000015314;ENSGALG00000000843;ENSGALG00000016906;ENSGALG00000014280;ENSGALG00000003059;ENSGALG00000003568;ENSGALG00000003891;…
GO:0070665	positive regulation of leukocyte proliferation	http://amigo.geneontology.org/amigo/term/GO:0070665	36	13	4.41664	2.94341	0.0002	0.0116807	373939;395485;396191;396249;396282;396399;416476;417408;420086;421279;423895;769212;101748655	ENSGALG00000008795;ENSGALG00000011442;ENSGALG00000012885;ENSGALG00000043016;ENSGALG00000008669;ENSGALG00000039327;ENSGALG00000007485;ENSGALG00000003294;ENSGALG00000001486;ENSGALG00000004398;ENSGALG00000016881;ENSGALG00000008837;ENSGALG00000006415
GO:0051254	positive regulation of RNA metabolic process	http://amigo.geneontology.org/amigo/term/GO:0051254	710	118	87.106	1.35467	0.000202	0.0116938	373887;373925;374021;374025;374120;374128;374139;374147;374179;378795;378900;386579;387330;395146;395250;395302;395351;395399;395444;395512;395518;395596;395614;395670;395678;395680;395749;395865;396020;396030;396142;396207;396226;396235;396249;396263;415331;415711;415738;416018;416092;416206;416457;416633;416955;416963;417117;417226;417395;417825;417919;417948;417980;418195;418257;418646;418841;…	ENSGALG00000013481;ENSGALG00000012830;ENSGALG00000016431;ENSGALG00000003699;ENSGALG00000042534;ENSGALG00000033087;ENSGALG00000017073;ENSGALG00000008459;ENSGALG00000000843;ENSGALG00000014280;ENSGALG00000003059;ENSGALG00000003891;ENSGALG00000014984;ENSGALG00000001143;ENSGALG00000009352;ENSGALG00000010005;ENSGALG00000006254;ENSGALG00000034007;ENSGALG00000006743;ENSGALG00000008669;ENSGALG00000013818;…
GO:0051173	positive regulation of nitrogen compound metabolic process	http://amigo.geneontology.org/amigo/term/GO:0051173	1229	189	150.779	1.25349	0.00021	0.0120285	373887;373925;374021;374025;374100;374120;374128;374139;374147;374179;378795;378799;378900;386579;387330;395081;395090;395146;395179;395250;395302;395351;395399;395444;395485;395512;395518;395584;395596;395614;395653;395654;395670;395678;395680;395701;395742;395749;395807;395865;395983;396020;396030;396142;396157;396188;396191;396207;396226;396235;396249;396263;396282;396331;396341;396399;396402;…	ENSGALG00000013481;ENSGALG00000012830;ENSGALG00000016431;ENSGALG00000003699;ENSGALG00000003818;ENSGALG00000007346;ENSGALG00000039741;ENSGALG00000042534;ENSGALG00000035733;ENSGALG00000021031;ENSGALG00000033087;ENSGALG00000017073;ENSGALG00000013742;ENSGALG00000008459;ENSGALG00000015314;ENSGALG00000000843;ENSGALG00000016906;ENSGALG00000014280;ENSGALG00000003059;ENSGALG00000003568;ENSGALG00000003891;…
GO:0016064	immunoglobulin mediated immune response	http://amigo.geneontology.org/amigo/term/GO:0016064	32	12	3.9259	3.05662	0.000233	0.0130608	378799;395485;396191;396249;417408;418257;418764;421291;421505;424316;425418;769278	ENSGALG00000014280;ENSGALG00000008669;ENSGALG00000012484;ENSGALG00000007485;ENSGALG00000016854;ENSGALG00000003294;ENSGALG00000008962;ENSGALG00000000146;ENSGALG00000008957;ENSGALG00000011418;ENSGALG00000010748;ENSGALG00000006415
GO:0019724	B cell mediated immunity	http://amigo.geneontology.org/amigo/term/GO:0019724	32	12	3.9259	3.05662	0.000233	0.0130608	378799;395485;396191;396249;417408;418257;418764;421291;421505;424316;425418;769278	ENSGALG00000014280;ENSGALG00000008669;ENSGALG00000012484;ENSGALG00000007485;ENSGALG00000016854;ENSGALG00000003294;ENSGALG00000008962;ENSGALG00000000146;ENSGALG00000008957;ENSGALG00000011418;ENSGALG00000010748;ENSGALG00000006415
GO:0009890	negative regulation of biosynthetic process	http://amigo.geneontology.org/amigo/term/GO:0009890	579	99	71.0343	1.39369	0.000243	0.0135169	374093;374116;374120;374126;374128;374147;378795;387330;395128;395146;395188;395229;395302;395351;395357;395390;395518;395670;395701;395864;395865;396029;396142;396182;396207;396331;396341;415711;415738;416018;416092;416258;416457;417117;417371;417919;417948;418195;418257;419106;419249;419287;419341;419366;419422;419628;419759;419869;420078;420119;420351;420362;420471;420599;420647;420839;420846;…	ENSGALG00000015605;ENSGALG00000016431;ENSGALG00000016546;ENSGALG00000013742;ENSGALG00000008459;ENSGALG00000015314;ENSGALG00000043711;ENSGALG00000000843;ENSGALG00000043827;ENSGALG00000014280;ENSGALG00000005016;ENSGALG00000013626;ENSGALG00000003891;ENSGALG00000007555;ENSGALG00000012702;ENSGALG00000009352;ENSGALG00000010697;ENSGALG00000006480;ENSGALG00000036356;ENSGALG00000007260;ENSGALG00000010854;…
GO:1903039	positive regulation of leukocyte cell-cell adhesion	http://amigo.geneontology.org/amigo/term/GO:1903039	51	16	6.25691	2.55717	0.000253	0.0139244	395485;396191;396235;396249;396399;396460;415725;416476;416630;419106;419759;420086;423895;426054;428315;101748655	ENSGALG00000008795;ENSGALG00000035733;ENSGALG00000001143;ENSGALG00000011442;ENSGALG00000043016;ENSGALG00000008669;ENSGALG00000000466;ENSGALG00000013372;ENSGALG00000038540;ENSGALG00000007485;ENSGALG00000001486;ENSGALG00000007158;ENSGALG00000004398;ENSGALG00000003753;ENSGALG00000029270;ENSGALG00000006415
GO:0045911	positive regulation of DNA recombination	http://amigo.geneontology.org/amigo/term/GO:0045911	16	8	1.96295	4.07549	0.000258	0.014071	378799;396191;396249;417408;418628;421291;423842;424316	ENSGALG00000008669;ENSGALG00000012484;ENSGALG00000007485;ENSGALG00000007572;ENSGALG00000003294;ENSGALG00000008962;ENSGALG00000008957;ENSGALG00000016569
GO:0031327	negative regulation of cellular biosynthetic process	http://amigo.geneontology.org/amigo/term/GO:0031327	574	98	70.4209	1.39163	0.000277	0.0149377	374093;374116;374120;374126;374128;374147;378795;387330;395128;395146;395188;395229;395302;395351;395357;395390;395518;395670;395701;395864;395865;396029;396142;396182;396207;396331;396341;415711;415738;416018;416092;416258;417117;417371;417919;417948;418195;418257;419106;419249;419287;419341;419366;419422;419628;419759;419869;420078;420119;420351;420362;420471;420599;420647;420839;420846;421004;…	ENSGALG00000015605;ENSGALG00000016431;ENSGALG00000016546;ENSGALG00000013742;ENSGALG00000008459;ENSGALG00000015314;ENSGALG00000043711;ENSGALG00000000843;ENSGALG00000043827;ENSGALG00000014280;ENSGALG00000005016;ENSGALG00000013626;ENSGALG00000003891;ENSGALG00000007555;ENSGALG00000012702;ENSGALG00000009352;ENSGALG00000010697;ENSGALG00000006480;ENSGALG00000036356;ENSGALG00000007260;ENSGALG00000010854;…
GO:0030888	regulation of B cell proliferation	http://amigo.geneontology.org/amigo/term/GO:0030888	24	10	2.94443	3.39624	0.000284	0.0152092	373939;395614;396191;396282;416476;417408;421279;424439;769212;770275	ENSGALG00000013481;ENSGALG00000012885;ENSGALG00000039327;ENSGALG00000007485;ENSGALG00000024122;ENSGALG00000003294;ENSGALG00000004398;ENSGALG00000016881;ENSGALG00000004587;ENSGALG00000008837
GO:0002449	lymphocyte mediated immunity	http://amigo.geneontology.org/amigo/term/GO:0002449	57	17	6.99302	2.431	0.000323	0.0170233	378799;395485;395653;396191;396249;417408;418257;418764;419106;421291;421505;424316;425418;426054;426930;428650;769278	ENSGALG00000014280;ENSGALG00000008669;ENSGALG00000012484;ENSGALG00000013372;ENSGALG00000007485;ENSGALG00000016854;ENSGALG00000003294;ENSGALG00000008962;ENSGALG00000000146;ENSGALG00000006098;ENSGALG00000008957;ENSGALG00000011418;ENSGALG00000034374;ENSGALG00000010748;ENSGALG00000029270;ENSGALG00000006415;ENSGALG00000016400
GO:0048869	cellular developmental process	http://amigo.geneontology.org/amigo/term/GO:0048869	1457	218	178.751	1.21957	0.000324	0.0170233	373887;373894;373918;373922;374022;374025;374098;374100;374120;374126;374128;374131;374147;378795;378799;378926;387330;395118;395128;395146;395156;395179;395214;395229;395302;395324;395399;395410;395485;395489;395515;395550;395584;395596;395614;395653;395670;395678;395680;395701;395715;395733;395742;395749;395822;395865;395983;396029;396030;396057;396095;396157;396182;396188;396226;396235;396249;…	ENSGALG00000013481;ENSGALG00000016431;ENSGALG00000040561;ENSGALG00000003818;ENSGALG00000008150;ENSGALG00000042534;ENSGALG00000035733;ENSGALG00000004662;ENSGALG00000021031;ENSGALG00000012357;ENSGALG00000009807;ENSGALG00000013742;ENSGALG00000008459;ENSGALG00000001475;ENSGALG00000020575;ENSGALG00000043827;ENSGALG00000039724;ENSGALG00000003073;ENSGALG00000016906;ENSGALG00000014821;ENSGALG00000003059;…
GO:0006270	DNA replication initiation	http://amigo.geneontology.org/amigo/term/GO:0006270	13	7	1.5949	4.38899	0.000358	0.0186345	415489;416027;418058;418593;422043;424640;100857742	ENSGALG00000014883;ENSGALG00000006037;ENSGALG00000006631;ENSGALG00000016676;ENSGALG00000012546;ENSGALG00000010623;ENSGALG00000016312
GO:0042100	B cell proliferation	http://amigo.geneontology.org/amigo/term/GO:0042100	38	13	4.66201	2.7885	0.00037	0.0190651	373939;395485;395614;395865;396191;396282;416476;417408;421279;424439;426054;769212;770275	ENSGALG00000013481;ENSGALG00000012885;ENSGALG00000031960;ENSGALG00000013372;ENSGALG00000039327;ENSGALG00000007485;ENSGALG00000024122;ENSGALG00000003294;ENSGALG00000004398;ENSGALG00000016881;ENSGALG00000004587;ENSGALG00000008837;ENSGALG00000006415
GO:0010604	positive regulation of macromolecule metabolic process	http://amigo.geneontology.org/amigo/term/GO:0010604	1280	194	157.036	1.23538	0.000386	0.0196896	373887;373925;374021;374025;374100;374120;374128;374139;374147;374179;378795;378799;378900;378926;386579;387330;395081;395090;395146;395179;395250;395302;395351;395399;395444;395459;395485;395512;395518;395584;395596;395614;395654;395670;395678;395680;395701;395742;395749;395865;395983;396020;396030;396142;396157;396188;396191;396207;396226;396235;396249;396263;396282;396331;396341;396399;396402;…	ENSGALG00000013481;ENSGALG00000012830;ENSGALG00000016431;ENSGALG00000003699;ENSGALG00000003818;ENSGALG00000007346;ENSGALG00000039741;ENSGALG00000042534;ENSGALG00000035733;ENSGALG00000021031;ENSGALG00000033087;ENSGALG00000017073;ENSGALG00000013742;ENSGALG00000008459;ENSGALG00000000843;ENSGALG00000016906;ENSGALG00000014280;ENSGALG00000003059;ENSGALG00000003568;ENSGALG00000003891;ENSGALG00000014984;…
GO:0000018	regulation of DNA recombination	http://amigo.geneontology.org/amigo/term/GO:0000018	43	14	5.27543	2.65381	0.000398	0.0201365	378799;396191;396249;416628;417408;417948;418628;419042;421291;422522;423842;424316;425418;100858354	ENSGALG00000008669;ENSGALG00000012484;ENSGALG00000017290;ENSGALG00000007485;ENSGALG00000007572;ENSGALG00000003294;ENSGALG00000008962;ENSGALG00000000146;ENSGALG00000008957;ENSGALG00000031159;ENSGALG00000007155;ENSGALG00000037339;ENSGALG00000016569;ENSGALG00000037167
GO:0051276	chromosome organization	http://amigo.geneontology.org/amigo/term/GO:0051276	448	79	54.9627	1.43734	0.000406	0.020263	374139;378795;378799;378922;387330;395188;395189;395316;395351;395390;395570;395598;395715;395865;396086;396156;396188;415567;416018;416027;416628;416842;417226;417430;417804;417864;417948;418257;418514;418516;418674;418764;418910;419106;419189;419287;419968;420078;420119;420471;420599;420647;420839;421140;421627;421778;421991;422016;422196;422331;422522;422675;422716;423210;423213;423655;423688;…	ENSGALG00000016431;ENSGALG00000016546;ENSGALG00000017073;ENSGALG00000015314;ENSGALG00000000843;ENSGALG00000014280;ENSGALG00000009553;ENSGALG00000012702;ENSGALG00000009352;ENSGALG00000025950;ENSGALG00000036356;ENSGALG00000041454;ENSGALG00000017627;ENSGALG00000010854;ENSGALG00000016042;ENSGALG00000012484;ENSGALG00000031960;ENSGALG00000003220;ENSGALG00000007169;ENSGALG00000012386;ENSGALG00000014883;…
GO:0051172	negative regulation of nitrogen compound metabolic process	http://amigo.geneontology.org/amigo/term/GO:0051172	874	139	107.226	1.29632	0.000409	0.020263	373922;374116;374120;374126;374128;374147;378795;378799;386579;387330;395128;395146;395188;395229;395302;395330;395351;395357;395390;395518;395584;395598;395670;395701;395715;395864;395865;395992;396029;396142;396182;396188;396207;396331;396341;396416;396483;408037;415711;415725;415738;416018;416092;416258;416457;416628;416630;417117;417226;417371;417657;417919;417948;418195;418257;418267;418268;…	ENSGALG00000015605;ENSGALG00000016431;ENSGALG00000016546;ENSGALG00000027641;ENSGALG00000013742;ENSGALG00000008459;ENSGALG00000015314;ENSGALG00000043711;ENSGALG00000014727;ENSGALG00000000843;ENSGALG00000043827;ENSGALG00000016906;ENSGALG00000014280;ENSGALG00000001596;ENSGALG00000032190;ENSGALG00000005016;ENSGALG00000013626;ENSGALG00000013886;ENSGALG00000003568;ENSGALG00000003891;ENSGALG00000014984;…
GO:0050870	positive regulation of T cell activation	http://amigo.geneontology.org/amigo/term/GO:0050870	48	15	5.88886	2.54718	0.000411	0.020263	395485;396191;396249;396399;396460;415725;416476;416630;419106;419759;420086;423895;426054;428315;101748655	ENSGALG00000008795;ENSGALG00000035733;ENSGALG00000011442;ENSGALG00000043016;ENSGALG00000008669;ENSGALG00000000466;ENSGALG00000013372;ENSGALG00000038540;ENSGALG00000007485;ENSGALG00000001486;ENSGALG00000007158;ENSGALG00000004398;ENSGALG00000003753;ENSGALG00000029270;ENSGALG00000006415
GO:0044271	cellular nitrogen compound biosynthetic process	http://amigo.geneontology.org/amigo/term/GO:0044271	1778	259	218.133	1.18735	0.000437	0.0213398	373887;373925;374021;374055;374116;374120;374126;374128;374131;374139;374147;374179;378795;378900;378926;386579;387330;395090;395128;395146;395179;395214;395229;395250;395302;395339;395351;395357;395390;395399;395444;395485;395512;395518;395596;395598;395614;395653;395670;395678;395680;395701;395719;395749;395807;395822;395864;395865;396005;396020;396029;396030;396142;396182;396188;396207;396226;…	ENSGALG00000013481;ENSGALG00000012830;ENSGALG00000015605;ENSGALG00000016431;ENSGALG00000003699;ENSGALG00000016546;ENSGALG00000009864;ENSGALG00000008795;ENSGALG00000039741;ENSGALG00000042534;ENSGALG00000009052;ENSGALG00000033087;ENSGALG00000033631;ENSGALG00000017073;ENSGALG00000023546;ENSGALG00000013742;ENSGALG00000008459;ENSGALG00000015314;ENSGALG00000001583;ENSGALG00000043711;ENSGALG00000013754;…
GO:0043367	CD4-positive, alpha-beta T cell differentiation	http://amigo.geneontology.org/amigo/term/GO:0043367	21	9	2.57638	3.49328	0.000448	0.0217048	395865;416092;416630;419106;420647;424439;427183;428650;769212	ENSGALG00000031960;ENSGALG00000007158;ENSGALG00000011254;ENSGALG00000016881;ENSGALG00000004587;ENSGALG00000007769;ENSGALG00000029270;ENSGALG00000016400;ENSGALG00000014824
GO:0033151	V(D)J recombination	http://amigo.geneontology.org/amigo/term/GO:0033151	10	6	1.22685	4.89059	0.000454	0.021794	395146;395229;395865;416092;418764;423444	ENSGALG00000006480;ENSGALG00000031960;ENSGALG00000031862;ENSGALG00000016854;ENSGALG00000001093;ENSGALG00000007769
GO:0022402	cell cycle process	http://amigo.geneontology.org/amigo/term/GO:0022402	436	77	53.4905	1.43951	0.000458	0.0218066	374047;374128;374139;378799;378922;395081;395188;395189;395357;395570;395584;395701;396020;396086;396188;396249;396282;396341;396368;415400;415489;415567;415607;416380;416457;416595;416628;416787;416842;417117;417226;417347;417378;417408;418257;418593;418910;419352;419784;419968;420119;420362;421004;421463;421505;421627;422104;422331;422406;422497;422522;422675;422716;422902;423032;423098;423190;…	ENSGALG00000007675;ENSGALG00000008382;ENSGALG00000017073;ENSGALG00000013742;ENSGALG00000002904;ENSGALG00000016906;ENSGALG00000014280;ENSGALG00000009553;ENSGALG00000013626;ENSGALG00000040244;ENSGALG00000007555;ENSGALG00000006681;ENSGALG00000012885;ENSGALG00000008669;ENSGALG00000010541;ENSGALG00000027407;ENSGALG00000003220;ENSGALG00000012386;ENSGALG00000008325;ENSGALG00000030313;ENSGALG00000008553;…
GO:0030154	cell differentiation	http://amigo.geneontology.org/amigo/term/GO:0030154	1375	206	168.691	1.22117	0.000469	0.0221065	373887;373894;373918;373922;374022;374025;374098;374100;374120;374126;374128;374131;374147;378799;378926;387330;395118;395128;395146;395156;395179;395214;395229;395302;395324;395399;395410;395485;395489;395515;395550;395584;395596;395614;395653;395670;395678;395680;395701;395715;395733;395742;395749;395822;395865;395983;396029;396030;396057;396095;396157;396182;396188;396226;396235;396249;396263;…	ENSGALG00000013481;ENSGALG00000016431;ENSGALG00000040561;ENSGALG00000003818;ENSGALG00000008150;ENSGALG00000042534;ENSGALG00000035733;ENSGALG00000004662;ENSGALG00000021031;ENSGALG00000012357;ENSGALG00000009807;ENSGALG00000013742;ENSGALG00000008459;ENSGALG00000001475;ENSGALG00000043827;ENSGALG00000016906;ENSGALG00000014821;ENSGALG00000003059;ENSGALG00000013886;ENSGALG00000003568;ENSGALG00000014984;…
GO:0050776	regulation of immune response	http://amigo.geneontology.org/amigo/term/GO:0050776	205	42	25.1503	1.66996	0.000476	0.0222166	373939;374268;378799;395330;395701;396188;396191;396249;396282;396396;396399;396460;415725;415805;416476;416630;417117;417408;417489;417825;417978;418425;418535;419106;420086;421279;421291;422463;424316;424439;424762;425418;426054;426274;426930;427097;427213;428315;428650;429088;769224;769469	ENSGALG00000035733;ENSGALG00000013742;ENSGALG00000014727;ENSGALG00000014821;ENSGALG00000005547;ENSGALG00000014984;ENSGALG00000015396;ENSGALG00000011442;ENSGALG00000002263;ENSGALG00000012885;ENSGALG00000008669;ENSGALG00000016173;ENSGALG00000012484;ENSGALG00000000466;ENSGALG00000033507;ENSGALG00000013372;ENSGALG00000039327;ENSGALG00000017485;ENSGALG00000043302;ENSGALG00000007485;ENSGALG00000003294;…
GO:0002682	regulation of immune system process	http://amigo.geneontology.org/amigo/term/GO:0002682	389	70	47.7243	1.46676	0.000483	0.0222166	373939;374268;378799;395330;395485;395614;395701;395865;396188;396191;396235;396249;396282;396396;396399;396460;415725;415805;416018;416092;416457;416476;416630;416713;417117;417408;417489;417825;417978;418425;418535;419106;419759;420086;420195;420904;421003;421138;421279;421291;421769;422463;423895;424106;424316;424439;424762;425418;426054;426274;426930;427097;427171;427183;427213;427705;428315;…	ENSGALG00000013481;ENSGALG00000040561;ENSGALG00000034188;ENSGALG00000008795;ENSGALG00000035733;ENSGALG00000013742;ENSGALG00000014727;ENSGALG00000014821;ENSGALG00000005547;ENSGALG00000014984;ENSGALG00000001143;ENSGALG00000015396;ENSGALG00000011442;ENSGALG00000002263;ENSGALG00000008666;ENSGALG00000012885;ENSGALG00000043016;ENSGALG00000039102;ENSGALG00000008669;ENSGALG00000016173;ENSGALG00000006642;…
GO:0022409	positive regulation of cell-cell adhesion	http://amigo.geneontology.org/amigo/term/GO:0022409	64	18	7.85181	2.29247	0.000483	0.0222166	395399;395485;396191;396226;396235;396249;396399;396460;415725;416476;416630;419106;419759;420086;423895;426054;428315;101748655	ENSGALG00000008795;ENSGALG00000035733;ENSGALG00000001143;ENSGALG00000011442;ENSGALG00000034007;ENSGALG00000043016;ENSGALG00000008669;ENSGALG00000013818;ENSGALG00000000466;ENSGALG00000013372;ENSGALG00000038540;ENSGALG00000007485;ENSGALG00000001486;ENSGALG00000007158;ENSGALG00000004398;ENSGALG00000003753;ENSGALG00000029270;ENSGALG00000006415
GO:1901362	organic cyclic compound biosynthetic process	http://amigo.geneontology.org/amigo/term/GO:1901362	1551	229	190.284	1.20347	0.000493	0.022514	373887;373925;374021;374055;374116;374120;374126;374128;374131;374139;374147;374179;378795;378900;378926;386579;387330;395090;395128;395146;395172;395179;395214;395229;395250;395302;395339;395351;395357;395390;395399;395485;395512;395518;395596;395598;395614;395653;395670;395678;395680;395701;395719;395749;395807;395822;395864;395865;396005;396020;396029;396030;396142;396182;396188;396207;396226;…	ENSGALG00000013481;ENSGALG00000012830;ENSGALG00000015605;ENSGALG00000016431;ENSGALG00000003699;ENSGALG00000016546;ENSGALG00000009864;ENSGALG00000008795;ENSGALG00000039741;ENSGALG00000042534;ENSGALG00000009052;ENSGALG00000033087;ENSGALG00000033631;ENSGALG00000017073;ENSGALG00000023546;ENSGALG00000013742;ENSGALG00000008459;ENSGALG00000015314;ENSGALG00000001583;ENSGALG00000013754;ENSGALG00000014727;…
GO:0051147	regulation of muscle cell differentiation	http://amigo.geneontology.org/amigo/term/GO:0051147	49	15	6.01154	2.4952	0.000527	0.023637	374128;395678;396282;415355;415711;416092;416457;417226;420815;420846;421003;423068;425418;427167;768866	ENSGALG00000042534;ENSGALG00000012885;ENSGALG00000003396;ENSGALG00000026081;ENSGALG00000012712;ENSGALG00000014769;ENSGALG00000000146;ENSGALG00000004064;ENSGALG00000039897;ENSGALG00000007769;ENSGALG00000006074;ENSGALG00000035576;ENSGALG00000030988;ENSGALG00000013624;ENSGALG00000012178
GO:0014065	phosphatidylinositol 3-kinase signaling	http://amigo.geneontology.org/amigo/term/GO:0014065	49	15	6.01154	2.4952	0.000527	0.023637	374128;374268;396157;396249;396331;396416;416457;417117;419106;419170;419822;424971;427171;427213;428070	ENSGALG00000037043;ENSGALG00000005547;ENSGALG00000003568;ENSGALG00000014984;ENSGALG00000010697;ENSGALG00000008669;ENSGALG00000031741;ENSGALG00000004064;ENSGALG00000014786;ENSGALG00000029270;ENSGALG00000012594;ENSGALG00000008934;ENSGALG00000012178;ENSGALG00000016992;ENSGALG00000001419
GO:0050871	positive regulation of B cell activation	http://amigo.geneontology.org/amigo/term/GO:0050871	30	11	3.68054	2.9887	0.000531	0.023637	373939;378799;396191;396249;396282;416476;417408;421279;421291;424316;769212	ENSGALG00000012885;ENSGALG00000008669;ENSGALG00000012484;ENSGALG00000039327;ENSGALG00000007485;ENSGALG00000003294;ENSGALG00000008962;ENSGALG00000004398;ENSGALG00000016881;ENSGALG00000008957;ENSGALG00000008837
GO:0006281	DNA repair	http://amigo.geneontology.org/amigo/term/GO:0006281	200	41	24.5369	1.67095	0.000547	0.0241839	374139;378795;378799;395188;396086;396509;416595;416628;416648;417226;417418;418514;418593;418628;418703;418764;418910;419042;420119;420362;420828;421202;421291;421505;421799;422104;422522;423032;423210;423276;423688;423785;423842;423902;424316;427468;428898;430516;723780;100857742;100857997	ENSGALG00000017073;ENSGALG00000006254;ENSGALG00000016042;ENSGALG00000012484;ENSGALG00000017290;ENSGALG00000003220;ENSGALG00000014883;ENSGALG00000030313;ENSGALG00000030022;ENSGALG00000008938;ENSGALG00000008553;ENSGALG00000016854;ENSGALG00000031182;ENSGALG00000007572;ENSGALG00000003520;ENSGALG00000008962;ENSGALG00000005569;ENSGALG00000012618;ENSGALG00000008957;ENSGALG00000015513;ENSGALG00000007155;…
GO:0022407	regulation of cell-cell adhesion	http://amigo.geneontology.org/amigo/term/GO:0022407	115	27	14.1087	1.91371	0.000561	0.0246085	374120;395399;395485;395865;396191;396226;396235;396249;396399;396416;396460;415725;416476;416630;417430;419106;419759;420086;420195;421003;421279;423895;424439;426054;427705;428315;101748655	ENSGALG00000034188;ENSGALG00000008795;ENSGALG00000035733;ENSGALG00000001143;ENSGALG00000011442;ENSGALG00000025950;ENSGALG00000034007;ENSGALG00000043016;ENSGALG00000008669;ENSGALG00000013818;ENSGALG00000006642;ENSGALG00000000466;ENSGALG00000031741;ENSGALG00000031960;ENSGALG00000013372;ENSGALG00000038540;ENSGALG00000007485;ENSGALG00000001486;ENSGALG00000007158;ENSGALG00000004398;ENSGALG00000004587;…
GO:0050863	regulation of T cell activation	http://amigo.geneontology.org/amigo/term/GO:0050863	81	21	9.93745	2.11322	0.000568	0.0247115	395485;396191;396249;396399;396460;415725;416476;416630;419106;419759;420086;420195;421003;421279;423895;424106;424439;426054;427705;428315;101748655	ENSGALG00000034188;ENSGALG00000008795;ENSGALG00000035733;ENSGALG00000011442;ENSGALG00000008666;ENSGALG00000043016;ENSGALG00000008669;ENSGALG00000006642;ENSGALG00000000466;ENSGALG00000013372;ENSGALG00000038540;ENSGALG00000007485;ENSGALG00000001486;ENSGALG00000007158;ENSGALG00000004398;ENSGALG00000004587;ENSGALG00000003753;ENSGALG00000013624;ENSGALG00000008837;ENSGALG00000029270;ENSGALG00000006415
GO:0001816	cytokine production	http://amigo.geneontology.org/amigo/term/GO:0001816	201	41	24.6596	1.66264	0.000608	0.0261195	374179;395090;395485;395701;395742;395807;395865;396188;396249;396399;415711;415805;415927;416092;416476;416630;416673;417825;418425;418535;419106;419417;420815;421279;422382;423895;426041;426274;427171;427183;427213;428315;428650;429166;693248;768501;769469;771801;772164;100858263;101748655	ENSGALG00000012830;ENSGALG00000008795;ENSGALG00000039741;ENSGALG00000042534;ENSGALG00000035733;ENSGALG00000013742;ENSGALG00000014727;ENSGALG00000033278;ENSGALG00000014646;ENSGALG00000014984;ENSGALG00000015396;ENSGALG00000011442;ENSGALG00000043016;ENSGALG00000008669;ENSGALG00000016173;ENSGALG00000003396;ENSGALG00000033507;ENSGALG00000031960;ENSGALG00000017485;ENSGALG00000041977;ENSGALG00000022750;…
GO:0032943	mononuclear cell proliferation	http://amigo.geneontology.org/amigo/term/GO:0032943	87	22	10.6736	2.06117	0.000614	0.0261195	373939;395485;395614;395653;395865;396191;396249;396282;396399;416476;417408;417825;420086;420647;421279;423895;424106;424439;426054;769212;770275;101748655	ENSGALG00000013481;ENSGALG00000008795;ENSGALG00000011442;ENSGALG00000008666;ENSGALG00000012885;ENSGALG00000043016;ENSGALG00000008669;ENSGALG00000031960;ENSGALG00000013372;ENSGALG00000039327;ENSGALG00000007485;ENSGALG00000024122;ENSGALG00000003294;ENSGALG00000001486;ENSGALG00000011254;ENSGALG00000004398;ENSGALG00000006098;ENSGALG00000016881;ENSGALG00000004587;ENSGALG00000009840;ENSGALG00000008837;…
GO:0046651	lymphocyte proliferation	http://amigo.geneontology.org/amigo/term/GO:0046651	87	22	10.6736	2.06117	0.000614	0.0261195	373939;395485;395614;395653;395865;396191;396249;396282;396399;416476;417408;417825;420086;420647;421279;423895;424106;424439;426054;769212;770275;101748655	ENSGALG00000013481;ENSGALG00000008795;ENSGALG00000011442;ENSGALG00000008666;ENSGALG00000012885;ENSGALG00000043016;ENSGALG00000008669;ENSGALG00000031960;ENSGALG00000013372;ENSGALG00000039327;ENSGALG00000007485;ENSGALG00000024122;ENSGALG00000003294;ENSGALG00000001486;ENSGALG00000011254;ENSGALG00000004398;ENSGALG00000006098;ENSGALG00000016881;ENSGALG00000004587;ENSGALG00000009840;ENSGALG00000008837;…
GO:0032944	regulation of mononuclear cell proliferation	http://amigo.geneontology.org/amigo/term/GO:0032944	60	17	7.36107	2.30945	0.000626	0.0262433	373939;395485;395614;396191;396249;396282;396399;416476;417408;420086;421279;423895;424106;424439;769212;770275;101748655	ENSGALG00000013481;ENSGALG00000008795;ENSGALG00000011442;ENSGALG00000008666;ENSGALG00000012885;ENSGALG00000043016;ENSGALG00000008669;ENSGALG00000039327;ENSGALG00000007485;ENSGALG00000024122;ENSGALG00000003294;ENSGALG00000001486;ENSGALG00000004398;ENSGALG00000016881;ENSGALG00000004587;ENSGALG00000008837;ENSGALG00000006415
GO:0050670	regulation of lymphocyte proliferation	http://amigo.geneontology.org/amigo/term/GO:0050670	60	17	7.36107	2.30945	0.000626	0.0262433	373939;395485;395614;396191;396249;396282;396399;416476;417408;420086;421279;423895;424106;424439;769212;770275;101748655	ENSGALG00000013481;ENSGALG00000008795;ENSGALG00000011442;ENSGALG00000008666;ENSGALG00000012885;ENSGALG00000043016;ENSGALG00000008669;ENSGALG00000039327;ENSGALG00000007485;ENSGALG00000024122;ENSGALG00000003294;ENSGALG00000001486;ENSGALG00000004398;ENSGALG00000016881;ENSGALG00000004587;ENSGALG00000008837;ENSGALG00000006415
GO:0008630	intrinsic apoptotic signaling pathway in response to DNA damage	http://amigo.geneontology.org/amigo/term/GO:0008630	40	13	4.90738	2.64907	0.000651	0.0269785	378799;395193;395445;396282;408037;417408;421291;423032;423785;427171;427342;427864;428997	ENSGALG00000021031;ENSGALG00000006254;ENSGALG00000012885;ENSGALG00000005772;ENSGALG00000028115;ENSGALG00000003294;ENSGALG00000008962;ENSGALG00000005569;ENSGALG00000008957;ENSGALG00000014786;ENSGALG00000009901;ENSGALG00000020523;ENSGALG00000030871
GO:0070661	leukocyte proliferation	http://amigo.geneontology.org/amigo/term/GO:0070661	93	23	11.4097	2.01584	0.000654	0.0269785	373939;395485;395614;395653;395865;396191;396249;396282;396399;416476;417408;417825;420086;420647;421279;423895;424106;424439;426054;427213;769212;770275;101748655	ENSGALG00000013481;ENSGALG00000008795;ENSGALG00000014984;ENSGALG00000011442;ENSGALG00000008666;ENSGALG00000012885;ENSGALG00000043016;ENSGALG00000008669;ENSGALG00000031960;ENSGALG00000013372;ENSGALG00000039327;ENSGALG00000007485;ENSGALG00000024122;ENSGALG00000003294;ENSGALG00000001486;ENSGALG00000011254;ENSGALG00000004398;ENSGALG00000006098;ENSGALG00000016881;ENSGALG00000004587;ENSGALG00000009840;…
GO:0009893	positive regulation of metabolic process	http://amigo.geneontology.org/amigo/term/GO:0009893	1376	205	168.814	1.21435	0.000666	0.0272775	373887;373925;373939;374021;374025;374100;374117;374120;374128;374139;374147;374179;378795;378799;378900;378926;386579;387330;395081;395090;395146;395179;395250;395302;395351;395399;395444;395459;395485;395512;395518;395584;395596;395614;395653;395654;395670;395678;395680;395701;395742;395749;395807;395865;395983;396020;396030;396142;396157;396188;396191;396207;396226;396235;396249;396263;396282;…	ENSGALG00000013481;ENSGALG00000012830;ENSGALG00000016431;ENSGALG00000003699;ENSGALG00000003818;ENSGALG00000007346;ENSGALG00000039741;ENSGALG00000042534;ENSGALG00000035733;ENSGALG00000004662;ENSGALG00000021031;ENSGALG00000033087;ENSGALG00000017073;ENSGALG00000013742;ENSGALG00000008459;ENSGALG00000015314;ENSGALG00000000843;ENSGALG00000016906;ENSGALG00000014280;ENSGALG00000003059;ENSGALG00000003568;…
GO:0002637	regulation of immunoglobulin production	http://amigo.geneontology.org/amigo/term/GO:0002637	22	9	2.69906	3.33449	0.000677	0.0275483	378799;395485;396191;396249;416092;417408;421291;424316;425418	ENSGALG00000008669;ENSGALG00000012484;ENSGALG00000007485;ENSGALG00000003294;ENSGALG00000008962;ENSGALG00000000146;ENSGALG00000008957;ENSGALG00000007769;ENSGALG00000006415
GO:0006357	regulation of transcription by RNA polymerase II	http://amigo.geneontology.org/amigo/term/GO:0006357	804	128	98.6384	1.29767	0.000685	0.0276552	374116;374120;374128;374147;378900;378926;386579;387330;395128;395146;395214;395229;395250;395302;395351;395390;395399;395512;395518;395596;395614;395670;395678;395680;395701;395749;395822;395864;395865;396020;396030;396142;396182;396207;396226;396235;396249;396331;396341;404533;415331;415574;415711;415738;416018;416092;416206;416457;416633;416963;417117;417226;417395;417825;417919;417980;418195;…	ENSGALG00000013481;ENSGALG00000015605;ENSGALG00000016431;ENSGALG00000003699;ENSGALG00000016546;ENSGALG00000042534;ENSGALG00000033087;ENSGALG00000033631;ENSGALG00000013742;ENSGALG00000008459;ENSGALG00000015314;ENSGALG00000013754;ENSGALG00000000843;ENSGALG00000043827;ENSGALG00000003059;ENSGALG00000005016;ENSGALG00000003891;ENSGALG00000014984;ENSGALG00000001143;ENSGALG00000007555;ENSGALG00000012702;…
GO:0010558	negative regulation of macromolecule biosynthetic process	http://amigo.geneontology.org/amigo/term/GO:0010558	555	93	68.0899	1.36584	0.000761	0.0305084	374116;374120;374126;374128;374147;378795;387330;395128;395146;395188;395229;395302;395351;395357;395390;395518;395670;395701;395864;395865;396029;396142;396182;396207;396331;396341;415711;415738;416018;416092;416258;417117;417371;417919;417948;418195;418257;419106;419249;419287;419341;419366;419628;419759;419869;420078;420119;420351;420362;420471;420599;420647;420839;420846;421004;421060;421769;…	ENSGALG00000015605;ENSGALG00000016431;ENSGALG00000016546;ENSGALG00000013742;ENSGALG00000008459;ENSGALG00000015314;ENSGALG00000043711;ENSGALG00000000843;ENSGALG00000043827;ENSGALG00000014280;ENSGALG00000005016;ENSGALG00000013626;ENSGALG00000003891;ENSGALG00000007555;ENSGALG00000012702;ENSGALG00000009352;ENSGALG00000010697;ENSGALG00000006480;ENSGALG00000036356;ENSGALG00000007260;ENSGALG00000010854;…
GO:0050852	T cell receptor signaling pathway	http://amigo.geneontology.org/amigo/term/GO:0050852	36	12	4.41664	2.717	0.000809	0.0322123	395330;395701;396249;415725;415805;418535;419106;420086;424439;428315;769224;769469	ENSGALG00000035733;ENSGALG00000013742;ENSGALG00000014727;ENSGALG00000014821;ENSGALG00000008669;ENSGALG00000016173;ENSGALG00000033507;ENSGALG00000001486;ENSGALG00000006382;ENSGALG00000004587;ENSGALG00000003753;ENSGALG00000029270
GO:0009892	negative regulation of metabolic process	http://amigo.geneontology.org/amigo/term/GO:0009892	1044	160	128.083	1.24919	0.000853	0.033732	373914;373922;374093;374105;374116;374120;374126;374128;374147;378795;378799;378926;386579;387330;395128;395146;395188;395229;395302;395330;395351;395357;395390;395518;395584;395598;395670;395701;395715;395864;395865;395992;396029;396142;396182;396188;396207;396249;396282;396331;396341;396416;396483;408037;415294;415327;415711;415725;415738;416018;416092;416258;416457;416595;416628;416630;416713;…	ENSGALG00000015605;ENSGALG00000016431;ENSGALG00000016546;ENSGALG00000027641;ENSGALG00000013742;ENSGALG00000008459;ENSGALG00000015314;ENSGALG00000043711;ENSGALG00000014727;ENSGALG00000000843;ENSGALG00000043827;ENSGALG00000016906;ENSGALG00000014280;ENSGALG00000001596;ENSGALG00000032190;ENSGALG00000003933;ENSGALG00000005016;ENSGALG00000013626;ENSGALG00000013886;ENSGALG00000003568;ENSGALG00000003891;…
GO:0002714	positive regulation of B cell mediated immunity	http://amigo.geneontology.org/amigo/term/GO:0002714	11	6	1.34953	4.44599	0.000896	0.0346833	378799;396191;396249;417408;421291;424316	ENSGALG00000008669;ENSGALG00000012484;ENSGALG00000007485;ENSGALG00000003294;ENSGALG00000008962;ENSGALG00000008957
GO:0002891	positive regulation of immunoglobulin mediated immune response	http://amigo.geneontology.org/amigo/term/GO:0002891	11	6	1.34953	4.44599	0.000896	0.0346833	378799;396191;396249;417408;421291;424316	ENSGALG00000008669;ENSGALG00000012484;ENSGALG00000007485;ENSGALG00000003294;ENSGALG00000008962;ENSGALG00000008957
GO:0045830	positive regulation of isotype switching	http://amigo.geneontology.org/amigo/term/GO:0045830	11	6	1.34953	4.44599	0.000896	0.0346833	378799;396191;396249;417408;421291;424316	ENSGALG00000008669;ENSGALG00000012484;ENSGALG00000007485;ENSGALG00000003294;ENSGALG00000008962;ENSGALG00000008957
GO:0010557	positive regulation of macromolecule biosynthetic process	http://amigo.geneontology.org/amigo/term/GO:0010557	753	120	92.3814	1.29896	0.000985	0.0378906	373887;373925;374021;374120;374128;374139;374147;374179;378795;378900;386579;387330;395090;395146;395250;395302;395351;395399;395444;395512;395518;395596;395614;395670;395678;395680;395749;395865;396020;396030;396142;396188;396207;396226;396235;396249;396263;396545;415331;415711;415738;416018;416092;416206;416258;416457;416476;416633;416955;416963;417117;417226;417395;417408;417825;417919;417948;…	ENSGALG00000013481;ENSGALG00000012830;ENSGALG00000016431;ENSGALG00000003699;ENSGALG00000039741;ENSGALG00000042534;ENSGALG00000035733;ENSGALG00000033087;ENSGALG00000017073;ENSGALG00000008459;ENSGALG00000000843;ENSGALG00000014280;ENSGALG00000003059;ENSGALG00000003891;ENSGALG00000014984;ENSGALG00000001143;ENSGALG00000009352;ENSGALG00000010005;ENSGALG00000006254;ENSGALG00000034007;ENSGALG00000006743;…
GO:0002706	regulation of lymphocyte mediated immunity	http://amigo.geneontology.org/amigo/term/GO:0002706	32	11	3.9259	2.8019	0.000994	0.037968	378799;396191;396249;417408;419106;421291;424316;425418;426054;426930;428650	ENSGALG00000008669;ENSGALG00000012484;ENSGALG00000013372;ENSGALG00000007485;ENSGALG00000003294;ENSGALG00000008962;ENSGALG00000000146;ENSGALG00000008957;ENSGALG00000034374;ENSGALG00000029270;ENSGALG00000016400
GO:0048015	phosphatidylinositol-mediated signaling	http://amigo.geneontology.org/amigo/term/GO:0048015	57	16	6.99302	2.288	0.00100324	0.0380171	374128;374268;395701;396157;396249;396331;396416;416457;417117;419106;419170;419822;424971;427171;427213;428070	ENSGALG00000037043;ENSGALG00000013742;ENSGALG00000005547;ENSGALG00000003568;ENSGALG00000014984;ENSGALG00000010697;ENSGALG00000008669;ENSGALG00000031741;ENSGALG00000004064;ENSGALG00000014786;ENSGALG00000029270;ENSGALG00000012594;ENSGALG00000008934;ENSGALG00000012178;ENSGALG00000016992;ENSGALG00000001419
GO:0032634	interleukin-5 production	http://amigo.geneontology.org/amigo/term/GO:0032634	5	4	0.613423	6.52079	0.00101578	0.0380171	395865;419106;769469;771801	ENSGALG00000014727;ENSGALG00000031960;ENSGALG00000008267;ENSGALG00000029270
GO:0032674	regulation of interleukin-5 production	http://amigo.geneontology.org/amigo/term/GO:0032674	5	4	0.613423	6.52079	0.00101578	0.0380171	395865;419106;769469;771801	ENSGALG00000014727;ENSGALG00000031960;ENSGALG00000008267;ENSGALG00000029270
GO:2000113	negative regulation of cellular macromolecule biosynthetic process	http://amigo.geneontology.org/amigo/term/GO:2000113	539	90	66.127	1.36102	0.00103986	0.0386609	374116;374120;374126;374128;374147;378795;387330;395128;395146;395188;395229;395302;395351;395357;395390;395518;395670;395701;395864;395865;396029;396142;396182;396207;396331;396341;415711;415738;416018;416092;416258;417117;417371;417919;417948;418195;418257;419106;419249;419287;419341;419366;419628;419759;419869;420078;420119;420351;420362;420471;420599;420647;420839;420846;421004;421060;421769;…	ENSGALG00000015605;ENSGALG00000016431;ENSGALG00000016546;ENSGALG00000013742;ENSGALG00000008459;ENSGALG00000015314;ENSGALG00000043711;ENSGALG00000000843;ENSGALG00000043827;ENSGALG00000014280;ENSGALG00000005016;ENSGALG00000013626;ENSGALG00000003891;ENSGALG00000007555;ENSGALG00000012702;ENSGALG00000009352;ENSGALG00000010697;ENSGALG00000006480;ENSGALG00000036356;ENSGALG00000007260;ENSGALG00000010854;…
GO:0034330	cell junction organization	http://amigo.geneontology.org/amigo/term/GO:0034330	96	23	11.7777	1.95284	0.00104724	0.0386789	395119;395330;396026;396263;396282;396396;396399;396402;396416;396501;415630;417430;417555;419305;419352;420225;422418;423878;424257;424442;424991;427213;427393	ENSGALG00000002709;ENSGALG00000014984;ENSGALG00000009364;ENSGALG00000011442;ENSGALG00000025950;ENSGALG00000043373;ENSGALG00000012885;ENSGALG00000031741;ENSGALG00000027140;ENSGALG00000043034;ENSGALG00000015403;ENSGALG00000006382;ENSGALG00000031270;ENSGALG00000035094;ENSGALG00000008318;ENSGALG00000007994;ENSGALG00000011813;ENSGALG00000014463;ENSGALG00000037316;ENSGALG00000004620;ENSGALG00000000997;…
GO:0002822	regulation of adaptive immune response based on somatic recombination of immune receptors built from immunoglobulin superfamily domains	http://amigo.geneontology.org/amigo/term/GO:0002822	37	12	4.53933	2.64356	0.00106594	0.0389776	378799;396191;396249;417408;419106;421291;424316;424439;425418;426054;426930;428650	ENSGALG00000008669;ENSGALG00000012484;ENSGALG00000013372;ENSGALG00000007485;ENSGALG00000003294;ENSGALG00000008962;ENSGALG00000000146;ENSGALG00000008957;ENSGALG00000004587;ENSGALG00000034374;ENSGALG00000029270;ENSGALG00000016400
GO:0030890	positive regulation of B cell proliferation	http://amigo.geneontology.org/amigo/term/GO:0030890	15	7	1.84027	3.80379	0.00107615	0.0389776	373939;396191;396282;416476;417408;421279;769212	ENSGALG00000012885;ENSGALG00000039327;ENSGALG00000007485;ENSGALG00000003294;ENSGALG00000004398;ENSGALG00000016881;ENSGALG00000008837
GO:0002639	positive regulation of immunoglobulin production	http://amigo.geneontology.org/amigo/term/GO:0002639	15	7	1.84027	3.80379	0.00107615	0.0389776	378799;396191;396249;416092;417408;421291;424316	ENSGALG00000008669;ENSGALG00000012484;ENSGALG00000007485;ENSGALG00000003294;ENSGALG00000008962;ENSGALG00000008957;ENSGALG00000007769
GO:0035556	intracellular signal transduction	http://amigo.geneontology.org/amigo/term/GO:0035556	1042	159	127.837	1.24377	0.00108486	0.039041	373887;373939;374055;374100;374128;374268;378799;386579;395179;395193;395324;395330;395335;395339;395445;395485;395584;395654;395670;395680;395701;395733;395742;395807;395983;396048;396157;396188;396249;396282;396331;396368;396402;396405;396416;396460;396483;404533;408037;415419;415569;415711;415725;415805;415989;416000;416197;416258;416296;416457;416476;416630;416673;416848;417117;417408;417430;…	ENSGALG00000007675;ENSGALG00000009864;ENSGALG00000008382;ENSGALG00000007346;ENSGALG00000008150;ENSGALG00000034188;ENSGALG00000037043;ENSGALG00000042534;ENSGALG00000027641;ENSGALG00000035733;ENSGALG00000021031;ENSGALG00000012357;ENSGALG00000013742;ENSGALG00000001816;ENSGALG00000014727;ENSGALG00000000843;ENSGALG00000039724;ENSGALG00000003073;ENSGALG00000016906;ENSGALG00000033278;ENSGALG00000001730;…
GO:0009113	purine nucleobase biosynthetic process	http://amigo.geneontology.org/amigo/term/GO:0009113	8	5	0.981476	5.09437	0.00111791	0.0397212	395653;419194;421633;422743;423508	ENSGALG00000012412;ENSGALG00000013728;ENSGALG00000004170;ENSGALG00000006098;ENSGALG00000011797
GO:0002931	response to ischemia	http://amigo.geneontology.org/amigo/term/GO:0002931	8	5	0.981476	5.09437	0.00111791	0.0397212	396282;408032;418510;423723;772164	ENSGALG00000012885;ENSGALG00000039751;ENSGALG00000004809;ENSGALG00000015410;ENSGALG00000016014
GO:0001817	regulation of cytokine production	http://amigo.geneontology.org/amigo/term/GO:0001817	182	37	22.3286	1.65707	0.00117763	0.0415799	374179;395090;395485;395701;395742;395807;395865;396188;396249;396399;415805;415927;416476;416630;416673;417825;418425;418535;419106;419417;421279;422382;423895;426041;426274;427171;427183;427213;428315;428650;429166;768501;769469;771801;772164;100858263;101748655	ENSGALG00000012830;ENSGALG00000008795;ENSGALG00000039741;ENSGALG00000035733;ENSGALG00000013742;ENSGALG00000014727;ENSGALG00000033278;ENSGALG00000014646;ENSGALG00000014984;ENSGALG00000015396;ENSGALG00000011442;ENSGALG00000043016;ENSGALG00000008669;ENSGALG00000016173;ENSGALG00000033507;ENSGALG00000031960;ENSGALG00000017485;ENSGALG00000041977;ENSGALG00000022750;ENSGALG00000007158;ENSGALG00000004398;…
GO:0006955	immune response	http://amigo.geneontology.org/amigo/term/GO:0006955	374	66	45.884	1.43841	0.00118739	0.0416626	373939;374117;374229;374268;378799;395324;395330;395485;395653;395701;395865;396188;396191;396249;396282;396396;396399;396460;415725;415805;416092;416476;416630;416932;417117;417408;417489;417555;417825;417978;418257;418425;418535;418764;419106;419784;420086;420225;420472;421279;421291;421505;422463;422510;424106;424316;424439;424762;425013;425418;426041;426054;426274;426930;427097;427183;427213;…	ENSGALG00000007675;ENSGALG00000035733;ENSGALG00000012357;ENSGALG00000013742;ENSGALG00000002709;ENSGALG00000014727;ENSGALG00000014280;ENSGALG00000014821;ENSGALG00000016852;ENSGALG00000005547;ENSGALG00000014984;ENSGALG00000015396;ENSGALG00000011442;ENSGALG00000002263;ENSGALG00000008666;ENSGALG00000012885;ENSGALG00000043016;ENSGALG00000008669;ENSGALG00000016173;ENSGALG00000021136;ENSGALG00000012484;…
GO:0048017	inositol lipid-mediated signaling	http://amigo.geneontology.org/amigo/term/GO:0048017	58	16	7.1157	2.24855	0.00123104	0.0429259	374128;374268;395701;396157;396249;396331;396416;416457;417117;419106;419170;419822;424971;427171;427213;428070	ENSGALG00000037043;ENSGALG00000013742;ENSGALG00000005547;ENSGALG00000003568;ENSGALG00000014984;ENSGALG00000010697;ENSGALG00000008669;ENSGALG00000031741;ENSGALG00000004064;ENSGALG00000014786;ENSGALG00000029270;ENSGALG00000012594;ENSGALG00000008934;ENSGALG00000012178;ENSGALG00000016992;ENSGALG00000001419
GO:1902680	positive regulation of RNA biosynthetic process	http://amigo.geneontology.org/amigo/term/GO:1902680	678	109	83.1801	1.31041	0.00125166	0.0431092	373887;373925;374021;374120;374128;374139;374147;374179;378795;378900;386579;387330;395146;395250;395302;395351;395399;395512;395518;395596;395614;395670;395678;395680;395749;395865;396020;396030;396142;396207;396226;396235;396249;396263;415331;415711;415738;416018;416092;416206;416457;416633;416955;416963;417117;417226;417395;417825;417919;417948;417980;418195;418257;418646;418841;419106;419189;…	ENSGALG00000013481;ENSGALG00000012830;ENSGALG00000016431;ENSGALG00000003699;ENSGALG00000042534;ENSGALG00000033087;ENSGALG00000017073;ENSGALG00000008459;ENSGALG00000000843;ENSGALG00000014280;ENSGALG00000003059;ENSGALG00000003891;ENSGALG00000014984;ENSGALG00000001143;ENSGALG00000009352;ENSGALG00000010005;ENSGALG00000006254;ENSGALG00000034007;ENSGALG00000006743;ENSGALG00000008669;ENSGALG00000013818;…
GO:1903508	positive regulation of nucleic acid-templated transcription	http://amigo.geneontology.org/amigo/term/GO:1903508	678	109	83.1801	1.31041	0.00125166	0.0431092	373887;373925;374021;374120;374128;374139;374147;374179;378795;378900;386579;387330;395146;395250;395302;395351;395399;395512;395518;395596;395614;395670;395678;395680;395749;395865;396020;396030;396142;396207;396226;396235;396249;396263;415331;415711;415738;416018;416092;416206;416457;416633;416955;416963;417117;417226;417395;417825;417919;417948;417980;418195;418257;418646;418841;419106;419189;…	ENSGALG00000013481;ENSGALG00000012830;ENSGALG00000016431;ENSGALG00000003699;ENSGALG00000042534;ENSGALG00000033087;ENSGALG00000017073;ENSGALG00000008459;ENSGALG00000000843;ENSGALG00000014280;ENSGALG00000003059;ENSGALG00000003891;ENSGALG00000014984;ENSGALG00000001143;ENSGALG00000009352;ENSGALG00000010005;ENSGALG00000006254;ENSGALG00000034007;ENSGALG00000006743;ENSGALG00000008669;ENSGALG00000013818;…
GO:0002253	activation of immune response	http://amigo.geneontology.org/amigo/term/GO:0002253	127	28	15.5809	1.79707	0.00128017	0.0438223	373939;374268;395330;395701;396249;396282;396396;396460;415725;415805;416476;417117;417825;418535;419106;420086;421279;422463;424439;424762;426274;427097;427213;428315;428650;429088;769224;769469	ENSGALG00000035733;ENSGALG00000013742;ENSGALG00000014727;ENSGALG00000014821;ENSGALG00000005547;ENSGALG00000014984;ENSGALG00000002263;ENSGALG00000012885;ENSGALG00000008669;ENSGALG00000016173;ENSGALG00000000466;ENSGALG00000033507;ENSGALG00000039327;ENSGALG00000017485;ENSGALG00000001486;ENSGALG00000006382;ENSGALG00000031270;ENSGALG00000004398;ENSGALG00000004587;ENSGALG00000003753;ENSGALG00000009840;…
GO:0051239	regulation of multicellular organismal process	http://amigo.geneontology.org/amigo/term/GO:0051239	1047	159	128.451	1.23783	0.00134677	0.0458228	373887;373894;373922;374025;374128;374131;374139;374147;374179;378799;395085;395090;395117;395128;395146;395156;395214;395399;395485;395489;395515;395584;395596;395614;395650;395654;395670;395680;395701;395742;395749;395807;395865;395925;396029;396030;396095;396157;396188;396191;396235;396249;396282;396331;396375;396399;396402;396416;396501;404533;408037;415331;415355;415419;415711;415725;415738;…	ENSGALG00000013481;ENSGALG00000012830;ENSGALG00000040561;ENSGALG00000007346;ENSGALG00000008150;ENSGALG00000008795;ENSGALG00000039741;ENSGALG00000042534;ENSGALG00000035733;ENSGALG00000004662;ENSGALG00000017073;ENSGALG00000009807;ENSGALG00000013742;ENSGALG00000008459;ENSGALG00000014727;ENSGALG00000041202;ENSGALG00000043827;ENSGALG00000016906;ENSGALG00000033278;ENSGALG00000013886;ENSGALG00000014646;…
GO:0050663	cytokine secretion	http://amigo.geneontology.org/amigo/term/GO:0050663	48	14	5.88886	2.37737	0.00136178	0.0458285	395701;395807;416092;416476;416630;419106;419417;423895;426274;427183;427213;428315;429166;772164	ENSGALG00000008795;ENSGALG00000035733;ENSGALG00000013742;ENSGALG00000014646;ENSGALG00000014984;ENSGALG00000017485;ENSGALG00000007158;ENSGALG00000004398;ENSGALG00000038096;ENSGALG00000039751;ENSGALG00000007769;ENSGALG00000029270;ENSGALG00000014824;ENSGALG00000028898
GO:0010605	negative regulation of macromolecule metabolic process	http://amigo.geneontology.org/amigo/term/GO:0010605	958	147	117.532	1.25073	0.00136326	0.0458285	373922;374116;374120;374126;374128;374147;378795;378799;378926;386579;387330;395128;395146;395188;395229;395302;395330;395351;395357;395390;395518;395584;395598;395670;395701;395715;395864;395865;395992;396029;396142;396182;396188;396207;396249;396331;396341;396416;396483;408037;415294;415327;415711;415725;415738;416018;416092;416258;416457;416628;416630;416713;417117;417226;417371;417657;417825;…	ENSGALG00000015605;ENSGALG00000016431;ENSGALG00000016546;ENSGALG00000027641;ENSGALG00000013742;ENSGALG00000008459;ENSGALG00000015314;ENSGALG00000043711;ENSGALG00000014727;ENSGALG00000000843;ENSGALG00000043827;ENSGALG00000016906;ENSGALG00000014280;ENSGALG00000001596;ENSGALG00000032190;ENSGALG00000005016;ENSGALG00000013626;ENSGALG00000013886;ENSGALG00000003568;ENSGALG00000003891;ENSGALG00000014984;…
GO:0070663	regulation of leukocyte proliferation	http://amigo.geneontology.org/amigo/term/GO:0070663	64	17	7.85181	2.16511	0.00138869	0.0464055	373939;395485;395614;396191;396249;396282;396399;416476;417408;420086;421279;423895;424106;424439;769212;770275;101748655	ENSGALG00000013481;ENSGALG00000008795;ENSGALG00000011442;ENSGALG00000008666;ENSGALG00000012885;ENSGALG00000043016;ENSGALG00000008669;ENSGALG00000039327;ENSGALG00000007485;ENSGALG00000024122;ENSGALG00000003294;ENSGALG00000001486;ENSGALG00000004398;ENSGALG00000016881;ENSGALG00000004587;ENSGALG00000008837;ENSGALG00000006415
GO:0031060	regulation of histone methylation	http://amigo.geneontology.org/amigo/term/GO:0031060	24	9	2.94443	3.05662	0.00141779	0.0470975	387330;419106;419287;420839;422331;424316;425418;426381;429088	ENSGALG00000016431;ENSGALG00000012702;ENSGALG00000012484;ENSGALG00000000146;ENSGALG00000007843;ENSGALG00000029270;ENSGALG00000043650;ENSGALG00000014060;ENSGALG00000041461
GO:0006950	response to stress	http://amigo.geneontology.org/amigo/term/GO:0006950	1199	179	147.099	1.21687	0.0014593	0.0481912	373887;373939;373981;374117;374120;374128;374139;374147;374268;378795;378799;395085;395188;395193;395214;395324;395445;395485;395570;395596;395598;395654;395680;395701;395742;395749;395807;395983;396030;396086;396188;396235;396249;396282;396341;396375;396399;396416;396445;396509;408032;408037;415355;415507;415607;415666;415725;416197;416206;416258;416457;416595;416628;416630;416633;416648;416663;…	ENSGALG00000008795;ENSGALG00000021442;ENSGALG00000037043;ENSGALG00000035733;ENSGALG00000021031;ENSGALG00000012357;ENSGALG00000017073;ENSGALG00000013742;ENSGALG00000008459;ENSGALG00000002709;ENSGALG00000001816;ENSGALG00000000843;ENSGALG00000014280;ENSGALG00000033278;ENSGALG00000002570;ENSGALG00000005547;ENSGALG00000014646;ENSGALG00000001938;ENSGALG00000014984;ENSGALG00000015286;ENSGALG00000001143;…

## Sheet: B Cell vs Monocyte - DOWNREG
Supplemental Table 7
Sheet 2: B Cell vs Monocyte WebGestalt (GO) Results - DOWNREGULATED DEGS ONLY
geneSet	description	link	size	overlap	expect	enrichmentRatio	pValue	FDR	overlapId	userId
GO:0009056	catabolic process	http://amigo.geneontology.org/amigo/term/GO:0009056	890	215	156.746	1.37165	7.41e-08	0.000416	373970;374058;374178;374193;378921;386583;395218;395318;395457;395472;395474;395492;395689;395708;395724;395746;395785;395797;395833;395874;395929;395996;396014;396025;396212;396287;396297;396303;396394;396435;396487;396547;414800;415309;415357;415451;415817;415908;415961;416061;416068;416110;416181;416320;416340;416341;416342;416501;416536;416537;416553;416754;416769;416770;416783;417031;417339;…	ENSGALG00000011499;ENSGALG00000009050;ENSGALG00000008701;ENSGALG00000006503;ENSGALG00000004140;ENSGALG00000002024;ENSGALG00000036807;ENSGALG00000015977;ENSGALG00000004614;ENSGALG00000015833;ENSGALG00000005299;ENSGALG00000016224;ENSGALG00000027070;ENSGALG00000013828;ENSGALG00000039696;ENSGALG00000043744;ENSGALG00000003770;ENSGALG00000008818;ENSGALG00000013773;ENSGALG00000012550;ENSGALG00000005805;…
GO:0007034	vacuolar transport	http://amigo.geneontology.org/amigo/term/GO:0007034	67	30	11.7999	2.54239	2.07e-07	0.000582	414800;415674;415841;416342;418096;418461;418503;419535;419990;420201;420202;420210;420714;420762;421048;421514;422143;422490;422638;422918;423273;423615;424228;424699;425666;427297;427370;427646;428673;428675	ENSGALG00000011499;ENSGALG00000011047;ENSGALG00000043744;ENSGALG00000043573;ENSGALG00000038733;ENSGALG00000010136;ENSGALG00000031635;ENSGALG00000026428;ENSGALG00000006161;ENSGALG00000009526;ENSGALG00000015390;ENSGALG00000034396;ENSGALG00000029678;ENSGALG00000002237;ENSGALG00000015805;ENSGALG00000015496;ENSGALG00000034294;ENSGALG00000008572;ENSGALG00000033608;ENSGALG00000001864;ENSGALG00000002066;…
GO:0015031	protein transport	http://amigo.geneontology.org/amigo/term/GO:0015031	609	154	107.256	1.43581	3.96e-07	0.000599	373928;374141;374193;378895;395129;395197;395204;395272;395337;395438;395655;395724;395803;395949;396049;396133;396154;396196;396212;396414;396437;396452;396469;404271;414741;414800;415309;415371;415509;415544;415704;415841;415877;415908;415961;416023;416049;416110;416342;416368;416553;416577;416718;416727;416867;416882;417011;417021;417095;417106;417118;417119;417361;417503;417554;417702;417774;…	ENSGALG00000034722;ENSGALG00000003578;ENSGALG00000011885;ENSGALG00000015148;ENSGALG00000024449;ENSGALG00000029533;ENSGALG00000011499;ENSGALG00000029983;ENSGALG00000039140;ENSGALG00000014582;ENSGALG00000043744;ENSGALG00000009392;ENSGALG00000036114;ENSGALG00000026838;ENSGALG00000038733;ENSGALG00000003398;ENSGALG00000015304;ENSGALG00000000209;ENSGALG00000010915;ENSGALG00000008827;ENSGALG00000040421;…
GO:0045184	establishment of protein localization	http://amigo.geneontology.org/amigo/term/GO:0045184	638	159	112.364	1.41505	6.71e-07	0.000599	373928;374141;374193;378895;395129;395197;395204;395272;395337;395438;395655;395724;395803;395858;395949;396049;396133;396154;396196;396212;396414;396437;396452;396469;404271;414741;414800;415309;415371;415509;415544;415704;415841;415877;415908;415961;416023;416049;416110;416123;416342;416368;416553;416577;416718;416727;416867;416882;417011;417021;417095;417106;417118;417119;417361;417503;417554;…	ENSGALG00000034722;ENSGALG00000003578;ENSGALG00000011885;ENSGALG00000015148;ENSGALG00000024449;ENSGALG00000029533;ENSGALG00000011499;ENSGALG00000029983;ENSGALG00000039140;ENSGALG00000014582;ENSGALG00000043744;ENSGALG00000009392;ENSGALG00000036114;ENSGALG00000026838;ENSGALG00000038733;ENSGALG00000003398;ENSGALG00000015304;ENSGALG00000000209;ENSGALG00000014166;ENSGALG00000010915;ENSGALG00000008827;…
GO:0016192	vesicle-mediated transport	http://amigo.geneontology.org/amigo/term/GO:0016192	515	133	90.7011	1.46636	7.83e-07	0.000599	373970;374058;378895;386572;395129;395197;395272;395655;395964;395971;396154;396170;396297;396506;404271;415309;415371;415494;415544;415841;415847;416288;416368;416577;416588;416718;416867;417021;417119;417217;417361;417525;417702;417840;417896;418094;418123;418224;418369;418383;418461;418503;418753;418869;419097;419104;419137;419184;419315;419345;419416;419518;419535;419625;419644;419738;419847;…	ENSGALG00000030904;ENSGALG00000015148;ENSGALG00000024449;ENSGALG00000011499;ENSGALG00000029983;ENSGALG00000028774;ENSGALG00000011047;ENSGALG00000003770;ENSGALG00000036876;ENSGALG00000031503;ENSGALG00000004852;ENSGALG00000038733;ENSGALG00000027834;ENSGALG00000015304;ENSGALG00000040421;ENSGALG00000010579;ENSGALG00000021636;ENSGALG00000000723;ENSGALG00000009097;ENSGALG00000011998;ENSGALG00000012877;…
GO:0033036	macromolecule localization	http://amigo.geneontology.org/amigo/term/GO:0033036	1022	236	179.993	1.31116	8.18e-07	0.000599	373928;373970;374058;374141;374193;374204;374233;378895;395129;395134;395158;395197;395204;395272;395337;395432;395438;395597;395655;395724;395803;395858;395949;395964;396049;396133;396136;396154;396196;396212;396297;396361;396393;396414;396437;396452;396469;396506;396526;396550;404271;414741;414745;414800;415309;415371;415408;415451;415509;415544;415704;415841;415877;415908;415940;415961;416023;…	ENSGALG00000021395;ENSGALG00000043064;ENSGALG00000034722;ENSGALG00000003578;ENSGALG00000011885;ENSGALG00000015148;ENSGALG00000024449;ENSGALG00000029533;ENSGALG00000011499;ENSGALG00000001728;ENSGALG00000028928;ENSGALG00000038678;ENSGALG00000009050;ENSGALG00000029983;ENSGALG00000036471;ENSGALG00000017302;ENSGALG00000028774;ENSGALG00000004140;ENSGALG00000039140;ENSGALG00000011047;ENSGALG00000002326;…
GO:0044281	small molecule metabolic process	http://amigo.geneontology.org/amigo/term/GO:0044281	728	177	128.214	1.3805	8.49e-07	0.000599	373900;373916;373928;373947;373953;374030;374066;374193;395129;395218;395270;395480;395492;395594;395689;395758;395785;395797;395821;395833;395929;395971;395996;396025;396061;396136;396154;396196;396212;396221;396248;396261;396435;396437;396451;396489;396498;404271;404752;414741;415385;415539;415636;415732;415859;415908;415924;416013;416068;416087;416336;416341;416391;416469;416499;416536;416537;…	ENSGALG00000023689;ENSGALG00000013098;ENSGALG00000032763;ENSGALG00000002576;ENSGALG00000015148;ENSGALG00000029533;ENSGALG00000028928;ENSGALG00000008518;ENSGALG00000029983;ENSGALG00000008701;ENSGALG00000016471;ENSGALG00000000755;ENSGALG00000004614;ENSGALG00000015833;ENSGALG00000013828;ENSGALG00000004531;ENSGALG00000006300;ENSGALG00000039696;ENSGALG00000008818;ENSGALG00000031130;ENSGALG00000013773;…
GO:0044248	cellular catabolic process	http://amigo.geneontology.org/amigo/term/GO:0044248	802	192	141.247	1.35932	8.54e-07	0.000599	373970;374178;374193;378921;395218;395318;395457;395472;395474;395492;395689;395708;395724;395785;395797;395833;395874;395929;395996;396014;396025;396212;396287;396297;396303;396394;396435;396487;396547;414800;415309;415357;415451;415817;415908;415961;416061;416068;416110;416181;416320;416340;416341;416501;416536;416537;416553;416769;416770;416783;417339;417401;417403;417529;417566;417635;417829;…	ENSGALG00000011499;ENSGALG00000008701;ENSGALG00000006503;ENSGALG00000004140;ENSGALG00000002024;ENSGALG00000036807;ENSGALG00000015977;ENSGALG00000004614;ENSGALG00000015833;ENSGALG00000005299;ENSGALG00000016224;ENSGALG00000027070;ENSGALG00000039696;ENSGALG00000003770;ENSGALG00000008818;ENSGALG00000012550;ENSGALG00000012613;ENSGALG00000009240;ENSGALG00000043573;ENSGALG00000008525;ENSGALG00000007462;…
GO:0008104	protein localization	http://amigo.geneontology.org/amigo/term/GO:0008104	894	210	157.45	1.33376	1.05e-06	0.000657	373928;373970;374058;374141;374193;374233;378895;395129;395134;395158;395197;395204;395272;395337;395432;395438;395597;395655;395724;395803;395858;395949;395964;396049;396133;396154;396196;396212;396297;396414;396437;396452;396469;396506;396526;404271;414741;414745;414800;415309;415371;415408;415451;415509;415544;415704;415841;415877;415908;415940;415961;416023;416049;416110;416123;416184;416342;…	ENSGALG00000034722;ENSGALG00000003578;ENSGALG00000011885;ENSGALG00000015148;ENSGALG00000024449;ENSGALG00000029533;ENSGALG00000011499;ENSGALG00000001728;ENSGALG00000038678;ENSGALG00000009050;ENSGALG00000029983;ENSGALG00000028774;ENSGALG00000004140;ENSGALG00000039140;ENSGALG00000011047;ENSGALG00000014582;ENSGALG00000010246;ENSGALG00000043744;ENSGALG00000003770;ENSGALG00000009392;ENSGALG00000036114;…
GO:0006810	transport	http://amigo.geneontology.org/amigo/term/GO:0006810	1667	359	293.59	1.2228	1.31e-06	0.000676	373928;373970;374058;374072;374141;374193;374204;374233;374244;378895;378921;386572;395129;395197;395204;395272;395301;395337;395432;395438;395457;395472;395474;395605;395655;395704;395724;395760;395803;395811;395821;395949;395964;395970;395971;396014;396049;396133;396136;396154;396170;396185;396196;396212;396241;396275;396297;396328;396361;396393;396414;396437;396446;396452;396469;396506;396513;…	ENSGALG00000008544;ENSGALG00000021395;ENSGALG00000043064;ENSGALG00000030904;ENSGALG00000034722;ENSGALG00000003578;ENSGALG00000011885;ENSGALG00000015148;ENSGALG00000006453;ENSGALG00000024449;ENSGALG00000029533;ENSGALG00000039461;ENSGALG00000011499;ENSGALG00000028928;ENSGALG00000009050;ENSGALG00000029983;ENSGALG00000002118;ENSGALG00000036471;ENSGALG00000009031;ENSGALG00000017302;ENSGALG00000031693;…
GO:0043436	oxoacid metabolic process	http://amigo.geneontology.org/amigo/term/GO:0043436	361	99	63.5788	1.55712	1.32e-06	0.000676	373916;373928;374193;395129;395218;395480;395492;395594;395689;395758;395785;395833;395929;395996;396061;396221;396261;396435;396451;396489;396498;404271;404752;414741;415539;415908;416068;416087;416341;416469;416536;416537;416714;417185;417253;417545;417829;418178;418620;418857;418953;419158;419485;419489;419581;419601;419789;419838;420254;420290;420570;420638;420639;420818;421059;421144;421148;…	ENSGALG00000023689;ENSGALG00000013098;ENSGALG00000032763;ENSGALG00000002576;ENSGALG00000015148;ENSGALG00000008518;ENSGALG00000029983;ENSGALG00000004614;ENSGALG00000004531;ENSGALG00000006300;ENSGALG00000008818;ENSGALG00000031130;ENSGALG00000008632;ENSGALG00000012613;ENSGALG00000029596;ENSGALG00000012418;ENSGALG00000012338;ENSGALG00000013878;ENSGALG00000007716;ENSGALG00000003362;ENSGALG00000033635;…
GO:0042886	amide transport	http://amigo.geneontology.org/amigo/term/GO:0042886	639	157	112.54	1.39506	2.01e-06	0.000866	373928;374141;374193;378895;395129;395197;395204;395272;395337;395438;395655;395724;395803;395949;396049;396133;396154;396196;396212;396414;396437;396452;396469;404271;414741;414800;415309;415371;415509;415544;415704;415841;415877;415908;415961;416023;416049;416110;416342;416368;416553;416577;416718;416727;416867;416882;417011;417021;417095;417106;417118;417119;417361;417503;417554;417702;417774;…	ENSGALG00000034722;ENSGALG00000003578;ENSGALG00000011885;ENSGALG00000015148;ENSGALG00000024449;ENSGALG00000029533;ENSGALG00000011499;ENSGALG00000029983;ENSGALG00000039140;ENSGALG00000014582;ENSGALG00000043744;ENSGALG00000009392;ENSGALG00000036114;ENSGALG00000026838;ENSGALG00000038733;ENSGALG00000003398;ENSGALG00000015304;ENSGALG00000000209;ENSGALG00000037998;ENSGALG00000010915;ENSGALG00000008827;…
GO:0015833	peptide transport	http://amigo.geneontology.org/amigo/term/GO:0015833	625	154	110.074	1.39906	2.13e-06	0.000866	373928;374141;374193;378895;395129;395197;395204;395272;395337;395438;395655;395724;395803;395949;396049;396133;396154;396196;396212;396414;396437;396452;396469;404271;414741;414800;415309;415371;415509;415544;415704;415841;415877;415908;415961;416023;416049;416110;416342;416368;416553;416577;416718;416727;416867;416882;417011;417021;417095;417106;417118;417119;417361;417503;417554;417702;417774;…	ENSGALG00000034722;ENSGALG00000003578;ENSGALG00000011885;ENSGALG00000015148;ENSGALG00000024449;ENSGALG00000029533;ENSGALG00000011499;ENSGALG00000029983;ENSGALG00000039140;ENSGALG00000014582;ENSGALG00000043744;ENSGALG00000009392;ENSGALG00000036114;ENSGALG00000026838;ENSGALG00000038733;ENSGALG00000003398;ENSGALG00000015304;ENSGALG00000000209;ENSGALG00000010915;ENSGALG00000008827;ENSGALG00000040421;…
GO:0019752	carboxylic acid metabolic process	http://amigo.geneontology.org/amigo/term/GO:0019752	351	96	61.8176	1.55296	2.19e-06	0.000866	373916;373928;374193;395218;395480;395492;395594;395689;395758;395785;395833;395929;395996;396061;396221;396261;396435;396451;396489;396498;404271;404752;414741;415539;415908;416068;416087;416341;416469;416536;416537;416714;417185;417253;417545;418178;418620;418857;418953;419158;419485;419489;419581;419601;419789;419838;420254;420290;420570;420638;420639;420818;421059;421144;421148;421281;421327;…	ENSGALG00000023689;ENSGALG00000013098;ENSGALG00000032763;ENSGALG00000002576;ENSGALG00000015148;ENSGALG00000008518;ENSGALG00000004614;ENSGALG00000004531;ENSGALG00000006300;ENSGALG00000008818;ENSGALG00000031130;ENSGALG00000008632;ENSGALG00000012613;ENSGALG00000029596;ENSGALG00000012418;ENSGALG00000012338;ENSGALG00000013878;ENSGALG00000007716;ENSGALG00000003362;ENSGALG00000033635;ENSGALG00000026781;…
GO:0051234	establishment of localization	http://amigo.geneontology.org/amigo/term/GO:0051234	1713	366	301.691	1.21316	2.31e-06	0.000866	373928;373970;374058;374072;374141;374193;374204;374233;374244;378895;378921;386572;395129;395134;395197;395204;395272;395301;395337;395432;395438;395457;395472;395474;395605;395655;395704;395724;395760;395803;395811;395821;395858;395949;395964;395970;395971;396014;396049;396133;396136;396154;396170;396185;396196;396212;396241;396275;396297;396328;396361;396393;396414;396437;396446;396452;396469;…	ENSGALG00000008544;ENSGALG00000021395;ENSGALG00000043064;ENSGALG00000030904;ENSGALG00000034722;ENSGALG00000003578;ENSGALG00000011885;ENSGALG00000015148;ENSGALG00000006453;ENSGALG00000024449;ENSGALG00000029533;ENSGALG00000039461;ENSGALG00000011499;ENSGALG00000028928;ENSGALG00000009050;ENSGALG00000029983;ENSGALG00000002118;ENSGALG00000036471;ENSGALG00000009031;ENSGALG00000017302;ENSGALG00000031693;…
GO:0006082	organic acid metabolic process	http://amigo.geneontology.org/amigo/term/GO:0006082	373	100	65.6922	1.52225	3.54e-06	0.00124367	373916;373928;374193;395129;395218;395480;395492;395594;395689;395758;395785;395833;395929;395996;396025;396061;396221;396261;396435;396451;396489;396498;404271;404752;414741;415539;415908;416068;416087;416341;416469;416536;416537;416714;417185;417253;417545;417829;418178;418620;418857;418953;419158;419485;419489;419581;419601;419789;419838;420254;420290;420570;420638;420639;420818;421059;421144;…	ENSGALG00000023689;ENSGALG00000013098;ENSGALG00000032763;ENSGALG00000002576;ENSGALG00000015148;ENSGALG00000008518;ENSGALG00000029983;ENSGALG00000008701;ENSGALG00000004614;ENSGALG00000004531;ENSGALG00000006300;ENSGALG00000008818;ENSGALG00000031130;ENSGALG00000008632;ENSGALG00000012613;ENSGALG00000029596;ENSGALG00000012418;ENSGALG00000012338;ENSGALG00000013878;ENSGALG00000007716;ENSGALG00000003362;…
GO:0006629	lipid metabolic process	http://amigo.geneontology.org/amigo/term/GO:0006629	465	119	81.8951	1.45308	5.07e-06	0.00167529	373928;373947;378907;395227;395338;395602;395785;395858;395929;396061;396136;396154;396212;396393;396394;396451;396547;404271;404752;408182;414741;415539;415703;415704;415716;416068;416499;416559;417031;417631;417733;417987;418098;418178;418550;418953;419070;419077;419087;419124;419158;419480;419581;419601;419699;419789;419838;420221;420290;420366;420416;420504;420570;420611;420638;420673;420818;…	ENSGALG00000043064;ENSGALG00000013098;ENSGALG00000032763;ENSGALG00000015148;ENSGALG00000013072;ENSGALG00000029533;ENSGALG00000028928;ENSGALG00000015969;ENSGALG00000000755;ENSGALG00000023120;ENSGALG00000004769;ENSGALG00000008818;ENSGALG00000004106;ENSGALG00000005805;ENSGALG00000008525;ENSGALG00000004948;ENSGALG00000012338;ENSGALG00000014997;ENSGALG00000007716;ENSGALG00000003362;ENSGALG00000008539;…
GO:1901575	organic substance catabolic process	http://amigo.geneontology.org/amigo/term/GO:1901575	738	175	129.975	1.34641	5.38e-06	0.00167876	374178;374193;378921;395218;395318;395457;395472;395492;395689;395708;395746;395785;395797;395833;395874;395929;395996;396014;396025;396212;396287;396297;396303;396394;396435;396487;396547;414800;415309;415357;415451;415817;415908;416061;416068;416110;416181;416340;416341;416342;416501;416536;416537;416553;416754;416769;416770;416783;417031;417401;417403;417529;417566;417829;417926;418001;418137;…	ENSGALG00000011499;ENSGALG00000009050;ENSGALG00000008701;ENSGALG00000002024;ENSGALG00000015977;ENSGALG00000004614;ENSGALG00000015833;ENSGALG00000016224;ENSGALG00000027070;ENSGALG00000013828;ENSGALG00000039696;ENSGALG00000043744;ENSGALG00000003770;ENSGALG00000008818;ENSGALG00000013773;ENSGALG00000012550;ENSGALG00000005805;ENSGALG00000012613;ENSGALG00000009240;ENSGALG00000043573;ENSGALG00000008525;…
GO:0071705	nitrogen compound transport	http://amigo.geneontology.org/amigo/term/GO:0071705	761	179	134.026	1.33556	7.06e-06	0.00208548	373928;374072;374141;374193;374204;378895;378921;395129;395197;395204;395272;395337;395438;395655;395724;395803;395949;396049;396133;396154;396196;396212;396414;396437;396452;396469;396526;404271;414741;414800;415309;415371;415509;415544;415704;415841;415877;415908;415961;416023;416049;416110;416342;416368;416553;416577;416698;416718;416727;416867;416882;417011;417021;417095;417106;417118;417119;…	ENSGALG00000034722;ENSGALG00000003578;ENSGALG00000011885;ENSGALG00000015148;ENSGALG00000024449;ENSGALG00000029533;ENSGALG00000011499;ENSGALG00000029983;ENSGALG00000036471;ENSGALG00000039140;ENSGALG00000014582;ENSGALG00000043744;ENSGALG00000009392;ENSGALG00000036114;ENSGALG00000026838;ENSGALG00000038733;ENSGALG00000003398;ENSGALG00000015304;ENSGALG00000000209;ENSGALG00000037998;ENSGALG00000010915;…
GO:0006952	defense response	http://amigo.geneontology.org/amigo/term/GO:0006952	377	99	66.3967	1.49104	1.04e-05	0.00282717	373928;374141;374193;374254;378907;395337;395551;395655;395708;395724;395803;395840;395841;395872;395934;395949;395971;396014;396115;396185;396241;396384;396393;396451;396495;404271;407776;407777;414337;414741;415732;415908;416143;416320;416342;416588;417119;417332;417401;418325;418753;418955;418958;419293;419738;419762;419847;419993;420104;420366;420407;420420;420519;420677;420695;420872;421048;…	ENSGALG00000012801;ENSGALG00000037077;ENSGALG00000043064;ENSGALG00000026098;ENSGALG00000027165;ENSGALG00000034722;ENSGALG00000027716;ENSGALG00000015148;ENSGALG00000006453;ENSGALG00000039461;ENSGALG00000011668;ENSGALG00000032717;ENSGALG00000006503;ENSGALG00000006756;ENSGALG00000036807;ENSGALG00000039140;ENSGALG00000014582;ENSGALG00000043744;ENSGALG00000009392;ENSGALG00000036114;ENSGALG00000029768;…
GO:0002376	immune system process	http://amigo.geneontology.org/amigo/term/GO:0002376	696	165	122.579	1.34608	1.06e-05	0.00282717	373928;373953;373970;374031;374058;374075;374094;374141;374192;374193;374233;374251;378921;395129;395274;395326;395337;395432;395438;395551;395655;395679;395724;395750;395803;395872;395879;395909;395964;395970;395971;396014;396061;396092;396115;396185;396241;396297;396324;396361;396384;396393;396452;396469;396495;396512;404271;408082;414337;414741;415371;415408;415549;415732;415795;415908;416061;…	ENSGALG00000012801;ENSGALG00000002112;ENSGALG00000037077;ENSGALG00000043064;ENSGALG00000029669;ENSGALG00000021569;ENSGALG00000026098;ENSGALG00000034722;ENSGALG00000015148;ENSGALG00000004771;ENSGALG00000006453;ENSGALG00000033520;ENSGALG00000029983;ENSGALG00000011668;ENSGALG00000032717;ENSGALG00000006756;ENSGALG00000036807;ENSGALG00000014267;ENSGALG00000039140;ENSGALG00000024083;ENSGALG00000015209;…
GO:0071702	organic substance transport	http://amigo.geneontology.org/amigo/term/GO:0071702	913	208	160.796	1.29356	1.15e-05	0.00284069	373928;374072;374141;374193;374204;378895;378921;395129;395197;395204;395272;395337;395438;395655;395724;395803;395949;396014;396049;396133;396136;396154;396196;396212;396297;396361;396393;396414;396437;396452;396469;396526;396550;404271;414741;414800;415309;415371;415509;415544;415704;415841;415877;415908;415961;416023;416049;416110;416342;416368;416386;416553;416577;416698;416718;416727;416867;…	ENSGALG00000021395;ENSGALG00000043064;ENSGALG00000034722;ENSGALG00000003578;ENSGALG00000011885;ENSGALG00000015148;ENSGALG00000024449;ENSGALG00000029533;ENSGALG00000011499;ENSGALG00000028928;ENSGALG00000029983;ENSGALG00000036471;ENSGALG00000017302;ENSGALG00000009759;ENSGALG00000039140;ENSGALG00000002326;ENSGALG00000014582;ENSGALG00000010246;ENSGALG00000043744;ENSGALG00000003770;ENSGALG00000009392;…
GO:0046907	intracellular transport	http://amigo.geneontology.org/amigo/term/GO:0046907	623	150	109.722	1.36709	1.16e-05	0.00284069	378895;395129;395197;395204;395272;395803;395949;395964;395971;396049;396212;396297;396437;396452;396550;414741;414800;415309;415371;415544;415704;415841;415847;415908;416023;416049;416110;416123;416449;416553;416577;416588;416718;416727;416867;417011;417021;417106;417118;417119;417217;417503;417554;417579;417702;417774;417840;417997;418096;418123;418224;418234;418383;418461;418503;418753;418852;…	ENSGALG00000024449;ENSGALG00000011499;ENSGALG00000029983;ENSGALG00000011047;ENSGALG00000003770;ENSGALG00000036876;ENSGALG00000036114;ENSGALG00000026838;ENSGALG00000004852;ENSGALG00000038733;ENSGALG00000027834;ENSGALG00000015304;ENSGALG00000000209;ENSGALG00000008827;ENSGALG00000027332;ENSGALG00000015704;ENSGALG00000027428;ENSGALG00000007800;ENSGALG00000000723;ENSGALG00000016776;ENSGALG00000009097;…
GO:0044255	cellular lipid metabolic process	http://amigo.geneontology.org/amigo/term/GO:0044255	361	95	63.5788	1.49421	1.44e-05	0.00337346	373928;378907;395338;395602;395785;395929;396061;396136;396212;396393;396394;396451;396547;404271;404752;414741;415539;415716;416068;416499;416559;417631;417733;418098;418178;418550;418953;419077;419087;419124;419480;419581;419601;419699;419789;419838;420221;420290;420504;420570;420611;420638;420673;420818;421031;421059;421148;421249;421303;421327;421375;421485;421578;421687;421762;421871;421902;…	ENSGALG00000043064;ENSGALG00000013098;ENSGALG00000032763;ENSGALG00000015148;ENSGALG00000013072;ENSGALG00000028928;ENSGALG00000015969;ENSGALG00000000755;ENSGALG00000004769;ENSGALG00000008818;ENSGALG00000008525;ENSGALG00000004948;ENSGALG00000012338;ENSGALG00000007716;ENSGALG00000008539;ENSGALG00000033635;ENSGALG00000011571;ENSGALG00000005065;ENSGALG00000003092;ENSGALG00000016124;ENSGALG00000040619;…
GO:0006749	glutathione metabolic process	http://amigo.geneontology.org/amigo/term/GO:0006749	22	13	3.87461	3.35518	1.52e-05	0.00340614	396014;396322;396380;414895;414896;417606;418178;418302;420818;423374;424112;771783;776932	ENSGALG00000016325;ENSGALG00000013098;ENSGALG00000016328;ENSGALG00000008818;ENSGALG00000009240;ENSGALG00000014708;ENSGALG00000037781;ENSGALG00000006344;ENSGALG00000033857;ENSGALG00000004628;ENSGALG00000010432;ENSGALG00000032544;ENSGALG00000016322
GO:0006955	immune response	http://amigo.geneontology.org/amigo/term/GO:0006955	374	97	65.8683	1.47263	2.22e-05	0.00480353	373928;373953;374075;374141;374193;374233;374251;395129;395274;395326;395337;395438;395551;395655;395724;395803;395872;395970;395971;396092;396241;396384;396393;396452;396495;404271;414337;414741;415732;416143;416342;416588;417109;417247;417401;418717;418753;418852;418955;419293;419504;419738;419762;419847;419993;420056;420104;420105;420366;420407;420412;420420;420519;420695;420872;421048;421061;…	ENSGALG00000012801;ENSGALG00000037077;ENSGALG00000043064;ENSGALG00000021569;ENSGALG00000026098;ENSGALG00000034722;ENSGALG00000015148;ENSGALG00000004771;ENSGALG00000006453;ENSGALG00000029983;ENSGALG00000011668;ENSGALG00000032717;ENSGALG00000006756;ENSGALG00000039140;ENSGALG00000024083;ENSGALG00000015209;ENSGALG00000014582;ENSGALG00000043744;ENSGALG00000009392;ENSGALG00000007220;ENSGALG00000015348;…
GO:0032787	monocarboxylic acid metabolic process	http://amigo.geneontology.org/amigo/term/GO:0032787	198	58	34.8715	1.66325	2.84e-05	0.00581207	373928;374193;395218;395492;395689;395785;395833;395929;396061;396221;396435;396451;404271;404752;414741;415539;416068;416469;416536;416537;416714;418178;418953;419158;419581;419601;419789;420290;420570;420638;420639;420818;421059;421148;421327;421375;421687;421868;422547;422715;423118;423870;423979;424302;424487;424599;424649;426017;426601;426769;426806;426917;427185;427232;427269;428969;769879;…	ENSGALG00000013098;ENSGALG00000032763;ENSGALG00000015148;ENSGALG00000006300;ENSGALG00000008632;ENSGALG00000012613;ENSGALG00000012418;ENSGALG00000012338;ENSGALG00000007716;ENSGALG00000003362;ENSGALG00000033635;ENSGALG00000003092;ENSGALG00000016124;ENSGALG00000040619;ENSGALG00000036492;ENSGALG00000041078;ENSGALG00000021843;ENSGALG00000004276;ENSGALG00000000094;ENSGALG00000017135;ENSGALG00000005398;…
GO:0055076	transition metal ion homeostasis	http://amigo.geneontology.org/amigo/term/GO:0055076	42	19	7.39698	2.56862	3e-05	0.00581207	373916;374163;395811;395821;395970;396212;396241;396287;415674;415908;416342;417249;417268;417566;422168;422715;423615;427173;769006	ENSGALG00000006453;ENSGALG00000011434;ENSGALG00000008844;ENSGALG00000043744;ENSGALG00000012550;ENSGALG00000007220;ENSGALG00000012338;ENSGALG00000002162;ENSGALG00000014800;ENSGALG00000007190;ENSGALG00000028451;ENSGALG00000002237;ENSGALG00000033789;ENSGALG00000023757;ENSGALG00000002066;ENSGALG00000014787;ENSGALG00000002138;ENSGALG00000008931;ENSGALG00000037410
GO:0050790	regulation of catalytic activity	http://amigo.geneontology.org/amigo/term/GO:0050790	824	188	145.122	1.29546	3e-05	0.00581207	373921;373928;373953;373970;374012;374058;374094;374178;374188;374192;374193;374233;378912;378921;395067;395129;395158;395274;395432;395438;395457;395480;395551;395559;395655;395746;395858;395934;395964;395971;396100;396113;396133;396154;396196;396212;396297;396324;396395;396451;396452;396497;396506;396513;396523;404271;404752;414741;415509;415534;415549;415891;415908;416030;416049;416124;416196;…	ENSGALG00000003578;ENSGALG00000015148;ENSGALG00000011499;ENSGALG00000009050;ENSGALG00000029983;ENSGALG00000008437;ENSGALG00000032717;ENSGALG00000028520;ENSGALG00000028774;ENSGALG00000004140;ENSGALG00000036807;ENSGALG00000005256;ENSGALG00000024083;ENSGALG00000027070;ENSGALG00000010246;ENSGALG00000003770;ENSGALG00000031503;ENSGALG00000043787;ENSGALG00000009073;ENSGALG00000027761;ENSGALG00000003398;…
GO:0051649	establishment of localization in cell	http://amigo.geneontology.org/amigo/term/GO:0051649	744	172	131.032	1.31265	3.18e-05	0.0059524	373970;374233;378895;395129;395134;395197;395204;395272;395432;395803;395949;395964;395971;396049;396196;396212;396297;396437;396452;396550;414741;414745;414800;415309;415371;415544;415704;415841;415847;415908;416023;416049;416110;416123;416288;416449;416553;416577;416588;416718;416727;416867;417011;417021;417106;417118;417119;417217;417503;417525;417554;417579;417702;417774;417840;417997;418096;…	ENSGALG00000024449;ENSGALG00000029533;ENSGALG00000011499;ENSGALG00000009050;ENSGALG00000029983;ENSGALG00000011047;ENSGALG00000003770;ENSGALG00000036876;ENSGALG00000036114;ENSGALG00000009483;ENSGALG00000026838;ENSGALG00000004852;ENSGALG00000043573;ENSGALG00000038733;ENSGALG00000027834;ENSGALG00000015304;ENSGALG00000000209;ENSGALG00000014872;ENSGALG00000008827;ENSGALG00000027332;ENSGALG00000010579;…
GO:0005975	carbohydrate metabolic process	http://amigo.geneontology.org/amigo/term/GO:0005975	219	62	38.57	1.60747	4.75e-05	0.00855808	373900;374066;374193;395218;395480;395492;395594;395689;395833;396196;396221;396261;396435;396547;415741;415908;416341;416462;416469;416537;416559;416698;416754;418096;418612;419052;419581;419789;420570;420790;420818;421148;421281;421668;421841;421998;422188;422638;422772;422859;423232;423421;424263;424535;424599;424670;424779;424960;426268;426435;426739;426917;427185;427204;427539;427964;428969;…	ENSGALG00000011499;ENSGALG00000004614;ENSGALG00000013828;ENSGALG00000006300;ENSGALG00000013773;ENSGALG00000012613;ENSGALG00000042771;ENSGALG00000029596;ENSGALG00000004948;ENSGALG00000007716;ENSGALG00000021345;ENSGALG00000039394;ENSGALG00000004276;ENSGALG00000032526;ENSGALG00000037940;ENSGALG00000015854;ENSGALG00000016564;ENSGALG00000000094;ENSGALG00000015537;ENSGALG00000005398;ENSGALG00000000785;…
GO:1901135	carbohydrate derivative metabolic process	http://amigo.geneontology.org/amigo/term/GO:1901135	458	113	80.6623	1.4009	5.1e-05	0.00855808	373900;374193;395129;395141;395218;395270;395415;395492;395594;395689;395708;395758;395785;395789;395821;395833;395964;395969;396212;396248;396435;396547;415385;415636;415732;415908;415924;415991;416013;416087;416097;416110;416336;416341;416391;416469;416714;416754;417112;417230;417295;417480;417606;417733;417829;417880;418096;418226;418620;418898;419124;419158;419177;419699;420229;420236;420436;…	ENSGALG00000029983;ENSGALG00000016471;ENSGALG00000004614;ENSGALG00000013773;ENSGALG00000008632;ENSGALG00000029768;ENSGALG00000012613;ENSGALG00000029596;ENSGALG00000011511;ENSGALG00000004948;ENSGALG00000014166;ENSGALG00000021345;ENSGALG00000003362;ENSGALG00000008539;ENSGALG00000000225;ENSGALG00000034948;ENSGALG00000040619;ENSGALG00000034975;ENSGALG00000010051;ENSGALG00000007861;ENSGALG00000014800;…
GO:0044419	interspecies interaction between organisms	http://amigo.geneontology.org/amigo/term/GO:0044419	112	37	19.7253	1.87577	5.16e-05	0.00855808	374193;395457;395655;395841;396133;396297;396447;414741;415539;415877;415908;417118;417361;417401;417774;417896;419104;419811;419845;419990;420201;421076;421273;421668;421674;421772;421784;424059;424415;424673;424883;426356;428673;768833;770805;100858343;101748429	ENSGALG00000003578;ENSGALG00000003770;ENSGALG00000013773;ENSGALG00000026838;ENSGALG00000043573;ENSGALG00000015304;ENSGALG00000024272;ENSGALG00000003144;ENSGALG00000035563;ENSGALG00000026428;ENSGALG00000010870;ENSGALG00000008341;ENSGALG00000006805;ENSGALG00000000419;ENSGALG00000002210;ENSGALG00000014442;ENSGALG00000035804;ENSGALG00000002050;ENSGALG00000034150;ENSGALG00000022815;ENSGALG00000001434;…
GO:0006879	cellular iron ion homeostasis	http://amigo.geneontology.org/amigo/term/GO:0006879	21	12	3.69849	3.24457	5.18e-05	0.00855808	373916;374163;395811;395821;395970;396241;415674;416342;417249;417566;422168;423615	ENSGALG00000006453;ENSGALG00000011434;ENSGALG00000043744;ENSGALG00000007220;ENSGALG00000002162;ENSGALG00000014800;ENSGALG00000007190;ENSGALG00000002237;ENSGALG00000033789;ENSGALG00000023757;ENSGALG00000002066;ENSGALG00000037410
GO:0055114	oxidation-reduction process	http://amigo.geneontology.org/amigo/term/GO:0055114	444	110	78.1966	1.40671	5.35e-05	0.00858598	373899;373900;373916;373947;374066;374193;395338;395758;395785;395929;395970;396025;396061;396069;396212;396221;396287;396437;396451;408182;414798;415636;415703;415741;416013;416068;416087;416336;416391;416477;416499;417112;417230;417520;417680;418178;418302;418505;418512;418563;418612;418857;418953;419480;419485;419489;419601;419789;420236;420290;420570;420638;420644;420689;420818;420829;421148;…	ENSGALG00000013098;ENSGALG00000032763;ENSGALG00000004436;ENSGALG00000013072;ENSGALG00000030703;ENSGALG00000008701;ENSGALG00000015977;ENSGALG00000016224;ENSGALG00000004531;ENSGALG00000006300;ENSGALG00000039257;ENSGALG00000008818;ENSGALG00000012550;ENSGALG00000004106;ENSGALG00000007220;ENSGALG00000042771;ENSGALG00000010569;ENSGALG00000012338;ENSGALG00000013878;ENSGALG00000007716;ENSGALG00000029670;…
GO:0006886	intracellular protein transport	http://amigo.geneontology.org/amigo/term/GO:0006886	388	98	68.334	1.43413	6.28e-05	0.00979614	378895;395129;395197;395204;395272;395803;395949;396049;396212;396437;396452;414741;414800;415309;415371;415544;415704;415908;416023;416049;416110;416553;416577;416718;416727;416867;417011;417021;417106;417118;417119;417503;417554;417702;417774;417997;418096;418234;418753;418852;418869;418947;419104;419315;419396;419738;419990;420022;420200;420202;420513;420589;420705;420714;420762;420997;421048;…	ENSGALG00000024449;ENSGALG00000011499;ENSGALG00000029983;ENSGALG00000036114;ENSGALG00000026838;ENSGALG00000038733;ENSGALG00000000209;ENSGALG00000008827;ENSGALG00000015704;ENSGALG00000027428;ENSGALG00000007800;ENSGALG00000000723;ENSGALG00000016776;ENSGALG00000011998;ENSGALG00000005714;ENSGALG00000005966;ENSGALG00000008432;ENSGALG00000035563;ENSGALG00000003359;ENSGALG00000031635;ENSGALG00000003899;…
GO:0045087	innate immune response	http://amigo.geneontology.org/amigo/term/GO:0045087	160	48	28.179	1.7034	7.16e-05	0.01086	373928;374141;374193;395551;395724;395803;396384;396393;414337;416143;416588;417401;418753;418955;419738;419762;419847;419993;420366;420407;420420;420519;420872;421048;421061;421514;421684;421831;422262;422692;422884;423099;423146;424059;424222;424883;426356;427175;428787;554217;771509;777583;100008585;100194427;100858173;100858343;100859840;101748429	ENSGALG00000012801;ENSGALG00000043064;ENSGALG00000034722;ENSGALG00000032717;ENSGALG00000039140;ENSGALG00000014582;ENSGALG00000009392;ENSGALG00000012074;ENSGALG00000024272;ENSGALG00000003144;ENSGALG00000014910;ENSGALG00000013861;ENSGALG00000015666;ENSGALG00000005947;ENSGALG00000012076;ENSGALG00000032199;ENSGALG00000023364;ENSGALG00000000883;ENSGALG00000006805;ENSGALG00000001521;ENSGALG00000008677;…
GO:0046916	cellular transition metal ion homeostasis	http://amigo.geneontology.org/amigo/term/GO:0046916	31	15	5.45968	2.74742	7.97e-05	0.0114746	373916;374163;395811;395821;395970;396212;396241;415674;416342;417249;417268;417566;422168;423615;427173	ENSGALG00000006453;ENSGALG00000011434;ENSGALG00000008844;ENSGALG00000043744;ENSGALG00000007220;ENSGALG00000002162;ENSGALG00000014800;ENSGALG00000007190;ENSGALG00000028451;ENSGALG00000002237;ENSGALG00000033789;ENSGALG00000023757;ENSGALG00000002066;ENSGALG00000014787;ENSGALG00000037410
GO:0055072	iron ion homeostasis	http://amigo.geneontology.org/amigo/term/GO:0055072	31	15	5.45968	2.74742	7.97e-05	0.0114746	373916;374163;395811;395821;395970;396241;396287;415674;415908;416342;417249;417566;422168;422715;423615	ENSGALG00000006453;ENSGALG00000011434;ENSGALG00000043744;ENSGALG00000012550;ENSGALG00000007220;ENSGALG00000012338;ENSGALG00000002162;ENSGALG00000014800;ENSGALG00000007190;ENSGALG00000002237;ENSGALG00000033789;ENSGALG00000023757;ENSGALG00000002066;ENSGALG00000002138;ENSGALG00000037410
GO:0051336	regulation of hydrolase activity	http://amigo.geneontology.org/amigo/term/GO:0051336	421	104	74.1459	1.40264	9.73e-05	0.0136619	373928;373970;374012;374058;374094;374178;374193;374233;378912;395067;395274;395432;395457;395480;395551;395559;396100;396113;396133;396212;396395;396451;396497;396506;404271;416030;416124;416196;416558;416588;416693;417011;417087;417095;417106;417247;417267;417529;417908;417926;417997;418019;418074;418224;418491;418990;419104;419184;419727;419811;419817;419963;420202;420561;420673;420677;420784;…	ENSGALG00000003578;ENSGALG00000015148;ENSGALG00000011499;ENSGALG00000008437;ENSGALG00000032717;ENSGALG00000028520;ENSGALG00000028774;ENSGALG00000004140;ENSGALG00000036807;ENSGALG00000005256;ENSGALG00000027070;ENSGALG00000027761;ENSGALG00000028203;ENSGALG00000014872;ENSGALG00000001250;ENSGALG00000009512;ENSGALG00000033635;ENSGALG00000042744;ENSGALG00000016776;ENSGALG00000008473;ENSGALG00000010811;…
GO:0034613	cellular protein localization	http://amigo.geneontology.org/amigo/term/GO:0034613	664	153	116.943	1.30833	0.000109	0.0149476	373970;374058;378895;395129;395134;395158;395197;395204;395272;395432;395597;395803;395858;395949;395964;396049;396212;396297;396437;396452;396506;396526;414741;414745;414800;415309;415371;415408;415544;415704;415908;415940;416023;416049;416110;416123;416184;416449;416553;416577;416588;416718;416727;416867;417011;417021;417106;417118;417119;417128;417339;417503;417554;417579;417702;417774;417866;…	ENSGALG00000024449;ENSGALG00000011499;ENSGALG00000001728;ENSGALG00000038678;ENSGALG00000009050;ENSGALG00000029983;ENSGALG00000028774;ENSGALG00000004140;ENSGALG00000011047;ENSGALG00000010246;ENSGALG00000003770;ENSGALG00000036114;ENSGALG00000031503;ENSGALG00000026838;ENSGALG00000038733;ENSGALG00000000209;ENSGALG00000014166;ENSGALG00000014872;ENSGALG00000008827;ENSGALG00000040421;ENSGALG00000015704;…
GO:1901565	organonitrogen compound catabolic process	http://amigo.geneontology.org/amigo/term/GO:1901565	484	116	85.2414	1.36084	0.000151	0.0185965	374178;378921;395318;395457;395472;395708;395746;395874;395996;396014;396025;396287;396297;396303;396487;396547;414800;415309;415357;415451;415817;415908;416061;416110;416181;416340;416342;416501;416553;416769;416770;416783;417401;417403;417529;417566;417829;418001;418137;418290;418469;418563;418773;419077;419311;419416;419958;419990;420201;420212;420254;420655;420818;420963;420997;421048;421228;…	ENSGALG00000009050;ENSGALG00000008701;ENSGALG00000002024;ENSGALG00000015977;ENSGALG00000016224;ENSGALG00000027070;ENSGALG00000043744;ENSGALG00000003770;ENSGALG00000012550;ENSGALG00000009240;ENSGALG00000043573;ENSGALG00000008525;ENSGALG00000007462;ENSGALG00000012418;ENSGALG00000004948;ENSGALG00000015304;ENSGALG00000013878;ENSGALG00000040421;ENSGALG00000006876;ENSGALG00000003092;ENSGALG00000041795;…
GO:0019058	viral life cycle	http://amigo.geneontology.org/amigo/term/GO:0019058	65	24	11.4477	2.09649	0.000157	0.0185965	395457;395655;396297;396447;414741;415539;415877;415908;417118;417401;417896;419104;419811;419990;420201;421076;421273;421674;421772;421784;424415;424883;428673;101748429	ENSGALG00000003770;ENSGALG00000043573;ENSGALG00000015304;ENSGALG00000003144;ENSGALG00000035563;ENSGALG00000026428;ENSGALG00000008341;ENSGALG00000006805;ENSGALG00000000419;ENSGALG00000002210;ENSGALG00000001434;ENSGALG00000002138;ENSGALG00000015030;ENSGALG00000003893;ENSGALG00000000811;ENSGALG00000011280;ENSGALG00000031582;ENSGALG00000002375;ENSGALG00000007481;ENSGALG00000013810;ENSGALG00000004594;…
GO:0015991	ATP hydrolysis coupled proton transport	http://amigo.geneontology.org/amigo/term/GO:0015991	17	10	2.99402	3.34	0.000162	0.0185965	395472;395474;395821;396530;415674;416753;418162;420210;421939;426199	ENSGALG00000016446;ENSGALG00000003256;ENSGALG00000014800;ENSGALG00000013621;ENSGALG00000009229;ENSGALG00000013036;ENSGALG00000002237;ENSGALG00000034294;ENSGALG00000036069;ENSGALG00000032247
GO:0090662	ATP hydrolysis coupled transmembrane transport	http://amigo.geneontology.org/amigo/term/GO:0090662	17	10	2.99402	3.34	0.000162	0.0185965	395472;395474;395821;396530;415674;416753;418162;420210;421939;426199	ENSGALG00000016446;ENSGALG00000003256;ENSGALG00000014800;ENSGALG00000013621;ENSGALG00000009229;ENSGALG00000013036;ENSGALG00000002237;ENSGALG00000034294;ENSGALG00000036069;ENSGALG00000032247
GO:0099131	ATP hydrolysis coupled ion transmembrane transport	http://amigo.geneontology.org/amigo/term/GO:0099131	17	10	2.99402	3.34	0.000162	0.0185965	395472;395474;395821;396530;415674;416753;418162;420210;421939;426199	ENSGALG00000016446;ENSGALG00000003256;ENSGALG00000014800;ENSGALG00000013621;ENSGALG00000009229;ENSGALG00000013036;ENSGALG00000002237;ENSGALG00000034294;ENSGALG00000036069;ENSGALG00000032247
GO:0031349	positive regulation of defense response	http://amigo.geneontology.org/amigo/term/GO:0031349	97	32	17.0835	1.87315	0.00016769	0.0185965	374141;395337;395724;395803;395971;396185;396384;396451;396495;415908;416588;418325;418955;419762;419847;420420;420677;421061;421684;422262;422692;422884;423146;424059;424222;424883;428787;554217;100194427;100858173;100859840;101747453	ENSGALG00000026098;ENSGALG00000034722;ENSGALG00000039461;ENSGALG00000036807;ENSGALG00000039140;ENSGALG00000014582;ENSGALG00000009392;ENSGALG00000008014;ENSGALG00000010915;ENSGALG00000033635;ENSGALG00000012074;ENSGALG00000014910;ENSGALG00000013861;ENSGALG00000015666;ENSGALG00000014182;ENSGALG00000005947;ENSGALG00000012076;ENSGALG00000000883;ENSGALG00000006805;ENSGALG00000002028;ENSGALG00000006808;…
GO:0036295	cellular response to increased oxygen levels	http://amigo.geneontology.org/amigo/term/GO:0036295	5	5	0.880593	5.67799	0.000168	0.0185965	395274;395821;415674;417249;417566	ENSGALG00000014800;ENSGALG00000007190;ENSGALG00000006351;ENSGALG00000002237;ENSGALG00000023757
GO:0036296	response to increased oxygen levels	http://amigo.geneontology.org/amigo/term/GO:0036296	5	5	0.880593	5.67799	0.000168	0.0185965	395274;395821;415674;417249;417566	ENSGALG00000014800;ENSGALG00000007190;ENSGALG00000006351;ENSGALG00000002237;ENSGALG00000023757
GO:0046348	amino sugar catabolic process	http://amigo.geneontology.org/amigo/term/GO:0046348	5	5	0.880593	5.67799	0.000168	0.0185965	416341;416754;422772;424535;429074	ENSGALG00000004614;ENSGALG00000008780;ENSGALG00000014210;ENSGALG00000009234;ENSGALG00000040594
GO:0006790	sulfur compound metabolic process	http://amigo.geneontology.org/amigo/term/GO:0006790	122	38	21.4865	1.76856	0.000169	0.0185965	395129;395227;395785;395996;396014;396322;396380;414895;414896;415385;416087;416469;416714;416910;417546;417606;417829;418048;418178;418302;419158;419489;420570;420639;420818;421918;422530;422661;423028;423374;423628;424112;426297;428860;769879;771783;776932;101747962	ENSGALG00000016325;ENSGALG00000013098;ENSGALG00000029983;ENSGALG00000016328;ENSGALG00000023122;ENSGALG00000023120;ENSGALG00000008818;ENSGALG00000008632;ENSGALG00000002598;ENSGALG00000009240;ENSGALG00000013878;ENSGALG00000003362;ENSGALG00000040619;ENSGALG00000004276;ENSGALG00000014708;ENSGALG00000007652;ENSGALG00000010542;ENSGALG00000025796;ENSGALG00000005626;ENSGALG00000011216;ENSGALG00000009700;…
GO:0070727	cellular macromolecule localization	http://amigo.geneontology.org/amigo/term/GO:0070727	670	153	117.999	1.29662	0.000174	0.0187746	373970;374058;378895;395129;395134;395158;395197;395204;395272;395432;395597;395803;395858;395949;395964;396049;396212;396297;396437;396452;396506;396526;414741;414745;414800;415309;415371;415408;415544;415704;415908;415940;416023;416049;416110;416123;416184;416449;416553;416577;416588;416718;416727;416867;417011;417021;417106;417118;417119;417128;417339;417503;417554;417579;417702;417774;417866;…	ENSGALG00000024449;ENSGALG00000011499;ENSGALG00000001728;ENSGALG00000038678;ENSGALG00000009050;ENSGALG00000029983;ENSGALG00000028774;ENSGALG00000004140;ENSGALG00000011047;ENSGALG00000010246;ENSGALG00000003770;ENSGALG00000036114;ENSGALG00000031503;ENSGALG00000026838;ENSGALG00000038733;ENSGALG00000000209;ENSGALG00000014166;ENSGALG00000014872;ENSGALG00000008827;ENSGALG00000040421;ENSGALG00000015704;…
GO:0051641	cellular localization	http://amigo.geneontology.org/amigo/term/GO:0051641	996	216	175.414	1.23137	0.000212	0.0224126	373970;374058;374163;374233;378895;395129;395134;395158;395197;395204;395272;395432;395597;395803;395858;395949;395964;395970;395971;396049;396196;396212;396241;396297;396437;396452;396506;396526;396550;414741;414745;414800;415309;415371;415408;415544;415704;415841;415847;415908;415940;416023;416049;416110;416123;416184;416288;416449;416553;416577;416588;416718;416727;416867;417011;417021;417106;…	ENSGALG00000006453;ENSGALG00000024449;ENSGALG00000029533;ENSGALG00000011499;ENSGALG00000001728;ENSGALG00000038678;ENSGALG00000009050;ENSGALG00000029983;ENSGALG00000028774;ENSGALG00000004140;ENSGALG00000011047;ENSGALG00000010246;ENSGALG00000003770;ENSGALG00000036876;ENSGALG00000036114;ENSGALG00000031503;ENSGALG00000009483;ENSGALG00000026838;ENSGALG00000004852;ENSGALG00000007220;ENSGALG00000043573;…
GO:0099132	ATP hydrolysis coupled cation transmembrane transport	http://amigo.geneontology.org/amigo/term/GO:0099132	30	14	5.28356	2.64973	0.000224	0.023318	374244;395472;395474;395821;396446;396530;415674;416753;418162;420210;421939;426199;428450;428767	ENSGALG00000011885;ENSGALG00000016446;ENSGALG00000003256;ENSGALG00000014800;ENSGALG00000013621;ENSGALG00000009229;ENSGALG00000013036;ENSGALG00000034340;ENSGALG00000030550;ENSGALG00000032287;ENSGALG00000002237;ENSGALG00000034294;ENSGALG00000036069;ENSGALG00000032247
GO:0044403	symbiont process	http://amigo.geneontology.org/amigo/term/GO:0044403	103	33	18.1402	1.81916	0.000249	0.0253689	374193;395457;395655;396133;396297;396447;414741;415539;415877;415908;417118;417361;417401;417774;417896;419104;419811;419845;419990;420201;421076;421273;421668;421674;421772;421784;424059;424415;424673;424883;428673;770805;101748429	ENSGALG00000003578;ENSGALG00000003770;ENSGALG00000013773;ENSGALG00000026838;ENSGALG00000043573;ENSGALG00000015304;ENSGALG00000003144;ENSGALG00000035563;ENSGALG00000026428;ENSGALG00000010870;ENSGALG00000008341;ENSGALG00000006805;ENSGALG00000000419;ENSGALG00000002210;ENSGALG00000014442;ENSGALG00000035804;ENSGALG00000002050;ENSGALG00000001434;ENSGALG00000008094;ENSGALG00000002138;ENSGALG00000015030;…
GO:0051186	cofactor metabolic process	http://amigo.geneontology.org/amigo/term/GO:0051186	200	55	35.2237	1.56145	0.000286	0.0286714	374030;374193;395218;395270;395480;395492;395689;395785;395833;396014;396261;396287;396322;396380;396435;414895;414896;415385;415636;416087;416537;416714;416975;417606;418178;418302;418549;419158;419489;420570;420639;420818;421144;421281;422715;423028;423374;423628;424112;424263;424302;424311;424599;426601;426917;427199;428728;428860;428969;429062;552895;769879;771783;776932;101747962	ENSGALG00000016325;ENSGALG00000013098;ENSGALG00000016328;ENSGALG00000008818;ENSGALG00000031130;ENSGALG00000012550;ENSGALG00000008632;ENSGALG00000012613;ENSGALG00000009240;ENSGALG00000012418;ENSGALG00000012338;ENSGALG00000003362;ENSGALG00000003053;ENSGALG00000040619;ENSGALG00000010051;ENSGALG00000014708;ENSGALG00000007652;ENSGALG00000005398;ENSGALG00000010244;ENSGALG00000012061;ENSGALG00000014528;…
GO:0061024	membrane organization	http://amigo.geneontology.org/amigo/term/GO:0061024	219	59	38.57	1.52969	0.000316	0.0311455	374193;378895;396212;396297;396452;396506;404271;414745;415309;415371;415494;415544;415841;415908;416449;417217;417579;417896;418224;418234;418753;419315;419345;419416;419535;419644;420201;420265;420762;421055;421076;421273;421481;421772;421788;421861;421897;421902;422077;422254;422683;423211;423235;423273;423971;424228;424670;424883;427209;427646;428597;428673;428675;429534;431656;724081;768833;…	ENSGALG00000015148;ENSGALG00000033520;ENSGALG00000038678;ENSGALG00000028774;ENSGALG00000002326;ENSGALG00000003770;ENSGALG00000004852;ENSGALG00000043573;ENSGALG00000015304;ENSGALG00000000209;ENSGALG00000037998;ENSGALG00000000723;ENSGALG00000042538;ENSGALG00000009097;ENSGALG00000011998;ENSGALG00000010476;ENSGALG00000031635;ENSGALG00000026428;ENSGALG00000006161;ENSGALG00000009526;ENSGALG00000031381;…
GO:0006575	cellular modified amino acid metabolic process	http://amigo.geneontology.org/amigo/term/GO:0006575	72	25	12.6805	1.97153	0.000352	0.0340292	395227;396014;396322;396380;414895;414896;417185;417606;418178;418302;419485;419489;420818;421144;421249;422296;422661;423118;423374;424112;426297;427175;428860;771783;776932	ENSGALG00000016325;ENSGALG00000023689;ENSGALG00000013098;ENSGALG00000016328;ENSGALG00000023122;ENSGALG00000023120;ENSGALG00000004531;ENSGALG00000008818;ENSGALG00000031130;ENSGALG00000009240;ENSGALG00000008525;ENSGALG00000013878;ENSGALG00000014708;ENSGALG00000007443;ENSGALG00000031286;ENSGALG00000004612;ENSGALG00000007077;ENSGALG00000037781;ENSGALG00000006344;ENSGALG00000033857;ENSGALG00000004628;…
GO:0006622	protein targeting to lysosome	http://amigo.geneontology.org/amigo/term/GO:0006622	10	7	1.76119	3.9746	0.000378	0.0359486	414800;418096;420202;422638;423615;427646;428675	ENSGALG00000011499;ENSGALG00000029678;ENSGALG00000008572;ENSGALG00000002066;ENSGALG00000007224;ENSGALG00000012763;ENSGALG00000004390
GO:0016042	lipid catabolic process	http://amigo.geneontology.org/amigo/term/GO:0016042	101	32	17.788	1.79897	0.000384	0.0359486	395785;395929;396212;396394;396547;416068;417031;419077;420366;420416;420638;420673;421059;421249;421687;422188;422715;423450;423932;423979;424112;424487;424649;424986;426017;426601;427185;427204;427269;427774;429062;430542	ENSGALG00000008818;ENSGALG00000005805;ENSGALG00000008525;ENSGALG00000004948;ENSGALG00000012338;ENSGALG00000005065;ENSGALG00000003053;ENSGALG00000036492;ENSGALG00000021843;ENSGALG00000011162;ENSGALG00000036106;ENSGALG00000008319;ENSGALG00000040363;ENSGALG00000043307;ENSGALG00000016536;ENSGALG00000028451;ENSGALG00000010681;ENSGALG00000042642;ENSGALG00000035636;ENSGALG00000009252;ENSGALG00000013874;…
GO:0006914	autophagy	http://amigo.geneontology.org/amigo/term/GO:0006914	162	46	28.5312	1.61227	0.00040823	0.0367153	373970;395472;395474;395724;396212;414800;415817;415961;416320;417339;417635;418095;418226;418369;419142;419711;419993;420105;420488;420677;420923;421048;421076;421273;421784;422033;422311;422446;422599;422714;423047;423099;423747;423971;424027;424237;424586;424656;426145;427185;427370;428007;428163;769300;770805;101747947	ENSGALG00000006503;ENSGALG00000004140;ENSGALG00000036807;ENSGALG00000005299;ENSGALG00000014166;ENSGALG00000006876;ENSGALG00000005160;ENSGALG00000000723;ENSGALG00000026493;ENSGALG00000003256;ENSGALG00000012761;ENSGALG00000010476;ENSGALG00000027860;ENSGALG00000015204;ENSGALG00000010746;ENSGALG00000011175;ENSGALG00000016649;ENSGALG00000005815;ENSGALG00000009813;ENSGALG00000013493;ENSGALG00000028451;…
GO:0061919	process utilizing autophagic mechanism	http://amigo.geneontology.org/amigo/term/GO:0061919	162	46	28.5312	1.61227	0.00040823	0.0367153	373970;395472;395474;395724;396212;414800;415817;415961;416320;417339;417635;418095;418226;418369;419142;419711;419993;420105;420488;420677;420923;421048;421076;421273;421784;422033;422311;422446;422599;422714;423047;423099;423747;423971;424027;424237;424586;424656;426145;427185;427370;428007;428163;769300;770805;101747947	ENSGALG00000006503;ENSGALG00000004140;ENSGALG00000036807;ENSGALG00000005299;ENSGALG00000014166;ENSGALG00000006876;ENSGALG00000005160;ENSGALG00000000723;ENSGALG00000026493;ENSGALG00000003256;ENSGALG00000012761;ENSGALG00000010476;ENSGALG00000027860;ENSGALG00000015204;ENSGALG00000010746;ENSGALG00000011175;ENSGALG00000016649;ENSGALG00000005815;ENSGALG00000009813;ENSGALG00000013493;ENSGALG00000028451;…
GO:0072657	protein localization to membrane	http://amigo.geneontology.org/amigo/term/GO:0072657	171	48	30.1163	1.59382	0.000412	0.0367153	373970;374058;396297;396452;396506;396526;414745;415371;415544;416023;416123;416577;416588;417118;417579;418234;418777;418947;419097;419184;419416;419972;420022;420513;420611;420997;421055;421076;421372;421616;422249;422329;423211;423233;423273;423469;424156;424656;425027;426369;427356;427448;428675;768833;770162;770321;770370;770805	ENSGALG00000024449;ENSGALG00000038678;ENSGALG00000009050;ENSGALG00000028774;ENSGALG00000003770;ENSGALG00000031503;ENSGALG00000000209;ENSGALG00000040421;ENSGALG00000027428;ENSGALG00000007800;ENSGALG00000005966;ENSGALG00000007145;ENSGALG00000013569;ENSGALG00000009526;ENSGALG00000001055;ENSGALG00000008569;ENSGALG00000010746;ENSGALG00000010925;ENSGALG00000009583;ENSGALG00000008452;ENSGALG00000017126;…
GO:0006631	fatty acid metabolic process	http://amigo.geneontology.org/amigo/term/GO:0006631	123	37	21.6626	1.70801	0.000441	0.0387005	373928;395785;395929;396061;396451;404271;404752;414741;415539;416068;418178;418953;419581;419601;420290;420570;420638;420818;421059;421148;421327;421375;421687;422547;422715;423118;423979;424487;424649;426017;426601;426769;427185;427232;427269;769879;769933	ENSGALG00000013098;ENSGALG00000032763;ENSGALG00000015148;ENSGALG00000012338;ENSGALG00000033635;ENSGALG00000003092;ENSGALG00000016124;ENSGALG00000040619;ENSGALG00000036492;ENSGALG00000041078;ENSGALG00000021843;ENSGALG00000000094;ENSGALG00000017135;ENSGALG00000010628;ENSGALG00000009330;ENSGALG00000009700;ENSGALG00000043307;ENSGALG00000016536;ENSGALG00000009848;ENSGALG00000010681;ENSGALG00000035636;…
GO:0061844	antimicrobial humoral immune response mediated by antimicrobial peptide	http://amigo.geneontology.org/amigo/term/GO:0061844	13	8	2.28954	3.49415	0.00050367	0.0428421	374193;395872;396495;414337;420407;426356;768833;100858343	ENSGALG00000026098;ENSGALG00000011668;ENSGALG00000024272;ENSGALG00000014442;ENSGALG00000019696;ENSGALG00000034150;ENSGALG00000027973;ENSGALG00000027416
GO:0045324	late endosome to vacuole transport	http://amigo.geneontology.org/amigo/term/GO:0045324	13	8	2.28954	3.49415	0.00050367	0.0428421	415841;418461;418503;419535;419990;422143;422918;424699	ENSGALG00000011047;ENSGALG00000006161;ENSGALG00000034396;ENSGALG00000015805;ENSGALG00000015496;ENSGALG00000000409;ENSGALG00000040746;ENSGALG00000001309
GO:0009617	response to bacterium	http://amigo.geneontology.org/amigo/term/GO:0009617	164	46	28.8834	1.59261	0.000549	0.0460194	373953;374125;374141;395337;395708;395811;395840;395841;395872;395934;396185;396212;396241;396393;396495;407776;407777;414337;417119;418325;419293;419847;420104;420407;420519;420677;420751;421273;421668;421684;421772;421863;422077;422884;423668;423971;424673;426781;427944;429823;554217;768833;777583;100194427;100858343;100859840	ENSGALG00000043064;ENSGALG00000026098;ENSGALG00000027165;ENSGALG00000034722;ENSGALG00000006453;ENSGALG00000039461;ENSGALG00000011668;ENSGALG00000011434;ENSGALG00000006756;ENSGALG00000036807;ENSGALG00000039140;ENSGALG00000013773;ENSGALG00000009392;ENSGALG00000003398;ENSGALG00000015304;ENSGALG00000008014;ENSGALG00000010915;ENSGALG00000014362;ENSGALG00000042538;ENSGALG00000031129;ENSGALG00000015916;…
GO:0034097	response to cytokine	http://amigo.geneontology.org/amigo/term/GO:0034097	280	71	49.3132	1.43978	0.00057	0.0470598	373899;373928;373953;374018;374075;374173;374178;374192;374193;374233;374254;378921;395129;395326;395337;395551;395594;395872;396014;396061;396212;396384;396393;396495;404271;414741;415534;415817;415908;417401;417529;417680;418325;418666;418667;418717;418753;419552;419620;419738;419847;419880;419993;420092;420104;420265;420519;420623;420628;420695;421048;421148;421831;421998;422547;422884;423146;…	ENSGALG00000002112;ENSGALG00000037077;ENSGALG00000043064;ENSGALG00000026098;ENSGALG00000015148;ENSGALG00000039461;ENSGALG00000016693;ENSGALG00000033520;ENSGALG00000029983;ENSGALG00000011668;ENSGALG00000032717;ENSGALG00000027070;ENSGALG00000015209;ENSGALG00000009240;ENSGALG00000029596;ENSGALG00000003398;ENSGALG00000010915;ENSGALG00000038636;ENSGALG00000003144;ENSGALG00000001501;ENSGALG00000015666;…
GO:0046823	negative regulation of nucleocytoplasmic transport	http://amigo.geneontology.org/amigo/term/GO:0046823	8	6	1.40895	4.2585	0.000598	0.047925	395129;396437;416727;417774;417997;423211	ENSGALG00000029983;ENSGALG00000026838;ENSGALG00000008827;ENSGALG00000015704;ENSGALG00000008569;ENSGALG00000011966
GO:0006953	acute-phase response	http://amigo.geneontology.org/amigo/term/GO:0006953	8	6	1.40895	4.2585	0.000598	0.047925	395337;396241;396393;396451;422169;423079	ENSGALG00000043064;ENSGALG00000027716;ENSGALG00000006453;ENSGALG00000010915;ENSGALG00000033635;ENSGALG00000040662

## Sheet: B Cell vs Bursa - UPREG
Supplemental Table 7
Sheet 3: B Cell vs Bursa WebGestalt (GO) Results - UPREGULATED DEGS ONLY
geneSet	description	link	size	overlap	expect	enrichmentRatio	pValue	FDR	overlapId	userId
GO:0009888	tissue development	http://amigo.geneontology.org/amigo/term/GO:0009888	684	216	139.86	1.5444	3.04e-13	1.71e-09	373901;373902;373908;373984;373990;374029;374068;374090;374115;374118;374120;374135;374139;374148;374201;374202;374233;374243;374251;374269;378917;386583;387330;395158;395168;395209;395235;395327;395386;395389;395432;395440;395470;395483;395494;395509;395530;395535;395559;395561;395572;395573;395600;395615;395624;395625;395703;395714;395760;395813;395825;395826;395858;395869;395875;395883;395909;…	ENSGALG00000007114;ENSGALG00000009594;ENSGALG00000011086;ENSGALG00000001183;ENSGALG00000033365;ENSGALG00000015142;ENSGALG00000011214;ENSGALG00000039216;ENSGALG00000037655;ENSGALG00000036798;ENSGALG00000030969;ENSGALG00000005974;ENSGALG00000011740;ENSGALG00000013579;ENSGALG00000043618;ENSGALG00000011902;ENSGALG00000003580;ENSGALG00000007324;ENSGALG00000015908;ENSGALG00000028685;ENSGALG00000004161;…
GO:0007049	cell cycle	http://amigo.geneontology.org/amigo/term/GO:0007049	605	193	123.707	1.56014	2.5e-12	7.01e-09	373891;373951;373954;374074;374078;374115;374139;374148;374202;374246;374260;378799;378922;395076;395081;395097;395134;395135;395158;395188;395189;395275;395357;395432;395494;395555;395561;395570;395572;395588;395703;395815;395823;395857;395858;395869;396002;396086;396105;396142;396156;396158;396165;396167;396172;396244;396252;396258;396270;396309;396361;396465;396523;396536;415400;415489;415548;…	ENSGALG00000007114;ENSGALG00000033304;ENSGALG00000001183;ENSGALG00000013208;ENSGALG00000007768;ENSGALG00000009690;ENSGALG00000008095;ENSGALG00000035030;ENSGALG00000033781;ENSGALG00000004195;ENSGALG00000025810;ENSGALG00000006639;ENSGALG00000042418;ENSGALG00000014801;ENSGALG00000004767;ENSGALG00000006267;ENSGALG00000027454;ENSGALG00000007537;ENSGALG00000015712;ENSGALG00000004161;ENSGALG00000008584;…
GO:0009653	anatomical structure morphogenesis	http://amigo.geneontology.org/amigo/term/GO:0009653	971	281	198.544	1.4153	5.96e-12	1.11e-08	373887;373901;373908;373928;373954;373990;374025;374029;374068;374074;374083;374090;374118;374119;374135;374148;374173;374201;374202;374233;374242;374243;374251;374269;378897;378917;386583;387330;395097;395117;395158;395165;395168;395235;395327;395389;395398;395432;395456;395469;395470;395483;395494;395509;395527;395530;395535;395559;395561;395572;395573;395596;395615;395624;395625;395700;395703;…	ENSGALG00000011086;ENSGALG00000001183;ENSGALG00000033365;ENSGALG00000013803;ENSGALG00000011214;ENSGALG00000007768;ENSGALG00000039216;ENSGALG00000036798;ENSGALG00000005974;ENSGALG00000015705;ENSGALG00000013579;ENSGALG00000043618;ENSGALG00000003580;ENSGALG00000008293;ENSGALG00000007324;ENSGALG00000015908;ENSGALG00000028685;ENSGALG00000004161;ENSGALG00000034346;ENSGALG00000031340;ENSGALG00000031112;…
GO:0048646	anatomical structure formation involved in morphogenesis	http://amigo.geneontology.org/amigo/term/GO:0048646	403	139	82.4031	1.68683	9.08e-12	1.27e-08	373901;373908;373928;373990;374090;374118;374135;374148;374233;374242;374243;374269;378897;378917;386583;395158;395235;395327;395389;395398;395432;395470;395494;395509;395527;395530;395535;395559;395561;395572;395596;395615;395624;395625;395703;395761;395813;395815;395826;395861;395875;395883;395909;395949;396034;396035;396053;396105;396107;396119;396165;396194;396215;396263;396308;396361;396387;…	ENSGALG00000011086;ENSGALG00000001183;ENSGALG00000033365;ENSGALG00000013803;ENSGALG00000036798;ENSGALG00000043618;ENSGALG00000003580;ENSGALG00000008293;ENSGALG00000007324;ENSGALG00000015908;ENSGALG00000034346;ENSGALG00000031340;ENSGALG00000031112;ENSGALG00000025950;ENSGALG00000040342;ENSGALG00000019719;ENSGALG00000003015;ENSGALG00000013929;ENSGALG00000009107;ENSGALG00000008676;ENSGALG00000028567;…
GO:0000278	mitotic cell cycle	http://amigo.geneontology.org/amigo/term/GO:0000278	334	120	68.2944	1.7571	1.31e-11	1.47e-08	373891;373954;374074;374078;374139;374246;374260;378799;378922;395076;395081;395097;395134;395135;395188;395189;395275;395357;395432;395494;395555;395570;395572;395588;395815;395823;395857;395858;395869;396086;396158;396165;396167;396172;396244;396252;396258;396270;396309;396361;396465;415400;415489;415548;415567;415577;415607;415900;416039;416050;416172;416220;416553;416694;416787;416990;417391;…	ENSGALG00000033304;ENSGALG00000001183;ENSGALG00000013208;ENSGALG00000007768;ENSGALG00000009690;ENSGALG00000008095;ENSGALG00000035030;ENSGALG00000004195;ENSGALG00000025810;ENSGALG00000006639;ENSGALG00000042418;ENSGALG00000014801;ENSGALG00000006267;ENSGALG00000027454;ENSGALG00000007537;ENSGALG00000004161;ENSGALG00000008584;ENSGALG00000011881;ENSGALG00000031340;ENSGALG00000025950;ENSGALG00000003135;…
GO:0022402	cell cycle process	http://amigo.geneontology.org/amigo/term/GO:0022402	436	145	89.1508	1.62646	6.79e-11	6.35e-08	373891;373954;374074;374139;374148;374246;374260;378799;378922;395076;395081;395097;395134;395135;395188;395189;395275;395357;395432;395494;395555;395561;395570;395703;395823;395857;395858;395869;396002;396086;396105;396165;396167;396172;396252;396270;396309;396361;396465;396523;415400;415489;415548;415567;415577;415607;415935;416039;416172;416220;416329;416380;416553;416595;416613;416665;416692;…	ENSGALG00000001183;ENSGALG00000013208;ENSGALG00000007768;ENSGALG00000009690;ENSGALG00000008095;ENSGALG00000035030;ENSGALG00000033781;ENSGALG00000004195;ENSGALG00000025810;ENSGALG00000006639;ENSGALG00000042418;ENSGALG00000014801;ENSGALG00000004767;ENSGALG00000006267;ENSGALG00000007537;ENSGALG00000015712;ENSGALG00000004161;ENSGALG00000008584;ENSGALG00000011881;ENSGALG00000031340;ENSGALG00000003135;…
GO:0006259	DNA metabolic process	http://amigo.geneontology.org/amigo/term/GO:0006259	362	125	74.0197	1.68874	1.02e-10	8.17e-08	373891;373984;374139;374158;374246;374260;378799;378910;395102;395126;395188;395432;395433;395449;395555;395570;395719;395724;395767;395826;395941;396011;396086;396207;396209;396232;396252;396482;396494;404536;404538;415489;415548;415577;415770;415824;415935;416027;416039;416098;416218;416329;416467;416551;416595;416665;416719;417408;417563;417642;417714;417717;417868;417948;418058;418092;418152;…	ENSGALG00000011747;ENSGALG00000043597;ENSGALG00000010356;ENSGALG00000033781;ENSGALG00000015705;ENSGALG00000046408;ENSGALG00000008957;ENSGALG00000042418;ENSGALG00000015712;ENSGALG00000015884;ENSGALG00000001126;ENSGALG00000031340;ENSGALG00000008698;ENSGALG00000007191;ENSGALG00000017073;ENSGALG00000016332;ENSGALG00000010745;ENSGALG00000038089;ENSGALG00000012756;ENSGALG00000006051;ENSGALG00000009837;…
GO:0035295	tube development	http://amigo.geneontology.org/amigo/term/GO:0035295	379	129	77.4957	1.66461	1.5e-10	1.05e-07	373887;373901;373908;373928;373990;374090;374118;374135;374148;374202;374233;374251;374269;378897;378917;395235;395327;395398;395432;395456;395469;395470;395494;395509;395530;395561;395572;395573;395596;395615;395624;395625;395703;395813;395826;395909;395949;396053;396107;396134;396165;396194;396209;396266;396308;396431;396438;396513;396516;396519;396536;408032;408082;414837;414849;415301;415439;…	ENSGALG00000007114;ENSGALG00000036798;ENSGALG00000007324;ENSGALG00000034346;ENSGALG00000031340;ENSGALG00000025950;ENSGALG00000005209;ENSGALG00000006038;ENSGALG00000003015;ENSGALG00000013929;ENSGALG00000012023;ENSGALG00000009107;ENSGALG00000015410;ENSGALG00000010170;ENSGALG00000000402;ENSGALG00000010713;ENSGALG00000025822;ENSGALG00000037402;ENSGALG00000005483;ENSGALG00000005441;ENSGALG00000013102;…
GO:1903047	mitotic cell cycle process	http://amigo.geneontology.org/amigo/term/GO:1903047	271	99	55.4125	1.7866	3.12e-10	1.76e-07	373891;373954;374074;374139;374246;374260;378799;378922;395076;395081;395097;395134;395135;395188;395189;395275;395357;395432;395494;395555;395570;395823;395857;395858;395869;396086;396165;396167;396172;396252;396270;396309;396361;396465;415400;415489;415548;415567;415577;415607;416039;416172;416220;416553;416787;416990;417391;417408;417868;418322;418479;418593;418733;419150;419284;419406;419547;…	ENSGALG00000001183;ENSGALG00000013208;ENSGALG00000007768;ENSGALG00000009690;ENSGALG00000008095;ENSGALG00000035030;ENSGALG00000004195;ENSGALG00000025810;ENSGALG00000006639;ENSGALG00000042418;ENSGALG00000014801;ENSGALG00000006267;ENSGALG00000007537;ENSGALG00000004161;ENSGALG00000008584;ENSGALG00000011881;ENSGALG00000031340;ENSGALG00000003135;ENSGALG00000040342;ENSGALG00000017073;ENSGALG00000035625;…
GO:0007155	cell adhesion	http://amigo.geneontology.org/amigo/term/GO:0007155	398	133	81.3807	1.63429	3.13e-10	1.76e-07	373887;373996;374029;374068;374083;374120;374135;374148;374251;378897;386583;395076;395097;395153;395158;395167;395168;395336;395398;395450;395470;395494;395527;395559;395561;395624;395625;395657;395662;395687;395703;395815;395826;395837;395909;396000;396028;396035;396092;396107;396149;396165;396202;396204;396225;396263;396276;396292;396343;396438;396475;396494;404536;408032;414837;414842;414847;…	ENSGALG00000015142;ENSGALG00000000608;ENSGALG00000039216;ENSGALG00000008969;ENSGALG00000005974;ENSGALG00000013579;ENSGALG00000003580;ENSGALG00000025950;ENSGALG00000038089;ENSGALG00000006038;ENSGALG00000005846;ENSGALG00000009107;ENSGALG00000015001;ENSGALG00000015410;ENSGALG00000002759;ENSGALG00000005257;ENSGALG00000011696;ENSGALG00000008094;ENSGALG00000005420;ENSGALG00000026862;ENSGALG00000009732;…
GO:0022610	biological adhesion	http://amigo.geneontology.org/amigo/term/GO:0022610	400	133	81.7897	1.62612	4.58e-10	2.34e-07	373887;373996;374029;374068;374083;374120;374135;374148;374251;378897;386583;395076;395097;395153;395158;395167;395168;395336;395398;395450;395470;395494;395527;395559;395561;395624;395625;395657;395662;395687;395703;395815;395826;395837;395909;396000;396028;396035;396092;396107;396149;396165;396202;396204;396225;396263;396276;396292;396343;396438;396475;396494;404536;408032;414837;414842;414847;…	ENSGALG00000015142;ENSGALG00000000608;ENSGALG00000039216;ENSGALG00000008969;ENSGALG00000005974;ENSGALG00000013579;ENSGALG00000003580;ENSGALG00000025950;ENSGALG00000038089;ENSGALG00000006038;ENSGALG00000005846;ENSGALG00000009107;ENSGALG00000015001;ENSGALG00000015410;ENSGALG00000002759;ENSGALG00000005257;ENSGALG00000011696;ENSGALG00000008094;ENSGALG00000005420;ENSGALG00000026862;ENSGALG00000009732;…
GO:0006260	DNA replication	http://amigo.geneontology.org/amigo/term/GO:0006260	97	47	19.834	2.36967	5.16e-10	2.41e-07	373891;373984;374139;395188;395432;395555;395570;396086;396207;396209;396494;415489;415548;415577;415824;416027;416665;416719;417408;417563;417714;417717;417868;418058;418257;418514;418593;419053;421373;421799;421822;421878;422043;422104;422902;423688;423877;423933;424507;424640;424777;430516;768913;769677;770217;771417;101751277	ENSGALG00000033781;ENSGALG00000015712;ENSGALG00000001126;ENSGALG00000031340;ENSGALG00000008698;ENSGALG00000017073;ENSGALG00000038089;ENSGALG00000006051;ENSGALG00000009837;ENSGALG00000003922;ENSGALG00000010623;ENSGALG00000004037;ENSGALG00000016676;ENSGALG00000007676;ENSGALG00000008249;ENSGALG00000043938;ENSGALG00000017211;ENSGALG00000005441;ENSGALG00000029292;ENSGALG00000008304;ENSGALG00000012546;…
GO:0060429	epithelium development	http://amigo.geneontology.org/amigo/term/GO:0060429	382	128	78.1091	1.63873	5.7e-10	2.46e-07	373901;373908;373984;373990;374029;374090;374115;374118;374139;374148;374202;374243;374269;395158;395168;395235;395327;395389;395432;395483;395494;395530;395559;395561;395572;395573;395615;395624;395625;395703;395813;395826;395858;395869;395883;395941;395949;396035;396053;396107;396134;396165;396192;396209;396230;396252;396266;396308;396361;396431;396458;396490;396519;396536;404536;408039;415301;…	ENSGALG00000007114;ENSGALG00000033365;ENSGALG00000036798;ENSGALG00000013579;ENSGALG00000043618;ENSGALG00000011902;ENSGALG00000007324;ENSGALG00000034346;ENSGALG00000031340;ENSGALG00000017073;ENSGALG00000003690;ENSGALG00000005209;ENSGALG00000010195;ENSGALG00000003085;ENSGALG00000012023;ENSGALG00000006343;ENSGALG00000011696;ENSGALG00000010170;ENSGALG00000022557;ENSGALG00000000616;ENSGALG00000005441;…
GO:0006310	DNA recombination	http://amigo.geneontology.org/amigo/term/GO:0006310	132	58	26.9906	2.1489	6.37e-10	2.55e-07	373891;374139;374246;374260;378799;378910;395188;395449;395555;395570;395724;395767;396086;396232;396252;396482;415577;415824;416098;416329;416665;417408;417563;417642;417948;418092;418152;418257;418628;420729;420798;421071;421291;421505;421799;421950;422104;422522;422897;423164;423165;423626;423853;424059;424316;424507;424912;427325;427882;427896;428471;430516;431608;771417;100125976;100858354;1…	ENSGALG00000011747;ENSGALG00000043597;ENSGALG00000015705;ENSGALG00000046408;ENSGALG00000008957;ENSGALG00000042418;ENSGALG00000017073;ENSGALG00000016332;ENSGALG00000010745;ENSGALG00000012756;ENSGALG00000006051;ENSGALG00000003922;ENSGALG00000031159;ENSGALG00000003085;ENSGALG00000007676;ENSGALG00000037167;ENSGALG00000008094;ENSGALG00000043938;ENSGALG00000015118;ENSGALG00000017211;ENSGALG00000037339;…
GO:0048856	anatomical structure development	http://amigo.geneontology.org/amigo/term/GO:0048856	1951	490	398.929	1.22829	1.86e-09	6.97e-07	373887;373901;373902;373908;373928;373934;373941;373954;373984;373985;373990;374025;374029;374062;374068;374073;374074;374083;374090;374115;374118;374119;374120;374135;374139;374148;374173;374201;374202;374233;374241;374242;374243;374251;374260;374269;378788;378799;378897;378906;378917;386583;386747;387330;395097;395101;395117;395126;395158;395165;395168;395209;395235;395278;395327;395328;395347;…	ENSGALG00000007114;ENSGALG00000009594;ENSGALG00000011086;ENSGALG00000010448;ENSGALG00000001183;ENSGALG00000033365;ENSGALG00000015142;ENSGALG00000006525;ENSGALG00000013803;ENSGALG00000011214;ENSGALG00000007768;ENSGALG00000039216;ENSGALG00000009690;ENSGALG00000043597;ENSGALG00000008367;ENSGALG00000037655;ENSGALG00000036798;ENSGALG00000006639;ENSGALG00000030969;ENSGALG00000005974;ENSGALG00000015705;…
GO:0000280	nuclear division	http://amigo.geneontology.org/amigo/term/GO:0000280	164	66	33.5338	1.96817	3.71e-09	1.3e-06	373891;374074;374260;378922;395081;395097;395134;395135;395188;395189;395275;395494;395555;395561;395570;395703;395858;396086;396165;396167;396172;396270;415400;415567;415577;415935;416172;416595;416665;416787;416990;417391;417642;418185;418322;418733;419150;419284;419406;419547;419968;420201;420650;420729;420798;421043;421367;421607;421849;421900;422104;422675;422716;423213;424563;424735;425304;…	ENSGALG00000013208;ENSGALG00000007768;ENSGALG00000008095;ENSGALG00000025810;ENSGALG00000042418;ENSGALG00000014801;ENSGALG00000006267;ENSGALG00000007537;ENSGALG00000004161;ENSGALG00000008584;ENSGALG00000011881;ENSGALG00000035625;ENSGALG00000003922;ENSGALG00000001942;ENSGALG00000007403;ENSGALG00000003438;ENSGALG00000039974;ENSGALG00000011281;ENSGALG00000007676;ENSGALG00000036892;ENSGALG00000015874;…
GO:0048285	organelle fission	http://amigo.geneontology.org/amigo/term/GO:0048285	175	69	35.783	1.92829	4.54e-09	1.5e-06	373891;374074;374260;378922;395081;395097;395134;395135;395188;395189;395222;395275;395313;395494;395555;395561;395570;395703;395858;396086;396165;396167;396172;396270;415400;415567;415577;415935;416172;416595;416665;416787;416990;417391;417642;418012;418185;418322;418733;419150;419284;419406;419547;419968;420201;420650;420729;420798;421043;421367;421607;421849;421900;422104;422675;422716;423213;…	ENSGALG00000013208;ENSGALG00000007768;ENSGALG00000008095;ENSGALG00000025810;ENSGALG00000042418;ENSGALG00000014801;ENSGALG00000006267;ENSGALG00000007537;ENSGALG00000004161;ENSGALG00000008584;ENSGALG00000011881;ENSGALG00000035625;ENSGALG00000003922;ENSGALG00000001942;ENSGALG00000007403;ENSGALG00000003438;ENSGALG00000039974;ENSGALG00000011281;ENSGALG00000007676;ENSGALG00000036892;ENSGALG00000015874;…
GO:0002009	morphogenesis of an epithelium	http://amigo.geneontology.org/amigo/term/GO:0002009	179	70	36.6009	1.91252	5.27e-09	1.64e-06	373901;373908;373990;374090;374118;374148;374202;374243;374269;395235;395327;395389;395432;395483;395494;395530;395561;395572;395573;395615;395624;395625;395703;395813;395826;395869;395941;395949;396053;396107;396134;396165;396230;415439;416030;416123;416553;417793;419165;419184;419695;420183;420765;420769;420900;420949;421064;421697;421983;422460;422494;422830;423281;423644;424029;424168;425938;…	ENSGALG00000033365;ENSGALG00000036798;ENSGALG00000007324;ENSGALG00000034346;ENSGALG00000012023;ENSGALG00000011696;ENSGALG00000010170;ENSGALG00000013102;ENSGALG00000016293;ENSGALG00000036883;ENSGALG00000010013;ENSGALG00000029175;ENSGALG00000007668;ENSGALG00000036043;ENSGALG00000034168;ENSGALG00000040266;ENSGALG00000040021;ENSGALG00000039553;ENSGALG00000014872;ENSGALG00000012429;ENSGALG00000004236;…
GO:0048729	tissue morphogenesis	http://amigo.geneontology.org/amigo/term/GO:0048729	240	87	49.0738	1.77284	5.98e-09	1.77e-06	373901;373908;373990;374090;374118;374148;374202;374233;374243;374269;395158;395235;395327;395389;395432;395483;395494;395530;395561;395572;395573;395615;395624;395625;395703;395813;395826;395869;395941;395949;396000;396034;396035;396053;396107;396134;396165;396230;396276;396292;396308;396361;396414;396438;415439;416030;416123;416553;417398;417793;419165;419184;419243;419413;419695;420183;420765;…	ENSGALG00000033365;ENSGALG00000039216;ENSGALG00000036798;ENSGALG00000005974;ENSGALG00000007324;ENSGALG00000034346;ENSGALG00000012023;ENSGALG00000008676;ENSGALG00000006343;ENSGALG00000011696;ENSGALG00000010170;ENSGALG00000013102;ENSGALG00000016293;ENSGALG00000036883;ENSGALG00000010013;ENSGALG00000029175;ENSGALG00000007668;ENSGALG00000036043;ENSGALG00000034168;ENSGALG00000001527;ENSGALG00000040266;…
GO:0009887	animal organ morphogenesis	http://amigo.geneontology.org/amigo/term/GO:0009887	384	125	78.5181	1.59199	6.95e-09	1.9e-06	373990;374068;374090;374118;374135;374148;374173;374202;374233;374243;374251;374269;378897;378917;386583;387330;395097;395165;395168;395235;395327;395389;395432;395469;395494;395509;395535;395561;395572;395615;395624;395625;395700;395703;395714;395813;395826;395941;395949;396000;396034;396035;396053;396105;396116;396119;396165;396209;396228;396230;396266;396276;396292;396301;396308;396343;396414;…	ENSGALG00000033365;ENSGALG00000013803;ENSGALG00000011214;ENSGALG00000039216;ENSGALG00000005974;ENSGALG00000015705;ENSGALG00000013579;ENSGALG00000043618;ENSGALG00000003580;ENSGALG00000007324;ENSGALG00000004161;ENSGALG00000034346;ENSGALG00000031112;ENSGALG00000040342;ENSGALG00000005209;ENSGALG00000006038;ENSGALG00000013929;ENSGALG00000012023;ENSGALG00000008676;ENSGALG00000006343;ENSGALG00000015410;…
GO:0048565	digestive tract development	http://amigo.geneontology.org/amigo/term/GO:0048565	53	30	10.8371	2.76826	7.09e-09	1.9e-06	373990;374148;374251;374269;378917;395432;395456;395469;395509;395573;395624;395703;395949;396165;396266;396438;408082;415301;416553;418818;419747;420596;420769;420949;421352;421697;421983;428605;100858404;107052956	ENSGALG00000007324;ENSGALG00000006038;ENSGALG00000013929;ENSGALG00000013102;ENSGALG00000033256;ENSGALG00000034168;ENSGALG00000040266;ENSGALG00000011298;ENSGALG00000014872;ENSGALG00000012429;ENSGALG00000016927;ENSGALG00000004386;ENSGALG00000034297;ENSGALG00000006507;ENSGALG00000009378;ENSGALG00000036114;ENSGALG00000009612;ENSGALG00000029024;ENSGALG00000016509;ENSGALG00000034111;ENSGALG00000040834;…
GO:0007059	chromosome segregation	http://amigo.geneontology.org/amigo/term/GO:0007059	130	55	26.5816	2.0691	9.35e-09	2.39e-06	373891;374074;378922;395134;395135;395188;395189;395275;395357;395555;395570;395858;396270;415567;415577;415935;416172;416665;417629;417642;418322;418494;418733;418948;419150;419968;420201;420650;420729;420798;421367;421607;421716;421849;421950;422048;422104;422522;422675;422716;423212;423213;423933;424563;425304;426884;428673;431608;693246;769677;771417;771857;776856;100859200;101751277	ENSGALG00000013208;ENSGALG00000009690;ENSGALG00000008095;ENSGALG00000033781;ENSGALG00000014801;ENSGALG00000027454;ENSGALG00000007537;ENSGALG00000015884;ENSGALG00000008584;ENSGALG00000003922;ENSGALG00000001942;ENSGALG00000003438;ENSGALG00000039974;ENSGALG00000011281;ENSGALG00000007676;ENSGALG00000036892;ENSGALG00000015874;ENSGALG00000032270;ENSGALG00000017128;ENSGALG00000015118;ENSGALG00000017211;…
GO:0007275	multicellular organism development	http://amigo.geneontology.org/amigo/term/GO:0007275	1757	442	359.261	1.2303	1.62e-08	3.94e-06	373887;373901;373902;373908;373928;373934;373941;373954;373985;373990;374025;374062;374068;374073;374074;374083;374090;374115;374118;374119;374120;374135;374139;374148;374173;374201;374202;374233;374241;374242;374243;374251;374269;378788;378799;378897;378917;386583;386747;387330;395097;395101;395117;395126;395158;395165;395168;395209;395235;395278;395327;395328;395347;395357;395386;395389;395397;…	ENSGALG00000007114;ENSGALG00000009594;ENSGALG00000011086;ENSGALG00000010448;ENSGALG00000001183;ENSGALG00000033365;ENSGALG00000015142;ENSGALG00000006525;ENSGALG00000013803;ENSGALG00000011214;ENSGALG00000007768;ENSGALG00000039216;ENSGALG00000009690;ENSGALG00000043597;ENSGALG00000008367;ENSGALG00000037655;ENSGALG00000036798;ENSGALG00000006639;ENSGALG00000030969;ENSGALG00000005974;ENSGALG00000015705;…
GO:0055123	digestive system development	http://amigo.geneontology.org/amigo/term/GO:0055123	58	31	11.8595	2.61394	2.52e-08	5.91e-06	373990;374148;374251;374269;378917;395097;395432;395456;395469;395509;395573;395624;395703;395949;396165;396266;396438;408082;415301;416553;418818;419747;420596;420769;420949;421352;421697;421983;428605;100858404;107052956	ENSGALG00000007324;ENSGALG00000006038;ENSGALG00000013929;ENSGALG00000013102;ENSGALG00000033256;ENSGALG00000034168;ENSGALG00000040266;ENSGALG00000011298;ENSGALG00000014872;ENSGALG00000012429;ENSGALG00000016927;ENSGALG00000004386;ENSGALG00000034297;ENSGALG00000006507;ENSGALG00000009378;ENSGALG00000036114;ENSGALG00000009612;ENSGALG00000029024;ENSGALG00000016509;ENSGALG00000034111;ENSGALG00000040834;…
GO:0071103	DNA conformation change	http://amigo.geneontology.org/amigo/term/GO:0071103	91	42	18.6072	2.2572	2.64e-08	5.93e-06	373891;374074;374148;374246;378910;395076;395189;395555;395570;395724;395767;395858;396086;396156;396232;396482;404538;415577;415824;415952;416027;416329;417275;417563;417642;417948;418494;418514;422457;423212;423213;423688;424611;425304;427882;427896;770217;776856;100113359;100125976;100858354;107053803	ENSGALG00000011747;ENSGALG00000010356;ENSGALG00000015884;ENSGALG00000037735;ENSGALG00000008584;ENSGALG00000001126;ENSGALG00000015691;ENSGALG00000016332;ENSGALG00000010745;ENSGALG00000003922;ENSGALG00000031159;ENSGALG00000004037;ENSGALG00000039974;ENSGALG00000037167;ENSGALG00000032270;ENSGALG00000008873;ENSGALG00000017211;ENSGALG00000042875;ENSGALG00000004687;ENSGALG00000008256;ENSGALG00000036908;…
GO:0051276	chromosome organization	http://amigo.geneontology.org/amigo/term/GO:0051276	448	139	91.6044	1.51739	3.02e-08	6.52e-06	373891;373902;374074;374139;374148;374246;374260;374269;378799;378910;378922;387330;395076;395097;395126;395134;395135;395188;395189;395207;395275;395316;395555;395570;395724;395767;395858;396011;396086;396156;396232;396252;396270;396482;404538;415567;415577;415654;415824;415935;415952;416027;416039;416050;416172;416218;416329;416440;416665;416825;417275;417355;417430;417481;417563;417642;417948;…	ENSGALG00000045705;ENSGALG00000013208;ENSGALG00000011747;ENSGALG00000007768;ENSGALG00000008095;ENSGALG00000010356;ENSGALG00000033781;ENSGALG00000015705;ENSGALG00000026449;ENSGALG00000042418;ENSGALG00000014801;ENSGALG00000014788;ENSGALG00000007324;ENSGALG00000014753;ENSGALG00000027454;ENSGALG00000007537;ENSGALG00000015884;ENSGALG00000037735;ENSGALG00000008584;ENSGALG00000001126;ENSGALG00000025950;…
GO:0006281	DNA repair	http://amigo.geneontology.org/amigo/term/GO:0006281	200	74	40.8948	1.80952	3.14e-08	6.54e-06	373891;373984;374139;374246;374260;378799;378910;395102;395126;395188;395432;395433;395449;395555;395724;395767;396086;396252;396494;415577;415770;415824;415935;416039;416098;416329;416467;416551;416595;416665;416719;417563;417642;418092;418152;418514;418593;418628;419053;420729;420798;421071;421149;421202;421291;421373;421505;421799;421950;422104;422522;422897;423688;423853;424316;424507;424611;…	ENSGALG00000043597;ENSGALG00000010356;ENSGALG00000033781;ENSGALG00000015705;ENSGALG00000008957;ENSGALG00000042418;ENSGALG00000001126;ENSGALG00000008698;ENSGALG00000017073;ENSGALG00000016332;ENSGALG00000038089;ENSGALG00000012756;ENSGALG00000006051;ENSGALG00000009837;ENSGALG00000003085;ENSGALG00000004037;ENSGALG00000007676;ENSGALG00000000102;ENSGALG00000010317;ENSGALG00000006357;ENSGALG00000043938;…
GO:0098813	nuclear chromosome segregation	http://amigo.geneontology.org/amigo/term/GO:0098813	108	47	22.0832	2.12831	3.92e-08	7.86e-06	373891;374074;378922;395134;395135;395188;395189;395275;395357;395555;395570;395858;396270;415567;415577;415935;416172;416665;417642;418322;418733;419150;419968;420201;420650;420729;420798;421367;421607;421849;422048;422104;422675;422716;423213;423933;424563;425304;426884;428673;431608;769677;771417;771857;776856;100859200;101751277	ENSGALG00000013208;ENSGALG00000009690;ENSGALG00000008095;ENSGALG00000033781;ENSGALG00000014801;ENSGALG00000007537;ENSGALG00000008584;ENSGALG00000003922;ENSGALG00000001942;ENSGALG00000003438;ENSGALG00000039974;ENSGALG00000011281;ENSGALG00000007676;ENSGALG00000036892;ENSGALG00000015874;ENSGALG00000032270;ENSGALG00000015118;ENSGALG00000017211;ENSGALG00000033231;ENSGALG00000016692;ENSGALG00000008256;…
GO:0035239	tube morphogenesis	http://amigo.geneontology.org/amigo/term/GO:0035239	295	99	60.3199	1.64125	5.23e-08	1.01e-05	373887;373901;373908;373928;373990;374118;374135;374148;374202;374269;378897;378917;395235;395327;395398;395432;395470;395494;395509;395530;395561;395572;395573;395596;395624;395625;395703;395813;395826;395909;395949;396053;396107;396134;396165;396194;396308;396513;396516;408032;414837;414849;415301;416123;416190;416364;416553;417355;417398;417430;417561;417793;417868;418542;418818;419165;419184;…	ENSGALG00000036798;ENSGALG00000007324;ENSGALG00000034346;ENSGALG00000031340;ENSGALG00000025950;ENSGALG00000003015;ENSGALG00000013929;ENSGALG00000009107;ENSGALG00000015410;ENSGALG00000000402;ENSGALG00000010713;ENSGALG00000025822;ENSGALG00000037402;ENSGALG00000005483;ENSGALG00000013102;ENSGALG00000016293;ENSGALG00000036883;ENSGALG00000010013;ENSGALG00000029175;ENSGALG00000007668;ENSGALG00000036043;…
GO:0043062	extracellular structure organization	http://amigo.geneontology.org/amigo/term/GO:0043062	90	41	18.4027	2.22794	6.11e-08	1.14e-05	373979;374148;395494;395509;395530;395624;395826;395875;396136;396219;396228;396503;396536;415797;415953;416727;417891;418378;418632;418752;419184;419413;419485;419503;419533;419778;420022;420576;420803;420900;421177;421352;421466;421559;422970;423413;423986;426312;428901;768904;771464	ENSGALG00000007114;ENSGALG00000028928;ENSGALG00000011214;ENSGALG00000036798;ENSGALG00000016843;ENSGALG00000015908;ENSGALG00000031112;ENSGALG00000013929;ENSGALG00000014233;ENSGALG00000000402;ENSGALG00000029617;ENSGALG00000039985;ENSGALG00000025822;ENSGALG00000000616;ENSGALG00000010747;ENSGALG00000011271;ENSGALG00000004695;ENSGALG00000007668;ENSGALG00000001527;ENSGALG00000016575;ENSGALG00000034119;…
GO:0016331	morphogenesis of embryonic epithelium	http://amigo.geneontology.org/amigo/term/GO:0016331	63	32	12.8819	2.48411	7.44e-08	1.28e-05	373901;374118;374148;374269;395235;395389;395432;395494;395561;395572;395615;395703;395826;396053;396107;396165;416123;417793;419165;419184;419695;420183;420765;420949;421983;422830;424168;425938;426312;693262;769286;776138	ENSGALG00000033365;ENSGALG00000007324;ENSGALG00000034346;ENSGALG00000011696;ENSGALG00000013102;ENSGALG00000016293;ENSGALG00000007668;ENSGALG00000034168;ENSGALG00000039553;ENSGALG00000014872;ENSGALG00000012429;ENSGALG00000002555;ENSGALG00000004386;ENSGALG00000031893;ENSGALG00000011358;ENSGALG00000006252;ENSGALG00000041365;ENSGALG00000042308;ENSGALG00000016509;ENSGALG00000006379;ENSGALG00000003932;…
GO:0006261	DNA-dependent DNA replication	http://amigo.geneontology.org/amigo/term/GO:0006261	63	32	12.8819	2.48411	7.44e-08	1.28e-05	373984;374139;395188;395555;396086;415489;415548;415577;416027;416719;417408;417563;417714;417868;418058;418257;418593;421799;421822;421878;422043;422104;422902;423688;423933;424507;424640;430516;768913;769677;771417;101751277	ENSGALG00000033781;ENSGALG00000015712;ENSGALG00000031340;ENSGALG00000008698;ENSGALG00000017073;ENSGALG00000006051;ENSGALG00000010623;ENSGALG00000004037;ENSGALG00000016676;ENSGALG00000007676;ENSGALG00000043938;ENSGALG00000017211;ENSGALG00000029292;ENSGALG00000012546;ENSGALG00000008256;ENSGALG00000024481;ENSGALG00000003294;ENSGALG00000007649;ENSGALG00000043607;ENSGALG00000030313;ENSGALG00000015513;…
GO:0030198	extracellular matrix organization	http://amigo.geneontology.org/amigo/term/GO:0030198	75	36	15.3356	2.34748	7.53e-08	1.28e-05	373979;374148;395509;395530;395624;395826;395875;396228;396503;415797;415953;416727;417891;418378;418632;418752;419413;419485;419503;419533;419778;420022;420576;420803;420900;421177;421352;421466;421559;422970;423413;423986;426312;428901;768904;771464	ENSGALG00000011214;ENSGALG00000036798;ENSGALG00000016843;ENSGALG00000015908;ENSGALG00000031112;ENSGALG00000013929;ENSGALG00000014233;ENSGALG00000000402;ENSGALG00000029617;ENSGALG00000039985;ENSGALG00000025822;ENSGALG00000000616;ENSGALG00000010747;ENSGALG00000011271;ENSGALG00000004695;ENSGALG00000001527;ENSGALG00000016575;ENSGALG00000034119;ENSGALG00000039553;ENSGALG00000039376;ENSGALG00000010259;…
GO:0048731	system development	http://amigo.geneontology.org/amigo/term/GO:0048731	1614	406	330.021	1.23022	9e-08	1.49e-05	373887;373901;373902;373908;373928;373954;373985;373990;374025;374068;374083;374090;374115;374118;374119;374135;374139;374148;374173;374201;374202;374233;374242;374243;374251;374269;378788;378799;378897;378917;386583;387330;395097;395117;395158;395165;395168;395209;395235;395278;395327;395347;395357;395386;395389;395398;395432;395440;395451;395456;395469;395470;395483;395494;395509;395515;395527;…	ENSGALG00000007114;ENSGALG00000009594;ENSGALG00000011086;ENSGALG00000010448;ENSGALG00000001183;ENSGALG00000033365;ENSGALG00000015142;ENSGALG00000006525;ENSGALG00000013803;ENSGALG00000011214;ENSGALG00000007768;ENSGALG00000039216;ENSGALG00000009690;ENSGALG00000008367;ENSGALG00000037655;ENSGALG00000036798;ENSGALG00000006639;ENSGALG00000030969;ENSGALG00000005974;ENSGALG00000015705;ENSGALG00000011740;…
GO:0048513	animal organ development	http://amigo.geneontology.org/amigo/term/GO:0048513	1138	299	232.692	1.28496	1.24e-07	1.99e-05	373887;373901;373902;373908;373928;373954;373985;373990;374068;374083;374090;374115;374118;374135;374139;374148;374173;374201;374202;374233;374242;374243;374251;374269;378799;378897;378917;386583;387330;395097;395158;395165;395168;395209;395235;395278;395327;395357;395386;395389;395432;395440;395451;395456;395469;395470;395483;395494;395509;395530;395535;395561;395572;395573;395588;395591;395596;…	ENSGALG00000007114;ENSGALG00000009594;ENSGALG00000011086;ENSGALG00000010448;ENSGALG00000001183;ENSGALG00000033365;ENSGALG00000015142;ENSGALG00000006525;ENSGALG00000013803;ENSGALG00000011214;ENSGALG00000007768;ENSGALG00000039216;ENSGALG00000009690;ENSGALG00000008367;ENSGALG00000037655;ENSGALG00000036798;ENSGALG00000030969;ENSGALG00000005974;ENSGALG00000015705;ENSGALG00000011740;ENSGALG00000046408;…
GO:0072359	circulatory system development	http://amigo.geneontology.org/amigo/term/GO:0072359	399	124	81.5852	1.51988	1.61e-07	2.51e-05	373887;373901;373908;373928;373990;374068;374090;374118;374135;374148;374173;374202;374233;374251;378897;378917;386583;395278;395398;395432;395456;395470;395483;395494;395509;395530;395535;395561;395573;395596;395624;395625;395703;395813;395815;395826;395909;395949;395973;396034;396053;396165;396194;396263;396266;396308;396414;396438;396465;396494;396513;396516;408032;414837;414849;415301;415400;…	ENSGALG00000010448;ENSGALG00000001183;ENSGALG00000015142;ENSGALG00000013803;ENSGALG00000036798;ENSGALG00000015705;ENSGALG00000003580;ENSGALG00000004161;ENSGALG00000031340;ENSGALG00000025950;ENSGALG00000040342;ENSGALG00000038089;ENSGALG00000005209;ENSGALG00000006038;ENSGALG00000003015;ENSGALG00000013929;ENSGALG00000009107;ENSGALG00000015001;ENSGALG00000008676;ENSGALG00000006343;ENSGALG00000015410;…
GO:0031023	microtubule organizing center organization	http://amigo.geneontology.org/amigo/term/GO:0031023	53	28	10.8371	2.58371	1.67e-07	2.53e-05	374139;374260;396523;416380;416613;416692;416787;417213;417839;418322;418960;419150;419547;420201;421043;421192;421498;421900;422074;422303;422497;422668;424471;424873;427150;427515;428167;100125976	ENSGALG00000007768;ENSGALG00000042418;ENSGALG00000004767;ENSGALG00000017073;ENSGALG00000035625;ENSGALG00000016332;ENSGALG00000010195;ENSGALG00000010713;ENSGALG00000016350;ENSGALG00000017148;ENSGALG00000043573;ENSGALG00000008424;ENSGALG00000002095;ENSGALG00000009905;ENSGALG00000002107;ENSGALG00000006895;ENSGALG00000006925;ENSGALG00000006632;ENSGALG00000040397;ENSGALG00000042624;ENSGALG00000029476;…
GO:0048598	embryonic morphogenesis	http://amigo.geneontology.org/amigo/term/GO:0048598	249	85	50.9141	1.66948	2.05e-07	3.03e-05	373901;373990;374074;374118;374148;374201;374202;374243;374269;378917;386583;387330;395158;395235;395327;395389;395432;395494;395509;395561;395572;395615;395624;395703;395813;395826;395875;395949;396053;396105;396107;396116;396165;396178;396230;396266;396308;396361;396458;396513;404536;415301;416123;417793;417813;418378;418797;418979;419165;419184;419593;419695;419710;420183;420630;420765;420769;…	ENSGALG00000033365;ENSGALG00000003580;ENSGALG00000007324;ENSGALG00000015908;ENSGALG00000034346;ENSGALG00000031112;ENSGALG00000013929;ENSGALG00000011696;ENSGALG00000010170;ENSGALG00000016431;ENSGALG00000005554;ENSGALG00000013102;ENSGALG00000016293;ENSGALG00000007668;ENSGALG00000036043;ENSGALG00000034168;ENSGALG00000004741;ENSGALG00000040266;ENSGALG00000040021;ENSGALG00000039553;ENSGALG00000011298;…
GO:0140014	mitotic nuclear division	http://amigo.geneontology.org/amigo/term/GO:0140014	121	49	24.7414	1.98049	3.08e-07	4.34e-05	373891;374074;374260;378922;395081;395097;395134;395135;395188;395189;395275;395494;395858;396165;396167;396172;396270;415400;415567;416172;416787;416990;417391;418322;418733;419150;419284;419406;419547;419968;420201;420650;421043;421367;421607;421849;421900;422675;422716;423213;424563;424735;425304;426884;428167;428673;768913;771857;776856	ENSGALG00000013208;ENSGALG00000007768;ENSGALG00000008095;ENSGALG00000025810;ENSGALG00000042418;ENSGALG00000014801;ENSGALG00000006267;ENSGALG00000007537;ENSGALG00000004161;ENSGALG00000008584;ENSGALG00000011881;ENSGALG00000035625;ENSGALG00000001942;ENSGALG00000007403;ENSGALG00000003438;ENSGALG00000039974;ENSGALG00000011281;ENSGALG00000036892;ENSGALG00000015874;ENSGALG00000032270;ENSGALG00000033231;…
GO:0034508	centromere complex assembly	http://amigo.geneontology.org/amigo/term/GO:0034508	16	13	3.27159	3.97361	3.13e-07	4.34e-05	395207;395316;415654;415952;417275;418494;421716;422014;423212;427162;693246;771417;101751277	ENSGALG00000014788;ENSGALG00000014753;ENSGALG00000027454;ENSGALG00000015884;ENSGALG00000016609;ENSGALG00000005038;ENSGALG00000008873;ENSGALG00000004687;ENSGALG00000024481;ENSGALG00000008579;ENSGALG00000028900;ENSGALG00000043607;ENSGALG00000013494
GO:0000226	microtubule cytoskeleton organization	http://amigo.geneontology.org/amigo/term/GO:0000226	225	78	46.0067	1.69541	3.22e-07	4.34e-05	374025;374078;374139;374242;374260;395081;395134;395135;395188;395275;395432;395823;396134;396523;415567;415607;415669;416172;416220;416380;416384;416553;416594;416598;416613;416692;416694;416787;417213;417839;417931;417969;418322;418948;418960;418993;419150;419284;419399;419547;419968;420201;420729;421037;421043;421169;421192;421342;421498;421607;421626;421689;421900;421983;422074;422303;422497;…	ENSGALG00000007768;ENSGALG00000008095;ENSGALG00000035030;ENSGALG00000004195;ENSGALG00000042418;ENSGALG00000014801;ENSGALG00000004767;ENSGALG00000006267;ENSGALG00000008584;ENSGALG00000017073;ENSGALG00000035625;ENSGALG00000016332;ENSGALG00000031275;ENSGALG00000028373;ENSGALG00000010195;ENSGALG00000001942;ENSGALG00000003438;ENSGALG00000002789;ENSGALG00000040586;ENSGALG00000010713;ENSGALG00000017128;…
GO:0001655	urogenital system development	http://amigo.geneontology.org/amigo/term/GO:0001655	128	51	26.1727	1.9486	3.24e-07	4.34e-05	374148;374251;374269;395235;395327;395357;395432;395456;395494;395509;395530;395561;395624;395625;395703;395826;395949;396107;396165;396266;396458;396513;396519;404536;415301;415693;416553;417561;418479;420183;420384;420744;420769;420900;421064;421697;422857;423787;423804;424029;424243;425031;426312;427260;427492;427588;427867;428605;693262;100859813;101752179	ENSGALG00000009690;ENSGALG00000036798;ENSGALG00000006639;ENSGALG00000007324;ENSGALG00000034346;ENSGALG00000040342;ENSGALG00000005209;ENSGALG00000006038;ENSGALG00000003015;ENSGALG00000013929;ENSGALG00000006343;ENSGALG00000005554;ENSGALG00000029175;ENSGALG00000007668;ENSGALG00000033256;ENSGALG00000034168;ENSGALG00000004741;ENSGALG00000011657;ENSGALG00000040266;ENSGALG00000040021;ENSGALG00000039553;…
GO:0035108	limb morphogenesis	http://amigo.geneontology.org/amigo/term/GO:0035108	82	37	16.7669	2.20673	3.63e-07	4.74e-05	373990;374090;374148;374201;374202;374243;374269;378917;395327;395432;395456;395494;395615;395703;395813;395826;396165;396178;396266;396308;416123;418979;419165;419857;420183;420769;421725;422494;423114;424029;426312;769286;769516;770471;776034;776143;100857929	ENSGALG00000007324;ENSGALG00000034346;ENSGALG00000010170;ENSGALG00000007668;ENSGALG00000033256;ENSGALG00000036043;ENSGALG00000034168;ENSGALG00000040266;ENSGALG00000040021;ENSGALG00000039553;ENSGALG00000011298;ENSGALG00000014872;ENSGALG00000012429;ENSGALG00000004236;ENSGALG00000004386;ENSGALG00000034297;ENSGALG00000029533;ENSGALG00000026631;ENSGALG00000040444;ENSGALG00000002003;ENSGALG00000015208;…
GO:0051321	meiotic cell cycle	http://amigo.geneontology.org/amigo/term/GO:0051321	70	33	14.3132	2.30556	4.46e-07	5.7e-05	374246;378922;395135;395188;395189;395555;395561;395570;395703;396086;415577;415935;416329;416595;416665;417563;417642;418185;420375;420650;420729;420798;421505;421607;421849;422104;424563;426385;428167;428471;771417;100859200;101751277	ENSGALG00000007768;ENSGALG00000003922;ENSGALG00000026301;ENSGALG00000003438;ENSGALG00000011281;ENSGALG00000007676;ENSGALG00000036892;ENSGALG00000015874;ENSGALG00000017211;ENSGALG00000008256;ENSGALG00000034168;ENSGALG00000003720;ENSGALG00000031841;ENSGALG00000024481;ENSGALG00000012160;ENSGALG00000013143;ENSGALG00000010748;ENSGALG00000043607;ENSGALG00000030313;ENSGALG00000039589;ENSGALG00000009971;…
GO:1903046	meiotic cell cycle process	http://amigo.geneontology.org/amigo/term/GO:1903046	58	29	11.8595	2.4453	4.7e-07	5.86e-05	378922;395135;395189;395555;395561;395570;395703;396086;415577;415935;416329;416595;416665;417642;418185;420375;420650;420729;420798;421505;421607;421849;422104;424563;428167;428471;771417;100859200;101751277	ENSGALG00000007768;ENSGALG00000003922;ENSGALG00000003438;ENSGALG00000011281;ENSGALG00000007676;ENSGALG00000036892;ENSGALG00000015874;ENSGALG00000017211;ENSGALG00000008256;ENSGALG00000034168;ENSGALG00000003720;ENSGALG00000031841;ENSGALG00000024481;ENSGALG00000012160;ENSGALG00000013143;ENSGALG00000010748;ENSGALG00000043607;ENSGALG00000030313;ENSGALG00000039589;ENSGALG00000009971;ENSGALG00000039169;…
GO:0035107	appendage morphogenesis	http://amigo.geneontology.org/amigo/term/GO:0035107	83	37	16.9714	2.18014	5.28e-07	6.44e-05	373990;374090;374148;374201;374202;374243;374269;378917;395327;395432;395456;395494;395615;395703;395813;395826;396165;396178;396266;396308;416123;418979;419165;419857;420183;420769;421725;422494;423114;424029;426312;769286;769516;770471;776034;776143;100857929	ENSGALG00000007324;ENSGALG00000034346;ENSGALG00000010170;ENSGALG00000007668;ENSGALG00000033256;ENSGALG00000036043;ENSGALG00000034168;ENSGALG00000040266;ENSGALG00000040021;ENSGALG00000039553;ENSGALG00000011298;ENSGALG00000014872;ENSGALG00000012429;ENSGALG00000004236;ENSGALG00000004386;ENSGALG00000034297;ENSGALG00000029533;ENSGALG00000026631;ENSGALG00000040444;ENSGALG00000002003;ENSGALG00000015208;…
GO:0009790	embryo development	http://amigo.geneontology.org/amigo/term/GO:0009790	332	105	67.8854	1.54672	5.93e-07	7.09e-05	373901;373990;374074;374090;374118;374148;374201;374202;374233;374243;374251;374269;378917;386583;387330;395158;395235;395327;395389;395432;395456;395469;395494;395509;395559;395561;395572;395615;395624;395703;395813;395826;395875;395949;396028;396053;396105;396107;396116;396119;396165;396178;396230;396266;396308;396361;396438;396458;396513;404536;415301;416123;416553;417653;417793;417813;418378;…	ENSGALG00000033365;ENSGALG00000003580;ENSGALG00000007324;ENSGALG00000015908;ENSGALG00000034346;ENSGALG00000031112;ENSGALG00000006038;ENSGALG00000013929;ENSGALG00000012023;ENSGALG00000015001;ENSGALG00000011696;ENSGALG00000005420;ENSGALG00000010170;ENSGALG00000033231;ENSGALG00000016431;ENSGALG00000005554;ENSGALG00000013102;ENSGALG00000016293;ENSGALG00000007668;ENSGALG00000033256;ENSGALG00000036043;…
GO:0001568	blood vessel development	http://amigo.geneontology.org/amigo/term/GO:0001568	234	79	47.847	1.6511	9.22e-07	0.000108	373887;373908;373928;373990;374068;374090;374118;374135;374202;378897;378917;386583;395398;395432;395456;395470;395494;395509;395530;395561;395596;395624;395625;395703;395813;395826;395909;395949;396165;396194;396308;396465;396513;396516;408032;414837;414849;415301;416190;416364;416553;417355;417398;417430;417561;417793;417868;418542;418818;418979;419533;420022;420384;420416;420744;420769;421461;…	ENSGALG00000010448;ENSGALG00000001183;ENSGALG00000036798;ENSGALG00000003580;ENSGALG00000031340;ENSGALG00000025950;ENSGALG00000005209;ENSGALG00000003015;ENSGALG00000013929;ENSGALG00000009107;ENSGALG00000015001;ENSGALG00000006343;ENSGALG00000015410;ENSGALG00000000402;ENSGALG00000032349;ENSGALG00000025822;ENSGALG00000037402;ENSGALG00000005483;ENSGALG00000010013;ENSGALG00000029175;ENSGALG00000007668;…
GO:0007156	homophilic cell adhesion via plasma membrane adhesion molecules	http://amigo.geneontology.org/amigo/term/GO:0007156	45	24	9.20134	2.60832	1.02e-06	0.000117	374068;395167;395168;396092;396107;396149;396202;414842;414847;414849;415797;415860;416266;420225;422263;422264;422438;423644;424552;425938;428249;428527;428529;107055040	ENSGALG00000015142;ENSGALG00000000608;ENSGALG00000013579;ENSGALG00000009732;ENSGALG00000032349;ENSGALG00000015348;ENSGALG00000039985;ENSGALG00000035094;ENSGALG00000005483;ENSGALG00000015140;ENSGALG00000004320;ENSGALG00000008945;ENSGALG00000002555;ENSGALG00000002744;ENSGALG00000017229;ENSGALG00000007314;ENSGALG00000012917;ENSGALG00000006822;ENSGALG00000039861;ENSGALG00000009514;ENSGALG00000006851;…
GO:0007098	centrosome cycle	http://amigo.geneontology.org/amigo/term/GO:0007098	48	25	9.81476	2.54718	1.09e-06	0.000123	374139;374260;416380;416613;416787;417213;417839;418322;418960;419150;419547;420201;421043;421192;421498;421900;422074;422303;422497;422668;424471;424873;427150;428167;100125976	ENSGALG00000007768;ENSGALG00000042418;ENSGALG00000004767;ENSGALG00000017073;ENSGALG00000035625;ENSGALG00000016332;ENSGALG00000010195;ENSGALG00000010713;ENSGALG00000016350;ENSGALG00000017148;ENSGALG00000043573;ENSGALG00000002095;ENSGALG00000009905;ENSGALG00000002107;ENSGALG00000006895;ENSGALG00000006925;ENSGALG00000006632;ENSGALG00000040397;ENSGALG00000042624;ENSGALG00000029476;ENSGALG00000005302;…
GO:0000819	sister chromatid segregation	http://amigo.geneontology.org/amigo/term/GO:0000819	76	34	15.54	2.1879	1.38e-06	0.000151	373891;374074;378922;395134;395135;395188;395189;395275;395555;395570;395858;396270;415567;416172;418733;419150;419968;420201;420650;421367;421607;421849;422675;422716;423213;423933;424563;425304;426884;428673;431608;769677;771857;776856	ENSGALG00000013208;ENSGALG00000008095;ENSGALG00000033781;ENSGALG00000014801;ENSGALG00000007537;ENSGALG00000008584;ENSGALG00000003922;ENSGALG00000001942;ENSGALG00000003438;ENSGALG00000039974;ENSGALG00000011281;ENSGALG00000036892;ENSGALG00000015874;ENSGALG00000032270;ENSGALG00000015118;ENSGALG00000017211;ENSGALG00000033231;ENSGALG00000031553;ENSGALG00000012160;ENSGALG00000043573;ENSGALG00000002424;…
GO:0007423	sensory organ development	http://amigo.geneontology.org/amigo/term/GO:0007423	230	77	47.0291	1.63729	1.83e-06	0.000198	373887;373985;373990;374148;374242;374243;374251;378897;378917;395158;395165;395168;395235;395389;395432;395451;395494;395509;395530;395572;395588;395615;395700;395703;395813;395815;395883;396053;396105;396119;396165;396246;396266;396361;396465;396513;396519;415301;416027;416123;417813;417839;418378;418542;418797;419088;419184;419695;419710;420183;420384;420744;420769;421352;421466;421725;422557;…	ENSGALG00000001183;ENSGALG00000033365;ENSGALG00000036798;ENSGALG00000013579;ENSGALG00000034346;ENSGALG00000031112;ENSGALG00000005209;ENSGALG00000006038;ENSGALG00000013929;ENSGALG00000008072;ENSGALG00000011696;ENSGALG00000030065;ENSGALG00000030834;ENSGALG00000025822;ENSGALG00000016293;ENSGALG00000012121;ENSGALG00000007668;ENSGALG00000034168;ENSGALG00000000761;ENSGALG00000004741;ENSGALG00000039118;…
GO:0098742	cell-cell adhesion via plasma-membrane adhesion molecules	http://amigo.geneontology.org/amigo/term/GO:0098742	74	33	15.1311	2.18094	2.14e-06	0.000227	374029;374068;374083;395167;395168;395398;396092;396107;396149;396202;404536;414842;414847;414849;415797;415860;416266;420225;422263;422264;422438;422557;423644;424395;424552;424910;425938;428249;428527;428529;428552;431602;107055040	ENSGALG00000015142;ENSGALG00000000608;ENSGALG00000013579;ENSGALG00000009107;ENSGALG00000026862;ENSGALG00000009732;ENSGALG00000032349;ENSGALG00000030065;ENSGALG00000015348;ENSGALG00000039985;ENSGALG00000035094;ENSGALG00000005483;ENSGALG00000022557;ENSGALG00000015140;ENSGALG00000004320;ENSGALG00000005554;ENSGALG00000008945;ENSGALG00000021047;ENSGALG00000002555;ENSGALG00000002744;ENSGALG00000017229;…
GO:0007346	regulation of mitotic cell cycle	http://amigo.geneontology.org/amigo/term/GO:0007346	197	68	40.2814	1.68812	2.2e-06	0.000229	373891;373954;374078;374246;374260;378799;378922;395081;395097;395134;395188;395275;395357;395432;395494;395555;395570;395572;395588;395815;395857;395858;396165;396167;396172;396252;396270;415400;415489;415548;415577;416039;416172;416553;416787;416990;417391;417408;417430;417653;417868;418479;419150;419406;419547;419593;420201;420375;420784;420963;421373;421559;421849;422104;422675;424342;424507;…	ENSGALG00000009690;ENSGALG00000025810;ENSGALG00000042418;ENSGALG00000014801;ENSGALG00000006267;ENSGALG00000007537;ENSGALG00000004161;ENSGALG00000011881;ENSGALG00000031340;ENSGALG00000025950;ENSGALG00000040342;ENSGALG00000016332;ENSGALG00000006051;ENSGALG00000009837;ENSGALG00000003922;ENSGALG00000003085;ENSGALG00000010623;ENSGALG00000012023;ENSGALG00000001942;ENSGALG00000007403;ENSGALG00000007676;…
GO:0048566	embryonic digestive tract development	http://amigo.geneontology.org/amigo/term/GO:0048566	20	14	4.08948	3.42341	2.34e-06	0.000238	374148;374251;378917;395432;395456;395509;395624;396266;396438;415301;420769;421352;421697;107052956	ENSGALG00000006038;ENSGALG00000013929;ENSGALG00000033256;ENSGALG00000040266;ENSGALG00000011298;ENSGALG00000014872;ENSGALG00000004386;ENSGALG00000009612;ENSGALG00000029024;ENSGALG00000034111;ENSGALG00000010346;ENSGALG00000025748;ENSGALG00000001449;ENSGALG00000037257
GO:0006974	cellular response to DNA damage stimulus	http://amigo.geneontology.org/amigo/term/GO:0006974	317	99	64.8183	1.52735	2.37e-06	0.000238	373891;373954;373984;374139;374237;374246;374260;374269;378799;378910;395102;395126;395188;395432;395433;395445;395449;395487;395555;395570;395724;395767;395815;395857;396086;396171;396252;396494;415548;415577;415607;415770;415824;415900;415935;416039;416098;416329;416467;416551;416595;416665;416719;416768;417275;417408;417563;417642;417653;417868;418092;418152;418514;418593;418628;419053;419593;…	ENSGALG00000043597;ENSGALG00000010356;ENSGALG00000033781;ENSGALG00000015705;ENSGALG00000008957;ENSGALG00000042418;ENSGALG00000007324;ENSGALG00000036856;ENSGALG00000001126;ENSGALG00000031340;ENSGALG00000008698;ENSGALG00000017073;ENSGALG00000016332;ENSGALG00000038089;ENSGALG00000012756;ENSGALG00000006051;ENSGALG00000009837;ENSGALG00000003922;ENSGALG00000003085;ENSGALG00000004037;ENSGALG00000007676;…
GO:0001654	eye development	http://amigo.geneontology.org/amigo/term/GO:0001654	157	57	32.1025	1.77557	2.46e-06	0.000238	373887;373985;373990;374148;374242;374243;374251;378897;378917;395158;395165;395168;395235;395389;395432;395494;395509;395530;395588;395615;395700;395703;395883;396105;396119;396165;396246;396266;396361;396465;396513;396519;415301;416123;417839;418378;418542;418797;419088;419695;419710;420183;420384;420769;421352;421466;421725;422557;422830;423114;423986;424029;424975;427937;428602;430492;769935	ENSGALG00000001183;ENSGALG00000033365;ENSGALG00000036798;ENSGALG00000013579;ENSGALG00000034346;ENSGALG00000031112;ENSGALG00000005209;ENSGALG00000006038;ENSGALG00000013929;ENSGALG00000008072;ENSGALG00000030065;ENSGALG00000025822;ENSGALG00000012121;ENSGALG00000007668;ENSGALG00000034168;ENSGALG00000000761;ENSGALG00000004741;ENSGALG00000039118;ENSGALG00000040266;ENSGALG00000032282;ENSGALG00000011298;…
GO:0150063	visual system development	http://amigo.geneontology.org/amigo/term/GO:0150063	157	57	32.1025	1.77557	2.46e-06	0.000238	373887;373985;373990;374148;374242;374243;374251;378897;378917;395158;395165;395168;395235;395389;395432;395494;395509;395530;395588;395615;395700;395703;395883;396105;396119;396165;396246;396266;396361;396465;396513;396519;415301;416123;417839;418378;418542;418797;419088;419695;419710;420183;420384;420769;421352;421466;421725;422557;422830;423114;423986;424029;424975;427937;428602;430492;769935	ENSGALG00000001183;ENSGALG00000033365;ENSGALG00000036798;ENSGALG00000013579;ENSGALG00000034346;ENSGALG00000031112;ENSGALG00000005209;ENSGALG00000006038;ENSGALG00000013929;ENSGALG00000008072;ENSGALG00000030065;ENSGALG00000025822;ENSGALG00000012121;ENSGALG00000007668;ENSGALG00000034168;ENSGALG00000000761;ENSGALG00000004741;ENSGALG00000039118;ENSGALG00000040266;ENSGALG00000032282;ENSGALG00000011298;…
GO:0060173	limb development	http://amigo.geneontology.org/amigo/term/GO:0060173	101	41	20.6519	1.98529	2.63e-06	0.00025	373990;374090;374148;374201;374202;374233;374243;374269;378917;395327;395432;395456;395494;395615;395643;395703;395813;395826;396165;396178;396266;396308;416123;416920;418979;419165;419857;420183;420769;421725;421983;422494;423114;424029;426312;769286;769516;770471;776034;776143;100857929	ENSGALG00000007324;ENSGALG00000034346;ENSGALG00000039872;ENSGALG00000010170;ENSGALG00000005808;ENSGALG00000007668;ENSGALG00000033256;ENSGALG00000036043;ENSGALG00000034168;ENSGALG00000040266;ENSGALG00000040021;ENSGALG00000039553;ENSGALG00000011298;ENSGALG00000014872;ENSGALG00000012429;ENSGALG00000004236;ENSGALG00000004386;ENSGALG00000034297;ENSGALG00000029533;ENSGALG00000026631;ENSGALG00000040444;…
GO:0048880	sensory system development	http://amigo.geneontology.org/amigo/term/GO:0048880	161	58	32.9203	1.76183	2.67e-06	0.00025	373887;373985;373990;374148;374242;374243;374251;378897;378917;395158;395165;395168;395235;395389;395432;395494;395509;395530;395588;395615;395700;395703;395883;396105;396119;396165;396246;396266;396361;396465;396513;396519;415301;416123;417839;418378;418542;418797;419088;419695;419710;420183;420384;420769;421352;421466;421725;422557;422830;423114;423986;424029;424786;424975;427937;428602;430492;…	ENSGALG00000001183;ENSGALG00000033365;ENSGALG00000036798;ENSGALG00000013579;ENSGALG00000034346;ENSGALG00000031112;ENSGALG00000005209;ENSGALG00000006038;ENSGALG00000013929;ENSGALG00000008072;ENSGALG00000030065;ENSGALG00000025822;ENSGALG00000012121;ENSGALG00000007668;ENSGALG00000034168;ENSGALG00000000761;ENSGALG00000004741;ENSGALG00000039118;ENSGALG00000040266;ENSGALG00000032282;ENSGALG00000011298;…
GO:0060485	mesenchyme development	http://amigo.geneontology.org/amigo/term/GO:0060485	129	49	26.3772	1.85767	2.86e-06	0.000263	373908;373990;374068;374090;374148;374251;378917;395432;395494;395535;395561;395573;395624;395703;395813;395825;395826;395909;395949;396028;396035;396053;396107;396165;396308;396332;396414;396438;396516;408032;408082;415400;415945;417398;419097;419533;420183;420784;420931;421352;421697;423787;423857;427387;428330;432368;693262;100858404;101752179	ENSGALG00000028685;ENSGALG00000004161;ENSGALG00000034346;ENSGALG00000006038;ENSGALG00000008676;ENSGALG00000006343;ENSGALG00000015410;ENSGALG00000000402;ENSGALG00000032349;ENSGALG00000043399;ENSGALG00000016293;ENSGALG00000010013;ENSGALG00000007668;ENSGALG00000034168;ENSGALG00000039786;ENSGALG00000014872;ENSGALG00000012429;ENSGALG00000010290;ENSGALG00000002555;ENSGALG00000006560;ENSGALG00000004386;…
GO:0072001	renal system development	http://amigo.geneontology.org/amigo/term/GO:0072001	112	44	22.9011	1.9213	3.25e-06	0.000294	374148;374251;395235;395327;395357;395432;395456;395494;395509;395530;395561;395624;395625;395826;395949;396107;396165;396266;396458;396519;404536;415301;415693;416553;418479;420183;420384;420744;420769;421064;421697;422857;423787;423804;424029;425031;426312;427260;427492;427588;427867;428605;693262;100859813	ENSGALG00000009690;ENSGALG00000036798;ENSGALG00000006639;ENSGALG00000034346;ENSGALG00000040342;ENSGALG00000005209;ENSGALG00000006038;ENSGALG00000013929;ENSGALG00000006343;ENSGALG00000005554;ENSGALG00000029175;ENSGALG00000007668;ENSGALG00000033256;ENSGALG00000040266;ENSGALG00000040021;ENSGALG00000039553;ENSGALG00000032282;ENSGALG00000011298;ENSGALG00000014872;ENSGALG00000012429;ENSGALG00000004236;…
GO:0000075	cell cycle checkpoint	http://amigo.geneontology.org/amigo/term/GO:0000075	72	32	14.7221	2.1736	3.34e-06	0.000297	373954;374246;374260;378799;378922;395134;395275;395555;395570;395815;395857;396252;415489;415548;415577;416039;416172;419593;420201;420798;421373;421849;422104;422675;423688;424640;424777;424873;427150;428246;428471;768913	ENSGALG00000042418;ENSGALG00000014801;ENSGALG00000009837;ENSGALG00000003922;ENSGALG00000003085;ENSGALG00000010623;ENSGALG00000001942;ENSGALG00000004037;ENSGALG00000007676;ENSGALG00000036892;ENSGALG00000015874;ENSGALG00000006357;ENSGALG00000017211;ENSGALG00000008962;ENSGALG00000008256;ENSGALG00000007649;ENSGALG00000043573;ENSGALG00000011967;ENSGALG00000039589;ENSGALG00000013639;ENSGALG00000002663;…
GO:0048736	appendage development	http://amigo.geneontology.org/amigo/term/GO:0048736	102	41	20.8564	1.96583	3.54e-06	0.000305	373990;374090;374148;374201;374202;374233;374243;374269;378917;395327;395432;395456;395494;395615;395643;395703;395813;395826;396165;396178;396266;396308;416123;416920;418979;419165;419857;420183;420769;421725;421983;422494;423114;424029;426312;769286;769516;770471;776034;776143;100857929	ENSGALG00000007324;ENSGALG00000034346;ENSGALG00000039872;ENSGALG00000010170;ENSGALG00000005808;ENSGALG00000007668;ENSGALG00000033256;ENSGALG00000036043;ENSGALG00000034168;ENSGALG00000040266;ENSGALG00000040021;ENSGALG00000039553;ENSGALG00000011298;ENSGALG00000014872;ENSGALG00000012429;ENSGALG00000004236;ENSGALG00000004386;ENSGALG00000034297;ENSGALG00000029533;ENSGALG00000026631;ENSGALG00000040444;…
GO:0048523	negative regulation of cellular process	http://amigo.geneontology.org/amigo/term/GO:0048523	1737	422	355.172	1.18816	3.59e-06	0.000305	373887;373891;373901;373902;373928;373954;373985;373990;373996;374068;374074;374078;374083;374090;374115;374118;374119;374120;374135;374139;374148;374173;374178;374201;374202;374233;374237;374241;374243;374246;374251;374260;374269;378799;378897;378917;378922;386583;387330;395076;395097;395107;395126;395134;395158;395165;395188;395198;395275;395336;395343;395355;395357;395405;395432;395433;395440;…	ENSGALG00000007114;ENSGALG00000010448;ENSGALG00000013916;ENSGALG00000011747;ENSGALG00000006525;ENSGALG00000011214;ENSGALG00000000608;ENSGALG00000007768;ENSGALG00000009690;ENSGALG00000008367;ENSGALG00000015705;ENSGALG00000008957;ENSGALG00000042418;ENSGALG00000014801;ENSGALG00000011275;ENSGALG00000043618;ENSGALG00000003580;ENSGALG00000007324;ENSGALG00000004266;ENSGALG00000028685;ENSGALG00000036856;…
GO:0021915	neural tube development	http://amigo.geneontology.org/amigo/term/GO:0021915	69	31	14.1087	2.19722	3.59e-06	0.000305	373901;374090;374118;395494;395572;395615;395703;395949;396053;396165;416123;416553;417793;419165;419184;419695;419857;420765;420769;420949;421725;421983;422494;422830;424029;424168;424381;425938;723789;769286;101752179	ENSGALG00000012023;ENSGALG00000010170;ENSGALG00000013102;ENSGALG00000016293;ENSGALG00000007668;ENSGALG00000034168;ENSGALG00000040266;ENSGALG00000012429;ENSGALG00000004236;ENSGALG00000031893;ENSGALG00000040444;ENSGALG00000036114;ENSGALG00000032713;ENSGALG00000006252;ENSGALG00000041365;ENSGALG00000042308;ENSGALG00000016509;ENSGALG00000006379;ENSGALG00000003932;ENSGALG00000003523;ENSGALG00000001264;…
GO:0051298	centrosome duplication	http://amigo.geneontology.org/amigo/term/GO:0051298	28	17	5.72528	2.96929	3.71e-06	0.000308	374139;416613;417839;418322;418960;419150;420201;421043;421192;421900;422074;422303;422497;422668;424471;424873;427150	ENSGALG00000017073;ENSGALG00000035625;ENSGALG00000010195;ENSGALG00000016350;ENSGALG00000017148;ENSGALG00000043573;ENSGALG00000002095;ENSGALG00000009905;ENSGALG00000006895;ENSGALG00000006925;ENSGALG00000006632;ENSGALG00000029476;ENSGALG00000005302;ENSGALG00000007510;ENSGALG00000045606;ENSGALG00000014725;ENSGALG00000026741
GO:0098609	cell-cell adhesion	http://amigo.geneontology.org/amigo/term/GO:0098609	230	76	47.0291	1.61602	3.73e-06	0.000308	373996;374029;374068;374083;374120;374148;374251;378897;395097;395158;395167;395168;395398;395494;395527;395561;395624;395625;395662;395703;395837;396035;396092;396107;396149;396165;396202;396494;404536;408032;414842;414847;414849;415577;415797;415860;416266;416553;417430;418308;419184;419399;419779;420225;420769;421158;421292;421466;422263;422264;422325;422438;422557;422677;423146;423644;423682;…	ENSGALG00000015142;ENSGALG00000000608;ENSGALG00000008969;ENSGALG00000013579;ENSGALG00000025950;ENSGALG00000038089;ENSGALG00000006038;ENSGALG00000009107;ENSGALG00000015410;ENSGALG00000005257;ENSGALG00000008094;ENSGALG00000026862;ENSGALG00000009732;ENSGALG00000032349;ENSGALG00000030065;ENSGALG00000015348;ENSGALG00000039985;ENSGALG00000025822;ENSGALG00000035094;ENSGALG00000005483;ENSGALG00000022557;…
GO:0000070	mitotic sister chromatid segregation	http://amigo.geneontology.org/amigo/term/GO:0000070	60	28	12.2685	2.28228	4.26e-06	0.000347	373891;374074;378922;395134;395135;395189;395275;395858;396270;415567;416172;418733;419150;419968;420201;420650;421367;421607;421849;422675;422716;423213;424563;425304;426884;428673;771857;776856	ENSGALG00000013208;ENSGALG00000008095;ENSGALG00000014801;ENSGALG00000007537;ENSGALG00000008584;ENSGALG00000001942;ENSGALG00000003438;ENSGALG00000039974;ENSGALG00000011281;ENSGALG00000036892;ENSGALG00000015874;ENSGALG00000032270;ENSGALG00000033231;ENSGALG00000031553;ENSGALG00000012160;ENSGALG00000043573;ENSGALG00000002424;ENSGALG00000011967;ENSGALG00000033598;ENSGALG00000002095;ENSGALG00000009971;…
GO:0051726	regulation of cell cycle	http://amigo.geneontology.org/amigo/term/GO:0051726	390	116	79.7449	1.45464	4.7e-06	0.000377	373891;373954;374078;374115;374148;374202;374246;374260;378799;378922;395076;395081;395097;395134;395158;395188;395275;395357;395432;395494;395555;395561;395570;395572;395588;395703;395815;395857;395858;396002;396105;396142;396165;396167;396172;396252;396270;396361;396536;415400;415489;415548;415567;415577;415607;416039;416172;416220;416553;416613;416787;416990;417391;417408;417430;417653;417839;…	ENSGALG00000007114;ENSGALG00000007768;ENSGALG00000009690;ENSGALG00000008095;ENSGALG00000035030;ENSGALG00000033781;ENSGALG00000025810;ENSGALG00000042418;ENSGALG00000014801;ENSGALG00000006267;ENSGALG00000007537;ENSGALG00000004161;ENSGALG00000011881;ENSGALG00000031340;ENSGALG00000025950;ENSGALG00000040342;ENSGALG00000033212;ENSGALG00000016332;ENSGALG00000006051;ENSGALG00000009837;ENSGALG00000012220;…
GO:0006302	double-strand break repair	http://amigo.geneontology.org/amigo/term/GO:0006302	110	43	22.4922	1.91178	4.88e-06	0.000386	373891;374139;374246;374260;378799;378910;395188;395449;395555;395767;396086;396252;415577;415824;416098;416595;416665;417563;417642;418092;418152;418593;418628;420729;420798;421071;421505;421799;421950;422104;422522;422897;423688;423853;424316;424507;427325;428471;431608;768913;770166;777320;100125976	ENSGALG00000043597;ENSGALG00000015705;ENSGALG00000042418;ENSGALG00000017073;ENSGALG00000016332;ENSGALG00000012756;ENSGALG00000006051;ENSGALG00000003085;ENSGALG00000004037;ENSGALG00000007676;ENSGALG00000015118;ENSGALG00000017211;ENSGALG00000037339;ENSGALG00000008962;ENSGALG00000008256;ENSGALG00000031841;ENSGALG00000012484;ENSGALG00000039171;ENSGALG00000007810;ENSGALG00000010748;ENSGALG00000030313;…
GO:0030326	embryonic limb morphogenesis	http://amigo.geneontology.org/amigo/term/GO:0030326	70	31	14.3132	2.16583	5.19e-06	0.000405	373990;374201;374202;374243;374269;378917;395327;395494;395615;395703;395813;395826;396165;396178;396266;396308;416123;418979;419165;420183;420769;421725;422494;423114;424029;769286;769516;770471;776034;776143;100857929	ENSGALG00000007324;ENSGALG00000034346;ENSGALG00000010170;ENSGALG00000007668;ENSGALG00000036043;ENSGALG00000034168;ENSGALG00000040266;ENSGALG00000040021;ENSGALG00000011298;ENSGALG00000012429;ENSGALG00000004236;ENSGALG00000034297;ENSGALG00000029533;ENSGALG00000026631;ENSGALG00000002003;ENSGALG00000015208;ENSGALG00000041365;ENSGALG00000006379;ENSGALG00000034196;ENSGALG00000003523;ENSGALG00000041814;…
GO:0010564	regulation of cell cycle process	http://amigo.geneontology.org/amigo/term/GO:0010564	232	76	47.438	1.60209	5.36e-06	0.000412	373954;374148;374246;374260;378922;395081;395097;395134;395188;395275;395357;395432;395494;395555;395561;395703;395857;395858;396165;396167;396172;396252;396270;415400;415489;415567;415577;416039;416172;416220;416553;416613;416787;416990;417391;417408;417839;417868;418185;418257;418322;418479;418960;419150;419406;419547;419593;420201;420375;420784;420798;421192;421373;421849;422074;422303;422497;…	ENSGALG00000007768;ENSGALG00000009690;ENSGALG00000008095;ENSGALG00000035030;ENSGALG00000033781;ENSGALG00000025810;ENSGALG00000042418;ENSGALG00000014801;ENSGALG00000006267;ENSGALG00000007537;ENSGALG00000004161;ENSGALG00000011881;ENSGALG00000031340;ENSGALG00000040342;ENSGALG00000033212;ENSGALG00000016332;ENSGALG00000006051;ENSGALG00000009837;ENSGALG00000010195;ENSGALG00000003085;ENSGALG00000010623;…
GO:0045992	negative regulation of embryonic development	http://amigo.geneontology.org/amigo/term/GO:0045992	12	10	2.45369	4.07549	5.47e-06	0.000415	373990;374118;395494;395572;395703;396119;396165;423986;424029;426312	ENSGALG00000031112;ENSGALG00000007668;ENSGALG00000034168;ENSGALG00000039553;ENSGALG00000012429;ENSGALG00000004236;ENSGALG00000034297;ENSGALG00000042308;ENSGALG00000014908;ENSGALG00000008096
GO:0000003	reproduction	http://amigo.geneontology.org/amigo/term/GO:0000003	327	100	66.8631	1.49559	5.92e-06	0.000443	373887;373954;374115;374139;374148;374173;374202;374246;374269;378799;378906;378917;378922;395135;395188;395189;395327;395432;395494;395509;395527;395555;395561;395570;395703;395815;395857;396028;396053;396086;396165;396192;396308;396361;396458;415301;415577;415935;416329;416553;416595;416665;416990;417105;417213;417561;417563;417642;417854;417969;418185;418479;418993;419327;419407;420183;420375;…	ENSGALG00000007768;ENSGALG00000004767;ENSGALG00000007324;ENSGALG00000034346;ENSGALG00000040342;ENSGALG00000017073;ENSGALG00000003015;ENSGALG00000003922;ENSGALG00000013929;ENSGALG00000007403;ENSGALG00000026301;ENSGALG00000003438;ENSGALG00000011281;ENSGALG00000007676;ENSGALG00000036892;ENSGALG00000015874;ENSGALG00000010152;ENSGALG00000011696;ENSGALG00000031238;ENSGALG00000017211;ENSGALG00000033231;…
GO:0051216	cartilage development	http://amigo.geneontology.org/amigo/term/GO:0051216	97	39	19.834	1.96632	6.05e-06	0.000447	374135;374148;374201;378917;386583;395327;395470;395561;395600;395615;395703;395714;395813;395826;395912;396000;396165;396209;396228;396266;396276;396292;396308;396343;404773;416553;418123;419243;419413;419503;419533;420120;420588;420769;422849;424063;426312;769516;100858404	ENSGALG00000011214;ENSGALG00000039216;ENSGALG00000005974;ENSGALG00000011740;ENSGALG00000003580;ENSGALG00000000402;ENSGALG00000037402;ENSGALG00000005441;ENSGALG00000034168;ENSGALG00000001527;ENSGALG00000040266;ENSGALG00000040021;ENSGALG00000039553;ENSGALG00000003283;ENSGALG00000011298;ENSGALG00000012429;ENSGALG00000029382;ENSGALG00000037675;ENSGALG00000004386;ENSGALG00000010875;ENSGALG00000001709;…
GO:0060562	epithelial tube morphogenesis	http://amigo.geneontology.org/amigo/term/GO:0060562	125	47	25.5593	1.83886	6.29e-06	0.000459	373901;373908;373990;374118;374148;374202;395235;395327;395432;395494;395530;395561;395572;395624;395625;395703;395813;395826;395949;396053;396107;396134;396165;416123;416553;417793;419165;419184;419695;420183;420765;420769;420949;421064;421697;421983;422460;422830;424168;425938;427867;428605;693262;769286;100858404;100859813;101752179	ENSGALG00000036798;ENSGALG00000034346;ENSGALG00000013102;ENSGALG00000016293;ENSGALG00000036883;ENSGALG00000010013;ENSGALG00000029175;ENSGALG00000007668;ENSGALG00000036043;ENSGALG00000034168;ENSGALG00000040266;ENSGALG00000040021;ENSGALG00000014872;ENSGALG00000012429;ENSGALG00000002555;ENSGALG00000009948;ENSGALG00000004386;ENSGALG00000034297;ENSGALG00000031893;ENSGALG00000011358;ENSGALG00000036114;…
GO:0001501	skeletal system development	http://amigo.geneontology.org/amigo/term/GO:0001501	218	72	44.5754	1.61524	6.85e-06	0.000493	374135;374148;374201;374202;374269;378917;386583;387330;395327;395440;395456;395469;395470;395494;395509;395561;395600;395615;395703;395714;395813;395815;395826;395912;396000;396053;396116;396165;396178;396209;396228;396230;396266;396276;396292;396301;396308;396343;404773;416553;417943;418123;419243;419413;419480;419503;419533;420120;420183;420588;420630;420769;421983;422460;422849;422897;423114;…	ENSGALG00000011214;ENSGALG00000039216;ENSGALG00000005974;ENSGALG00000015705;ENSGALG00000011740;ENSGALG00000003580;ENSGALG00000007324;ENSGALG00000034346;ENSGALG00000031112;ENSGALG00000016332;ENSGALG00000013929;ENSGALG00000011696;ENSGALG00000000402;ENSGALG00000037402;ENSGALG00000016431;ENSGALG00000005441;ENSGALG00000016293;ENSGALG00000008298;ENSGALG00000007668;ENSGALG00000033256;ENSGALG00000036043;…
GO:0007093	mitotic cell cycle checkpoint	http://amigo.geneontology.org/amigo/term/GO:0007093	52	25	10.6327	2.35125	7.17e-06	0.000503	373954;374246;374260;378799;378922;395134;395275;395555;395570;395857;396252;415489;415548;415577;416039;416172;419593;420201;421849;422104;422675;424640;427150;428471;768913	ENSGALG00000042418;ENSGALG00000014801;ENSGALG00000003922;ENSGALG00000003085;ENSGALG00000010623;ENSGALG00000001942;ENSGALG00000007676;ENSGALG00000036892;ENSGALG00000015874;ENSGALG00000006357;ENSGALG00000017211;ENSGALG00000008962;ENSGALG00000008256;ENSGALG00000007649;ENSGALG00000043573;ENSGALG00000011967;ENSGALG00000039589;ENSGALG00000013639;ENSGALG00000006211;ENSGALG00000005695;ENSGALG00000014698;…
GO:0140013	meiotic nuclear division	http://amigo.geneontology.org/amigo/term/GO:0140013	52	25	10.6327	2.35125	7.17e-06	0.000503	378922;395135;395189;395555;395561;395570;395703;396086;415577;415935;416595;416665;417642;418185;420650;420729;420798;421607;421849;422104;424563;428167;771417;100859200;101751277	ENSGALG00000007768;ENSGALG00000003922;ENSGALG00000003438;ENSGALG00000011281;ENSGALG00000007676;ENSGALG00000036892;ENSGALG00000015874;ENSGALG00000017211;ENSGALG00000008256;ENSGALG00000034168;ENSGALG00000003720;ENSGALG00000031841;ENSGALG00000024481;ENSGALG00000012160;ENSGALG00000013143;ENSGALG00000043607;ENSGALG00000030313;ENSGALG00000009971;ENSGALG00000039169;ENSGALG00000009553;ENSGALG00000033834;…
GO:0035113	embryonic appendage morphogenesis	http://amigo.geneontology.org/amigo/term/GO:0035113	71	31	14.5177	2.13533	7.44e-06	0.000515	373990;374201;374202;374243;374269;378917;395327;395494;395615;395703;395813;395826;396165;396178;396266;396308;416123;418979;419165;420183;420769;421725;422494;423114;424029;769286;769516;770471;776034;776143;100857929	ENSGALG00000007324;ENSGALG00000034346;ENSGALG00000010170;ENSGALG00000007668;ENSGALG00000036043;ENSGALG00000034168;ENSGALG00000040266;ENSGALG00000040021;ENSGALG00000011298;ENSGALG00000012429;ENSGALG00000004236;ENSGALG00000034297;ENSGALG00000029533;ENSGALG00000026631;ENSGALG00000002003;ENSGALG00000015208;ENSGALG00000041365;ENSGALG00000006379;ENSGALG00000034196;ENSGALG00000003523;ENSGALG00000041814;…
GO:0050673	epithelial cell proliferation	http://amigo.geneontology.org/amigo/term/GO:0050673	133	49	27.1951	1.8018	7.77e-06	0.000532	373928;373996;374078;374139;374148;374269;378917;395432;395625;395703;395909;395949;396053;396105;396165;396209;396308;396453;396494;414849;415439;415603;416123;416727;417137;417430;417561;418378;419165;419533;419863;420558;420744;420900;421352;421497;421862;421983;422494;424220;424243;425791;426312;427867;428605;693262;769935;100858404;101750767	ENSGALG00000007324;ENSGALG00000025950;ENSGALG00000017073;ENSGALG00000038089;ENSGALG00000003015;ENSGALG00000010170;ENSGALG00000000402;ENSGALG00000005483;ENSGALG00000005441;ENSGALG00000007817;ENSGALG00000016293;ENSGALG00000043287;ENSGALG00000029175;ENSGALG00000034168;ENSGALG00000001405;ENSGALG00000011657;ENSGALG00000039553;ENSGALG00000014872;ENSGALG00000012429;ENSGALG00000010290;ENSGALG00000004386;…
GO:0022414	reproductive process	http://amigo.geneontology.org/amigo/term/GO:0022414	325	99	66.4541	1.48975	7.95e-06	0.000538	373887;373954;374115;374139;374148;374173;374202;374246;374269;378799;378906;378917;378922;395135;395188;395189;395327;395432;395494;395509;395527;395555;395561;395570;395703;395815;395857;396028;396053;396086;396165;396192;396308;396361;396458;415301;415577;415935;416329;416553;416595;416665;416990;417105;417213;417561;417563;417642;417854;417969;418185;418479;418993;419327;420183;420375;420650;…	ENSGALG00000007768;ENSGALG00000004767;ENSGALG00000007324;ENSGALG00000034346;ENSGALG00000040342;ENSGALG00000017073;ENSGALG00000003015;ENSGALG00000003922;ENSGALG00000013929;ENSGALG00000007403;ENSGALG00000026301;ENSGALG00000003438;ENSGALG00000011281;ENSGALG00000007676;ENSGALG00000036892;ENSGALG00000015874;ENSGALG00000010152;ENSGALG00000011696;ENSGALG00000031238;ENSGALG00000017211;ENSGALG00000033231;…
GO:0001944	vasculature development	http://amigo.geneontology.org/amigo/term/GO:0001944	246	79	50.3007	1.57056	8.12e-06	0.000542	373887;373908;373928;373990;374068;374090;374118;374135;374202;378897;378917;386583;395398;395432;395456;395470;395494;395509;395530;395561;395596;395624;395625;395703;395813;395826;395909;395949;396165;396194;396308;396465;396513;396516;408032;414837;414849;415301;416190;416364;416553;417355;417398;417430;417561;417793;417868;418542;418818;418979;419533;420022;420384;420416;420744;420769;421461;…	ENSGALG00000010448;ENSGALG00000001183;ENSGALG00000036798;ENSGALG00000003580;ENSGALG00000031340;ENSGALG00000025950;ENSGALG00000005209;ENSGALG00000003015;ENSGALG00000013929;ENSGALG00000009107;ENSGALG00000015001;ENSGALG00000006343;ENSGALG00000015410;ENSGALG00000000402;ENSGALG00000032349;ENSGALG00000025822;ENSGALG00000037402;ENSGALG00000005483;ENSGALG00000010013;ENSGALG00000029175;ENSGALG00000007668;…
GO:0045786	negative regulation of cell cycle	http://amigo.geneontology.org/amigo/term/GO:0045786	174	60	35.5785	1.68641	9e-06	0.000595	373891;373954;374246;374260;378799;378922;395076;395134;395188;395275;395432;395494;395555;395570;395572;395815;395857;395858;396002;396105;396165;396252;396361;415489;415548;415577;415607;416039;416172;416553;417391;417839;417868;419593;419863;420201;420558;420784;420798;420963;421352;421373;421849;422104;422567;422675;423562;423688;424640;424777;424873;427150;428246;428471;429104;723789;768913;…	ENSGALG00000042418;ENSGALG00000014801;ENSGALG00000031340;ENSGALG00000016332;ENSGALG00000009837;ENSGALG00000012220;ENSGALG00000003922;ENSGALG00000003085;ENSGALG00000010623;ENSGALG00000012023;ENSGALG00000001942;ENSGALG00000004037;ENSGALG00000007676;ENSGALG00000036892;ENSGALG00000015874;ENSGALG00000006190;ENSGALG00000010537;ENSGALG00000006357;ENSGALG00000017211;ENSGALG00000029150;ENSGALG00000043399;…
GO:0048762	mesenchymal cell differentiation	http://amigo.geneontology.org/amigo/term/GO:0048762	109	42	22.2877	1.88445	9.59e-06	0.000626	373908;374068;374090;374148;374251;395432;395494;395535;395561;395573;395703;395813;395825;395826;395909;395949;396028;396035;396107;396165;396308;396332;396414;396438;396516;408032;408082;415400;415945;417398;419097;419533;420183;420784;420931;421352;421697;423857;427387;428330;432368;101752179	ENSGALG00000028685;ENSGALG00000004161;ENSGALG00000034346;ENSGALG00000006038;ENSGALG00000008676;ENSGALG00000015410;ENSGALG00000000402;ENSGALG00000032349;ENSGALG00000043399;ENSGALG00000010013;ENSGALG00000007668;ENSGALG00000034168;ENSGALG00000039786;ENSGALG00000014872;ENSGALG00000012429;ENSGALG00000010290;ENSGALG00000002555;ENSGALG00000006560;ENSGALG00000004386;ENSGALG00000006563;ENSGALG00000040444;…
GO:0032392	DNA geometric change	http://amigo.geneontology.org/amigo/term/GO:0032392	35	19	7.1566	2.65489	9.83e-06	0.000634	373891;374246;378910;395555;395570;395724;395767;396086;396232;396482;404538;415577;415824;416027;416329;417563;417642;423688;424611	ENSGALG00000010356;ENSGALG00000010745;ENSGALG00000003922;ENSGALG00000004037;ENSGALG00000017211;ENSGALG00000042875;ENSGALG00000008256;ENSGALG00000030313;ENSGALG00000033063;ENSGALG00000002424;ENSGALG00000006037;ENSGALG00000009071;ENSGALG00000003072;ENSGALG00000011932;ENSGALG00000006794;ENSGALG00000005279;ENSGALG00000008740;ENSGALG00000013174;ENSGALG00000037686
GO:0007507	heart development	http://amigo.geneontology.org/amigo/term/GO:0007507	228	74	46.6201	1.5873	1.03e-05	0.000659	373901;373908;373990;374068;374090;374118;374148;374173;374202;374233;374251;378917;395278;395456;395483;395494;395509;395535;395573;395624;395625;395703;395813;395815;395826;395949;395973;396034;396053;396165;396263;396266;396308;396414;396438;396465;396494;408032;415301;415400;416123;416553;417398;417793;418056;418479;418726;418979;419012;419165;419480;420022;420769;421064;421352;421461;421673;…	ENSGALG00000010448;ENSGALG00000001183;ENSGALG00000015142;ENSGALG00000013803;ENSGALG00000015705;ENSGALG00000004161;ENSGALG00000040342;ENSGALG00000038089;ENSGALG00000006038;ENSGALG00000013929;ENSGALG00000008676;ENSGALG00000015410;ENSGALG00000032349;ENSGALG00000016293;ENSGALG00000014873;ENSGALG00000010013;ENSGALG00000029175;ENSGALG00000007668;ENSGALG00000033256;ENSGALG00000036043;ENSGALG00000034168;…
GO:0051052	regulation of DNA metabolic process	http://amigo.geneontology.org/amigo/term/GO:0051052	149	53	30.4667	1.73961	1.09e-05	0.000676	373891;373984;374260;378799;395126;395188;395432;395433;395555;395826;395941;396011;396494;404536;404538;415489;415548;415577;416098;416665;417408;417717;417868;417948;418092;418152;418257;418494;418628;419012;420729;420930;421291;421559;421586;422522;422602;422897;423626;423688;423877;424316;424507;424777;424912;427882;427896;768913;770166;771307;777320;100858354;100859133	ENSGALG00000011747;ENSGALG00000015705;ENSGALG00000008957;ENSGALG00000042418;ENSGALG00000015884;ENSGALG00000031340;ENSGALG00000038089;ENSGALG00000012756;ENSGALG00000006051;ENSGALG00000031159;ENSGALG00000004037;ENSGALG00000037167;ENSGALG00000008249;ENSGALG00000017211;ENSGALG00000011184;ENSGALG00000029292;ENSGALG00000005554;ENSGALG00000037339;ENSGALG00000008304;ENSGALG00000008962;ENSGALG00000008256;…
GO:0061458	reproductive system development	http://amigo.geneontology.org/amigo/term/GO:0061458	106	41	21.6743	1.89164	1.09e-05	0.000676	373887;373954;374139;374148;374173;374202;374269;378799;378917;395327;395432;395494;395509;395561;395703;395815;396028;396053;396165;396361;415301;416553;417561;417642;418479;419327;420183;420900;420976;421064;421607;421697;422970;424168;424243;426312;428605;769516;772291;776143;101752179	ENSGALG00000007324;ENSGALG00000034346;ENSGALG00000040342;ENSGALG00000017073;ENSGALG00000003015;ENSGALG00000013929;ENSGALG00000016293;ENSGALG00000008962;ENSGALG00000007668;ENSGALG00000036043;ENSGALG00000034168;ENSGALG00000011657;ENSGALG00000013191;ENSGALG00000012160;ENSGALG00000040021;ENSGALG00000039553;ENSGALG00000014872;ENSGALG00000012429;ENSGALG00000004386;ENSGALG00000001916;ENSGALG00000034616;…
GO:0001838	embryonic epithelial tube formation	http://amigo.geneontology.org/amigo/term/GO:0001838	53	25	10.8371	2.30688	1.1e-05	0.000676	373901;374118;374148;395235;395494;395561;395572;395703;395826;396053;396107;396165;416123;417793;419165;419184;419695;420765;420949;421983;422830;424168;425938;693262;769286	ENSGALG00000013102;ENSGALG00000016293;ENSGALG00000007668;ENSGALG00000034168;ENSGALG00000012429;ENSGALG00000002555;ENSGALG00000004386;ENSGALG00000031893;ENSGALG00000011358;ENSGALG00000006252;ENSGALG00000041365;ENSGALG00000042308;ENSGALG00000016509;ENSGALG00000003932;ENSGALG00000003523;ENSGALG00000008096;ENSGALG00000029401;ENSGALG00000009724;ENSGALG00000039861;ENSGALG00000014514;ENSGALG00000004249;…
GO:0050680	negative regulation of epithelial cell proliferation	http://amigo.geneontology.org/amigo/term/GO:0050680	41	21	8.38344	2.50494	1.12e-05	0.000684	373928;373996;374139;374148;395625;395703;396105;396165;396209;396453;415603;416123;417561;419165;420558;421352;421862;421983;422494;424243;426312	ENSGALG00000017073;ENSGALG00000003015;ENSGALG00000010170;ENSGALG00000005441;ENSGALG00000043287;ENSGALG00000029175;ENSGALG00000034168;ENSGALG00000011657;ENSGALG00000039553;ENSGALG00000012429;ENSGALG00000004386;ENSGALG00000015910;ENSGALG00000009612;ENSGALG00000016509;ENSGALG00000009476;ENSGALG00000003523;ENSGALG00000000208;ENSGALG00000004974;ENSGALG00000043460;ENSGALG00000008452;ENSGALG00000012671
GO:0072358	cardiovascular system development	http://amigo.geneontology.org/amigo/term/GO:0072358	252	80	51.5275	1.55257	1.15e-05	0.000689	373887;373908;373928;373990;374068;374090;374118;374135;374202;378897;378917;386583;395398;395432;395456;395470;395494;395509;395530;395561;395596;395624;395625;395703;395813;395826;395909;395949;396165;396194;396308;396465;396513;396516;408032;414837;414849;415301;416190;416364;416553;417355;417398;417430;417561;417793;417868;418542;418818;418979;419533;420022;420384;420416;420744;420769;420976;…	ENSGALG00000010448;ENSGALG00000001183;ENSGALG00000036798;ENSGALG00000003580;ENSGALG00000031340;ENSGALG00000025950;ENSGALG00000005209;ENSGALG00000003015;ENSGALG00000013929;ENSGALG00000009107;ENSGALG00000015001;ENSGALG00000006343;ENSGALG00000015410;ENSGALG00000000402;ENSGALG00000032349;ENSGALG00000025822;ENSGALG00000037402;ENSGALG00000005483;ENSGALG00000010013;ENSGALG00000029175;ENSGALG00000007668;…
GO:0051054	positive regulation of DNA metabolic process	http://amigo.geneontology.org/amigo/term/GO:0051054	69	30	14.1087	2.12634	1.15e-05	0.000689	373984;378799;395126;395432;395433;395555;395826;395941;396011;396494;404538;415577;417408;417868;418628;419012;420729;420930;421291;421559;421586;422602;422897;423626;423688;423877;424316;424507;770166;100859133	ENSGALG00000015705;ENSGALG00000008957;ENSGALG00000031340;ENSGALG00000038089;ENSGALG00000006051;ENSGALG00000004037;ENSGALG00000017211;ENSGALG00000011184;ENSGALG00000029292;ENSGALG00000008304;ENSGALG00000008962;ENSGALG00000008256;ENSGALG00000012484;ENSGALG00000003294;ENSGALG00000036837;ENSGALG00000014872;ENSGALG00000016569;ENSGALG00000002426;ENSGALG00000007307;ENSGALG00000039169;ENSGALG00000017235;…
GO:0061448	connective tissue development	http://amigo.geneontology.org/amigo/term/GO:0061448	117	44	23.9235	1.8392	1.23e-05	0.000726	373902;374135;374148;374201;378917;386583;395327;395470;395494;395561;395600;395615;395703;395714;395813;395826;395912;396000;396165;396209;396228;396266;396276;396292;396308;396343;404773;416553;418123;419243;419413;419503;419533;420120;420588;420769;422849;423183;423787;424063;426312;769516;100858404;101752179	ENSGALG00000011214;ENSGALG00000039216;ENSGALG00000005974;ENSGALG00000011740;ENSGALG00000003580;ENSGALG00000006343;ENSGALG00000000402;ENSGALG00000037402;ENSGALG00000005441;ENSGALG00000007668;ENSGALG00000034168;ENSGALG00000001527;ENSGALG00000040266;ENSGALG00000040021;ENSGALG00000039553;ENSGALG00000003283;ENSGALG00000011298;ENSGALG00000012429;ENSGALG00000029382;ENSGALG00000037675;ENSGALG00000004386;…
GO:0001822	kidney development	http://amigo.geneontology.org/amigo/term/GO:0001822	103	40	21.0608	1.89926	1.25e-05	0.000731	374148;374251;395235;395327;395357;395432;395456;395494;395509;395561;395625;395826;395949;396107;396165;396266;396458;396519;404536;415301;415693;416553;418479;420183;420384;420744;420769;421064;421697;422857;423787;424029;425031;426312;427260;427492;427588;428605;693262;100859813	ENSGALG00000009690;ENSGALG00000034346;ENSGALG00000040342;ENSGALG00000005209;ENSGALG00000006038;ENSGALG00000013929;ENSGALG00000006343;ENSGALG00000005554;ENSGALG00000029175;ENSGALG00000007668;ENSGALG00000033256;ENSGALG00000040266;ENSGALG00000040021;ENSGALG00000039553;ENSGALG00000032282;ENSGALG00000011298;ENSGALG00000014872;ENSGALG00000012429;ENSGALG00000004236;ENSGALG00000036133;ENSGALG00000002555;…
GO:0048806	genitalia development	http://amigo.geneontology.org/amigo/term/GO:0048806	22	14	4.49843	3.1122	1.27e-05	0.000737	374202;374269;395432;395509;395703;395815;396053;415301;416553;421064;424168;428605;769516;772291	ENSGALG00000007324;ENSGALG00000013929;ENSGALG00000016293;ENSGALG00000036043;ENSGALG00000034168;ENSGALG00000014872;ENSGALG00000010625;ENSGALG00000015208;ENSGALG00000040834;ENSGALG00000005714;ENSGALG00000014935;ENSGALG00000004821;ENSGALG00000001449;ENSGALG00000010858
GO:0007017	microtubule-based process	http://amigo.geneontology.org/amigo/term/GO:0007017	305	93	62.3646	1.49123	1.44e-05	0.000818	374025;374078;374139;374242;374260;395081;395134;395135;395188;395275;395278;395432;395823;396134;396335;396523;415567;415607;415669;416123;416172;416220;416380;416384;416553;416594;416598;416613;416692;416694;416787;417213;417839;417931;417969;418322;418948;418960;418979;418993;419150;419165;419284;419399;419547;419968;420201;420571;420708;420714;420729;421037;421043;421169;421192;421342;421400;…	ENSGALG00000013208;ENSGALG00000007768;ENSGALG00000008095;ENSGALG00000035030;ENSGALG00000004195;ENSGALG00000042418;ENSGALG00000014801;ENSGALG00000004767;ENSGALG00000006267;ENSGALG00000036645;ENSGALG00000008584;ENSGALG00000017073;ENSGALG00000035625;ENSGALG00000016332;ENSGALG00000010120;ENSGALG00000031275;ENSGALG00000028373;ENSGALG00000010195;ENSGALG00000001942;ENSGALG00000003438;ENSGALG00000002789;…
GO:0048732	gland development	http://amigo.geneontology.org/amigo/term/GO:0048732	132	48	26.9906	1.7784	1.44e-05	0.000818	373901;374090;374139;374148;374201;374233;374251;374269;395097;395389;395432;395494;395509;395561;395573;395703;395813;395941;396105;396134;396165;396266;396308;396431;396438;396458;415301;415400;415439;416030;416553;417561;417868;420784;420900;420949;421352;421697;423146;424243;426312;427308;427482;428167;693262;100858404;101752179;107052956	ENSGALG00000033365;ENSGALG00000007768;ENSGALG00000007324;ENSGALG00000004161;ENSGALG00000031340;ENSGALG00000017073;ENSGALG00000006038;ENSGALG00000003015;ENSGALG00000013929;ENSGALG00000013102;ENSGALG00000043399;ENSGALG00000036883;ENSGALG00000007668;ENSGALG00000034168;ENSGALG00000011657;ENSGALG00000039553;ENSGALG00000015544;ENSGALG00000011298;ENSGALG00000014872;ENSGALG00000012429;ENSGALG00000004386;…
GO:0046605	regulation of centrosome cycle	http://amigo.geneontology.org/amigo/term/GO:0046605	25	15	5.11186	2.93436	1.73e-05	0.000968	374260;416787;417839;418322;418960;419150;419547;420201;421192;422074;422303;422497;422668;427150;100125976	ENSGALG00000042418;ENSGALG00000016332;ENSGALG00000010195;ENSGALG00000017148;ENSGALG00000043573;ENSGALG00000002095;ENSGALG00000009905;ENSGALG00000002107;ENSGALG00000006895;ENSGALG00000042624;ENSGALG00000029476;ENSGALG00000007510;ENSGALG00000045606;ENSGALG00000014725;ENSGALG00000026741
GO:0001656	metanephros development	http://amigo.geneontology.org/amigo/term/GO:0001656	42	21	8.58792	2.4453	1.81e-05	0.00100764	374148;395327;395432;395494;395509;395561;395826;395949;396107;396165;396519;404536;416553;420183;420384;420769;421064;421697;428605;693262;100859813	ENSGALG00000034346;ENSGALG00000005209;ENSGALG00000013929;ENSGALG00000005554;ENSGALG00000007668;ENSGALG00000040266;ENSGALG00000040021;ENSGALG00000032282;ENSGALG00000014872;ENSGALG00000012429;ENSGALG00000002555;ENSGALG00000004386;ENSGALG00000036114;ENSGALG00000029024;ENSGALG00000010664;ENSGALG00000040834;ENSGALG00000005714;ENSGALG00000029401;ENSGALG00000009724;ENSGALG00000014935;ENSGALG00000041708
GO:0007099	centriole replication	http://amigo.geneontology.org/amigo/term/GO:0007099	13	10	2.65816	3.76199	1.93e-05	0.00104318	416613;417839;418322;418960;422303;422497;422668;424471;424873;427150	ENSGALG00000010195;ENSGALG00000017148;ENSGALG00000009905;ENSGALG00000006925;ENSGALG00000006632;ENSGALG00000005302;ENSGALG00000007510;ENSGALG00000045606;ENSGALG00000014725;ENSGALG00000026741
GO:0098534	centriole assembly	http://amigo.geneontology.org/amigo/term/GO:0098534	13	10	2.65816	3.76199	1.93e-05	0.00104318	416613;417839;418322;418960;422303;422497;422668;424471;424873;427150	ENSGALG00000010195;ENSGALG00000017148;ENSGALG00000009905;ENSGALG00000006925;ENSGALG00000006632;ENSGALG00000005302;ENSGALG00000007510;ENSGALG00000045606;ENSGALG00000014725;ENSGALG00000026741
GO:0051383	kinetochore organization	http://amigo.geneontology.org/amigo/term/GO:0051383	13	10	2.65816	3.76199	1.93e-05	0.00104318	395134;395135;395189;395316;415654;421716;427162;693246;771417;101751277	ENSGALG00000014801;ENSGALG00000014788;ENSGALG00000014753;ENSGALG00000027454;ENSGALG00000003438;ENSGALG00000024481;ENSGALG00000028900;ENSGALG00000043607;ENSGALG00000013494;ENSGALG00000009553
GO:0045930	negative regulation of mitotic cell cycle	http://amigo.geneontology.org/amigo/term/GO:0045930	91	36	18.6072	1.93474	2.09e-05	0.00111872	373891;373954;374246;374260;378799;378922;395134;395275;395494;395555;395570;395572;395857;396165;396252;415489;415548;415577;416039;416172;417391;417868;419593;420201;420784;420963;421849;422104;422675;424640;427150;428471;723789;768913;770787;100125976	ENSGALG00000042418;ENSGALG00000014801;ENSGALG00000031340;ENSGALG00000016332;ENSGALG00000003922;ENSGALG00000003085;ENSGALG00000010623;ENSGALG00000012023;ENSGALG00000001942;ENSGALG00000007676;ENSGALG00000036892;ENSGALG00000015874;ENSGALG00000006190;ENSGALG00000006357;ENSGALG00000017211;ENSGALG00000043399;ENSGALG00000008962;ENSGALG00000008256;ENSGALG00000007668;ENSGALG00000007649;ENSGALG00000012429;…
GO:0048608	reproductive structure development	http://amigo.geneontology.org/amigo/term/GO:0048608	105	40	21.4698	1.86308	2.13e-05	0.00112824	373887;373954;374139;374148;374173;374202;374269;378799;378917;395327;395432;395494;395509;395561;395703;395815;396028;396053;396165;396361;415301;416553;417561;417642;418479;419327;420183;420900;421064;421607;421697;422970;424168;424243;426312;428605;769516;772291;776143;101752179	ENSGALG00000007324;ENSGALG00000034346;ENSGALG00000040342;ENSGALG00000017073;ENSGALG00000003015;ENSGALG00000013929;ENSGALG00000016293;ENSGALG00000008962;ENSGALG00000007668;ENSGALG00000036043;ENSGALG00000034168;ENSGALG00000011657;ENSGALG00000012160;ENSGALG00000040021;ENSGALG00000039553;ENSGALG00000014872;ENSGALG00000012429;ENSGALG00000004386;ENSGALG00000001916;ENSGALG00000034616;ENSGALG00000026631;…
GO:1902850	microtubule cytoskeleton organization involved in mitosis	http://amigo.geneontology.org/amigo/term/GO:1902850	58	26	11.8595	2.19233	2.28e-05	0.00119764	395081;395134;395135;395188;395275;395432;395823;415567;416172;416553;418322;419150;419284;420201;421043;421900;423213;424039;424342;424563;424735;426884;427150;428167;768913;100125976	ENSGALG00000007768;ENSGALG00000008095;ENSGALG00000004195;ENSGALG00000014801;ENSGALG00000006267;ENSGALG00000008584;ENSGALG00000035625;ENSGALG00000016332;ENSGALG00000001942;ENSGALG00000003438;ENSGALG00000033231;ENSGALG00000016350;ENSGALG00000002090;ENSGALG00000007021;ENSGALG00000014872;ENSGALG00000043573;ENSGALG00000002095;ENSGALG00000009971;ENSGALG00000008585;ENSGALG00000005695;ENSGALG00000005714;…
GO:0007548	sex differentiation	http://amigo.geneontology.org/amigo/term/GO:0007548	88	35	17.9937	1.94512	2.37e-05	0.00123303	373887;373954;374139;374148;374173;374202;374269;378799;378917;395327;395432;395494;395509;395561;395703;395815;396028;396053;396308;396361;415301;416553;417642;418479;419327;420183;421064;421607;421697;422970;424168;428605;769516;772291;776143	ENSGALG00000007324;ENSGALG00000034346;ENSGALG00000040342;ENSGALG00000017073;ENSGALG00000013929;ENSGALG00000016293;ENSGALG00000008962;ENSGALG00000007668;ENSGALG00000036043;ENSGALG00000034168;ENSGALG00000012160;ENSGALG00000040021;ENSGALG00000014872;ENSGALG00000004386;ENSGALG00000001916;ENSGALG00000034616;ENSGALG00000026631;ENSGALG00000010625;ENSGALG00000002003;ENSGALG00000015208;ENSGALG00000006211;…
GO:0048568	embryonic organ development	http://amigo.geneontology.org/amigo/term/GO:0048568	164	56	33.5338	1.66996	2.46e-05	0.00126778	373990;374118;374148;374202;374243;374251;378917;387330;395327;395389;395432;395456;395469;395494;395509;395572;395615;395624;395703;395813;395949;396028;396116;396119;396165;396230;396266;396308;396438;396458;396513;415301;416123;417813;418797;419165;419593;419695;420183;420630;420769;420949;421352;421697;421983;422830;423644;423986;424029;424063;424786;428249;693262;769516;100858404;107052956	ENSGALG00000033365;ENSGALG00000034346;ENSGALG00000031112;ENSGALG00000006038;ENSGALG00000013929;ENSGALG00000016431;ENSGALG00000013102;ENSGALG00000007668;ENSGALG00000033256;ENSGALG00000036043;ENSGALG00000034168;ENSGALG00000004741;ENSGALG00000040266;ENSGALG00000040021;ENSGALG00000011298;ENSGALG00000014872;ENSGALG00000012429;ENSGALG00000004236;ENSGALG00000004386;ENSGALG00000034297;ENSGALG00000013639;…
GO:0110111	negative regulation of animal organ morphogenesis	http://amigo.geneontology.org/amigo/term/GO:0110111	18	12	3.68054	3.26039	2.76e-05	0.00140994	373990;386583;395165;395494;395703;395826;396119;396165;396209;415954;426312;693262	ENSGALG00000003580;ENSGALG00000005441;ENSGALG00000007668;ENSGALG00000034168;ENSGALG00000039553;ENSGALG00000012429;ENSGALG00000004722;ENSGALG00000005718;ENSGALG00000034297;ENSGALG00000014908;ENSGALG00000029401;ENSGALG00000009724
GO:0006928	movement of cell or subcellular component	http://amigo.geneontology.org/amigo/term/GO:0006928	676	180	138.225	1.30223	2.81e-05	0.00141444	373901;373928;374083;374090;374135;374148;374173;374233;374242;374251;378897;395278;395405;395432;395451;395469;395470;395487;395494;395509;395527;395561;395572;395573;395615;395624;395625;395703;395724;395748;395813;395815;395822;395823;395825;395826;395869;395895;395896;395909;395941;395949;395973;396028;396035;396072;396092;396107;396134;396149;396165;396209;396308;396332;396335;396389;396438;…	ENSGALG00000001183;ENSGALG00000015142;ENSGALG00000013208;ENSGALG00000000608;ENSGALG00000008095;ENSGALG00000035030;ENSGALG00000004195;ENSGALG00000036645;ENSGALG00000028685;ENSGALG00000008437;ENSGALG00000025950;ENSGALG00000040342;ENSGALG00000010120;ENSGALG00000038089;ENSGALG00000005209;ENSGALG00000006038;ENSGALG00000013929;ENSGALG00000015001;ENSGALG00000002759;ENSGALG00000038733;ENSGALG00000017179;…
GO:0061138	morphogenesis of a branching epithelium	http://amigo.geneontology.org/amigo/term/GO:0061138	75	31	15.3356	2.02144	2.82e-05	0.00141444	373908;374090;374148;374269;395235;395327;395432;395494;395530;395561;395573;395624;395703;395826;395941;395949;396134;396165;415439;416030;416553;420183;420769;421064;421697;422460;426312;428605;693262;100858404;101752179	ENSGALG00000036798;ENSGALG00000007324;ENSGALG00000034346;ENSGALG00000036883;ENSGALG00000010013;ENSGALG00000007668;ENSGALG00000034168;ENSGALG00000040266;ENSGALG00000040021;ENSGALG00000039553;ENSGALG00000014872;ENSGALG00000012429;ENSGALG00000009948;ENSGALG00000004386;ENSGALG00000011358;ENSGALG00000040444;ENSGALG00000036114;ENSGALG00000032713;ENSGALG00000006097;ENSGALG00000029024;ENSGALG00000034111;…
GO:0043010	camera-type eye development	http://amigo.geneontology.org/amigo/term/GO:0043010	135	48	27.604	1.73888	2.85e-05	0.00141695	373887;373990;374148;374242;374243;378897;395158;395168;395235;395389;395432;395494;395509;395530;395615;395700;395703;395883;396119;396165;396246;396361;396465;396513;396519;415301;416123;417839;418378;418542;418797;419088;419695;419710;420183;420384;420769;421466;421725;422557;422830;423114;424029;424975;427937;428602;430492;769935	ENSGALG00000001183;ENSGALG00000033365;ENSGALG00000036798;ENSGALG00000013579;ENSGALG00000034346;ENSGALG00000005209;ENSGALG00000013929;ENSGALG00000030065;ENSGALG00000025822;ENSGALG00000012121;ENSGALG00000007668;ENSGALG00000034168;ENSGALG00000000761;ENSGALG00000004741;ENSGALG00000040266;ENSGALG00000032282;ENSGALG00000014872;ENSGALG00000012429;ENSGALG00000004236;ENSGALG00000006751;ENSGALG00000004386;…
GO:0006323	DNA packaging	http://amigo.geneontology.org/amigo/term/GO:0006323	56	25	11.4506	2.1833	3.56e-05	0.00175529	374074;374148;395076;395189;395570;395858;396156;415952;416027;417275;417948;418494;418514;422457;423212;423213;425304;427882;427896;770217;776856;100113359;100125976;100858354;107053803	ENSGALG00000011747;ENSGALG00000015884;ENSGALG00000037735;ENSGALG00000008584;ENSGALG00000001126;ENSGALG00000015691;ENSGALG00000016332;ENSGALG00000003922;ENSGALG00000031159;ENSGALG00000039974;ENSGALG00000037167;ENSGALG00000032270;ENSGALG00000008873;ENSGALG00000004687;ENSGALG00000036908;ENSGALG00000008579;ENSGALG00000004386;ENSGALG00000006037;ENSGALG00000011783;ENSGALG00000033598;ENSGALG00000009913;…
GO:0072210	metanephric nephron development	http://amigo.geneontology.org/amigo/term/GO:0072210	21	13	4.29396	3.02751	4.03e-05	0.00195125	374148;395509;395561;395826;395949;396107;396165;404536;416553;420384;421697;428605;100859813	ENSGALG00000005209;ENSGALG00000013929;ENSGALG00000005554;ENSGALG00000012429;ENSGALG00000002555;ENSGALG00000004386;ENSGALG00000036114;ENSGALG00000029024;ENSGALG00000010664;ENSGALG00000040834;ENSGALG00000005714;ENSGALG00000009724;ENSGALG00000041708
GO:0002066	columnar/cuboidal epithelial cell development	http://amigo.geneontology.org/amigo/term/GO:0002066	21	13	4.29396	3.02751	4.03e-05	0.00195125	374115;395703;395949;396053;396165;396192;396266;418797;418818;420558;423644;424786;100858404	ENSGALG00000016293;ENSGALG00000034168;ENSGALG00000014913;ENSGALG00000011298;ENSGALG00000012429;ENSGALG00000016927;ENSGALG00000002744;ENSGALG00000036114;ENSGALG00000016904;ENSGALG00000009476;ENSGALG00000005378;ENSGALG00000002958;ENSGALG00000025929
GO:0034502	protein localization to chromosome	http://amigo.geneontology.org/amigo/term/GO:0034502	32	17	6.54317	2.59813	4.21e-05	0.00200516	374139;378799;378922;395134;395275;395858;396252;404538;416172;417563;418733;420784;420930;421586;421849;422048;424777	ENSGALG00000014801;ENSGALG00000017073;ENSGALG00000003085;ENSGALG00000001942;ENSGALG00000036892;ENSGALG00000015874;ENSGALG00000043399;ENSGALG00000016692;ENSGALG00000008962;ENSGALG00000002663;ENSGALG00000003072;ENSGALG00000011637;ENSGALG00000040155;ENSGALG00000040141;ENSGALG00000016813;ENSGALG00000013041;ENSGALG00000008740
GO:0045132	meiotic chromosome segregation	http://amigo.geneontology.org/amigo/term/GO:0045132	32	17	6.54317	2.59813	4.21e-05	0.00200516	378922;395135;395189;395555;395570;415577;415935;416665;417642;420650;420729;420798;421849;422104;771417;100859200;101751277	ENSGALG00000003922;ENSGALG00000003438;ENSGALG00000011281;ENSGALG00000007676;ENSGALG00000036892;ENSGALG00000015874;ENSGALG00000017211;ENSGALG00000008256;ENSGALG00000003720;ENSGALG00000031841;ENSGALG00000024481;ENSGALG00000043607;ENSGALG00000039169;ENSGALG00000009553;ENSGALG00000033834;ENSGALG00000005279;ENSGALG00000010304
GO:0051241	negative regulation of multicellular organismal process	http://amigo.geneontology.org/amigo/term/GO:0051241	391	112	79.9494	1.40089	4.36e-05	0.00205457	373902;373928;373990;374083;374090;374115;374118;374139;374148;374233;374243;374269;378897;386583;395165;395405;395440;395457;395494;395527;395561;395572;395588;395591;395625;395703;395813;395815;395825;395826;395837;395941;395949;396105;396119;396149;396165;396209;396232;396266;396308;396332;396361;396438;396453;396494;396513;396536;404536;408082;414837;415603;415902;415927;415945;415954;416123;…	ENSGALG00000007114;ENSGALG00000006525;ENSGALG00000015409;ENSGALG00000003580;ENSGALG00000007324;ENSGALG00000028685;ENSGALG00000031112;ENSGALG00000017073;ENSGALG00000038089;ENSGALG00000003015;ENSGALG00000002908;ENSGALG00000040316;ENSGALG00000015001;ENSGALG00000000402;ENSGALG00000005441;ENSGALG00000015729;ENSGALG00000005554;ENSGALG00000008298;ENSGALG00000029175;ENSGALG00000005808;ENSGALG00000011982;…
GO:0048519	negative regulation of biological process	http://amigo.geneontology.org/amigo/term/GO:0048519	1903	449	389.114	1.1539	4.54e-05	0.00212625	373887;373891;373901;373902;373928;373954;373985;373990;373996;374068;374074;374078;374083;374090;374115;374118;374119;374120;374135;374139;374148;374173;374178;374201;374202;374233;374237;374241;374243;374246;374251;374260;374269;378799;378897;378917;378922;386583;387330;395076;395097;395107;395126;395134;395158;395165;395188;395198;395275;395336;395343;395355;395357;395398;395405;395432;395433;…	ENSGALG00000007114;ENSGALG00000010448;ENSGALG00000013916;ENSGALG00000011747;ENSGALG00000006525;ENSGALG00000011214;ENSGALG00000000608;ENSGALG00000007768;ENSGALG00000009690;ENSGALG00000008367;ENSGALG00000015705;ENSGALG00000008957;ENSGALG00000042418;ENSGALG00000014801;ENSGALG00000011275;ENSGALG00000015409;ENSGALG00000043618;ENSGALG00000003580;ENSGALG00000007324;ENSGALG00000004266;ENSGALG00000028685;…
GO:0072175	epithelial tube formation	http://amigo.geneontology.org/amigo/term/GO:0072175	60	26	12.2685	2.11926	4.7e-05	0.00218081	373901;374118;374148;395235;395432;395494;395561;395572;395703;395826;396053;396107;396165;416123;417793;419165;419184;419695;420765;420949;421983;422830;424168;425938;693262;769286	ENSGALG00000013102;ENSGALG00000016293;ENSGALG00000007668;ENSGALG00000034168;ENSGALG00000014872;ENSGALG00000012429;ENSGALG00000002555;ENSGALG00000004386;ENSGALG00000031893;ENSGALG00000011358;ENSGALG00000006252;ENSGALG00000041365;ENSGALG00000042308;ENSGALG00000016509;ENSGALG00000003932;ENSGALG00000003523;ENSGALG00000008096;ENSGALG00000029401;ENSGALG00000009724;ENSGALG00000039861;ENSGALG00000014514;…
GO:0007411	axon guidance	http://amigo.geneontology.org/amigo/term/GO:0007411	94	36	19.2206	1.87299	4.77e-05	0.00219366	374090;374173;395494;395572;395615;395625;395703;395748;395822;395825;395896;395949;396092;396149;396209;396332;396465;396513;415945;416030;416102;419857;420769;420931;423716;423802;423857;424552;425938;427387;428249;428330;428552;428901;100859325;107055040	ENSGALG00000001183;ENSGALG00000028685;ENSGALG00000015348;ENSGALG00000005441;ENSGALG00000001774;ENSGALG00000029175;ENSGALG00000008945;ENSGALG00000007668;ENSGALG00000034168;ENSGALG00000004741;ENSGALG00000040266;ENSGALG00000037856;ENSGALG00000006560;ENSGALG00000001916;ENSGALG00000006563;ENSGALG00000040444;ENSGALG00000007314;ENSGALG00000036114;ENSGALG00000010589;ENSGALG00000035504;ENSGALG00000006097;…
GO:0044786	cell cycle DNA replication	http://amigo.geneontology.org/amigo/term/GO:0044786	24	14	4.90738	2.85285	5.16e-05	0.0023531	374139;395188;395555;396086;417408;417868;418257;418593;421822;422902;423688;424507;430516;768913	ENSGALG00000015712;ENSGALG00000031340;ENSGALG00000017073;ENSGALG00000006051;ENSGALG00000004037;ENSGALG00000043938;ENSGALG00000017211;ENSGALG00000003294;ENSGALG00000030313;ENSGALG00000008585;ENSGALG00000016312;ENSGALG00000005695;ENSGALG00000014280;ENSGALG00000015800
GO:0003012	muscle system process	http://amigo.geneontology.org/amigo/term/GO:0003012	120	43	24.5369	1.75246	5.95e-05	0.00266765	373890;373908;373965;374233;395198;395761;395813;395883;395895;395973;396034;396263;396366;396386;396434;396470;408082;417751;417797;418538;418990;419559;420784;420976;422407;422677;422682;422979;423420;423682;423744;423787;424220;424263;426312;426448;427443;427588;428105;428420;428529;428906;768444	ENSGALG00000015142;ENSGALG00000033471;ENSGALG00000006835;ENSGALG00000006343;ENSGALG00000002907;ENSGALG00000043399;ENSGALG00000006591;ENSGALG00000010013;ENSGALG00000011982;ENSGALG00000011080;ENSGALG00000013191;ENSGALG00000039553;ENSGALG00000000667;ENSGALG00000036133;ENSGALG00000012061;ENSGALG00000017196;ENSGALG00000014463;ENSGALG00000026373;ENSGALG00000016342;ENSGALG00000011468;ENSGALG00000015018;…
GO:0046661	male sex differentiation	http://amigo.geneontology.org/amigo/term/GO:0046661	51	23	10.4282	2.20556	5.99e-05	0.00266765	373954;374148;374202;378799;378917;395327;395432;395509;395561;395703;396028;396053;396308;396361;417642;419327;421064;421607;421697;424168;428605;772291;776143	ENSGALG00000013929;ENSGALG00000016293;ENSGALG00000008962;ENSGALG00000036043;ENSGALG00000034168;ENSGALG00000012160;ENSGALG00000040021;ENSGALG00000014872;ENSGALG00000004386;ENSGALG00000034616;ENSGALG00000026631;ENSGALG00000010625;ENSGALG00000002003;ENSGALG00000006211;ENSGALG00000029024;ENSGALG00000040834;ENSGALG00000014935;ENSGALG00000011206;ENSGALG00000005279;ENSGALG00000025748;ENSGALG00000041708;…
GO:0048593	camera-type eye morphogenesis	http://amigo.geneontology.org/amigo/term/GO:0048593	51	23	10.4282	2.20556	5.99e-05	0.00266765	373990;374148;374243;378897;395168;395389;395494;395615;395700;395703;396119;396165;396513;396519;415301;416123;418378;419088;419710;420384;420769;422557;430492	ENSGALG00000033365;ENSGALG00000013579;ENSGALG00000005209;ENSGALG00000030065;ENSGALG00000007668;ENSGALG00000034168;ENSGALG00000000761;ENSGALG00000004741;ENSGALG00000040266;ENSGALG00000032282;ENSGALG00000012429;ENSGALG00000006751;ENSGALG00000004386;ENSGALG00000034297;ENSGALG00000015253;ENSGALG00000014908;ENSGALG00000006379;ENSGALG00000034196;ENSGALG00000012350;ENSGALG00000035419;ENSGALG00000011259;…
GO:0051310	metaphase plate congression	http://amigo.geneontology.org/amigo/term/GO:0051310	27	15	5.5208	2.717	6.04e-05	0.00267209	395134;395135;395275;395357;416172;418322;418733;419150;420201;420729;421607;422048;422716;428673;771857	ENSGALG00000013208;ENSGALG00000009690;ENSGALG00000014801;ENSGALG00000001942;ENSGALG00000003438;ENSGALG00000016692;ENSGALG00000012160;ENSGALG00000043573;ENSGALG00000002095;ENSGALG00000039169;ENSGALG00000007610;ENSGALG00000040155;ENSGALG00000026428;ENSGALG00000045606;ENSGALG00000016813
GO:0030199	collagen fibril organization	http://amigo.geneontology.org/amigo/term/GO:0030199	19	12	3.88501	3.0888	6.1e-05	0.00267718	395826;395875;396228;415797;417891;419485;419503;419533;421352;421466;423986;768904	ENSGALG00000011214;ENSGALG00000015908;ENSGALG00000031112;ENSGALG00000000402;ENSGALG00000039985;ENSGALG00000025822;ENSGALG00000011271;ENSGALG00000039376;ENSGALG00000009612;ENSGALG00000029669;ENSGALG00000009724;ENSGALG00000004531
GO:0097485	neuron projection guidance	http://amigo.geneontology.org/amigo/term/GO:0097485	95	36	19.425	1.85328	6.19e-05	0.00269424	374090;374173;395494;395572;395615;395625;395703;395748;395822;395825;395896;395949;396092;396149;396209;396332;396465;396513;415945;416030;416102;419857;420769;420931;423716;423802;423857;424552;425938;427387;428249;428330;428552;428901;100859325;107055040	ENSGALG00000001183;ENSGALG00000028685;ENSGALG00000015348;ENSGALG00000005441;ENSGALG00000001774;ENSGALG00000029175;ENSGALG00000008945;ENSGALG00000007668;ENSGALG00000034168;ENSGALG00000004741;ENSGALG00000040266;ENSGALG00000037856;ENSGALG00000006560;ENSGALG00000001916;ENSGALG00000006563;ENSGALG00000040444;ENSGALG00000007314;ENSGALG00000036114;ENSGALG00000010589;ENSGALG00000035504;ENSGALG00000006097;…
GO:0003006	developmental process involved in reproduction	http://amigo.geneontology.org/amigo/term/GO:0003006	177	58	36.1919	1.60257	6.83e-05	0.00295058	373887;373954;374139;374148;374173;374202;374269;378799;378906;378917;395327;395432;395494;395509;395561;395703;395815;395857;396028;396053;396165;396308;396361;396458;415301;416553;416595;416990;417561;417642;417969;418185;418479;418993;419327;420183;420729;420798;420900;421064;421607;421697;422677;422970;424168;424243;424800;426312;427468;427867;428167;428605;769516;772054;772291;776143;1000496…	ENSGALG00000007768;ENSGALG00000007324;ENSGALG00000034346;ENSGALG00000040342;ENSGALG00000017073;ENSGALG00000003015;ENSGALG00000013929;ENSGALG00000007403;ENSGALG00000031238;ENSGALG00000016293;ENSGALG00000001559;ENSGALG00000008962;ENSGALG00000011982;ENSGALG00000007668;ENSGALG00000036043;ENSGALG00000034168;ENSGALG00000011657;ENSGALG00000012160;ENSGALG00000040021;ENSGALG00000013143;ENSGALG00000039553;…
GO:0001763	morphogenesis of a branching structure	http://amigo.geneontology.org/amigo/term/GO:0001763	78	31	15.949	1.9437	6.96e-05	0.00297504	373908;374090;374148;374269;395235;395327;395432;395494;395530;395561;395573;395624;395703;395826;395941;395949;396134;396165;415439;416030;416553;420183;420769;421064;421697;422460;426312;428605;693262;100858404;101752179	ENSGALG00000036798;ENSGALG00000007324;ENSGALG00000034346;ENSGALG00000036883;ENSGALG00000010013;ENSGALG00000007668;ENSGALG00000034168;ENSGALG00000040266;ENSGALG00000040021;ENSGALG00000039553;ENSGALG00000014872;ENSGALG00000012429;ENSGALG00000009948;ENSGALG00000004386;ENSGALG00000011358;ENSGALG00000040444;ENSGALG00000036114;ENSGALG00000032713;ENSGALG00000006097;ENSGALG00000029024;ENSGALG00000034111;…
GO:0051094	positive regulation of developmental process	http://amigo.geneontology.org/amigo/term/GO:0051094	475	131	97.1252	1.34877	7e-05	0.00297504	373887;373902;373990;374083;374090;374115;374135;374148;374269;378799;378917;395076;395097;395158;395235;395327;395398;395432;395470;395494;395515;395535;395561;395572;395573;395591;395615;395625;395662;395703;395760;395813;395825;395826;395858;395909;395949;396028;396053;396107;396119;396165;396219;396230;396308;396343;396361;396389;396438;396513;404536;404773;415439;415766;416030;416049;416364;…	ENSGALG00000007768;ENSGALG00000015705;ENSGALG00000046408;ENSGALG00000008957;ENSGALG00000007324;ENSGALG00000025950;ENSGALG00000003015;ENSGALG00000040316;ENSGALG00000009107;ENSGALG00000028466;ENSGALG00000000402;ENSGALG00000025822;ENSGALG00000037402;ENSGALG00000005554;ENSGALG00000013102;ENSGALG00000043399;ENSGALG00000016293;ENSGALG00000029175;ENSGALG00000008962;ENSGALG00000011982;ENSGALG00000007668;…
GO:0060606	tube closure	http://amigo.geneontology.org/amigo/term/GO:0060606	33	17	6.74765	2.5194	7.05e-05	0.00297504	373901;374118;395432;395572;395703;396165;416123;417793;419184;419695;420765;420949;421983;422830;424168;425938;769286	ENSGALG00000013102;ENSGALG00000034168;ENSGALG00000014872;ENSGALG00000012429;ENSGALG00000031893;ENSGALG00000006252;ENSGALG00000041365;ENSGALG00000042308;ENSGALG00000016509;ENSGALG00000003932;ENSGALG00000008096;ENSGALG00000039861;ENSGALG00000014514;ENSGALG00000004249;ENSGALG00000009556;ENSGALG00000008452;ENSGALG00000010858
GO:0014020	primary neural tube formation	http://amigo.geneontology.org/amigo/term/GO:0014020	36	18	7.36107	2.4453	7.2e-05	0.00301407	373901;374118;395494;395572;395703;396053;396165;416123;417793;419184;419695;420765;420949;421983;422830;424168;425938;769286	ENSGALG00000013102;ENSGALG00000016293;ENSGALG00000007668;ENSGALG00000034168;ENSGALG00000012429;ENSGALG00000031893;ENSGALG00000006252;ENSGALG00000041365;ENSGALG00000042308;ENSGALG00000016509;ENSGALG00000003932;ENSGALG00000008096;ENSGALG00000039861;ENSGALG00000014514;ENSGALG00000004249;ENSGALG00000009556;ENSGALG00000008452;ENSGALG00000010858
GO:0060513	prostatic bud formation	http://amigo.geneontology.org/amigo/term/GO:0060513	6	6	1.22685	4.89059	7.25e-05	0.00301407	374269;395432;395494;395703;396165;426312	ENSGALG00000007324;ENSGALG00000007668;ENSGALG00000034168;ENSGALG00000039553;ENSGALG00000014872;ENSGALG00000012429
GO:0050678	regulation of epithelial cell proliferation	http://amigo.geneontology.org/amigo/term/GO:0050678	110	40	22.4922	1.7784	7.33e-05	0.00301411	373928;373996;374078;374139;374148;374269;378917;395432;395625;395703;395909;395949;396053;396105;396165;396209;396308;396453;396494;414849;415439;415603;416123;417137;417430;417561;419165;420558;420900;421352;421497;421862;421983;422494;424243;426312;693262;769935;100858404;101750767	ENSGALG00000007324;ENSGALG00000025950;ENSGALG00000017073;ENSGALG00000038089;ENSGALG00000003015;ENSGALG00000010170;ENSGALG00000005483;ENSGALG00000005441;ENSGALG00000016293;ENSGALG00000043287;ENSGALG00000029175;ENSGALG00000034168;ENSGALG00000011657;ENSGALG00000039553;ENSGALG00000014872;ENSGALG00000012429;ENSGALG00000010290;ENSGALG00000004386;ENSGALG00000015910;ENSGALG00000036114;ENSGALG00000002003;…
GO:0060512	prostate gland morphogenesis	http://amigo.geneontology.org/amigo/term/GO:0060512	12	9	2.45369	3.66794	7.36e-05	0.00301411	374148;374269;395432;395494;395703;396165;420900;426312;101752179	ENSGALG00000007324;ENSGALG00000007668;ENSGALG00000034168;ENSGALG00000039553;ENSGALG00000014872;ENSGALG00000012429;ENSGALG00000004386;ENSGALG00000032713;ENSGALG00000012873
GO:0048869	cellular developmental process	http://amigo.geneontology.org/amigo/term/GO:0048869	1457	351	297.919	1.17817	7.7e-05	0.00313337	373887;373901;373902;373908;373928;373954;373984;373990;373996;374025;374029;374068;374074;374083;374090;374115;374118;374119;374120;374135;374148;374173;374201;374202;374242;374243;374251;374269;378799;378897;378906;378917;386583;387330;395076;395097;395153;395158;395165;395168;395235;395327;395336;395347;395397;395405;395410;395432;395440;395451;395470;395483;395494;395509;395515;395527;395535;…	ENSGALG00000007114;ENSGALG00000011086;ENSGALG00000001183;ENSGALG00000006525;ENSGALG00000013803;ENSGALG00000011214;ENSGALG00000007768;ENSGALG00000039216;ENSGALG00000008367;ENSGALG00000037655;ENSGALG00000005974;ENSGALG00000011740;ENSGALG00000046408;ENSGALG00000004767;ENSGALG00000013579;ENSGALG00000011902;ENSGALG00000003580;ENSGALG00000008293;ENSGALG00000007324;ENSGALG00000015908;ENSGALG00000028685;…
GO:0060428	lung epithelium development	http://amigo.geneontology.org/amigo/term/GO:0060428	22	13	4.49843	2.8899	8.02e-05	0.00323726	374148;395432;396165;396209;396431;396536;415301;415439;416553;420596;769935;100858404;101752179	ENSGALG00000007114;ENSGALG00000005441;ENSGALG00000014872;ENSGALG00000012429;ENSGALG00000004386;ENSGALG00000032713;ENSGALG00000028158;ENSGALG00000010825;ENSGALG00000005714;ENSGALG00000011294;ENSGALG00000009424;ENSGALG00000001449;ENSGALG00000025929
GO:0000724	double-strand break repair via homologous recombination	http://amigo.geneontology.org/amigo/term/GO:0000724	65	27	13.2908	2.03148	8.27e-05	0.00329149	373891;374139;374246;374260;378910;395188;395449;395555;396086;396252;415577;415824;416098;416665;417563;418092;418152;418628;421071;421799;421950;423853;424316;424507;428471;431608;100125976	ENSGALG00000043597;ENSGALG00000042418;ENSGALG00000017073;ENSGALG00000016332;ENSGALG00000012756;ENSGALG00000006051;ENSGALG00000003085;ENSGALG00000015118;ENSGALG00000017211;ENSGALG00000008256;ENSGALG00000031841;ENSGALG00000012484;ENSGALG00000039171;ENSGALG00000007810;ENSGALG00000030313;ENSGALG00000033063;ENSGALG00000016569;ENSGALG00000015513;ENSGALG00000002424;ENSGALG00000039589;ENSGALG00000008585;…
GO:0000725	recombinational repair	http://amigo.geneontology.org/amigo/term/GO:0000725	65	27	13.2908	2.03148	8.27e-05	0.00329149	373891;374139;374246;374260;378910;395188;395449;395555;396086;396252;415577;415824;416098;416665;417563;418092;418152;418628;421071;421799;421950;423853;424316;424507;428471;431608;100125976	ENSGALG00000043597;ENSGALG00000042418;ENSGALG00000017073;ENSGALG00000016332;ENSGALG00000012756;ENSGALG00000006051;ENSGALG00000003085;ENSGALG00000015118;ENSGALG00000017211;ENSGALG00000008256;ENSGALG00000031841;ENSGALG00000012484;ENSGALG00000039171;ENSGALG00000007810;ENSGALG00000030313;ENSGALG00000033063;ENSGALG00000016569;ENSGALG00000015513;ENSGALG00000002424;ENSGALG00000039589;ENSGALG00000008585;…
GO:0035272	exocrine system development	http://amigo.geneontology.org/amigo/term/GO:0035272	17	11	3.47606	3.1645	9.15e-05	0.00359227	374090;374148;395097;395432;395494;395573;395941;396438;415439;416030;421352	ENSGALG00000007668;ENSGALG00000014872;ENSGALG00000004386;ENSGALG00000040444;ENSGALG00000009612;ENSGALG00000006097;ENSGALG00000028158;ENSGALG00000033974;ENSGALG00000035282;ENSGALG00000012290;ENSGALG00000010346
GO:0030261	chromosome condensation	http://amigo.geneontology.org/amigo/term/GO:0030261	17	11	3.47606	3.1645	9.15e-05	0.00359227	395189;395570;396156;417948;423213;425304;427882;427896;776856;100125976;100858354	ENSGALG00000011747;ENSGALG00000008584;ENSGALG00000015691;ENSGALG00000016332;ENSGALG00000003922;ENSGALG00000031159;ENSGALG00000039974;ENSGALG00000037167;ENSGALG00000032270;ENSGALG00000011783;ENSGALG00000009553
GO:0071526	semaphorin-plexin signaling pathway	http://amigo.geneontology.org/amigo/term/GO:0071526	25	14	5.11186	2.73873	9.52e-05	0.00371208	374090;395813;395825;396134;396332;415945;416030;419857;420931;423857;425938;427387;428330;100859325	ENSGALG00000028685;ENSGALG00000036883;ENSGALG00000006560;ENSGALG00000006563;ENSGALG00000040444;ENSGALG00000006097;ENSGALG00000002294;ENSGALG00000001264;ENSGALG00000001171;ENSGALG00000006526;ENSGALG00000039861;ENSGALG00000004476;ENSGALG00000030530;ENSGALG00000026957
GO:0031573	intra-S DNA damage checkpoint	http://amigo.geneontology.org/amigo/term/GO:0031573	8	7	1.63579	4.27927	9.71e-05	0.00375666	378799;395555;415548;416039;422104;428471;768913	ENSGALG00000007676;ENSGALG00000006357;ENSGALG00000017211;ENSGALG00000008962;ENSGALG00000007649;ENSGALG00000039589;ENSGALG00000005695
GO:0043009	chordate embryonic development	http://amigo.geneontology.org/amigo/term/GO:0043009	156	52	31.898	1.6302	9.77e-05	0.00375666	373901;374090;374118;374148;378917;387330;395327;395456;395494;395509;395559;395572;395615;395624;395703;395949;396053;396116;396165;396230;396308;416123;416553;417793;419097;419165;419184;419695;419857;420183;420630;420765;420769;420949;421725;421983;422494;422830;424029;424063;424168;424381;425938;426312;428249;693262;723789;769286;769516;100858404;100858556;101752179	ENSGALG00000034346;ENSGALG00000013929;ENSGALG00000012023;ENSGALG00000010170;ENSGALG00000016431;ENSGALG00000013102;ENSGALG00000016293;ENSGALG00000007668;ENSGALG00000033256;ENSGALG00000034168;ENSGALG00000040266;ENSGALG00000040021;ENSGALG00000039553;ENSGALG00000012429;ENSGALG00000004236;ENSGALG00000004386;ENSGALG00000031893;ENSGALG00000040444;ENSGALG00000007314;ENSGALG00000036114;ENSGALG00000032031;…
GO:0001841	neural tube formation	http://amigo.geneontology.org/amigo/term/GO:0001841	40	19	8.17897	2.32303	0.000111	0.00422937	373901;374118;395494;395572;395703;396053;396165;416123;417793;419165;419184;419695;420765;420949;421983;422830;424168;425938;769286	ENSGALG00000013102;ENSGALG00000016293;ENSGALG00000007668;ENSGALG00000034168;ENSGALG00000012429;ENSGALG00000031893;ENSGALG00000006252;ENSGALG00000041365;ENSGALG00000042308;ENSGALG00000016509;ENSGALG00000003932;ENSGALG00000003523;ENSGALG00000008096;ENSGALG00000039861;ENSGALG00000014514;ENSGALG00000004249;ENSGALG00000009556;ENSGALG00000008452;ENSGALG00000010858
GO:0072006	nephron development	http://amigo.geneontology.org/amigo/term/GO:0072006	56	24	11.4506	2.09597	0.000113	0.00425885	374148;395235;395327;395494;395509;395561;395826;395949;396107;396165;396519;404536;415693;416553;420384;420769;421064;421697;423787;426312;427588;428605;693262;100859813	ENSGALG00000005209;ENSGALG00000013929;ENSGALG00000006343;ENSGALG00000005554;ENSGALG00000007668;ENSGALG00000040266;ENSGALG00000040021;ENSGALG00000039553;ENSGALG00000032282;ENSGALG00000012429;ENSGALG00000036133;ENSGALG00000002555;ENSGALG00000004386;ENSGALG00000011358;ENSGALG00000036114;ENSGALG00000029024;ENSGALG00000010664;ENSGALG00000003010;ENSGALG00000040834;ENSGALG00000005714;ENSGALG00000029401;…
GO:0035148	tube formation	http://amigo.geneontology.org/amigo/term/GO:0035148	66	27	13.4953	2.0007	0.000113	0.00425885	373901;374118;374148;395235;395432;395494;395561;395572;395703;395826;396053;396107;396165;416123;417793;419165;419184;419695;420765;420949;421498;421983;422830;424168;425938;693262;769286	ENSGALG00000010713;ENSGALG00000013102;ENSGALG00000016293;ENSGALG00000007668;ENSGALG00000034168;ENSGALG00000014872;ENSGALG00000012429;ENSGALG00000002555;ENSGALG00000004386;ENSGALG00000031893;ENSGALG00000011358;ENSGALG00000006252;ENSGALG00000041365;ENSGALG00000042308;ENSGALG00000016509;ENSGALG00000003932;ENSGALG00000003523;ENSGALG00000008096;ENSGALG00000029401;ENSGALG00000009724;ENSGALG00000039861;…
GO:0008283	cell proliferation	http://amigo.geneontology.org/amigo/term/GO:0008283	636	167	130.046	1.28416	0.000125	0.00466912	373928;373954;373990;373996;374068;374078;374135;374139;374148;374173;374202;374233;374243;374246;374260;374269;378917;386583;395076;395097;395107;395158;395410;395432;395457;395469;395494;395527;395555;395561;395570;395572;395573;395588;395615;395624;395625;395703;395813;395826;395909;395941;395949;396028;396053;396105;396116;396165;396167;396172;396192;396209;396230;396252;396259;396266;396308;…	ENSGALG00000001183;ENSGALG00000025810;ENSGALG00000046408;ENSGALG00000042418;ENSGALG00000003580;ENSGALG00000007324;ENSGALG00000004161;ENSGALG00000011881;ENSGALG00000031340;ENSGALG00000009495;ENSGALG00000025950;ENSGALG00000040342;ENSGALG00000017073;ENSGALG00000033212;ENSGALG00000038089;ENSGALG00000006051;ENSGALG00000003015;ENSGALG00000003922;ENSGALG00000003085;ENSGALG00000040316;ENSGALG00000028466;…
GO:0007568	aging	http://amigo.geneontology.org/amigo/term/GO:0007568	63	26	12.8819	2.01834	0.000127	0.00471311	373990;374115;374202;374269;378799;387330;395076;395449;396308;396458;415900;416609;416990;419012;419933;420558;420976;421291;421497;421741;421950;424777;424912;425031;427150;768913	ENSGALG00000043597;ENSGALG00000008957;ENSGALG00000007324;ENSGALG00000007403;ENSGALG00000016431;ENSGALG00000006861;ENSGALG00000008962;ENSGALG00000036043;ENSGALG00000034456;ENSGALG00000014953;ENSGALG00000013191;ENSGALG00000041428;ENSGALG00000007357;ENSGALG00000034297;ENSGALG00000002663;ENSGALG00000002003;ENSGALG00000005695;ENSGALG00000034081;ENSGALG00000017235;ENSGALG00000009476;ENSGALG00000007636;…
GO:0030155	regulation of cell adhesion	http://amigo.geneontology.org/amigo/term/GO:0030155	212	66	43.3485	1.52254	0.000128	0.00473865	373887;373996;374083;374120;374148;374251;378897;386583;395076;395097;395158;395494;395527;395561;395624;395625;395703;395815;395826;395837;395909;396107;396165;396343;396438;404536;414849;415577;415860;415953;416030;416553;416727;417430;418308;418378;418632;419184;419399;419857;420558;420596;420769;420962;421352;421466;421559;421749;422325;422677;422740;423146;423682;424059;424395;424912;425938;…	ENSGALG00000000608;ENSGALG00000003580;ENSGALG00000025950;ENSGALG00000006038;ENSGALG00000015001;ENSGALG00000002759;ENSGALG00000011696;ENSGALG00000008094;ENSGALG00000025822;ENSGALG00000005483;ENSGALG00000005554;ENSGALG00000013715;ENSGALG00000043287;ENSGALG00000029175;ENSGALG00000004695;ENSGALG00000011982;ENSGALG00000008256;ENSGALG00000007668;ENSGALG00000034168;ENSGALG00000010391;ENSGALG00000016575;…
GO:0050891	multicellular organismal water homeostasis	http://amigo.geneontology.org/amigo/term/GO:0050891	15	10	3.06711	3.26039	0.000135	0.00496169	374269;396050;396134;419695;420384;422857;424910;426894;428651;100049619	ENSGALG00000007324;ENSGALG00000005209;ENSGALG00000040424;ENSGALG00000026862;ENSGALG00000036883;ENSGALG00000002452;ENSGALG00000038495;ENSGALG00000032986;ENSGALG00000015529;ENSGALG00000004249
GO:0030154	cell differentiation	http://amigo.geneontology.org/amigo/term/GO:0030154	1375	331	281.152	1.1773	0.000142	0.00519147	373887;373901;373902;373908;373928;373954;373984;373990;373996;374025;374029;374068;374074;374083;374090;374115;374118;374119;374120;374135;374148;374173;374201;374202;374242;374243;374251;374269;378799;378897;378906;378917;386583;387330;395097;395153;395158;395165;395168;395235;395327;395336;395347;395397;395405;395410;395432;395440;395451;395470;395483;395494;395509;395515;395535;395546;395559;…	ENSGALG00000007114;ENSGALG00000011086;ENSGALG00000001183;ENSGALG00000006525;ENSGALG00000013803;ENSGALG00000011214;ENSGALG00000007768;ENSGALG00000039216;ENSGALG00000008367;ENSGALG00000037655;ENSGALG00000005974;ENSGALG00000011740;ENSGALG00000046408;ENSGALG00000004767;ENSGALG00000013579;ENSGALG00000011902;ENSGALG00000003580;ENSGALG00000008293;ENSGALG00000007324;ENSGALG00000015908;ENSGALG00000028685;…
GO:0007052	mitotic spindle organization	http://amigo.geneontology.org/amigo/term/GO:0007052	47	21	9.61029	2.18516	0.000147	0.00531466	395081;395134;395135;395188;395823;415567;416553;418322;419150;419284;420201;421043;421900;424039;424342;424563;424735;426884;427150;428167;768913	ENSGALG00000007768;ENSGALG00000008095;ENSGALG00000004195;ENSGALG00000014801;ENSGALG00000006267;ENSGALG00000035625;ENSGALG00000003438;ENSGALG00000033231;ENSGALG00000016350;ENSGALG00000002090;ENSGALG00000007021;ENSGALG00000043573;ENSGALG00000002095;ENSGALG00000009971;ENSGALG00000008585;ENSGALG00000005695;ENSGALG00000005714;ENSGALG00000006604;ENSGALG00000035116;ENSGALG00000045606;ENSGALG00000014725
GO:0010463	mesenchymal cell proliferation	http://amigo.geneontology.org/amigo/term/GO:0010463	23	13	4.70291	2.76425	0.00015	0.00539726	374148;378917;395494;395624;395703;395813;395949;396165;396209;396308;415439;693262;769935	ENSGALG00000005441;ENSGALG00000007668;ENSGALG00000034168;ENSGALG00000012429;ENSGALG00000004386;ENSGALG00000036114;ENSGALG00000002003;ENSGALG00000034111;ENSGALG00000028158;ENSGALG00000029401;ENSGALG00000009424;ENSGALG00000025748;ENSGALG00000030530
GO:0045216	cell-cell junction organization	http://amigo.geneontology.org/amigo/term/GO:0045216	57	24	11.655	2.0592	0.000158	0.00559387	373902;374029;374068;395158;395527;395869;396026;396438;414842;414849;415797;415860;417430;420022;420225;421055;421158;421352;423281;424910;427213;428309;428529;428651	ENSGALG00000015142;ENSGALG00000000608;ENSGALG00000025950;ENSGALG00000026862;ENSGALG00000032349;ENSGALG00000039985;ENSGALG00000035094;ENSGALG00000005483;ENSGALG00000022557;ENSGALG00000038678;ENSGALG00000000299;ENSGALG00000037316;ENSGALG00000012917;ENSGALG00000003123;ENSGALG00000009612;ENSGALG00000017274;ENSGALG00000014984;ENSGALG00000008073;ENSGALG00000038495;ENSGALG00000010346;ENSGALG00000001569;…
GO:0072073	kidney epithelium development	http://amigo.geneontology.org/amigo/term/GO:0072073	57	24	11.655	2.0592	0.000158	0.00559387	374148;395235;395327;395494;395561;395625;395826;395949;396107;396165;396266;396519;404536;415693;416553;420384;420744;420769;421064;421697;427588;428605;693262;100859813	ENSGALG00000005209;ENSGALG00000005554;ENSGALG00000029175;ENSGALG00000007668;ENSGALG00000040266;ENSGALG00000040021;ENSGALG00000032282;ENSGALG00000011298;ENSGALG00000012429;ENSGALG00000036133;ENSGALG00000002555;ENSGALG00000004386;ENSGALG00000011358;ENSGALG00000036114;ENSGALG00000029024;ENSGALG00000010664;ENSGALG00000003010;ENSGALG00000040834;ENSGALG00000005714;ENSGALG00000029401;ENSGALG00000009724;…
GO:0030323	respiratory tube development	http://amigo.geneontology.org/amigo/term/GO:0030323	81	31	16.5624	1.87171	0.000159	0.00559387	374135;374148;374233;374251;378917;395432;395456;395509;395596;395624;395703;396165;396209;396308;396431;396536;415301;415439;416553;419559;420183;420596;420769;420792;421697;422460;424220;769935;100858404;100859133;101752179	ENSGALG00000007114;ENSGALG00000034346;ENSGALG00000006038;ENSGALG00000013929;ENSGALG00000037402;ENSGALG00000005441;ENSGALG00000033256;ENSGALG00000034168;ENSGALG00000040266;ENSGALG00000036837;ENSGALG00000014872;ENSGALG00000012429;ENSGALG00000000667;ENSGALG00000009948;ENSGALG00000004386;ENSGALG00000011468;ENSGALG00000032713;ENSGALG00000002003;ENSGALG00000039139;ENSGALG00000010005;ENSGALG00000029024;…
GO:0010948	negative regulation of cell cycle process	http://amigo.geneontology.org/amigo/term/GO:0010948	81	31	16.5624	1.87171	0.000159	0.00559387	374246;374260;378922;395134;395188;395275;395432;395494;395555;395857;395858;396165;396252;415489;415577;416172;417391;417839;417868;419593;420201;420784;420798;421373;421849;422675;424640;428471;723789;768913;770787	ENSGALG00000042418;ENSGALG00000014801;ENSGALG00000031340;ENSGALG00000009837;ENSGALG00000003085;ENSGALG00000010623;ENSGALG00000012023;ENSGALG00000001942;ENSGALG00000036892;ENSGALG00000015874;ENSGALG00000006190;ENSGALG00000017211;ENSGALG00000043399;ENSGALG00000008256;ENSGALG00000007668;ENSGALG00000014872;ENSGALG00000012429;ENSGALG00000043573;ENSGALG00000011967;ENSGALG00000039589;ENSGALG00000013639;…
GO:0048585	negative regulation of response to stimulus	http://amigo.geneontology.org/amigo/term/GO:0048585	574	152	117.368	1.29507	0.000166	0.00579822	373891;373902;373928;373954;373985;374083;374090;374115;374118;374120;374148;374173;374233;374251;374269;378897;378917;395158;395336;395398;395432;395494;395527;395546;395559;395561;395573;395615;395624;395642;395646;395703;395815;395825;395826;395837;395941;396023;396053;396105;396107;396119;396134;396165;396177;396192;396227;396259;396332;396438;396513;396515;396516;404536;415405;415533;415577;…	ENSGALG00000010448;ENSGALG00000015409;ENSGALG00000007324;ENSGALG00000004266;ENSGALG00000028685;ENSGALG00000009495;ENSGALG00000012756;ENSGALG00000006038;ENSGALG00000012023;ENSGALG00000002908;ENSGALG00000007403;ENSGALG00000040316;ENSGALG00000009107;ENSGALG00000008072;ENSGALG00000004294;ENSGALG00000015708;ENSGALG00000001926;ENSGALG00000025941;ENSGALG00000023066;ENSGALG00000005554;ENSGALG00000043399;…
GO:0002062	chondrocyte differentiation	http://amigo.geneontology.org/amigo/term/GO:0002062	54	23	11.0416	2.08303	0.000175	0.0060596	374135;374148;378917;395327;395615;395826;396000;396165;396209;396228;396266;396276;396292;396308;404773;418123;419243;419413;419533;420588;420769;422849;426312	ENSGALG00000011214;ENSGALG00000039216;ENSGALG00000005974;ENSGALG00000000402;ENSGALG00000037402;ENSGALG00000005441;ENSGALG00000001527;ENSGALG00000040266;ENSGALG00000040021;ENSGALG00000039553;ENSGALG00000011298;ENSGALG00000012429;ENSGALG00000037675;ENSGALG00000004386;ENSGALG00000001709;ENSGALG00000002003;ENSGALG00000005797;ENSGALG00000006379;ENSGALG00000009724;ENSGALG00000010770;ENSGALG00000015015;…
GO:0051301	cell division	http://amigo.geneontology.org/amigo/term/GO:0051301	167	54	34.1472	1.58139	0.000178	0.00612079	373951;373954;374139;374269;395097;395134;395135;395469;395869;395909;396156;396167;396172;396230;396252;396270;396309;396438;396465;415400;415548;415567;415577;415607;415654;416172;416220;416613;416950;417629;417642;417653;417868;418960;419150;419578;419968;420201;421352;421626;421716;422303;422494;422668;423196;423213;423804;423933;424873;425304;426884;428167;428673;771417	ENSGALG00000001183;ENSGALG00000007768;ENSGALG00000008095;ENSGALG00000035030;ENSGALG00000008367;ENSGALG00000025810;ENSGALG00000006639;ENSGALG00000014801;ENSGALG00000007324;ENSGALG00000027454;ENSGALG00000007537;ENSGALG00000004161;ENSGALG00000008584;ENSGALG00000011881;ENSGALG00000031340;ENSGALG00000003135;ENSGALG00000015691;ENSGALG00000017073;ENSGALG00000003085;ENSGALG00000001942;ENSGALG00000003438;…
GO:0001843	neural tube closure	http://amigo.geneontology.org/amigo/term/GO:0001843	32	16	6.54317	2.4453	0.000182	0.00617461	373901;374118;395572;395703;396165;416123;417793;419184;419695;420765;420949;421983;422830;424168;425938;769286	ENSGALG00000013102;ENSGALG00000034168;ENSGALG00000012429;ENSGALG00000031893;ENSGALG00000006252;ENSGALG00000041365;ENSGALG00000042308;ENSGALG00000016509;ENSGALG00000003932;ENSGALG00000008096;ENSGALG00000039861;ENSGALG00000014514;ENSGALG00000004249;ENSGALG00000009556;ENSGALG00000008452;ENSGALG00000010858
GO:0031032	actomyosin structure organization	http://amigo.geneontology.org/amigo/term/GO:0031032	78	30	15.949	1.881	0.000183	0.00617461	374135;395158;395509;395561;395761;395861;395869;395883;396034;396134;396215;396263;396438;396465;415567;417751;420962;421055;421534;421562;421900;422682;422740;422979;423744;423899;424164;426884;426888;427339	ENSGALG00000011086;ENSGALG00000001183;ENSGALG00000008095;ENSGALG00000019719;ENSGALG00000013929;ENSGALG00000028567;ENSGALG00000037402;ENSGALG00000033231;ENSGALG00000015729;ENSGALG00000038678;ENSGALG00000013715;ENSGALG00000036883;ENSGALG00000016350;ENSGALG00000014463;ENSGALG00000029935;ENSGALG00000016342;ENSGALG00000006572;ENSGALG00000008073;ENSGALG00000043775;ENSGALG00000004044;ENSGALG00000038813;…
GO:0065004	protein-DNA complex assembly	http://amigo.geneontology.org/amigo/term/GO:0065004	78	30	15.949	1.881	0.000183	0.00617461	374074;374148;395207;395316;395858;396086;415654;415952;416027;417275;417948;418152;418494;418514;421716;421822;422014;422457;423212;426282;427162;427882;427896;693246;770217;771417;100113359;100858354;101751277;107053803	ENSGALG00000011747;ENSGALG00000014788;ENSGALG00000014753;ENSGALG00000027454;ENSGALG00000015884;ENSGALG00000037735;ENSGALG00000001126;ENSGALG00000016609;ENSGALG00000031159;ENSGALG00000037167;ENSGALG00000005038;ENSGALG00000008873;ENSGALG00000004687;ENSGALG00000036908;ENSGALG00000024481;ENSGALG00000008579;ENSGALG00000028900;ENSGALG00000039171;ENSGALG00000043607;ENSGALG00000013494;ENSGALG00000030313;…
GO:0034330	cell junction organization	http://amigo.geneontology.org/amigo/term/GO:0034330	96	35	19.6295	1.78303	0.000192	0.00644008	373902;374029;374068;378897;386583;395158;395527;395561;395826;395869;395909;396026;396263;396438;396521;414842;414849;415797;415860;417430;418632;420022;420225;421055;421158;421352;422740;423281;423589;424910;427213;428309;428529;428651;100857260	ENSGALG00000015142;ENSGALG00000000608;ENSGALG00000003580;ENSGALG00000025950;ENSGALG00000002759;ENSGALG00000026862;ENSGALG00000032349;ENSGALG00000039985;ENSGALG00000035094;ENSGALG00000005483;ENSGALG00000022557;ENSGALG00000038678;ENSGALG00000013715;ENSGALG00000016575;ENSGALG00000014463;ENSGALG00000010290;ENSGALG00000006751;ENSGALG00000000299;ENSGALG00000037316;ENSGALG00000012917;ENSGALG00000003123;…
GO:0006270	DNA replication initiation	http://amigo.geneontology.org/amigo/term/GO:0006270	13	9	2.65816	3.38579	0.000196	0.00653529	415489;416027;417714;418058;418593;421822;422043;424507;424640	ENSGALG00000006051;ENSGALG00000010623;ENSGALG00000016676;ENSGALG00000012546;ENSGALG00000006037;ENSGALG00000016312;ENSGALG00000008175;ENSGALG00000006631;ENSGALG00000015800
GO:0051239	regulation of multicellular organismal process	http://amigo.geneontology.org/amigo/term/GO:0051239	1047	258	214.084	1.20513	0.000197	0.00653651	373887;373890;373902;373928;373990;374025;374083;374090;374115;374118;374119;374135;374139;374148;374202;374233;374243;374269;378799;378897;378917;386583;395097;395117;395158;395165;395198;395235;395327;395398;395405;395432;395440;395457;395469;395470;395494;395515;395527;395535;395561;395572;395573;395588;395591;395596;395615;395625;395662;395703;395724;395760;395761;395813;395815;395825;395826;…	ENSGALG00000007114;ENSGALG00000010448;ENSGALG00000015142;ENSGALG00000028928;ENSGALG00000006525;ENSGALG00000007768;ENSGALG00000015705;ENSGALG00000046408;ENSGALG00000008957;ENSGALG00000015409;ENSGALG00000003580;ENSGALG00000007324;ENSGALG00000028685;ENSGALG00000031112;ENSGALG00000025950;ENSGALG00000017073;ENSGALG00000038089;ENSGALG00000003015;ENSGALG00000012023;ENSGALG00000002908;ENSGALG00000007403;…
GO:0048514	blood vessel morphogenesis	http://amigo.geneontology.org/amigo/term/GO:0048514	203	63	41.5083	1.51777	0.0002	0.00660982	373887;373908;373928;373990;374135;378897;378917;395398;395432;395470;395509;395530;395561;395596;395624;395625;395703;395813;395826;395909;395949;396165;396194;396308;396513;396516;408032;414837;414849;415301;416190;416364;417355;417398;417430;417561;417868;418542;418818;419533;420022;420416;420744;421466;421497;421559;421697;422336;422456;422567;423114;423385;424168;426312;426888;427150;427272;…	ENSGALG00000036798;ENSGALG00000031340;ENSGALG00000025950;ENSGALG00000003015;ENSGALG00000013929;ENSGALG00000009107;ENSGALG00000015410;ENSGALG00000000402;ENSGALG00000025822;ENSGALG00000037402;ENSGALG00000005483;ENSGALG00000010013;ENSGALG00000029175;ENSGALG00000034168;ENSGALG00000004741;ENSGALG00000039553;ENSGALG00000039786;ENSGALG00000014872;ENSGALG00000012429;ENSGALG00000010290;ENSGALG00000016927;…
GO:0006936	muscle contraction	http://amigo.geneontology.org/amigo/term/GO:0006936	93	34	19.0161	1.78796	0.000221	0.00727079	373890;373908;373965;374233;395198;395761;395883;395895;395973;396034;396263;396366;396386;396434;396470;408082;417751;418990;419559;420976;422407;422677;422979;423682;423787;424263;426312;426448;427443;428105;428420;428529;428906;768444	ENSGALG00000015142;ENSGALG00000033471;ENSGALG00000006835;ENSGALG00000006343;ENSGALG00000002907;ENSGALG00000006591;ENSGALG00000010013;ENSGALG00000011982;ENSGALG00000011080;ENSGALG00000013191;ENSGALG00000039553;ENSGALG00000000667;ENSGALG00000012061;ENSGALG00000017196;ENSGALG00000014463;ENSGALG00000026373;ENSGALG00000016342;ENSGALG00000015018;ENSGALG00000003521;ENSGALG00000005332;ENSGALG00000006572;…
GO:2000026	regulation of multicellular organismal development	http://amigo.geneontology.org/amigo/term/GO:2000026	700	180	143.132	1.25758	0.000224	0.00731498	373887;373902;373928;373990;374025;374083;374090;374115;374118;374119;374135;374139;374148;374202;374243;374269;378799;378897;378917;386583;395158;395165;395235;395327;395398;395432;395440;395470;395494;395515;395535;395561;395572;395573;395588;395591;395615;395625;395662;395703;395760;395813;395825;395826;395858;395909;395941;395949;396028;396053;396105;396107;396119;396149;396165;396209;396232;…	ENSGALG00000007114;ENSGALG00000006525;ENSGALG00000015705;ENSGALG00000008957;ENSGALG00000003580;ENSGALG00000007324;ENSGALG00000028685;ENSGALG00000031112;ENSGALG00000025950;ENSGALG00000017073;ENSGALG00000038089;ENSGALG00000003015;ENSGALG00000012023;ENSGALG00000040316;ENSGALG00000009107;ENSGALG00000015001;ENSGALG00000028466;ENSGALG00000000402;ENSGALG00000039193;ENSGALG00000025822;ENSGALG00000037402;…
GO:0001823	mesonephros development	http://amigo.geneontology.org/amigo/term/GO:0001823	45	20	9.20134	2.1736	0.00023	0.00745298	374148;395235;395327;395432;395494;395561;395826;395949;396107;396165;396266;396519;416553;420744;420769;421064;421697;428605;693262;100859813	ENSGALG00000007668;ENSGALG00000040266;ENSGALG00000040021;ENSGALG00000032282;ENSGALG00000011298;ENSGALG00000014872;ENSGALG00000012429;ENSGALG00000002555;ENSGALG00000004386;ENSGALG00000011358;ENSGALG00000036114;ENSGALG00000029024;ENSGALG00000010664;ENSGALG00000040834;ENSGALG00000005714;ENSGALG00000029401;ENSGALG00000009724;ENSGALG00000014935;ENSGALG00000041708;ENSGALG00000029811
GO:0051053	negative regulation of DNA metabolic process	http://amigo.geneontology.org/amigo/term/GO:0051053	65	26	13.2908	1.95624	0.000233	0.00750182	373891;378799;395188;395555;404536;404538;415548;415577;416665;417717;417948;418092;418257;418628;420729;421291;423877;424316;424777;424912;427882;427896;768913;771307;777320;100858354	ENSGALG00000011747;ENSGALG00000008957;ENSGALG00000012756;ENSGALG00000031159;ENSGALG00000037167;ENSGALG00000008249;ENSGALG00000017211;ENSGALG00000005554;ENSGALG00000008304;ENSGALG00000008962;ENSGALG00000008256;ENSGALG00000031841;ENSGALG00000012484;ENSGALG00000007649;ENSGALG00000016569;ENSGALG00000002424;ENSGALG00000007357;ENSGALG00000011783;ENSGALG00000002663;ENSGALG00000039169;ENSGALG00000023872;…
GO:0050919	negative chemotaxis	http://amigo.geneontology.org/amigo/term/GO:0050919	21	12	4.29396	2.79462	0.000236	0.0075508	374090;374173;395703;395825;396332;415945;420931;423857;427387;428330;428552;428901	ENSGALG00000028685;ENSGALG00000034168;ENSGALG00000006560;ENSGALG00000001916;ENSGALG00000006563;ENSGALG00000040444;ENSGALG00000010589;ENSGALG00000002294;ENSGALG00000001171;ENSGALG00000008716;ENSGALG00000004476;ENSGALG00000026957
GO:0051128	regulation of cellular component organization	http://amigo.geneontology.org/amigo/term/GO:0051128	892	223	182.391	1.22265	0.000237	0.0075508	373887;373901;374025;374034;374074;374083;374090;374117;374119;374135;374148;374173;374260;378894;378897;378922;386583;386747;387330;395076;395081;395097;395134;395158;395188;395275;395398;395494;395511;395515;395535;395555;395561;395570;395625;395662;395703;395774;395815;395825;395826;395858;395869;395883;395909;395941;396011;396035;396053;396107;396119;396134;396136;396165;396167;396172;396192;…	ENSGALG00000001183;ENSGALG00000028928;ENSGALG00000011747;ENSGALG00000033781;ENSGALG00000025810;ENSGALG00000042418;ENSGALG00000014801;ENSGALG00000006267;ENSGALG00000003580;ENSGALG00000028685;ENSGALG00000004161;ENSGALG00000011881;ENSGALG00000009723;ENSGALG00000016332;ENSGALG00000038089;ENSGALG00000011469;ENSGALG00000003922;ENSGALG00000010195;ENSGALG00000031159;ENSGALG00000012023;ENSGALG00000001942;…
GO:0007010	cytoskeleton organization	http://amigo.geneontology.org/amigo/term/GO:0007010	613	160	125.343	1.2765	0.00024	0.00760227	374025;374034;374078;374135;374139;374148;374242;374260;386747;395081;395134;395135;395158;395168;395188;395275;395432;395509;395511;395561;395643;395651;395761;395774;395823;395861;395869;395883;395906;396034;396134;396215;396227;396263;396309;396366;396438;396465;396470;396521;396523;408039;408044;415405;415439;415567;415607;415669;416172;416220;416380;416384;416553;416594;416598;416613;416692;…	ENSGALG00000011086;ENSGALG00000001183;ENSGALG00000007768;ENSGALG00000008095;ENSGALG00000035030;ENSGALG00000004195;ENSGALG00000011306;ENSGALG00000042418;ENSGALG00000014801;ENSGALG00000004767;ENSGALG00000006267;ENSGALG00000013579;ENSGALG00000005763;ENSGALG00000008584;ENSGALG00000002201;ENSGALG00000003135;ENSGALG00000009723;ENSGALG00000017073;ENSGALG00000035625;ENSGALG00000016332;ENSGALG00000039872;…
GO:0072163	mesonephric epithelium development	http://amigo.geneontology.org/amigo/term/GO:0072163	42	19	8.58792	2.21241	0.000247	0.0077188	374148;395235;395327;395494;395561;395826;395949;396107;396165;396266;396519;416553;420744;420769;421064;421697;428605;693262;100859813	ENSGALG00000007668;ENSGALG00000040266;ENSGALG00000040021;ENSGALG00000032282;ENSGALG00000011298;ENSGALG00000012429;ENSGALG00000002555;ENSGALG00000004386;ENSGALG00000011358;ENSGALG00000036114;ENSGALG00000029024;ENSGALG00000010664;ENSGALG00000040834;ENSGALG00000005714;ENSGALG00000029401;ENSGALG00000009724;ENSGALG00000014935;ENSGALG00000041708;ENSGALG00000029811
GO:0072164	mesonephric tubule development	http://amigo.geneontology.org/amigo/term/GO:0072164	42	19	8.58792	2.21241	0.000247	0.0077188	374148;395235;395327;395494;395561;395826;395949;396107;396165;396266;396519;416553;420744;420769;421064;421697;428605;693262;100859813	ENSGALG00000007668;ENSGALG00000040266;ENSGALG00000040021;ENSGALG00000032282;ENSGALG00000011298;ENSGALG00000012429;ENSGALG00000002555;ENSGALG00000004386;ENSGALG00000011358;ENSGALG00000036114;ENSGALG00000029024;ENSGALG00000010664;ENSGALG00000040834;ENSGALG00000005714;ENSGALG00000029401;ENSGALG00000009724;ENSGALG00000014935;ENSGALG00000041708;ENSGALG00000029811
GO:1902749	regulation of cell cycle G2/M phase transition	http://amigo.geneontology.org/amigo/term/GO:1902749	42	19	8.58792	2.21241	0.000247	0.0077188	374246;374260;395357;395555;395858;396167;396252;415489;415577;417408;419593;420201;420375;421373;423463;424507;424640;428471;770787	ENSGALG00000009690;ENSGALG00000025810;ENSGALG00000042418;ENSGALG00000033212;ENSGALG00000006051;ENSGALG00000009837;ENSGALG00000003085;ENSGALG00000010623;ENSGALG00000006190;ENSGALG00000017211;ENSGALG00000008256;ENSGALG00000003294;ENSGALG00000043573;ENSGALG00000039589;ENSGALG00000013639;ENSGALG00000006631;ENSGALG00000040141;ENSGALG00000038469;ENSGALG00000037686
GO:0009792	embryo development ending in birth or egg hatching	http://amigo.geneontology.org/amigo/term/GO:0009792	169	54	34.5561	1.56267	0.00025	0.00774673	373901;374090;374118;374148;374233;378917;387330;395327;395456;395494;395509;395559;395572;395615;395624;395703;395949;396053;396116;396165;396230;396308;396458;416123;416553;417793;419097;419165;419184;419695;419857;420183;420630;420765;420769;420949;421725;421983;422494;422830;424029;424063;424168;424381;425938;426312;428249;693262;723789;769286;769516;100858404;100858556;101752179	ENSGALG00000034346;ENSGALG00000013929;ENSGALG00000012023;ENSGALG00000010170;ENSGALG00000016431;ENSGALG00000013102;ENSGALG00000016293;ENSGALG00000007668;ENSGALG00000033256;ENSGALG00000034168;ENSGALG00000040266;ENSGALG00000040021;ENSGALG00000039553;ENSGALG00000012429;ENSGALG00000004236;ENSGALG00000004386;ENSGALG00000031893;ENSGALG00000040444;ENSGALG00000007314;ENSGALG00000036114;ENSGALG00000032031;…
GO:0009968	negative regulation of signal transduction	http://amigo.geneontology.org/amigo/term/GO:0009968	445	121	90.991	1.3298	0.000253	0.00780899	373902;373928;373954;373985;374083;374115;374118;374148;374173;374233;374251;374269;378897;378917;395158;395336;395432;395494;395546;395559;395561;395573;395615;395642;395646;395703;395826;395837;395941;396023;396053;396105;396107;396119;396134;396165;396177;396192;396227;396259;396513;396515;396516;404536;415405;415533;415603;415607;415927;415954;416123;416167;416727;416920;416990;417137;417256;…	ENSGALG00000010448;ENSGALG00000007324;ENSGALG00000004266;ENSGALG00000009495;ENSGALG00000006038;ENSGALG00000012023;ENSGALG00000002908;ENSGALG00000007403;ENSGALG00000040316;ENSGALG00000008072;ENSGALG00000004294;ENSGALG00000015708;ENSGALG00000001926;ENSGALG00000025941;ENSGALG00000023066;ENSGALG00000005554;ENSGALG00000043399;ENSGALG00000013715;ENSGALG00000016293;ENSGALG00000036883;ENSGALG00000017204;…
GO:1905330	regulation of morphogenesis of an epithelium	http://amigo.geneontology.org/amigo/term/GO:1905330	39	18	7.97449	2.2572	0.000264	0.0080907	373990;374148;395432;395494;395561;395572;395703;395826;395941;395949;396165;415439;419695;426312;428605;693262;723789;769516	ENSGALG00000012023;ENSGALG00000007668;ENSGALG00000034168;ENSGALG00000039553;ENSGALG00000014872;ENSGALG00000012429;ENSGALG00000004386;ENSGALG00000034297;ENSGALG00000036114;ENSGALG00000015208;ENSGALG00000042308;ENSGALG00000040834;ENSGALG00000028158;ENSGALG00000033974;ENSGALG00000029401;ENSGALG00000009724;ENSGALG00000004249;ENSGALG00000041708
GO:0003205	cardiac chamber development	http://amigo.geneontology.org/amigo/term/GO:0003205	76	29	15.54	1.86615	0.000273	0.00824705	373901;373990;374090;374118;374173;374202;374233;395456;395494;395624;395703;395813;395949;396053;396165;396266;396308;396465;415301;418479;418726;419480;421064;421461;421673;422897;424168;428387;769286	ENSGALG00000010448;ENSGALG00000001183;ENSGALG00000013803;ENSGALG00000015705;ENSGALG00000040342;ENSGALG00000016293;ENSGALG00000007668;ENSGALG00000033256;ENSGALG00000036043;ENSGALG00000034168;ENSGALG00000016797;ENSGALG00000030376;ENSGALG00000011298;ENSGALG00000012429;ENSGALG00000001916;ENSGALG00000034297;ENSGALG00000040444;ENSGALG00000036114;ENSGALG00000002003;ENSGALG00000006252;ENSGALG00000041365;…
GO:0045740	positive regulation of DNA replication	http://amigo.geneontology.org/amigo/term/GO:0045740	11	8	2.24922	3.55679	0.000273	0.00824705	373984;395432;396494;417408;417868;423688;423877;424507	ENSGALG00000031340;ENSGALG00000038089;ENSGALG00000006051;ENSGALG00000004037;ENSGALG00000029292;ENSGALG00000008304;ENSGALG00000003294;ENSGALG00000014872
GO:0060740	prostate gland epithelium morphogenesis	http://amigo.geneontology.org/amigo/term/GO:0060740	11	8	2.24922	3.55679	0.000273	0.00824705	374148;374269;395432;395494;395703;396165;426312;101752179	ENSGALG00000007324;ENSGALG00000007668;ENSGALG00000034168;ENSGALG00000039553;ENSGALG00000014872;ENSGALG00000012429;ENSGALG00000004386;ENSGALG00000032713
GO:0042733	embryonic digit morphogenesis	http://amigo.geneontology.org/amigo/term/GO:0042733	36	17	7.36107	2.30945	0.000277	0.00832151	373990;374202;395327;395615;395703;395813;396165;396178;396308;416123;419165;420769;421725;422494;423114;424029;769516	ENSGALG00000010170;ENSGALG00000036043;ENSGALG00000034168;ENSGALG00000040266;ENSGALG00000040021;ENSGALG00000012429;ENSGALG00000004236;ENSGALG00000034297;ENSGALG00000029533;ENSGALG00000002003;ENSGALG00000015208;ENSGALG00000006379;ENSGALG00000003523;ENSGALG00000014876;ENSGALG00000009274;ENSGALG00000008452;ENSGALG00000030530
GO:0010639	negative regulation of organelle organization	http://amigo.geneontology.org/amigo/term/GO:0010639	135	45	27.604	1.6302	0.000282	0.00841484	374260;378922;387330;395134;395275;395494;395511;395570;395774;395858;395883;395941;396134;396165;396227;396521;404538;415607;415766;416027;416172;416594;416613;416665;417391;417751;417797;417839;417948;418257;419150;420346;420588;420798;421849;422675;422740;422904;423877;426878;427882;427896;772225;777320;100858354	ENSGALG00000011747;ENSGALG00000042418;ENSGALG00000014801;ENSGALG00000003922;ENSGALG00000031159;ENSGALG00000001942;ENSGALG00000036892;ENSGALG00000015874;ENSGALG00000037167;ENSGALG00000001926;ENSGALG00000016431;ENSGALG00000013715;ENSGALG00000036883;ENSGALG00000008304;ENSGALG00000007668;ENSGALG00000031841;ENSGALG00000017153;ENSGALG00000012429;ENSGALG00000034348;ENSGALG00000011967;ENSGALG00000006037;…
GO:0006275	regulation of DNA replication	http://amigo.geneontology.org/amigo/term/GO:0006275	33	16	6.74765	2.3712	0.000286	0.00850319	373984;395188;395432;395555;396494;415489;415548;415577;417408;417868;418257;423688;423877;424507;424777;768913	ENSGALG00000031340;ENSGALG00000038089;ENSGALG00000006051;ENSGALG00000004037;ENSGALG00000017211;ENSGALG00000029292;ENSGALG00000008304;ENSGALG00000008256;ENSGALG00000003294;ENSGALG00000007649;ENSGALG00000014872;ENSGALG00000002663;ENSGALG00000008585;ENSGALG00000005695;ENSGALG00000006631;ENSGALG00000014280
GO:0032508	DNA duplex unwinding	http://amigo.geneontology.org/amigo/term/GO:0032508	30	15	6.13423	2.4453	0.000289	0.00853997	373891;374246;378910;395555;395570;395767;396086;404538;415577;415824;416027;416329;417563;417642;423688	ENSGALG00000003922;ENSGALG00000004037;ENSGALG00000017211;ENSGALG00000008256;ENSGALG00000030313;ENSGALG00000033063;ENSGALG00000002424;ENSGALG00000006037;ENSGALG00000003072;ENSGALG00000011932;ENSGALG00000006794;ENSGALG00000005279;ENSGALG00000008740;ENSGALG00000013174;ENSGALG00000037686
GO:0030324	lung development	http://amigo.geneontology.org/amigo/term/GO:0030324	80	30	16.3579	1.83397	0.000307	0.00903091	374135;374148;374233;374251;378917;395432;395509;395596;395624;395703;396165;396209;396308;396431;396536;415301;415439;416553;419559;420183;420596;420769;420792;421697;422460;424220;769935;100858404;100859133;101752179	ENSGALG00000007114;ENSGALG00000034346;ENSGALG00000006038;ENSGALG00000013929;ENSGALG00000037402;ENSGALG00000005441;ENSGALG00000034168;ENSGALG00000040266;ENSGALG00000036837;ENSGALG00000014872;ENSGALG00000012429;ENSGALG00000000667;ENSGALG00000009948;ENSGALG00000004386;ENSGALG00000011468;ENSGALG00000032713;ENSGALG00000002003;ENSGALG00000039139;ENSGALG00000010005;ENSGALG00000029024;ENSGALG00000034111;…
GO:0060537	muscle tissue development	http://amigo.geneontology.org/amigo/term/GO:0060537	159	51	32.5114	1.56868	0.000331	0.0096903	373990;374090;374115;374148;374201;374202;374233;378917;387330;395494;395509;395561;395625;395703;395826;395941;395949;396034;396053;396165;396263;396266;396308;396465;408032;415301;418456;418726;418818;419012;419184;419710;420179;421352;421534;421697;422562;422682;422979;423744;423899;424164;424168;424220;424770;424786;428529;693262;768936;769935;107052956	ENSGALG00000011086;ENSGALG00000001183;ENSGALG00000015142;ENSGALG00000037655;ENSGALG00000013929;ENSGALG00000040316;ENSGALG00000015410;ENSGALG00000016431;ENSGALG00000016293;ENSGALG00000029175;ENSGALG00000007668;ENSGALG00000036043;ENSGALG00000034168;ENSGALG00000016797;ENSGALG00000011298;ENSGALG00000012429;ENSGALG00000014463;ENSGALG00000016927;ENSGALG00000004386;ENSGALG00000016342;ENSGALG00000034297;…
GO:0042127	regulation of cell proliferation	http://amigo.geneontology.org/amigo/term/GO:0042127	517	137	105.713	1.29596	0.000343	0.00996658	373928;373954;373990;373996;374068;374078;374139;374148;374173;374202;374246;374260;374269;378917;386583;395076;395097;395107;395158;395410;395432;395469;395494;395527;395561;395572;395573;395588;395615;395624;395625;395703;395813;395826;395909;395941;395949;396028;396053;396105;396165;396167;396172;396209;396259;396266;396308;396361;396403;396438;396453;396494;396515;396516;404536;404773;414849;…	ENSGALG00000025810;ENSGALG00000042418;ENSGALG00000003580;ENSGALG00000007324;ENSGALG00000004161;ENSGALG00000011881;ENSGALG00000031340;ENSGALG00000009495;ENSGALG00000025950;ENSGALG00000040342;ENSGALG00000017073;ENSGALG00000033212;ENSGALG00000038089;ENSGALG00000006051;ENSGALG00000003015;ENSGALG00000040316;ENSGALG00000028466;ENSGALG00000017179;ENSGALG00000011696;ENSGALG00000010170;ENSGALG00000015708;…
GO:0060638	mesenchymal-epithelial cell signaling	http://amigo.geneontology.org/amigo/term/GO:0060638	5	5	1.02237	4.89059	0.000355	0.0102427	395432;395703;395941;415439;100858404	ENSGALG00000034168;ENSGALG00000014872;ENSGALG00000028158;ENSGALG00000033974;ENSGALG00000025929
GO:0030539	male genitalia development	http://amigo.geneontology.org/amigo/term/GO:0030539	9	7	1.84027	3.80379	0.000359	0.0102427	374202;395432;395509;396053;421064;428605;772291	ENSGALG00000013929;ENSGALG00000016293;ENSGALG00000036043;ENSGALG00000014872;ENSGALG00000010625;ENSGALG00000040834;ENSGALG00000014935
GO:0060572	morphogenesis of an epithelial bud	http://amigo.geneontology.org/amigo/term/GO:0060572	9	7	1.84027	3.80379	0.000359	0.0102427	374269;395432;395494;395703;396165;420183;426312	ENSGALG00000007324;ENSGALG00000034346;ENSGALG00000007668;ENSGALG00000034168;ENSGALG00000039553;ENSGALG00000014872;ENSGALG00000012429
GO:0000018	regulation of DNA recombination	http://amigo.geneontology.org/amigo/term/GO:0000018	43	19	8.79239	2.16096	0.000359	0.0102427	373891;374260;378799;415577;416098;417408;417948;418092;418628;420729;421291;422522;422897;423626;424316;424912;427882;427896;100858354	ENSGALG00000011747;ENSGALG00000015705;ENSGALG00000008957;ENSGALG00000042418;ENSGALG00000012756;ENSGALG00000031159;ENSGALG00000037167;ENSGALG00000037339;ENSGALG00000008962;ENSGALG00000008256;ENSGALG00000012484;ENSGALG00000003294;ENSGALG00000007810;ENSGALG00000016569;ENSGALG00000002424;ENSGALG00000007357;ENSGALG00000002426;ENSGALG00000011783;ENSGALG00000039169
GO:0010824	regulation of centrosome duplication	http://amigo.geneontology.org/amigo/term/GO:0010824	19	11	3.88501	2.8314	0.000372	0.0105414	417839;418322;418960;419150;420201;421192;422074;422303;422497;422668;427150	ENSGALG00000010195;ENSGALG00000017148;ENSGALG00000043573;ENSGALG00000002095;ENSGALG00000009905;ENSGALG00000006895;ENSGALG00000029476;ENSGALG00000007510;ENSGALG00000045606;ENSGALG00000014725;ENSGALG00000026741
GO:0031570	DNA integrity checkpoint	http://amigo.geneontology.org/amigo/term/GO:0031570	53	22	10.8371	2.03006	0.000374	0.0105615	374246;374260;378799;395555;395570;395815;395857;396252;415489;415548;415577;416039;419593;421373;422104;423688;424640;424777;424873;428246;428471;768913	ENSGALG00000042418;ENSGALG00000009837;ENSGALG00000003922;ENSGALG00000003085;ENSGALG00000010623;ENSGALG00000004037;ENSGALG00000007676;ENSGALG00000006357;ENSGALG00000017211;ENSGALG00000008962;ENSGALG00000008256;ENSGALG00000007649;ENSGALG00000039589;ENSGALG00000013639;ENSGALG00000002663;ENSGALG00000006632;ENSGALG00000005695;ENSGALG00000014698;ENSGALG00000006631;ENSGALG00000004821;ENSGALG00000006969;…
GO:0007569	cell aging	http://amigo.geneontology.org/amigo/term/GO:0007569	40	18	8.17897	2.20077	0.000389	0.0108623	373990;374115;374202;374269;395076;396308;415900;419012;419933;420558;421497;421741;421950;424777;424912;425031;427150;768913	ENSGALG00000007324;ENSGALG00000036043;ENSGALG00000034456;ENSGALG00000014953;ENSGALG00000041428;ENSGALG00000007357;ENSGALG00000034297;ENSGALG00000002663;ENSGALG00000002003;ENSGALG00000005695;ENSGALG00000034081;ENSGALG00000017235;ENSGALG00000009476;ENSGALG00000016467;ENSGALG00000026137;ENSGALG00000010331;ENSGALG00000014725;ENSGALG00000005378
GO:0001657	ureteric bud development	http://amigo.geneontology.org/amigo/term/GO:0001657	40	18	8.17897	2.20077	0.000389	0.0108623	374148;395235;395327;395494;395561;395826;395949;396107;396165;396266;396519;420744;420769;421064;421697;428605;693262;100859813	ENSGALG00000007668;ENSGALG00000040266;ENSGALG00000040021;ENSGALG00000032282;ENSGALG00000011298;ENSGALG00000012429;ENSGALG00000002555;ENSGALG00000004386;ENSGALG00000011358;ENSGALG00000036114;ENSGALG00000029024;ENSGALG00000010664;ENSGALG00000040834;ENSGALG00000029401;ENSGALG00000009724;ENSGALG00000014935;ENSGALG00000041708;ENSGALG00000029811
GO:0040007	growth	http://amigo.geneontology.org/amigo/term/GO:0040007	356	99	72.7928	1.36002	0.000396	0.0110132	373954;373990;374090;374135;374148;374173;374242;374251;378917;395076;395097;395327;395432;395535;395573;395615;395703;395815;395825;395949;396000;396092;396165;396192;396204;396266;396276;396292;396308;396315;396332;396343;396361;396389;396407;396453;396458;396494;396538;404773;415301;415386;415400;415439;415945;416030;416167;416208;416608;417481;418037;418173;418456;418797;419243;419399;419413;…	ENSGALG00000007768;ENSGALG00000039216;ENSGALG00000037655;ENSGALG00000005974;ENSGALG00000046408;ENSGALG00000028685;ENSGALG00000004161;ENSGALG00000034346;ENSGALG00000038089;ENSGALG00000011469;ENSGALG00000006038;ENSGALG00000006190;ENSGALG00000010537;ENSGALG00000015348;ENSGALG00000039193;ENSGALG00000037402;ENSGALG00000038678;ENSGALG00000013102;ENSGALG00000043399;ENSGALG00000034168;ENSGALG00000011657;…
GO:0048592	eye morphogenesis	http://amigo.geneontology.org/amigo/term/GO:0048592	67	26	13.6998	1.89784	0.00041	0.011213	373990;374148;374243;378897;395165;395168;395389;395494;395615;395700;395703;396119;396165;396266;396513;396519;415301;416123;418378;419088;419710;420384;420769;422557;423986;430492	ENSGALG00000033365;ENSGALG00000013579;ENSGALG00000031112;ENSGALG00000005209;ENSGALG00000030065;ENSGALG00000007668;ENSGALG00000034168;ENSGALG00000000761;ENSGALG00000004741;ENSGALG00000040266;ENSGALG00000032282;ENSGALG00000011298;ENSGALG00000012429;ENSGALG00000006751;ENSGALG00000005718;ENSGALG00000004386;ENSGALG00000034297;ENSGALG00000015253;ENSGALG00000014908;ENSGALG00000006379;ENSGALG00000034196;…
GO:0061061	muscle structure development	http://amigo.geneontology.org/amigo/term/GO:0061061	224	67	45.8022	1.46281	0.000414	0.011213	373990;374074;374115;374148;374201;374202;374233;378917;387330;395097;395432;395451;395509;395561;395596;395624;395625;395703;395714;395748;395761;395826;395861;395883;395941;395949;396034;396165;396215;396263;396266;396308;396387;396465;396536;408032;408082;415902;416049;417751;417793;418456;418726;418818;419012;419184;419710;420022;420179;420784;421534;421697;422562;422682;422979;423744;423899;…	ENSGALG00000007114;ENSGALG00000011086;ENSGALG00000001183;ENSGALG00000037655;ENSGALG00000019719;ENSGALG00000013929;ENSGALG00000040316;ENSGALG00000026081;ENSGALG00000028567;ENSGALG00000015410;ENSGALG00000016431;ENSGALG00000043399;ENSGALG00000029175;ENSGALG00000036043;ENSGALG00000034168;ENSGALG00000016797;ENSGALG00000011298;ENSGALG00000014872;ENSGALG00000012429;ENSGALG00000014463;ENSGALG00000016927;…
GO:0060601	lateral sprouting from an epithelium	http://amigo.geneontology.org/amigo/term/GO:0060601	7	6	1.43132	4.19194	0.000419	0.011213	374269;395432;395494;395703;396165;426312	ENSGALG00000007324;ENSGALG00000007668;ENSGALG00000034168;ENSGALG00000039553;ENSGALG00000014872;ENSGALG00000012429
GO:0009157	deoxyribonucleoside monophosphate biosynthetic process	http://amigo.geneontology.org/amigo/term/GO:0009157	7	6	1.43132	4.19194	0.000419	0.011213	395719;421060;422648;427551;769338;770922	ENSGALG00000028501;ENSGALG00000007191;ENSGALG00000034216;ENSGALG00000005961;ENSGALG00000038032;ENSGALG00000014897
GO:0040017	positive regulation of locomotion	http://amigo.geneontology.org/amigo/term/GO:0040017	188	58	38.4412	1.5088	0.000419	0.011213	374090;374148;374251;378897;395188;395405;395432;395451;395469;395494;395624;395703;395825;395869;395909;395941;396028;396107;396134;396165;396332;396389;396438;396494;408032;414849;415439;415476;415945;417430;418479;418978;419150;419559;420201;420366;420384;420931;420962;421352;421497;421559;423146;423857;424220;427150;427213;427365;427387;427482;428091;428330;769516;770750;771763;100859913;1017…	ENSGALG00000028685;ENSGALG00000025950;ENSGALG00000040342;ENSGALG00000038089;ENSGALG00000005209;ENSGALG00000006038;ENSGALG00000015410;ENSGALG00000017179;ENSGALG00000005483;ENSGALG00000036883;ENSGALG00000042642;ENSGALG00000007668;ENSGALG00000034168;ENSGALG00000014872;ENSGALG00000012429;ENSGALG00000000667;ENSGALG00000043573;ENSGALG00000010290;ENSGALG00000006751;ENSGALG00000029935;ENSGALG00000002555;…
GO:0006935	chemotaxis	http://amigo.geneontology.org/amigo/term/GO:0006935	208	63	42.5306	1.48129	0.000421	0.011213	374090;374173;395432;395451;395494;395509;395572;395615;395625;395703;395724;395748;395822;395825;395896;395909;395941;395949;396092;396134;396149;396165;396209;396332;396465;396513;408082;414849;415439;415651;415945;416030;416102;419559;419857;420281;420366;420769;420931;421559;422336;422456;423420;423716;423802;423857;424552;425938;427123;427213;427272;427339;427387;428249;428330;428552;428901;…	ENSGALG00000001183;ENSGALG00000028685;ENSGALG00000013929;ENSGALG00000015348;ENSGALG00000005483;ENSGALG00000026663;ENSGALG00000005441;ENSGALG00000015729;ENSGALG00000001774;ENSGALG00000036883;ENSGALG00000029175;ENSGALG00000042875;ENSGALG00000008945;ENSGALG00000042642;ENSGALG00000007668;ENSGALG00000034168;ENSGALG00000004741;ENSGALG00000040266;ENSGALG00000045607;ENSGALG00000014872;ENSGALG00000012429;…
GO:0030855	epithelial cell differentiation	http://amigo.geneontology.org/amigo/term/GO:0030855	204	62	41.7127	1.48636	0.000421	0.011213	373984;374029;374115;374148;374202;374269;395158;395168;395432;395494;395561;395624;395703;395826;395858;395883;395949;396035;396053;396134;396165;396192;396209;396252;396266;396431;396458;396490;396536;404536;408039;415693;417398;417868;418302;418797;418818;419863;420558;420596;420784;421177;421697;421862;422494;422497;423644;423686;423787;424786;424873;425791;426888;427213;427588;427937;428651;…	ENSGALG00000007114;ENSGALG00000013579;ENSGALG00000011902;ENSGALG00000007324;ENSGALG00000031340;ENSGALG00000003690;ENSGALG00000010195;ENSGALG00000003085;ENSGALG00000006343;ENSGALG00000011696;ENSGALG00000010170;ENSGALG00000022557;ENSGALG00000000616;ENSGALG00000005441;ENSGALG00000029292;ENSGALG00000005554;ENSGALG00000007817;ENSGALG00000043399;ENSGALG00000016293;ENSGALG00000036883;ENSGALG00000007668;…
GO:0002067	glandular epithelial cell differentiation	http://amigo.geneontology.org/amigo/term/GO:0002067	22	12	4.49843	2.6676	0.000423	0.011213	374115;374269;395561;395703;395949;396053;396165;396266;420558;420596;100858404;101752179	ENSGALG00000007324;ENSGALG00000016293;ENSGALG00000034168;ENSGALG00000011298;ENSGALG00000012429;ENSGALG00000036114;ENSGALG00000032713;ENSGALG00000009476;ENSGALG00000010825;ENSGALG00000041708;ENSGALG00000005378;ENSGALG00000025929
GO:0048286	lung alveolus development	http://amigo.geneontology.org/amigo/term/GO:0048286	22	12	4.49843	2.6676	0.000423	0.011213	395432;395624;396165;415301;419559;420792;421697;424220;769935;100858404;100859133;101752179	ENSGALG00000036837;ENSGALG00000014872;ENSGALG00000012429;ENSGALG00000000667;ENSGALG00000011468;ENSGALG00000032713;ENSGALG00000039139;ENSGALG00000029024;ENSGALG00000034111;ENSGALG00000009424;ENSGALG00000001449;ENSGALG00000025929
GO:0048546	digestive tract morphogenesis	http://amigo.geneontology.org/amigo/term/GO:0048546	22	12	4.49843	2.6676	0.000423	0.011213	374269;395432;395509;395573;395624;395703;396165;415301;420596;420769;421697;107052956	ENSGALG00000007324;ENSGALG00000013929;ENSGALG00000034168;ENSGALG00000040266;ENSGALG00000014872;ENSGALG00000012429;ENSGALG00000029024;ENSGALG00000034111;ENSGALG00000010825;ENSGALG00000012290;ENSGALG00000001449;ENSGALG00000037257
GO:0048589	developmental growth	http://amigo.geneontology.org/amigo/term/GO:0048589	257	75	52.5499	1.42722	0.000437	0.0114128	373990;374090;374148;374173;374242;378917;395097;395327;395432;395535;395573;395615;395703;395815;395825;395949;396000;396092;396165;396266;396276;396292;396308;396332;396343;396389;396407;396453;396458;396538;404773;415301;415386;415439;415945;416030;416167;416208;416608;417481;418456;418797;419243;419399;419413;420120;420183;420596;420758;420769;420784;420873;420931;420949;420976;421352;422555;…	ENSGALG00000007768;ENSGALG00000039216;ENSGALG00000037655;ENSGALG00000005974;ENSGALG00000046408;ENSGALG00000028685;ENSGALG00000034346;ENSGALG00000015348;ENSGALG00000039193;ENSGALG00000013102;ENSGALG00000043399;ENSGALG00000034168;ENSGALG00000001527;ENSGALG00000013191;ENSGALG00000040266;ENSGALG00000040021;ENSGALG00000003283;ENSGALG00000014124;ENSGALG00000011298;ENSGALG00000014872;ENSGALG00000012429;…
GO:0051304	chromosome separation	http://amigo.geneontology.org/amigo/term/GO:0051304	34	16	6.95212	2.30146	0.000439	0.0114128	373891;378922;395134;395275;395570;415577;416172;416665;420729;421849;422104;422522;422675;771417;771857;101751277	ENSGALG00000014801;ENSGALG00000003922;ENSGALG00000001942;ENSGALG00000007676;ENSGALG00000036892;ENSGALG00000015874;ENSGALG00000037339;ENSGALG00000008256;ENSGALG00000031841;ENSGALG00000024481;ENSGALG00000043607;ENSGALG00000002424;ENSGALG00000011967;ENSGALG00000039169;ENSGALG00000007610;ENSGALG00000040155
GO:0060840	artery development	http://amigo.geneontology.org/amigo/term/GO:0060840	34	16	6.95212	2.30146	0.000439	0.0114128	373990;374118;395624;395625;395813;396165;396308;396465;415301;417793;420769;421461;421497;422567;424168;693262	ENSGALG00000010448;ENSGALG00000001183;ENSGALG00000029175;ENSGALG00000040266;ENSGALG00000012429;ENSGALG00000034297;ENSGALG00000002003;ENSGALG00000034081;ENSGALG00000034111;ENSGALG00000008096;ENSGALG00000029401;ENSGALG00000009556;ENSGALG00000010769;ENSGALG00000030530;ENSGALG00000001449;ENSGALG00000010858
GO:0000281	mitotic cytokinesis	http://amigo.geneontology.org/amigo/term/GO:0000281	34	16	6.95212	2.30146	0.000439	0.0114128	374139;395869;396270;396309;396465;415567;415607;416220;419150;420201;422303;422668;423213;423804;426884;428673	ENSGALG00000001183;ENSGALG00000008095;ENSGALG00000035030;ENSGALG00000006639;ENSGALG00000007537;ENSGALG00000008584;ENSGALG00000003135;ENSGALG00000017073;ENSGALG00000033231;ENSGALG00000043573;ENSGALG00000002095;ENSGALG00000007510;ENSGALG00000026428;ENSGALG00000000220;ENSGALG00000001569;ENSGALG00000026741
GO:0045910	negative regulation of DNA recombination	http://amigo.geneontology.org/amigo/term/GO:0045910	25	13	5.11186	2.54311	0.000452	0.0116305	373891;378799;415577;417948;418092;418628;420729;421291;424316;424912;427882;427896;100858354	ENSGALG00000011747;ENSGALG00000008957;ENSGALG00000012756;ENSGALG00000031159;ENSGALG00000037167;ENSGALG00000008962;ENSGALG00000008256;ENSGALG00000012484;ENSGALG00000016569;ENSGALG00000002424;ENSGALG00000007357;ENSGALG00000011783;ENSGALG00000039169
GO:0006289	nucleotide-excision repair	http://amigo.geneontology.org/amigo/term/GO:0006289	25	13	5.11186	2.54311	0.000452	0.0116305	374139;395126;416039;416551;416665;417563;417642;418152;421071;423853;427468;428471;428750	ENSGALG00000017073;ENSGALG00000006357;ENSGALG00000031841;ENSGALG00000039171;ENSGALG00000007307;ENSGALG00000039589;ENSGALG00000012618;ENSGALG00000014982;ENSGALG00000003072;ENSGALG00000007753;ENSGALG00000010719;ENSGALG00000005279;ENSGALG00000005617
GO:0042692	muscle cell differentiation	http://amigo.geneontology.org/amigo/term/GO:0042692	130	43	26.5816	1.61766	0.00046	0.0117862	373990;374074;374148;374202;395097;395432;395509;395561;395624;395625;395714;395761;395826;395861;395883;395949;396034;396165;396215;396263;396266;396387;396465;408082;416049;417751;418456;418726;419012;419710;420022;420784;421534;422682;422979;423744;423899;424164;424220;424786;693262;768866;768936	ENSGALG00000011086;ENSGALG00000001183;ENSGALG00000037655;ENSGALG00000019719;ENSGALG00000013929;ENSGALG00000026081;ENSGALG00000028567;ENSGALG00000043399;ENSGALG00000029175;ENSGALG00000036043;ENSGALG00000016797;ENSGALG00000011298;ENSGALG00000014872;ENSGALG00000012429;ENSGALG00000014463;ENSGALG00000029382;ENSGALG00000004386;ENSGALG00000016342;ENSGALG00000034297;ENSGALG00000033598;ENSGALG00000011468;…
GO:0060560	developmental growth involved in morphogenesis	http://amigo.geneontology.org/amigo/term/GO:0060560	100	35	20.4474	1.71171	0.000471	0.0119643	373990;374090;374148;374173;374242;395432;395535;395615;395703;395825;396092;396165;396332;396389;415945;416030;416608;417481;419399;420183;420758;420873;420931;420949;423857;427365;427387;428167;428307;428330;428552;693262;771027;100857929;100859813	ENSGALG00000007768;ENSGALG00000028685;ENSGALG00000034346;ENSGALG00000015348;ENSGALG00000013102;ENSGALG00000034168;ENSGALG00000014872;ENSGALG00000012429;ENSGALG00000041114;ENSGALG00000006560;ENSGALG00000004386;ENSGALG00000001916;ENSGALG00000034297;ENSGALG00000006563;ENSGALG00000040444;ENSGALG00000001153;ENSGALG00000002804;ENSGALG00000006097;ENSGALG00000002294;ENSGALG00000010664;ENSGALG00000006379;…
GO:0060541	respiratory system development	http://amigo.geneontology.org/amigo/term/GO:0060541	89	32	18.1982	1.75842	0.000473	0.0119643	374135;374148;374233;374251;378917;395389;395432;395509;395596;395624;395703;396165;396209;396308;396431;396536;415301;415439;416553;419559;420183;420596;420769;420792;421697;422460;424220;693262;769935;100858404;100859133;101752179	ENSGALG00000007114;ENSGALG00000033365;ENSGALG00000034346;ENSGALG00000006038;ENSGALG00000013929;ENSGALG00000037402;ENSGALG00000005441;ENSGALG00000034168;ENSGALG00000040266;ENSGALG00000036837;ENSGALG00000014872;ENSGALG00000012429;ENSGALG00000000667;ENSGALG00000009948;ENSGALG00000004386;ENSGALG00000011468;ENSGALG00000032713;ENSGALG00000002003;ENSGALG00000039139;ENSGALG00000010005;ENSGALG00000029024;…
GO:0071824	protein-DNA complex subunit organization	http://amigo.geneontology.org/amigo/term/GO:0071824	89	32	18.1982	1.75842	0.000473	0.0119643	374074;374148;395207;395316;395858;396086;415654;415952;416027;417275;417948;418152;418494;418514;421716;421822;422014;422457;423212;425660;426109;426282;427162;427882;427896;693246;770217;771417;100113359;100858354;101751277;107053803	ENSGALG00000011747;ENSGALG00000014788;ENSGALG00000014753;ENSGALG00000027454;ENSGALG00000015884;ENSGALG00000037735;ENSGALG00000001126;ENSGALG00000016609;ENSGALG00000031159;ENSGALG00000037167;ENSGALG00000005038;ENSGALG00000008873;ENSGALG00000039891;ENSGALG00000004687;ENSGALG00000036908;ENSGALG00000024481;ENSGALG00000008579;ENSGALG00000028900;ENSGALG00000039171;ENSGALG00000043607;ENSGALG00000013494;…
GO:0042330	taxis	http://amigo.geneontology.org/amigo/term/GO:0042330	209	63	42.7351	1.4742	0.000485	0.0122065	374090;374173;395432;395451;395494;395509;395572;395615;395625;395703;395724;395748;395822;395825;395896;395909;395941;395949;396092;396134;396149;396165;396209;396332;396465;396513;408082;414849;415439;415651;415945;416030;416102;419559;419857;420281;420366;420769;420931;421559;422336;422456;423420;423716;423802;423857;424552;425938;427123;427213;427272;427339;427387;428249;428330;428552;428901;…	ENSGALG00000001183;ENSGALG00000028685;ENSGALG00000013929;ENSGALG00000015348;ENSGALG00000005483;ENSGALG00000026663;ENSGALG00000005441;ENSGALG00000015729;ENSGALG00000001774;ENSGALG00000036883;ENSGALG00000029175;ENSGALG00000042875;ENSGALG00000008945;ENSGALG00000042642;ENSGALG00000007668;ENSGALG00000034168;ENSGALG00000004741;ENSGALG00000040266;ENSGALG00000045607;ENSGALG00000014872;ENSGALG00000012429;…
GO:0050793	regulation of developmental process	http://amigo.geneontology.org/amigo/term/GO:0050793	898	222	183.618	1.20903	0.00049	0.0122794	373887;373901;373902;373928;373990;374025;374083;374090;374115;374118;374119;374120;374135;374139;374148;374202;374243;374269;378799;378897;378917;386583;395076;395097;395158;395165;395235;395327;395398;395405;395432;395440;395451;395470;395494;395515;395535;395561;395572;395573;395588;395591;395615;395624;395625;395662;395703;395760;395813;395815;395825;395826;395858;395869;395909;395941;395949;…	ENSGALG00000007114;ENSGALG00000001183;ENSGALG00000006525;ENSGALG00000007768;ENSGALG00000015705;ENSGALG00000046408;ENSGALG00000008957;ENSGALG00000003580;ENSGALG00000007324;ENSGALG00000028685;ENSGALG00000031112;ENSGALG00000025950;ENSGALG00000017073;ENSGALG00000038089;ENSGALG00000003015;ENSGALG00000012023;ENSGALG00000040316;ENSGALG00000009107;ENSGALG00000015001;ENSGALG00000026081;ENSGALG00000015410;…
GO:0006338	chromatin remodeling	http://amigo.geneontology.org/amigo/term/GO:0006338	44	19	8.99687	2.11185	0.000513	0.0127968	374148;374260;374269;395076;395724;396232;396482;415952;417275;418494;422457;422522;423212;424063;424975;425660;426109;426314;101752179	ENSGALG00000042418;ENSGALG00000007324;ENSGALG00000015884;ENSGALG00000010745;ENSGALG00000008873;ENSGALG00000039891;ENSGALG00000037339;ENSGALG00000042875;ENSGALG00000004687;ENSGALG00000013920;ENSGALG00000008579;ENSGALG00000004386;ENSGALG00000000793;ENSGALG00000009071;ENSGALG00000009913;ENSGALG00000032713;ENSGALG00000026137;ENSGALG00000009061;ENSGALG00000008135
GO:0014706	striated muscle tissue development	http://amigo.geneontology.org/amigo/term/GO:0014706	150	48	30.6711	1.56499	0.000521	0.0129336	373990;374090;374115;374201;374202;374233;378917;387330;395494;395509;395561;395625;395703;395826;395941;395949;396034;396053;396165;396263;396266;396308;396465;408032;418456;418726;418818;419012;419184;419710;420179;421352;421534;421697;422562;422682;422979;423744;423899;424164;424168;424770;424786;428529;693262;768936;769935;107052956	ENSGALG00000011086;ENSGALG00000001183;ENSGALG00000015142;ENSGALG00000037655;ENSGALG00000013929;ENSGALG00000040316;ENSGALG00000015410;ENSGALG00000016431;ENSGALG00000016293;ENSGALG00000029175;ENSGALG00000007668;ENSGALG00000036043;ENSGALG00000034168;ENSGALG00000016797;ENSGALG00000011298;ENSGALG00000012429;ENSGALG00000014463;ENSGALG00000016927;ENSGALG00000016342;ENSGALG00000034297;ENSGALG00000040444;…
GO:0003007	heart morphogenesis	http://amigo.geneontology.org/amigo/term/GO:0003007	108	37	22.0832	1.67548	0.000528	0.0130558	373990;374068;374090;374118;374148;374173;374202;374233;374251;395494;395535;395624;395703;395813;395949;396034;396053;396165;396266;396308;396414;396438;408032;415400;417398;418479;418726;419165;419480;421352;421673;421983;422897;424168;428901;432368;693262	ENSGALG00000013803;ENSGALG00000015705;ENSGALG00000004161;ENSGALG00000040342;ENSGALG00000006038;ENSGALG00000008676;ENSGALG00000015410;ENSGALG00000032349;ENSGALG00000016293;ENSGALG00000007668;ENSGALG00000036043;ENSGALG00000034168;ENSGALG00000016797;ENSGALG00000030376;ENSGALG00000011298;ENSGALG00000012429;ENSGALG00000004386;ENSGALG00000001916;ENSGALG00000016342;ENSGALG00000034297;ENSGALG00000040444;…
GO:0051093	negative regulation of developmental process	http://amigo.geneontology.org/amigo/term/GO:0051093	321	90	65.6362	1.37119	0.00054	0.013298	373928;373990;374083;374090;374115;374118;374120;374139;374148;374202;374243;374269;378897;386583;395165;395405;395432;395440;395451;395494;395561;395572;395588;395591;395625;395703;395813;395825;395826;395941;395949;396105;396119;396149;396165;396209;396232;396266;396308;396332;396361;396494;396513;396536;404536;408082;414837;415902;415945;415954;416123;416167;416190;416208;416594;416727;417561;…	ENSGALG00000007114;ENSGALG00000006525;ENSGALG00000003580;ENSGALG00000007324;ENSGALG00000028685;ENSGALG00000031112;ENSGALG00000017073;ENSGALG00000038089;ENSGALG00000003015;ENSGALG00000040316;ENSGALG00000000402;ENSGALG00000005441;ENSGALG00000015729;ENSGALG00000005554;ENSGALG00000043399;ENSGALG00000008298;ENSGALG00000029175;ENSGALG00000007668;ENSGALG00000036043;ENSGALG00000034168;ENSGALG00000004741;…
GO:0001755	neural crest cell migration	http://amigo.geneontology.org/amigo/term/GO:0001755	41	18	8.38344	2.14709	0.000562	0.0137872	374090;374148;395494;395573;395813;395825;395949;396028;396035;396107;396165;396332;408082;415945;420931;423857;427387;428330	ENSGALG00000028685;ENSGALG00000007668;ENSGALG00000012429;ENSGALG00000002555;ENSGALG00000006560;ENSGALG00000004386;ENSGALG00000006563;ENSGALG00000040444;ENSGALG00000036114;ENSGALG00000002294;ENSGALG00000001171;ENSGALG00000027853;ENSGALG00000012290;ENSGALG00000011206;ENSGALG00000004476;ENSGALG00000030530;ENSGALG00000016912;ENSGALG00000026957
GO:2001251	negative regulation of chromosome organization	http://amigo.geneontology.org/amigo/term/GO:2001251	51	21	10.4282	2.01377	0.000576	0.01405	378922;387330;395134;395275;395570;395858;404538;416027;416172;416665;417948;418257;420346;421849;422675;422904;423877;427882;427896;777320;100858354	ENSGALG00000011747;ENSGALG00000014801;ENSGALG00000003922;ENSGALG00000031159;ENSGALG00000001942;ENSGALG00000036892;ENSGALG00000015874;ENSGALG00000037167;ENSGALG00000016431;ENSGALG00000008304;ENSGALG00000031841;ENSGALG00000034348;ENSGALG00000011967;ENSGALG00000006037;ENSGALG00000011783;ENSGALG00000040155;ENSGALG00000014280;ENSGALG00000040141;ENSGALG00000038229;ENSGALG00000008740;ENSGALG00000039942
GO:0003338	metanephros morphogenesis	http://amigo.geneontology.org/amigo/term/GO:0003338	17	10	3.47606	2.87682	0.000585	0.0140869	374148;395432;395561;395826;395949;396165;396519;416553;428605;100859813	ENSGALG00000032282;ENSGALG00000014872;ENSGALG00000012429;ENSGALG00000004386;ENSGALG00000036114;ENSGALG00000010664;ENSGALG00000040834;ENSGALG00000005714;ENSGALG00000009724;ENSGALG00000041708
GO:0045839	negative regulation of mitotic nuclear division	http://amigo.geneontology.org/amigo/term/GO:0045839	17	10	3.47606	2.87682	0.000585	0.0140869	374260;378922;395134;395275;395494;396165;416172;417391;421849;422675	ENSGALG00000042418;ENSGALG00000014801;ENSGALG00000001942;ENSGALG00000036892;ENSGALG00000015874;ENSGALG00000007668;ENSGALG00000012429;ENSGALG00000011967;ENSGALG00000003011;ENSGALG00000040155
GO:0030104	water homeostasis	http://amigo.geneontology.org/amigo/term/GO:0030104	17	10	3.47606	2.87682	0.000585	0.0140869	374269;396050;396134;419695;420384;422857;424910;426894;428651;100049619	ENSGALG00000007324;ENSGALG00000005209;ENSGALG00000040424;ENSGALG00000026862;ENSGALG00000036883;ENSGALG00000002452;ENSGALG00000038495;ENSGALG00000032986;ENSGALG00000015529;ENSGALG00000004249
GO:0022612	gland morphogenesis	http://amigo.geneontology.org/amigo/term/GO:0022612	35	16	7.1566	2.2357	0.000657	0.0152644	374090;374148;374269;395432;395494;395703;395941;396165;396438;415439;416030;420900;421352;426312;427482;101752179	ENSGALG00000007324;ENSGALG00000007668;ENSGALG00000034168;ENSGALG00000039553;ENSGALG00000014872;ENSGALG00000012429;ENSGALG00000004386;ENSGALG00000040444;ENSGALG00000032713;ENSGALG00000009612;ENSGALG00000012873;ENSGALG00000006097;ENSGALG00000028158;ENSGALG00000033974;ENSGALG00000041510;ENSGALG00000010346
GO:0021904	dorsal/ventral neural tube patterning	http://amigo.geneontology.org/amigo/term/GO:0021904	12	8	2.45369	3.26039	0.000673	0.0152644	374118;395949;396165;416123;420769;421725;424029;101752179	ENSGALG00000040266;ENSGALG00000012429;ENSGALG00000004236;ENSGALG00000036114;ENSGALG00000032713;ENSGALG00000008096;ENSGALG00000014876;ENSGALG00000008452
GO:0007435	salivary gland morphogenesis	http://amigo.geneontology.org/amigo/term/GO:0007435	12	8	2.45369	3.26039	0.000673	0.0152644	374090;395432;395494;395941;396438;415439;416030;421352	ENSGALG00000007668;ENSGALG00000014872;ENSGALG00000040444;ENSGALG00000009612;ENSGALG00000006097;ENSGALG00000028158;ENSGALG00000033974;ENSGALG00000010346
GO:0072273	metanephric nephron morphogenesis	http://amigo.geneontology.org/amigo/term/GO:0072273	12	8	2.45369	3.26039	0.000673	0.0152644	374148;395561;395826;395949;396165;416553;428605;100859813	ENSGALG00000012429;ENSGALG00000004386;ENSGALG00000036114;ENSGALG00000010664;ENSGALG00000040834;ENSGALG00000005714;ENSGALG00000009724;ENSGALG00000041708
GO:0060571	morphogenesis of an epithelial fold	http://amigo.geneontology.org/amigo/term/GO:0060571	12	8	2.45369	3.26039	0.000673	0.0152644	374269;395432;395494;395703;396053;396165;420183;426312	ENSGALG00000007324;ENSGALG00000034346;ENSGALG00000016293;ENSGALG00000007668;ENSGALG00000034168;ENSGALG00000039553;ENSGALG00000014872;ENSGALG00000012429
GO:0071459	protein localization to chromosome, centromeric region	http://amigo.geneontology.org/amigo/term/GO:0071459	12	8	2.45369	3.26039	0.000673	0.0152644	378922;395134;395275;396252;416172;418733;421849;422048	ENSGALG00000014801;ENSGALG00000003085;ENSGALG00000001942;ENSGALG00000036892;ENSGALG00000015874;ENSGALG00000016692;ENSGALG00000040155;ENSGALG00000016813
GO:0051307	meiotic chromosome separation	http://amigo.geneontology.org/amigo/term/GO:0051307	12	8	2.45369	3.26039	0.000673	0.0152644	395570;415577;416665;420729;421849;422104;771417;101751277	ENSGALG00000003922;ENSGALG00000007676;ENSGALG00000015874;ENSGALG00000008256;ENSGALG00000031841;ENSGALG00000024481;ENSGALG00000043607;ENSGALG00000039169
GO:0000729	DNA double-strand break processing	http://amigo.geneontology.org/amigo/term/GO:0000729	12	8	2.45369	3.26039	0.000673	0.0152644	415577;416665;417642;418152;421071;421505;422522;423688	ENSGALG00000004037;ENSGALG00000037339;ENSGALG00000008256;ENSGALG00000031841;ENSGALG00000039171;ENSGALG00000010748;ENSGALG00000014982;ENSGALG00000005279
GO:0033260	nuclear DNA replication	http://amigo.geneontology.org/amigo/term/GO:0033260	20	11	4.08948	2.68983	0.000674	0.0152644	374139;396086;417408;418257;418593;421822;422902;423688;424507;430516;768913	ENSGALG00000015712;ENSGALG00000017073;ENSGALG00000006051;ENSGALG00000004037;ENSGALG00000043938;ENSGALG00000003294;ENSGALG00000030313;ENSGALG00000016312;ENSGALG00000005695;ENSGALG00000014280;ENSGALG00000015800
GO:0048846	axon extension involved in axon guidance	http://amigo.geneontology.org/amigo/term/GO:0048846	20	11	4.08948	2.68983	0.000674	0.0152644	374090;374173;395703;395825;396092;396332;415945;420931;423857;427387;428330	ENSGALG00000028685;ENSGALG00000015348;ENSGALG00000034168;ENSGALG00000006560;ENSGALG00000001916;ENSGALG00000006563;ENSGALG00000040444;ENSGALG00000002294;ENSGALG00000001171;ENSGALG00000004476;ENSGALG00000026957
GO:1902284	neuron projection extension involved in neuron projection guidance	http://amigo.geneontology.org/amigo/term/GO:1902284	20	11	4.08948	2.68983	0.000674	0.0152644	374090;374173;395703;395825;396092;396332;415945;420931;423857;427387;428330	ENSGALG00000028685;ENSGALG00000015348;ENSGALG00000034168;ENSGALG00000006560;ENSGALG00000001916;ENSGALG00000006563;ENSGALG00000040444;ENSGALG00000002294;ENSGALG00000001171;ENSGALG00000004476;ENSGALG00000026957
GO:0051784	negative regulation of nuclear division	http://amigo.geneontology.org/amigo/term/GO:0051784	20	11	4.08948	2.68983	0.000674	0.0152644	374260;378922;395134;395275;395494;396165;416172;417391;420798;421849;422675	ENSGALG00000042418;ENSGALG00000014801;ENSGALG00000001942;ENSGALG00000036892;ENSGALG00000015874;ENSGALG00000007668;ENSGALG00000012429;ENSGALG00000011967;ENSGALG00000003011;ENSGALG00000033834;ENSGALG00000040155
GO:0007080	mitotic metaphase plate congression	http://amigo.geneontology.org/amigo/term/GO:0007080	20	11	4.08948	2.68983	0.000674	0.0152644	395134;395135;395275;416172;418733;419150;420201;421607;422716;428673;771857	ENSGALG00000013208;ENSGALG00000014801;ENSGALG00000001942;ENSGALG00000003438;ENSGALG00000012160;ENSGALG00000043573;ENSGALG00000002095;ENSGALG00000007610;ENSGALG00000040155;ENSGALG00000026428;ENSGALG00000016813
GO:0007131	reciprocal meiotic recombination	http://amigo.geneontology.org/amigo/term/GO:0007131	20	11	4.08948	2.68983	0.000674	0.0152644	395570;396086;415577;416665;417642;420729;420798;422104;771417;100859200;101751277	ENSGALG00000003922;ENSGALG00000007676;ENSGALG00000008256;ENSGALG00000031841;ENSGALG00000024481;ENSGALG00000043607;ENSGALG00000030313;ENSGALG00000039169;ENSGALG00000033834;ENSGALG00000005279;ENSGALG00000010304
GO:0035825	homologous recombination	http://amigo.geneontology.org/amigo/term/GO:0035825	20	11	4.08948	2.68983	0.000674	0.0152644	395570;396086;415577;416665;417642;420729;420798;422104;771417;100859200;101751277	ENSGALG00000003922;ENSGALG00000007676;ENSGALG00000008256;ENSGALG00000031841;ENSGALG00000024481;ENSGALG00000043607;ENSGALG00000030313;ENSGALG00000039169;ENSGALG00000033834;ENSGALG00000005279;ENSGALG00000010304
GO:0010648	negative regulation of cell communication	http://amigo.geneontology.org/amigo/term/GO:0010648	477	126	97.5342	1.29185	0.000681	0.0153463	373902;373928;373954;373985;374083;374115;374118;374148;374173;374233;374251;374269;378897;378917;395158;395336;395432;395494;395546;395559;395561;395573;395615;395642;395646;395703;395815;395826;395837;395941;396023;396053;396105;396107;396119;396134;396165;396177;396192;396227;396259;396453;396513;396515;396516;404536;415405;415533;415603;415607;415927;415954;416069;416123;416167;416727;416920;…	ENSGALG00000010448;ENSGALG00000007324;ENSGALG00000004266;ENSGALG00000009495;ENSGALG00000006038;ENSGALG00000012023;ENSGALG00000002908;ENSGALG00000007403;ENSGALG00000040316;ENSGALG00000008072;ENSGALG00000004294;ENSGALG00000015708;ENSGALG00000001926;ENSGALG00000025941;ENSGALG00000023066;ENSGALG00000005554;ENSGALG00000043399;ENSGALG00000013715;ENSGALG00000016293;ENSGALG00000036883;ENSGALG00000017204;…
GO:0016064	immunoglobulin mediated immune response	http://amigo.geneontology.org/amigo/term/GO:0016064	32	15	6.54317	2.29247	0.000696	0.0155097	378799;417408;418257;418295;419504;420729;421291;421505;422897;423626;424059;424316;424912;427492;428197	ENSGALG00000015705;ENSGALG00000008957;ENSGALG00000021569;ENSGALG00000008094;ENSGALG00000014659;ENSGALG00000008962;ENSGALG00000012484;ENSGALG00000003294;ENSGALG00000010748;ENSGALG00000007357;ENSGALG00000002426;ENSGALG00000039169;ENSGALG00000004771;ENSGALG00000014280;ENSGALG00000044940
GO:0019724	B cell mediated immunity	http://amigo.geneontology.org/amigo/term/GO:0019724	32	15	6.54317	2.29247	0.000696	0.0155097	378799;417408;418257;418295;419504;420729;421291;421505;422897;423626;424059;424316;424912;427492;428197	ENSGALG00000015705;ENSGALG00000008957;ENSGALG00000021569;ENSGALG00000008094;ENSGALG00000014659;ENSGALG00000008962;ENSGALG00000012484;ENSGALG00000003294;ENSGALG00000010748;ENSGALG00000007357;ENSGALG00000002426;ENSGALG00000039169;ENSGALG00000004771;ENSGALG00000014280;ENSGALG00000044940
GO:0061982	meiosis I cell cycle process	http://amigo.geneontology.org/amigo/term/GO:0061982	32	15	6.54317	2.29247	0.000696	0.0155097	395555;395570;396086;415577;415935;416665;417642;420375;420729;420798;422104;428167;771417;100859200;101751277	ENSGALG00000007768;ENSGALG00000003922;ENSGALG00000007676;ENSGALG00000017211;ENSGALG00000008256;ENSGALG00000003720;ENSGALG00000031841;ENSGALG00000024481;ENSGALG00000043607;ENSGALG00000030313;ENSGALG00000039169;ENSGALG00000033834;ENSGALG00000038469;ENSGALG00000005279;ENSGALG00000010304
GO:0045934	negative regulation of nucleobase-containing compound metabolic process	http://amigo.geneontology.org/amigo/term/GO:0045934	547	142	111.847	1.26959	0.000699	0.0155097	373891;373902;373928;373990;374074;374115;374118;374120;374148;374201;374202;374237;374269;378799;378917;387330;395076;395097;395188;395355;395357;395494;395503;395555;395561;395591;395624;395631;395703;395714;395767;395826;395858;395949;396011;396070;396105;396142;396165;396207;396209;396230;396266;396301;396431;404536;404538;408082;415548;415577;415762;415902;416167;416609;416665;417275;417717;…	ENSGALG00000011747;ENSGALG00000009690;ENSGALG00000015705;ENSGALG00000008957;ENSGALG00000011275;ENSGALG00000007324;ENSGALG00000036856;ENSGALG00000031340;ENSGALG00000016332;ENSGALG00000012756;ENSGALG00000031159;ENSGALG00000012023;ENSGALG00000011036;ENSGALG00000026081;ENSGALG00000001101;ENSGALG00000037167;ENSGALG00000008249;ENSGALG00000000402;ENSGALG00000008873;ENSGALG00000031238;ENSGALG00000014453;…
GO:0071897	DNA biosynthetic process	http://amigo.geneontology.org/amigo/term/GO:0071897	62	24	12.6774	1.89313	0.000705	0.0155833	373984;395102;395719;395826;395941;404536;404538;415577;416218;416329;417563;417717;418593;419012;420930;421373;421559;421586;422602;423853;423877;430516;771307;100859133	ENSGALG00000007191;ENSGALG00000009837;ENSGALG00000010317;ENSGALG00000008249;ENSGALG00000043938;ENSGALG00000011184;ENSGALG00000029292;ENSGALG00000005554;ENSGALG00000008304;ENSGALG00000008256;ENSGALG00000036837;ENSGALG00000023872;ENSGALG00000003072;ENSGALG00000016312;ENSGALG00000017235;ENSGALG00000033974;ENSGALG00000011205;ENSGALG00000009724;ENSGALG00000011637;ENSGALG00000006794;ENSGALG00000007753;…
GO:0007399	nervous system development	http://amigo.geneontology.org/amigo/term/GO:0007399	809	201	165.42	1.21509	0.00071	0.0156303	373887;373901;373908;374025;374083;374090;374115;374118;374119;374148;374173;374201;374202;374233;374242;374243;374251;374269;378788;378897;378917;387330;395117;395158;395165;395235;395347;395357;395389;395398;395432;395483;395494;395515;395527;395530;395535;395559;395561;395572;395573;395591;395615;395625;395662;395700;395703;395748;395813;395815;395822;395825;395896;395945;395949;396035;396053;…	ENSGALG00000001183;ENSGALG00000033365;ENSGALG00000013803;ENSGALG00000007768;ENSGALG00000009690;ENSGALG00000008367;ENSGALG00000036798;ENSGALG00000007324;ENSGALG00000028685;ENSGALG00000016332;ENSGALG00000005209;ENSGALG00000006038;ENSGALG00000003015;ENSGALG00000012023;ENSGALG00000007403;ENSGALG00000009107;ENSGALG00000002789;ENSGALG00000038733;ENSGALG00000011696;ENSGALG00000010170;ENSGALG00000009732;…
GO:0060993	kidney morphogenesis	http://amigo.geneontology.org/amigo/term/GO:0060993	45	19	9.20134	2.06492	0.00072	0.0157051	374148;395235;395327;395432;395494;395561;395826;395949;396165;396519;416553;420769;421064;421697;427260;427492;428605;693262;100859813	ENSGALG00000007668;ENSGALG00000040266;ENSGALG00000040021;ENSGALG00000032282;ENSGALG00000014872;ENSGALG00000012429;ENSGALG00000004386;ENSGALG00000011358;ENSGALG00000036114;ENSGALG00000029024;ENSGALG00000010664;ENSGALG00000040834;ENSGALG00000005714;ENSGALG00000029401;ENSGALG00000009724;ENSGALG00000014935;ENSGALG00000015166;ENSGALG00000041708;ENSGALG00000044940
GO:0060688	regulation of morphogenesis of a branching structure	http://amigo.geneontology.org/amigo/term/GO:0060688	23	12	4.70291	2.55161	0.000722	0.0157051	374148;395432;395494;395703;395826;395941;395949;396165;415439;426312;428605;693262	ENSGALG00000007668;ENSGALG00000034168;ENSGALG00000039553;ENSGALG00000014872;ENSGALG00000012429;ENSGALG00000004386;ENSGALG00000036114;ENSGALG00000040834;ENSGALG00000028158;ENSGALG00000033974;ENSGALG00000029401;ENSGALG00000009724
GO:0006801	superoxide metabolic process	http://amigo.geneontology.org/amigo/term/GO:0006801	23	12	4.70291	2.55161	0.000722	0.0157051	416546;417282;417653;419012;422810;423413;423876;427213;427272;427317;427468;427482	ENSGALG00000008293;ENSGALG00000005572;ENSGALG00000005420;ENSGALG00000018557;ENSGALG00000010747;ENSGALG00000026757;ENSGALG00000012618;ENSGALG00000014984;ENSGALG00000017235;ENSGALG00000041510;ENSGALG00000015216;ENSGALG00000008952
GO:2000027	regulation of animal organ morphogenesis	http://amigo.geneontology.org/amigo/term/GO:2000027	80	29	16.3579	1.77284	0.000736	0.0158992	373990;374090;374148;386583;395165;395235;395327;395432;395494;395561;395572;395703;395813;395826;395941;395949;396119;396165;396209;396308;415439;415954;419695;426312;428605;693262;723789;769516;769935	ENSGALG00000003580;ENSGALG00000012023;ENSGALG00000005441;ENSGALG00000007668;ENSGALG00000034168;ENSGALG00000040021;ENSGALG00000039553;ENSGALG00000014872;ENSGALG00000012429;ENSGALG00000004722;ENSGALG00000005718;ENSGALG00000004386;ENSGALG00000034297;ENSGALG00000011358;ENSGALG00000040444;ENSGALG00000036114;ENSGALG00000002003;ENSGALG00000015208;ENSGALG00000042308;ENSGALG00000014908;ENSGALG00000040834;…
GO:0051783	regulation of nuclear division	http://amigo.geneontology.org/amigo/term/GO:0051783	80	29	16.3579	1.77284	0.000736	0.0158992	374260;378922;395097;395134;395188;395275;395494;395561;395703;395858;396165;396167;396172;415400;416172;416787;416990;417391;418185;419150;419406;419547;420201;420798;421849;422675;424563;424735;771857	ENSGALG00000025810;ENSGALG00000042418;ENSGALG00000014801;ENSGALG00000004161;ENSGALG00000011881;ENSGALG00000001942;ENSGALG00000007403;ENSGALG00000036892;ENSGALG00000015874;ENSGALG00000007668;ENSGALG00000034168;ENSGALG00000013143;ENSGALG00000012429;ENSGALG00000043573;ENSGALG00000011967;ENSGALG00000002095;ENSGALG00000009971;ENSGALG00000001382;ENSGALG00000003011;ENSGALG00000002107;ENSGALG00000042624;…
GO:0023057	negative regulation of signaling	http://amigo.geneontology.org/amigo/term/GO:0023057	478	126	97.7387	1.28915	0.000744	0.0159987	373902;373928;373954;373985;374083;374115;374118;374148;374173;374233;374251;374269;378897;378917;395158;395336;395432;395494;395546;395559;395561;395573;395615;395642;395646;395703;395815;395826;395837;395941;396023;396053;396105;396107;396119;396134;396165;396177;396192;396227;396259;396453;396513;396515;396516;404536;415405;415533;415603;415607;415927;415954;416069;416123;416167;416727;416920;…	ENSGALG00000010448;ENSGALG00000007324;ENSGALG00000004266;ENSGALG00000009495;ENSGALG00000006038;ENSGALG00000012023;ENSGALG00000002908;ENSGALG00000007403;ENSGALG00000040316;ENSGALG00000008072;ENSGALG00000004294;ENSGALG00000015708;ENSGALG00000001926;ENSGALG00000025941;ENSGALG00000023066;ENSGALG00000005554;ENSGALG00000043399;ENSGALG00000013715;ENSGALG00000016293;ENSGALG00000036883;ENSGALG00000017204;…
GO:0043583	ear development	http://amigo.geneontology.org/amigo/term/GO:0043583	95	33	19.425	1.69884	0.000787	0.0168552	374148;378917;395389;395432;395451;395572;395703;395815;396053;396105;396165;396266;396513;415301;416027;417813;418797;419184;419695;420183;420744;420769;422849;423644;424786;426857;427482;427867;428197;693262;769516;769989;776138	ENSGALG00000033365;ENSGALG00000034346;ENSGALG00000011696;ENSGALG00000030834;ENSGALG00000016293;ENSGALG00000034168;ENSGALG00000004741;ENSGALG00000040266;ENSGALG00000011298;ENSGALG00000014872;ENSGALG00000012429;ENSGALG00000004386;ENSGALG00000006037;ENSGALG00000002744;ENSGALG00000004771;ENSGALG00000006346;ENSGALG00000016904;ENSGALG00000015208;ENSGALG00000042308;ENSGALG00000003932;ENSGALG00000009755;…
GO:0061326	renal tubule development	http://amigo.geneontology.org/amigo/term/GO:0061326	42	18	8.58792	2.09597	0.000799	0.0170463	374148;395235;395327;395530;395561;395826;395949;396165;396519;416553;420384;420769;421064;421697;427867;428605;693262;100859813	ENSGALG00000036798;ENSGALG00000005209;ENSGALG00000040266;ENSGALG00000040021;ENSGALG00000032282;ENSGALG00000012429;ENSGALG00000004386;ENSGALG00000011358;ENSGALG00000036114;ENSGALG00000029024;ENSGALG00000010664;ENSGALG00000040834;ENSGALG00000005714;ENSGALG00000029401;ENSGALG00000009724;ENSGALG00000014935;ENSGALG00000041708;ENSGALG00000010163
GO:0030029	actin filament-based process	http://amigo.geneontology.org/amigo/term/GO:0030029	300	84	61.3423	1.36937	0.000857	0.018224	374135;374233;386747;395158;395168;395432;395487;395509;395511;395561;395643;395761;395774;395861;395869;395883;395895;395973;396034;396072;396134;396215;396227;396263;396366;396438;396465;396470;396521;415405;415439;415567;416950;417481;417687;417751;417797;417931;418632;419168;419695;420588;420765;420949;420962;421055;421534;421562;421900;422336;422456;422682;422740;422979;423255;423278;423513;…	ENSGALG00000011086;ENSGALG00000001183;ENSGALG00000015142;ENSGALG00000008095;ENSGALG00000013579;ENSGALG00000009723;ENSGALG00000039872;ENSGALG00000019719;ENSGALG00000028373;ENSGALG00000013929;ENSGALG00000028567;ENSGALG00000004294;ENSGALG00000002907;ENSGALG00000001926;ENSGALG00000037402;ENSGALG00000033231;ENSGALG00000009381;ENSGALG00000015729;ENSGALG00000038678;ENSGALG00000013102;ENSGALG00000013715;…
GO:0006334	nucleosome assembly	http://amigo.geneontology.org/amigo/term/GO:0006334	39	17	7.97449	2.1318	0.00088	0.0186385	374074;374148;395858;415952;416027;417275;417948;418494;418514;422457;423212;427882;427896;770217;100113359;100858354;107053803	ENSGALG00000011747;ENSGALG00000015884;ENSGALG00000037735;ENSGALG00000001126;ENSGALG00000031159;ENSGALG00000037167;ENSGALG00000008873;ENSGALG00000004687;ENSGALG00000036908;ENSGALG00000008579;ENSGALG00000004386;ENSGALG00000006037;ENSGALG00000011783;ENSGALG00000033598;ENSGALG00000009913;ENSGALG00000040141;ENSGALG00000016042
GO:0016477	cell migration	http://amigo.geneontology.org/amigo/term/GO:0016477	480	126	98.1476	1.28378	0.000886	0.018703	373901;373928;374083;374090;374135;374148;374242;374251;378897;395405;395432;395451;395469;395470;395494;395509;395561;395572;395573;395624;395625;395703;395724;395813;395815;395825;395826;395869;395909;395941;395949;396028;396035;396107;396134;396165;396308;396332;396389;396438;396465;396494;404536;408082;414849;415439;415476;415560;415603;415607;415651;415693;415860;415945;416030;416102;416167;…	ENSGALG00000001183;ENSGALG00000000608;ENSGALG00000028685;ENSGALG00000008437;ENSGALG00000025950;ENSGALG00000040342;ENSGALG00000038089;ENSGALG00000005209;ENSGALG00000006038;ENSGALG00000013929;ENSGALG00000015001;ENSGALG00000002759;ENSGALG00000017179;ENSGALG00000000402;ENSGALG00000010713;ENSGALG00000025822;ENSGALG00000037402;ENSGALG00000005483;ENSGALG00000026663;ENSGALG00000004320;ENSGALG00000015729;…
GO:0043044	ATP-dependent chromatin remodeling	http://amigo.geneontology.org/amigo/term/GO:0043044	15	9	3.06711	2.93436	0.000918	0.019296	415952;417275;418494;422457;422522;423212;424975;425660;426109	ENSGALG00000015884;ENSGALG00000008873;ENSGALG00000039891;ENSGALG00000037339;ENSGALG00000004687;ENSGALG00000008579;ENSGALG00000000793;ENSGALG00000009913;ENSGALG00000009061
GO:0014033	neural crest cell differentiation	http://amigo.geneontology.org/amigo/term/GO:0014033	56	22	11.4506	1.9213	0.000921	0.019296	373908;374090;374148;395494;395573;395813;395825;395949;396028;396035;396107;396165;396308;396332;408082;415945;419097;420183;420931;423857;427387;428330	ENSGALG00000028685;ENSGALG00000034346;ENSGALG00000010013;ENSGALG00000007668;ENSGALG00000012429;ENSGALG00000002555;ENSGALG00000006560;ENSGALG00000004386;ENSGALG00000006563;ENSGALG00000040444;ENSGALG00000036114;ENSGALG00000002003;ENSGALG00000002294;ENSGALG00000031503;ENSGALG00000001171;ENSGALG00000027853;ENSGALG00000012290;ENSGALG00000011206;ENSGALG00000004476;ENSGALG00000030530;ENSGALG00000016912;…
GO:0034329	cell junction assembly	http://amigo.geneontology.org/amigo/term/GO:0034329	81	29	16.5624	1.75095	0.000927	0.0193493	373902;374029;374068;378897;386583;395527;395561;395826;395869;395909;396026;396263;396521;414842;414849;415797;415860;417430;418632;420022;420225;421055;421158;422740;423281;423589;424910;428309;100857260	ENSGALG00000000608;ENSGALG00000003580;ENSGALG00000025950;ENSGALG00000002759;ENSGALG00000026862;ENSGALG00000032349;ENSGALG00000039985;ENSGALG00000035094;ENSGALG00000005483;ENSGALG00000022557;ENSGALG00000038678;ENSGALG00000013715;ENSGALG00000016575;ENSGALG00000014463;ENSGALG00000010290;ENSGALG00000006751;ENSGALG00000000299;ENSGALG00000037316;ENSGALG00000012917;ENSGALG00000003123;ENSGALG00000017274;…
GO:0061333	renal tubule morphogenesis	http://amigo.geneontology.org/amigo/term/GO:0061333	36	16	7.36107	2.1736	0.000961	0.0199804	374148;395235;395327;395530;395561;395826;395949;396165;416553;420769;421064;421697;427867;428605;693262;100859813	ENSGALG00000036798;ENSGALG00000040266;ENSGALG00000040021;ENSGALG00000012429;ENSGALG00000004386;ENSGALG00000011358;ENSGALG00000036114;ENSGALG00000029024;ENSGALG00000010664;ENSGALG00000040834;ENSGALG00000005714;ENSGALG00000029401;ENSGALG00000009724;ENSGALG00000014935;ENSGALG00000041708;ENSGALG00000010163
GO:1905331	negative regulation of morphogenesis of an epithelium	http://amigo.geneontology.org/amigo/term/GO:1905331	10	7	2.04474	3.42341	0.000986	0.0201253	373990;395494;395703;395826;396165;426312;693262	ENSGALG00000007668;ENSGALG00000034168;ENSGALG00000039553;ENSGALG00000012429;ENSGALG00000034297;ENSGALG00000029401;ENSGALG00000009724
GO:0002068	glandular epithelial cell development	http://amigo.geneontology.org/amigo/term/GO:0002068	10	7	2.04474	3.42341	0.000986	0.0201253	374115;395703;395949;396053;396165;396266;420558	ENSGALG00000016293;ENSGALG00000034168;ENSGALG00000011298;ENSGALG00000012429;ENSGALG00000036114;ENSGALG00000009476;ENSGALG00000005378
GO:0034501	protein localization to kinetochore	http://amigo.geneontology.org/amigo/term/GO:0034501	10	7	2.04474	3.42341	0.000986	0.0201253	395134;395275;396252;416172;418733;421849;422048	ENSGALG00000014801;ENSGALG00000003085;ENSGALG00000001942;ENSGALG00000015874;ENSGALG00000016692;ENSGALG00000040155;ENSGALG00000016813
GO:0051382	kinetochore assembly	http://amigo.geneontology.org/amigo/term/GO:0051382	10	7	2.04474	3.42341	0.000986	0.0201253	395316;415654;421716;427162;693246;771417;101751277	ENSGALG00000014788;ENSGALG00000014753;ENSGALG00000027454;ENSGALG00000024481;ENSGALG00000028900;ENSGALG00000043607;ENSGALG00000013494
GO:0000712	resolution of meiotic recombination intermediates	http://amigo.geneontology.org/amigo/term/GO:0000712	10	7	2.04474	3.42341	0.000986	0.0201253	395570;415577;416665;420729;422104;771417;101751277	ENSGALG00000003922;ENSGALG00000007676;ENSGALG00000008256;ENSGALG00000031841;ENSGALG00000024481;ENSGALG00000043607;ENSGALG00000039169
GO:0072009	nephron epithelium development	http://amigo.geneontology.org/amigo/term/GO:0072009	46	19	9.40581	2.02003	0.000995	0.0202331	374148;395235;395327;395561;395826;395949;396165;396519;404536;415693;416553;420384;420769;421064;421697;427588;428605;693262;100859813	ENSGALG00000005209;ENSGALG00000005554;ENSGALG00000040266;ENSGALG00000040021;ENSGALG00000032282;ENSGALG00000012429;ENSGALG00000036133;ENSGALG00000004386;ENSGALG00000011358;ENSGALG00000036114;ENSGALG00000029024;ENSGALG00000010664;ENSGALG00000003010;ENSGALG00000040834;ENSGALG00000005714;ENSGALG00000029401;ENSGALG00000009724;ENSGALG00000014935;ENSGALG00000041708
GO:0007051	spindle organization	http://amigo.geneontology.org/amigo/term/GO:0007051	67	25	13.6998	1.82485	0.00103483	0.020814	395081;395134;395135;395188;395823;415567;416380;416553;416787;418322;419150;419284;420201;420729;421043;421900;424039;424342;424563;424735;424873;426884;427150;428167;768913	ENSGALG00000007768;ENSGALG00000008095;ENSGALG00000004195;ENSGALG00000014801;ENSGALG00000006267;ENSGALG00000035625;ENSGALG00000003438;ENSGALG00000033231;ENSGALG00000016350;ENSGALG00000002090;ENSGALG00000007021;ENSGALG00000043573;ENSGALG00000002095;ENSGALG00000009971;ENSGALG00000002107;ENSGALG00000039169;ENSGALG00000006632;ENSGALG00000040397;ENSGALG00000008585;ENSGALG00000005695;ENSGALG00000005714;…
GO:0001708	cell fate specification	http://amigo.geneontology.org/amigo/term/GO:0001708	33	15	6.74765	2.223	0.00103811	0.020814	373901;374118;374148;395327;395591;395615;395949;396105;396308;415607;419710;420769;693262;770471;101752179	ENSGALG00000040266;ENSGALG00000040021;ENSGALG00000004386;ENSGALG00000036114;ENSGALG00000032713;ENSGALG00000002003;ENSGALG00000006252;ENSGALG00000006379;ENSGALG00000008096;ENSGALG00000029401;ENSGALG00000035419;ENSGALG00000000220;ENSGALG00000043460;ENSGALG00000029393;ENSGALG00000010500
GO:0051303	establishment of chromosome localization	http://amigo.geneontology.org/amigo/term/GO:0051303	33	15	6.74765	2.223	0.00103811	0.020814	395134;395135;395275;395357;416172;418322;418733;419150;420201;420729;421607;422048;422716;428673;771857	ENSGALG00000013208;ENSGALG00000009690;ENSGALG00000014801;ENSGALG00000001942;ENSGALG00000003438;ENSGALG00000016692;ENSGALG00000012160;ENSGALG00000043573;ENSGALG00000002095;ENSGALG00000039169;ENSGALG00000007610;ENSGALG00000040155;ENSGALG00000026428;ENSGALG00000045606;ENSGALG00000016813
GO:0010389	regulation of G2/M transition of mitotic cell cycle	http://amigo.geneontology.org/amigo/term/GO:0010389	33	15	6.74765	2.223	0.00103811	0.020814	374246;395357;395555;396167;396252;415489;415577;419593;420201;420375;421373;424507;424640;428471;770787	ENSGALG00000009690;ENSGALG00000025810;ENSGALG00000006051;ENSGALG00000009837;ENSGALG00000003085;ENSGALG00000010623;ENSGALG00000006190;ENSGALG00000017211;ENSGALG00000008256;ENSGALG00000043573;ENSGALG00000039589;ENSGALG00000013639;ENSGALG00000006631;ENSGALG00000038469;ENSGALG00000037686
GO:0003279	cardiac septum development	http://amigo.geneontology.org/amigo/term/GO:0003279	53	21	10.8371	1.93778	0.00105003	0.0209783	373901;373990;374090;374118;374173;374202;395456;395494;395703;395949;396053;396165;396266;396308;396465;415301;419480;421461;422897;424168;769286	ENSGALG00000010448;ENSGALG00000001183;ENSGALG00000015705;ENSGALG00000016293;ENSGALG00000007668;ENSGALG00000033256;ENSGALG00000036043;ENSGALG00000034168;ENSGALG00000030376;ENSGALG00000011298;ENSGALG00000012429;ENSGALG00000001916;ENSGALG00000034297;ENSGALG00000040444;ENSGALG00000036114;ENSGALG00000002003;ENSGALG00000006252;ENSGALG00000041365;ENSGALG00000008096;ENSGALG00000001449;ENSGALG00000010858
GO:0007224	smoothened signaling pathway	http://amigo.geneontology.org/amigo/term/GO:0007224	60	23	12.2685	1.87473	0.0010591	0.0210844	374118;378917;395432;395615;395624;395949;396165;416123;417969;418960;418979;419165;419710;420769;421725;421983;422302;422460;422494;422830;424029;769516;101752179	ENSGALG00000010170;ENSGALG00000007493;ENSGALG00000040266;ENSGALG00000017148;ENSGALG00000014872;ENSGALG00000012429;ENSGALG00000004236;ENSGALG00000009948;ENSGALG00000036114;ENSGALG00000032713;ENSGALG00000015208;ENSGALG00000016509;ENSGALG00000006379;ENSGALG00000034111;ENSGALG00000003523;ENSGALG00000008096;ENSGALG00000041814;ENSGALG00000014876;ENSGALG00000011847;ENSGALG00000035419;ENSGALG00000014514;…
GO:0032963	collagen metabolic process	http://amigo.geneontology.org/amigo/term/GO:0032963	18	10	3.68054	2.717	0.00107562	0.0212624	374148;386583;395561;396116;396165;396228;396438;415392;419485;100859610	ENSGALG00000011214;ENSGALG00000003580;ENSGALG00000012429;ENSGALG00000004386;ENSGALG00000004046;ENSGALG00000032031;ENSGALG00000008393;ENSGALG00000010346;ENSGALG00000004531;ENSGALG00000041708
GO:0010464	regulation of mesenchymal cell proliferation	http://amigo.geneontology.org/amigo/term/GO:0010464	18	10	3.68054	2.717	0.00107562	0.0212624	374148;378917;395624;395703;395949;396165;396209;396308;693262;769935	ENSGALG00000005441;ENSGALG00000034168;ENSGALG00000012429;ENSGALG00000004386;ENSGALG00000036114;ENSGALG00000002003;ENSGALG00000034111;ENSGALG00000029401;ENSGALG00000009424;ENSGALG00000025748
GO:0018212	peptidyl-tyrosine modification	http://amigo.geneontology.org/amigo/term/GO:0018212	143	45	29.2398	1.539	0.0011367	0.022391	373996;374034;395097;395158;395336;395410;395432;395469;395509;395559;395826;395909;395941;396028;396107;396134;396177;396192;396238;396259;396407;396494;396513;396515;396516;415439;416910;417256;417546;417797;418308;418978;419012;419184;419399;421747;421849;422316;425524;427272;428673;769516;771763;100857260;100859557	ENSGALG00000006525;ENSGALG00000009495;ENSGALG00000038089;ENSGALG00000013929;ENSGALG00000002759;ENSGALG00000015874;ENSGALG00000017179;ENSGALG00000015708;ENSGALG00000036883;ENSGALG00000043287;ENSGALG00000015556;ENSGALG00000004741;ENSGALG00000007646;ENSGALG00000014913;ENSGALG00000039786;ENSGALG00000014124;ENSGALG00000014872;ENSGALG00000008631;ENSGALG00000010290;ENSGALG00000002555;ENSGALG00000006609;…
GO:1902750	negative regulation of cell cycle G2/M phase transition	http://amigo.geneontology.org/amigo/term/GO:1902750	27	13	5.5208	2.35473	0.00115564	0.0226172	374246;374260;395555;395858;396252;415489;415577;419593;420201;421373;424640;428471;770787	ENSGALG00000042418;ENSGALG00000009837;ENSGALG00000003085;ENSGALG00000010623;ENSGALG00000006190;ENSGALG00000017211;ENSGALG00000008256;ENSGALG00000043573;ENSGALG00000039589;ENSGALG00000013639;ENSGALG00000006631;ENSGALG00000040141;ENSGALG00000037686
GO:0030850	prostate gland development	http://amigo.geneontology.org/amigo/term/GO:0030850	21	11	4.29396	2.56174	0.00115624	0.0226172	374148;374269;395432;395494;395703;396165;417561;420900;424243;426312;101752179	ENSGALG00000007324;ENSGALG00000003015;ENSGALG00000007668;ENSGALG00000034168;ENSGALG00000011657;ENSGALG00000039553;ENSGALG00000014872;ENSGALG00000012429;ENSGALG00000004386;ENSGALG00000032713;ENSGALG00000012873
GO:0002381	immunoglobulin production involved in immunoglobulin mediated immune response	http://amigo.geneontology.org/amigo/term/GO:0002381	24	12	4.90738	2.4453	0.00117721	0.0227892	378799;417408;418257;420729;421291;421505;422897;423626;424059;424316;424912;427492	ENSGALG00000015705;ENSGALG00000008957;ENSGALG00000008094;ENSGALG00000008962;ENSGALG00000012484;ENSGALG00000003294;ENSGALG00000010748;ENSGALG00000007357;ENSGALG00000002426;ENSGALG00000039169;ENSGALG00000014280;ENSGALG00000044940
GO:0032835	glomerulus development	http://amigo.geneontology.org/amigo/term/GO:0032835	24	12	4.90738	2.4453	0.00117721	0.0227892	395494;395509;396107;396165;404536;415693;420384;421697;423787;426312;427588;428605	ENSGALG00000005209;ENSGALG00000013929;ENSGALG00000006343;ENSGALG00000005554;ENSGALG00000007668;ENSGALG00000039553;ENSGALG00000012429;ENSGALG00000036133;ENSGALG00000002555;ENSGALG00000029024;ENSGALG00000003010;ENSGALG00000040834
GO:0060351	cartilage development involved in endochondral bone morphogenesis	http://amigo.geneontology.org/amigo/term/GO:0060351	24	12	4.90738	2.4453	0.00117721	0.0227892	374148;395327;395615;396000;396228;396266;396276;396292;396343;419243;419413;420120	ENSGALG00000011214;ENSGALG00000039216;ENSGALG00000005974;ENSGALG00000001527;ENSGALG00000040021;ENSGALG00000003283;ENSGALG00000011298;ENSGALG00000037675;ENSGALG00000004386;ENSGALG00000005797;ENSGALG00000006379;ENSGALG00000035184
GO:0048754	branching morphogenesis of an epithelial tube	http://amigo.geneontology.org/amigo/term/GO:0048754	64	24	13.0863	1.83397	0.0011941	0.0230366	373908;374148;395235;395327;395432;395494;395530;395561;395624;395703;395826;395949;396134;396165;416553;420183;420769;421064;421697;422460;428605;693262;100858404;101752179	ENSGALG00000036798;ENSGALG00000034346;ENSGALG00000036883;ENSGALG00000010013;ENSGALG00000007668;ENSGALG00000034168;ENSGALG00000040266;ENSGALG00000040021;ENSGALG00000014872;ENSGALG00000012429;ENSGALG00000009948;ENSGALG00000004386;ENSGALG00000011358;ENSGALG00000036114;ENSGALG00000032713;ENSGALG00000029024;ENSGALG00000034111;ENSGALG00000040834;ENSGALG00000005714;ENSGALG00000029401;ENSGALG00000009724;…
GO:0044839	cell cycle G2/M phase transition	http://amigo.geneontology.org/amigo/term/GO:0044839	57	22	11.655	1.8876	0.00121534	0.0233661	374246;374260;395357;395555;395858;396167;396172;396252;415489;415577;417408;419593;420201;420375;421373;423463;424507;424640;428471;768913;770787;776856	ENSGALG00000009690;ENSGALG00000025810;ENSGALG00000042418;ENSGALG00000011881;ENSGALG00000033212;ENSGALG00000006051;ENSGALG00000009837;ENSGALG00000003085;ENSGALG00000010623;ENSGALG00000039974;ENSGALG00000006190;ENSGALG00000017211;ENSGALG00000008256;ENSGALG00000003294;ENSGALG00000043573;ENSGALG00000039589;ENSGALG00000013639;ENSGALG00000005695;ENSGALG00000006631;ENSGALG00000040141;ENSGALG00000038469;…
GO:0048839	inner ear development	http://amigo.geneontology.org/amigo/term/GO:0048839	86	30	17.5848	1.70602	0.00123847	0.0236618	374148;378917;395389;395432;395451;395572;395703;395815;396105;396165;396266;396513;416027;417813;418797;419184;419695;420744;420769;422849;423644;424786;426857;427482;427867;428197;693262;769516;769989;776138	ENSGALG00000033365;ENSGALG00000011696;ENSGALG00000030834;ENSGALG00000034168;ENSGALG00000004741;ENSGALG00000040266;ENSGALG00000011298;ENSGALG00000014872;ENSGALG00000012429;ENSGALG00000004386;ENSGALG00000006037;ENSGALG00000002744;ENSGALG00000004771;ENSGALG00000006346;ENSGALG00000016904;ENSGALG00000015208;ENSGALG00000042308;ENSGALG00000003932;ENSGALG00000009755;ENSGALG00000041510;ENSGALG00000029401;…
GO:0051146	striated muscle cell differentiation	http://amigo.geneontology.org/amigo/term/GO:0051146	101	34	20.6519	1.64634	0.00123915	0.0236618	374202;395097;395509;395561;395625;395714;395761;395826;395861;395883;395949;396034;396165;396215;396263;396266;396387;396465;417751;418456;418726;419012;419710;420784;421534;422682;422979;423744;423899;424164;424220;424786;768866;768936	ENSGALG00000011086;ENSGALG00000001183;ENSGALG00000037655;ENSGALG00000019719;ENSGALG00000013929;ENSGALG00000026081;ENSGALG00000028567;ENSGALG00000043399;ENSGALG00000029175;ENSGALG00000036043;ENSGALG00000016797;ENSGALG00000011298;ENSGALG00000012429;ENSGALG00000014463;ENSGALG00000029382;ENSGALG00000016342;ENSGALG00000011468;ENSGALG00000036114;ENSGALG00000006572;ENSGALG00000037950;ENSGALG00000017235;…
GO:0048562	embryonic organ morphogenesis	http://amigo.geneontology.org/amigo/term/GO:0048562	132	42	26.9906	1.5561	0.00128637	0.0244803	373990;374118;374148;374202;374243;378917;387330;395327;395389;395432;395494;395509;395572;395615;395624;395703;395813;395949;396116;396165;396230;396266;396458;396513;415301;417813;418797;419165;419695;420183;420630;420769;421697;421983;423644;424063;424786;428249;693262;769516;100858404;107052956	ENSGALG00000033365;ENSGALG00000034346;ENSGALG00000013929;ENSGALG00000016431;ENSGALG00000007668;ENSGALG00000036043;ENSGALG00000034168;ENSGALG00000004741;ENSGALG00000040266;ENSGALG00000040021;ENSGALG00000011298;ENSGALG00000014872;ENSGALG00000012429;ENSGALG00000004386;ENSGALG00000034297;ENSGALG00000002744;ENSGALG00000007314;ENSGALG00000036114;ENSGALG00000032031;ENSGALG00000016904;ENSGALG00000015208;…
GO:0060548	negative regulation of cell death	http://amigo.geneontology.org/amigo/term/GO:0060548	342	93	69.9302	1.3299	0.00129828	0.0246235	373902;373954;374078;374135;374148;374202;378799;395165;395336;395343;395432;395433;395494;395555;395559;395561;395572;395573;395615;395703;395813;395826;395837;395941;395949;396028;396107;396134;396165;396177;396192;396197;396204;396227;396252;396259;396266;396494;396513;396515;396516;415577;415693;416102;417256;417408;417430;417653;417810;418037;418308;418726;419097;419150;419406;420022;420167;…	ENSGALG00000013916;ENSGALG00000007768;ENSGALG00000008367;ENSGALG00000043618;ENSGALG00000009495;ENSGALG00000025950;ENSGALG00000038089;ENSGALG00000003085;ENSGALG00000008094;ENSGALG00000005420;ENSGALG00000015708;ENSGALG00000001926;ENSGALG00000037402;ENSGALG00000017211;ENSGALG00000023066;ENSGALG00000036883;ENSGALG00000008962;ENSGALG00000008256;ENSGALG00000007668;ENSGALG00000036043;ENSGALG00000034168;…
GO:0090596	sensory organ morphogenesis	http://amigo.geneontology.org/amigo/term/GO:0090596	109	36	22.2877	1.61524	0.0013336	0.0252081	373990;374148;374243;378897;378917;395165;395168;395389;395432;395494;395572;395615;395700;395703;396119;396165;396266;396513;396519;415301;416123;417813;418378;418797;419088;419695;419710;420384;420769;422557;423644;423986;424786;430492;693262;769516	ENSGALG00000033365;ENSGALG00000013579;ENSGALG00000031112;ENSGALG00000005209;ENSGALG00000030065;ENSGALG00000007668;ENSGALG00000034168;ENSGALG00000000761;ENSGALG00000004741;ENSGALG00000040266;ENSGALG00000032282;ENSGALG00000011298;ENSGALG00000014872;ENSGALG00000012429;ENSGALG00000006751;ENSGALG00000005718;ENSGALG00000004386;ENSGALG00000034297;ENSGALG00000002744;ENSGALG00000015253;ENSGALG00000016904;…
GO:0007409	axonogenesis	http://amigo.geneontology.org/amigo/term/GO:0007409	172	52	35.1696	1.47855	0.00135765	0.0255767	374025;374083;374090;374173;374242;395494;395535;395572;395615;395625;395703;395748;395815;395822;395825;395896;395949;396035;396092;396107;396149;396209;396332;396389;396403;396465;396513;415945;416030;416102;417481;418797;419088;419857;420758;420769;420931;420949;423716;423802;423857;424552;425938;427387;428249;428307;428330;428552;428901;100857929;100859325;107055040	ENSGALG00000001183;ENSGALG00000028685;ENSGALG00000015348;ENSGALG00000005441;ENSGALG00000001774;ENSGALG00000013102;ENSGALG00000029175;ENSGALG00000008945;ENSGALG00000007668;ENSGALG00000034168;ENSGALG00000000761;ENSGALG00000004741;ENSGALG00000040266;ENSGALG00000037856;ENSGALG00000002555;ENSGALG00000041114;ENSGALG00000006560;ENSGALG00000001916;ENSGALG00000006563;ENSGALG00000040444;ENSGALG00000001153;…
GO:0060445	branching involved in salivary gland morphogenesis	http://amigo.geneontology.org/amigo/term/GO:0060445	8	6	1.63579	3.66794	0.0013836	0.0257203	374090;395432;395494;395941;415439;416030	ENSGALG00000007668;ENSGALG00000014872;ENSGALG00000040444;ENSGALG00000006097;ENSGALG00000028158;ENSGALG00000033974
GO:0072170	metanephric tubule development	http://amigo.geneontology.org/amigo/term/GO:0072170	8	6	1.63579	3.66794	0.0013836	0.0257203	374148;395561;396519;416553;420384;428605	ENSGALG00000005209;ENSGALG00000032282;ENSGALG00000004386;ENSGALG00000040834;ENSGALG00000005714;ENSGALG00000041708
GO:0009162	deoxyribonucleoside monophosphate metabolic process	http://amigo.geneontology.org/amigo/term/GO:0009162	8	6	1.63579	3.66794	0.0013836	0.0257203	395719;421060;422648;427551;769338;770922	ENSGALG00000028501;ENSGALG00000007191;ENSGALG00000034216;ENSGALG00000005961;ENSGALG00000038032;ENSGALG00000014897
GO:0043486	histone exchange	http://amigo.geneontology.org/amigo/term/GO:0043486	8	6	1.63579	3.66794	0.0013836	0.0257203	415952;417275;418494;423212;425660;426109	ENSGALG00000015884;ENSGALG00000008873;ENSGALG00000039891;ENSGALG00000004687;ENSGALG00000008579;ENSGALG00000000793
GO:0014032	neural crest cell development	http://amigo.geneontology.org/amigo/term/GO:0014032	54	21	11.0416	1.9019	0.00139271	0.0258042	373908;374090;374148;395494;395573;395813;395825;395949;396028;396035;396107;396165;396308;396332;408082;415945;420183;420931;423857;427387;428330	ENSGALG00000028685;ENSGALG00000034346;ENSGALG00000010013;ENSGALG00000007668;ENSGALG00000012429;ENSGALG00000002555;ENSGALG00000006560;ENSGALG00000004386;ENSGALG00000006563;ENSGALG00000040444;ENSGALG00000036114;ENSGALG00000002003;ENSGALG00000002294;ENSGALG00000001171;ENSGALG00000027853;ENSGALG00000012290;ENSGALG00000011206;ENSGALG00000004476;ENSGALG00000030530;ENSGALG00000016912;ENSGALG00000026957
GO:0006298	mismatch repair	http://amigo.geneontology.org/amigo/term/GO:0006298	13	8	2.65816	3.0096	0.00143585	0.0263428	373984;378799;416039;417563;420729;421291;421505;100859200	ENSGALG00000008957;ENSGALG00000006357;ENSGALG00000029292;ENSGALG00000008962;ENSGALG00000010748;ENSGALG00000039169;ENSGALG00000003072;ENSGALG00000010304
GO:0007431	salivary gland development	http://amigo.geneontology.org/amigo/term/GO:0007431	13	8	2.65816	3.0096	0.00143585	0.0263428	374090;395432;395494;395941;396438;415439;416030;421352	ENSGALG00000007668;ENSGALG00000014872;ENSGALG00000040444;ENSGALG00000009612;ENSGALG00000006097;ENSGALG00000028158;ENSGALG00000033974;ENSGALG00000010346
GO:0035329	hippo signaling	http://amigo.geneontology.org/amigo/term/GO:0035329	13	8	2.65816	3.0096	0.00143585	0.0263428	395158;395542;403089;416167;422336;422555;428091;769595	ENSGALG00000005415;ENSGALG00000010668;ENSGALG00000017208;ENSGALG00000008073;ENSGALG00000025864;ENSGALG00000014342;ENSGALG00000007952;ENSGALG00000001826
GO:0050000	chromosome localization	http://amigo.geneontology.org/amigo/term/GO:0050000	34	15	6.95212	2.15761	0.001511	0.0275414	395134;395135;395275;395357;416172;418322;418733;419150;420201;420729;421607;422048;422716;428673;771857	ENSGALG00000013208;ENSGALG00000009690;ENSGALG00000014801;ENSGALG00000001942;ENSGALG00000003438;ENSGALG00000016692;ENSGALG00000012160;ENSGALG00000043573;ENSGALG00000002095;ENSGALG00000039169;ENSGALG00000007610;ENSGALG00000040155;ENSGALG00000026428;ENSGALG00000045606;ENSGALG00000016813
GO:0044774	mitotic DNA integrity checkpoint	http://amigo.geneontology.org/amigo/term/GO:0044774	34	15	6.95212	2.15761	0.001511	0.0275414	374246;378799;395555;395570;395857;396252;415489;415548;415577;416039;419593;422104;424640;428471;768913	ENSGALG00000003922;ENSGALG00000003085;ENSGALG00000010623;ENSGALG00000007676;ENSGALG00000006357;ENSGALG00000017211;ENSGALG00000008962;ENSGALG00000008256;ENSGALG00000007649;ENSGALG00000039589;ENSGALG00000013639;ENSGALG00000005695;ENSGALG00000014698;ENSGALG00000006631;ENSGALG00000037686
GO:0009953	dorsal/ventral pattern formation	http://amigo.geneontology.org/amigo/term/GO:0009953	44	18	8.99687	2.0007	0.00153145	0.0278238	374118;395327;395591;395615;395826;395949;396165;396308;416123;418979;419165;420769;421725;421983;422460;422494;424029;101752179	ENSGALG00000010170;ENSGALG00000040266;ENSGALG00000040021;ENSGALG00000012429;ENSGALG00000004236;ENSGALG00000009948;ENSGALG00000036114;ENSGALG00000032713;ENSGALG00000002003;ENSGALG00000016509;ENSGALG00000006379;ENSGALG00000003523;ENSGALG00000008096;ENSGALG00000041814;ENSGALG00000009724;ENSGALG00000014876;ENSGALG00000008452;ENSGALG00000010500
GO:0051240	positive regulation of multicellular organismal process	http://amigo.geneontology.org/amigo/term/GO:0051240	579	147	118.391	1.24165	0.00154015	0.0278916	373887;373890;373902;373990;374083;374090;374115;374148;374233;374243;374269;378799;378917;395097;395235;395327;395398;395432;395457;395469;395470;395494;395515;395535;395561;395572;395573;395591;395596;395615;395625;395662;395703;395724;395760;395813;395815;395825;395826;395837;395858;395909;395941;395949;396028;396053;396107;396119;396134;396165;396219;396227;396308;396361;396389;396438;396513;…	ENSGALG00000007768;ENSGALG00000015705;ENSGALG00000046408;ENSGALG00000008957;ENSGALG00000007324;ENSGALG00000025950;ENSGALG00000003015;ENSGALG00000040316;ENSGALG00000009107;ENSGALG00000028466;ENSGALG00000008094;ENSGALG00000000402;ENSGALG00000001926;ENSGALG00000025822;ENSGALG00000005554;ENSGALG00000013102;ENSGALG00000043399;ENSGALG00000016293;ENSGALG00000036883;ENSGALG00000029175;ENSGALG00000042875;…
GO:0033043	regulation of organelle organization	http://amigo.geneontology.org/amigo/term/GO:0033043	465	121	95.0805	1.27261	0.00157999	0.0285211	374034;374074;374135;374260;378894;378922;386747;387330;395081;395097;395134;395158;395188;395275;395398;395494;395511;395555;395561;395570;395703;395774;395858;395869;395883;395941;396011;396134;396165;396167;396172;396227;396263;396438;396470;396521;404538;415400;415607;415766;416027;416050;416172;416553;416594;416613;416665;416787;416990;417391;417481;417751;417797;417839;417948;418012;418185;…	ENSGALG00000011747;ENSGALG00000033781;ENSGALG00000025810;ENSGALG00000042418;ENSGALG00000014801;ENSGALG00000006267;ENSGALG00000004161;ENSGALG00000011881;ENSGALG00000009723;ENSGALG00000016332;ENSGALG00000003922;ENSGALG00000010195;ENSGALG00000031159;ENSGALG00000001942;ENSGALG00000007403;ENSGALG00000009107;ENSGALG00000039974;ENSGALG00000036892;ENSGALG00000015874;ENSGALG00000037167;ENSGALG00000002907;…
GO:0045995	regulation of embryonic development	http://amigo.geneontology.org/amigo/term/GO:0045995	51	20	10.4282	1.91788	0.00159336	0.0286703	373990;374118;374148;395494;395561;395572;395703;396119;396165;396308;404536;419695;421749;422336;423986;424029;426312;426884;693262;100858556	ENSGALG00000031112;ENSGALG00000015001;ENSGALG00000033231;ENSGALG00000005554;ENSGALG00000007668;ENSGALG00000034168;ENSGALG00000039553;ENSGALG00000012429;ENSGALG00000004236;ENSGALG00000004386;ENSGALG00000034297;ENSGALG00000002003;ENSGALG00000042308;ENSGALG00000014908;ENSGALG00000008096;ENSGALG00000029401;ENSGALG00000007952;ENSGALG00000004249;ENSGALG00000041708;ENSGALG00000026790
[truncated: 87 more rows]

## Sheet: B Cell vs Bursa - DOWNREG
Supplemental Table 7
Sheet 4: B Cell vs Bursa WebGestalt (GO) Results - DOWNREGULATED DEGS ONLY
geneSet	description	link	size	overlap	expect	enrichmentRatio	pValue	FDR	overlapId	userId
[truncated: 215 more rows]

## Sheet: Bursa vs Thymus - UPREG
Supplemental Table 7
Sheet 5: Bursa vs Thymus WebGestalt (GO) Results - UPREGULATED DEGS ONLY
geneSet	description	link	size	overlap	expect	enrichmentRatio	pValue	FDR	overlapId	userId
[truncated: 2 more rows]

## Sheet: Bursa vs Thymus - DOWNREG
Supplemental Table 7
Sheet 6: Bursa vs Thymus WebGestalt (GO) Results - DOWNREGULATED DEGS ONLY
geneSet	description	link	size	overlap	expect	enrichmentRatio	pValue	FDR	overlapId	userId
[truncated: 177 more rows]
