# Supplementary material for: Transcriptomes of an Array of Chicken Ovary, Intestinal, and Immune Cells and Tissues
Source: Front Genet. 2021 Jun 30;12:664424. doi: 10.3389/fgene.2021.664424 (PMC8278112; doi:10.3389/fgene.2021.664424)
Supplement: Supplementary Table 8 — Separate up/down regulated intestinal DEGs. (Sheet 1) Jejunum vs. ileum WebGestalt (GO) results – DOWNREGULATED DEGs ONLY. (Sheet 2) Jejunum vs. proximal cecum WebGestalt (GO) results – UPREGULATED DEGs ONLY. (Sheet 3) Jejunum vs. proximal cecum WebGestalt (GO) results – DOWNREGULATED DEGs ONLY. (Sheet 4) Ileum vs. proximal cecum WebGestalt (GO) results – UPREGULATED DEGs ONLY. (Sheet 5) Ileum vs. proximal cecum WebGestalt (GO) results – DOWNREGULATED DEGs ONLY. [file Table_8.XLSX]

## Sheet: Jejunum vs Ileum - DOWNREG
Supplemental Table 8
Sheet 1: Jejunum vs Ileum WebGestalt (GO) Results - DOWNREGULATED DEGS ONLY
geneSet	description	link	size	overlap	expect	enrichmentRatio	pValue	FDR	overlapId	userId
GO:0016071	mRNA metabolic process	http://amigo.geneontology.org/amigo/term/GO:0016071	253	87	39.4749	2.20393	4.42e-14	2.48e-10	374025;374111;378900;386575;395225;395411;395444;395803;396180;396195;415294;415401;415586;415620;415733;415875;416157;416241;416258;416270;416293;416348;416823;416947;417019;417189;417588;417805;417916;418631;418823;418850;419021;419036;419100;419415;419453;419593;419623;419674;419815;419847;419884;420004;420077;420362;420408;420627;420704;421492;421831;421929;422602;422754;423258;423381;423399;…	ENSGALG00000004186;ENSGALG00000039974;ENSGALG00000006843;ENSGALG00000001948;ENSGALG00000011036;ENSGALG00000000137;ENSGALG00000028409;ENSGALG00000011184;ENSGALG00000028295;ENSGALG00000004152;ENSGALG00000016984;ENSGALG00000004192;ENSGALG00000006113;ENSGALG00000013365;ENSGALG00000003765;ENSGALG00000015548;ENSGALG00000002426;ENSGALG00000000883;ENSGALG00000038102;ENSGALG00000039160;ENSGALG00000002906;…
GO:0006397	mRNA processing	http://amigo.geneontology.org/amigo/term/GO:0006397	173	66	26.9927	2.4451	2.49e-13	6.98e-10	374025;374111;395411;395444;395803;396180;396195;415401;415586;415620;415733;415875;416157;416241;416270;416348;416823;416947;417019;417189;417588;417805;417916;418631;418823;419021;419036;419415;419453;419593;419623;419815;419884;420077;420362;420408;420627;421492;421929;422754;423258;423381;423399;423416;424512;424889;425032;425418;425500;426047;426493;426529;426667;427046;427310;427333;428002;…	ENSGALG00000004186;ENSGALG00000039974;ENSGALG00000006843;ENSGALG00000001948;ENSGALG00000011036;ENSGALG00000000137;ENSGALG00000028409;ENSGALG00000028295;ENSGALG00000004152;ENSGALG00000004192;ENSGALG00000006113;ENSGALG00000013365;ENSGALG00000015548;ENSGALG00000038102;ENSGALG00000039160;ENSGALG00000002906;ENSGALG00000013639;ENSGALG00000035138;ENSGALG00000000787;ENSGALG00000025907;ENSGALG00000000533;…
GO:0055114	oxidation-reduction process	http://amigo.geneontology.org/amigo/term/GO:0055114	444	114	69.2761	1.64559	1.01e-08	1.89e-05	373916;374222;395346;395729;395785;395787;395816;395938;395940;396025;396051;396052;396221;396287;408182;414746;414798;414841;415876;416013;416256;416609;417112;417517;417520;417694;418220;418377;418561;418563;418909;418953;419012;419039;419467;419480;419712;419789;419861;420183;420218;420253;420548;420638;420689;420818;420976;421027;421396;421631;421695;421940;422142;422302;422423;422540;422567;…	ENSGALG00000037838;ENSGALG00000043768;ENSGALG00000036229;ENSGALG00000042750;ENSGALG00000005408;ENSGALG00000029500;ENSGALG00000032079;ENSGALG00000032142;ENSGALG00000012392;ENSGALG00000032456;ENSGALG00000015053;ENSGALG00000035334;ENSGALG00000032836;ENSGALG00000013191;ENSGALG00000042478;ENSGALG00000029624;ENSGALG00000001949;ENSGALG00000001325;ENSGALG00000013708;ENSGALG00000042554;ENSGALG00000003972;…
GO:0008380	RNA splicing	http://amigo.geneontology.org/amigo/term/GO:0008380	139	48	21.6878	2.21323	2.2e-08	3.09e-05	374025;374111;395411;395444;395803;396180;396195;415586;415620;415875;416157;416270;416823;416947;417019;417189;417588;417805;417916;417959;418631;419036;419453;419593;419623;419663;419815;419956;420077;420627;421492;421929;423258;423381;424512;424889;425060;425500;426529;426667;427333;428002;428216;431605;771344;771795;100859595;107057622	ENSGALG00000004186;ENSGALG00000006843;ENSGALG00000011036;ENSGALG00000000137;ENSGALG00000028409;ENSGALG00000028295;ENSGALG00000003517;ENSGALG00000004152;ENSGALG00000006113;ENSGALG00000000538;ENSGALG00000002906;ENSGALG00000013639;ENSGALG00000035138;ENSGALG00000000787;ENSGALG00000025907;ENSGALG00000000533;ENSGALG00000021679;ENSGALG00000009421;ENSGALG00000010627;ENSGALG00000011794;ENSGALG00000015105;…
GO:0006396	RNA processing	http://amigo.geneontology.org/amigo/term/GO:0006396	357	92	55.7018	1.65165	2.49e-07	0.000279	374025;374111;395268;395411;395444;395803;396180;396195;396280;415401;415586;415620;415668;415733;415875;416157;416241;416270;416348;416823;416947;416992;417019;417158;417189;417588;417805;417916;417959;418037;418292;418631;418723;418823;419021;419036;419415;419453;419593;419623;419663;419815;419884;419943;419956;420077;420362;420408;420627;420704;420870;421140;421353;421492;421929;422537;422690;…	ENSGALG00000004186;ENSGALG00000039974;ENSGALG00000006843;ENSGALG00000001948;ENSGALG00000011036;ENSGALG00000000137;ENSGALG00000028409;ENSGALG00000028295;ENSGALG00000003517;ENSGALG00000004152;ENSGALG00000004192;ENSGALG00000006113;ENSGALG00000013365;ENSGALG00000010124;ENSGALG00000015548;ENSGALG00000009615;ENSGALG00000002426;ENSGALG00000000538;ENSGALG00000038102;ENSGALG00000039160;ENSGALG00000032993;…
GO:0043933	protein-containing complex subunit organization	http://amigo.geneontology.org/amigo/term/GO:0043933	760	167	118.581	1.40832	5.45e-07	0.000497	373926;374025;374074;374106;374111;374117;374148;386572;395218;395313;395695;395729;395780;395805;395815;395816;395869;395871;395964;396034;396147;396180;396188;396227;396228;396233;396274;396297;396316;396418;396423;396447;396455;396469;396536;396545;415294;415573;415590;415620;415781;415863;415940;416119;416125;416270;416293;416313;416314;416367;416543;416558;416778;416827;416837;416947;417049;…	ENSGALG00000007109;ENSGALG00000012613;ENSGALG00000035334;ENSGALG00000007114;ENSGALG00000004372;ENSGALG00000009262;ENSGALG00000002095;ENSGALG00000000137;ENSGALG00000028409;ENSGALG00000001542;ENSGALG00000015544;ENSGALG00000041432;ENSGALG00000039682;ENSGALG00000004236;ENSGALG00000046347;ENSGALG00000008520;ENSGALG00000007130;ENSGALG00000004386;ENSGALG00000026944;ENSGALG00000008419;ENSGALG00000039891;…
GO:0065003	protein-containing complex assembly	http://amigo.geneontology.org/amigo/term/GO:0065003	674	151	105.162	1.43587	6.2e-07	0.000497	373926;374074;374106;374111;374117;374148;386572;395218;395313;395695;395729;395780;395805;395815;395869;395871;395964;396034;396147;396180;396188;396227;396233;396297;396316;396418;396423;396455;396469;396536;415294;415573;415590;415620;415781;415863;415940;416119;416125;416270;416293;416313;416314;416367;416543;416558;416778;416837;416947;417049;417112;417118;417273;417275;417805;417916;417954;…	ENSGALG00000007109;ENSGALG00000012613;ENSGALG00000035334;ENSGALG00000007114;ENSGALG00000004372;ENSGALG00000009262;ENSGALG00000002095;ENSGALG00000000137;ENSGALG00000028409;ENSGALG00000001542;ENSGALG00000015544;ENSGALG00000041432;ENSGALG00000039682;ENSGALG00000004236;ENSGALG00000046347;ENSGALG00000008520;ENSGALG00000007130;ENSGALG00000004386;ENSGALG00000026944;ENSGALG00000008419;ENSGALG00000027835;…
GO:0034622	cellular protein-containing complex assembly	http://amigo.geneontology.org/amigo/term/GO:0034622	441	106	68.8081	1.54052	1.22e-06	0.000853	373926;374074;374106;374111;374148;386572;395313;395695;395805;395871;396034;396147;396180;396188;396227;396233;396418;396423;396455;396469;415294;415573;415590;415620;415781;415863;415940;416119;416270;416293;416313;416367;416543;416558;416778;416837;416947;417049;417112;417275;417805;417916;417954;418494;418631;419036;419039;419281;419368;419536;419585;419712;420077;420288;420442;420800;420883;…	ENSGALG00000035334;ENSGALG00000009262;ENSGALG00000000137;ENSGALG00000028409;ENSGALG00000001542;ENSGALG00000015544;ENSGALG00000041432;ENSGALG00000039682;ENSGALG00000046347;ENSGALG00000008520;ENSGALG00000007130;ENSGALG00000004386;ENSGALG00000026944;ENSGALG00000008419;ENSGALG00000040724;ENSGALG00000012232;ENSGALG00000029588;ENSGALG00000034345;ENSGALG00000037286;ENSGALG00000016142;ENSGALG00000032858;…
GO:1903311	regulation of mRNA metabolic process	http://amigo.geneontology.org/amigo/term/GO:1903311	98	34	15.2907	2.22358	2.22e-06	0.00138781	374111;386575;395225;395411;396195;415401;416258;417189;417588;419453;419623;419674;419815;419847;420362;420408;420627;421492;421831;422602;423258;423399;423559;423816;424743;425032;425418;426047;426493;427046;427310;100858108;100859595;101751828	ENSGALG00000004186;ENSGALG00000001948;ENSGALG00000011036;ENSGALG00000011184;ENSGALG00000004152;ENSGALG00000004192;ENSGALG00000013365;ENSGALG00000015548;ENSGALG00000000883;ENSGALG00000038102;ENSGALG00000039160;ENSGALG00000002906;ENSGALG00000038730;ENSGALG00000025907;ENSGALG00000041790;ENSGALG00000000533;ENSGALG00000039228;ENSGALG00000036821;ENSGALG00000007364;ENSGALG00000009421;ENSGALG00000015830;…
GO:0044281	small molecule metabolic process	http://amigo.geneontology.org/amigo/term/GO:0044281	728	158	113.588	1.39099	2.57e-06	0.00144106	373916;373942;374222;395218;395346;395411;395480;395603;395729;395780;395785;395863;395916;395988;396018;396025;396146;396221;396316;396409;396489;396536;414746;414841;415493;415587;415668;415746;415876;415924;416013;416329;416341;416467;416609;416745;416945;416967;417112;417253;417517;417631;417694;417707;417987;418172;418377;418544;418549;418953;419011;419012;419039;419146;419158;419194;419255;…	ENSGALG00000043768;ENSGALG00000036229;ENSGALG00000007109;ENSGALG00000005408;ENSGALG00000029500;ENSGALG00000041091;ENSGALG00000032079;ENSGALG00000001299;ENSGALG00000032142;ENSGALG00000012392;ENSGALG00000032456;ENSGALG00000002960;ENSGALG00000015053;ENSGALG00000004170;ENSGALG00000012613;ENSGALG00000035334;ENSGALG00000043754;ENSGALG00000007114;ENSGALG00000019175;ENSGALG00000013191;ENSGALG00000042478;…
GO:0043436	oxoacid metabolic process	http://amigo.geneontology.org/amigo/term/GO:0043436	361	89	56.3259	1.58009	3.04e-06	0.00154969	373916;373942;374222;395218;395411;395480;395603;395780;395785;395863;396018;396146;396221;396489;414746;414841;415493;415668;415746;416341;416945;416967;417253;417517;417694;418172;418377;418544;418953;419011;419012;419146;419158;419467;419789;419989;420183;420218;420254;420442;420638;420818;420976;421059;421068;421375;421396;421631;421695;421937;422530;422533;422567;422600;423086;423244;423374;…	ENSGALG00000007109;ENSGALG00000001299;ENSGALG00000012392;ENSGALG00000015053;ENSGALG00000012613;ENSGALG00000043754;ENSGALG00000019175;ENSGALG00000013191;ENSGALG00000015616;ENSGALG00000001949;ENSGALG00000031872;ENSGALG00000042554;ENSGALG00000012200;ENSGALG00000015544;ENSGALG00000021039;ENSGALG00000014938;ENSGALG00000026757;ENSGALG00000008795;ENSGALG00000002880;ENSGALG00000017234;ENSGALG00000042184;…
GO:1901575	organic substance catabolic process	http://amigo.geneontology.org/amigo/term/GO:1901575	738	159	115.148	1.38083	3.76e-06	0.00175734	374106;374115;374118;374148;374158;374222;378891;386575;395218;395225;395346;395411;395457;395459;395667;395703;395708;395780;395785;395804;395816;396021;396025;396188;396287;396297;396303;396483;396487;396536;415294;415357;415479;415493;415733;415944;416009;416079;416119;416225;416258;416293;416341;416467;416945;416965;417009;417273;417456;417694;417913;417936;418001;418172;418563;418682;419036;…	ENSGALG00000007109;ENSGALG00000005408;ENSGALG00000015053;ENSGALG00000004170;ENSGALG00000012613;ENSGALG00000007114;ENSGALG00000037587;ENSGALG00000037854;ENSGALG00000042554;ENSGALG00000019622;ENSGALG00000002095;ENSGALG00000011184;ENSGALG00000015544;ENSGALG00000021039;ENSGALG00000014938;ENSGALG00000041432;ENSGALG00000005696;ENSGALG00000031238;ENSGALG00000001309;ENSGALG00000004386;ENSGALG00000008419;…
GO:0019752	carboxylic acid metabolic process	http://amigo.geneontology.org/amigo/term/GO:0019752	351	86	54.7656	1.57033	5.84e-06	0.00252406	373916;373942;374222;395218;395411;395480;395603;395780;395785;395863;396146;396221;396489;414746;414841;415493;415668;415746;416341;416945;416967;417253;417517;417694;418172;418377;418544;418953;419011;419012;419146;419158;419467;419789;419989;420183;420218;420254;420442;420638;420818;420976;421059;421068;421375;421396;421631;421695;421937;422533;422567;422600;423086;423244;423374;423628;423698;…	ENSGALG00000007109;ENSGALG00000001299;ENSGALG00000012392;ENSGALG00000015053;ENSGALG00000012613;ENSGALG00000043754;ENSGALG00000019175;ENSGALG00000013191;ENSGALG00000015616;ENSGALG00000001949;ENSGALG00000031872;ENSGALG00000042554;ENSGALG00000012200;ENSGALG00000015544;ENSGALG00000021039;ENSGALG00000014938;ENSGALG00000026757;ENSGALG00000008795;ENSGALG00000002880;ENSGALG00000017234;ENSGALG00000042184;…
GO:0006082	organic acid metabolic process	http://amigo.geneontology.org/amigo/term/GO:0006082	373	90	58.1982	1.54644	6.89e-06	0.00276151	373916;373942;374222;395218;395411;395480;395603;395780;395785;395863;396018;396025;396146;396221;396489;414746;414841;415493;415668;415746;416341;416945;416967;417253;417517;417694;418172;418377;418544;418953;419011;419012;419146;419158;419467;419789;419989;420183;420218;420254;420442;420638;420818;420976;421059;421068;421375;421396;421631;421695;421937;422530;422533;422567;422600;423086;423244;…	ENSGALG00000007109;ENSGALG00000001299;ENSGALG00000012392;ENSGALG00000015053;ENSGALG00000012613;ENSGALG00000043754;ENSGALG00000019175;ENSGALG00000013191;ENSGALG00000015616;ENSGALG00000001949;ENSGALG00000031872;ENSGALG00000042554;ENSGALG00000012200;ENSGALG00000015544;ENSGALG00000021039;ENSGALG00000014938;ENSGALG00000026757;ENSGALG00000008795;ENSGALG00000002880;ENSGALG00000017234;ENSGALG00000042184;…
GO:0050684	regulation of mRNA processing	http://amigo.geneontology.org/amigo/term/GO:0050684	54	22	8.42548	2.61113	7.4e-06	0.00276803	374111;395411;396195;415401;417189;417588;419623;419815;420362;420627;421492;423258;423399;425032;425418;426047;426493;427046;427310;100858108;100859595;101751828	ENSGALG00000004186;ENSGALG00000001948;ENSGALG00000011036;ENSGALG00000004152;ENSGALG00000004192;ENSGALG00000013365;ENSGALG00000015548;ENSGALG00000039160;ENSGALG00000025907;ENSGALG00000000533;ENSGALG00000039228;ENSGALG00000036821;ENSGALG00000009421;ENSGALG00000037879;ENSGALG00000002144;ENSGALG00000010671;ENSGALG00000000146;ENSGALG00000043082;ENSGALG00000000401;ENSGALG00000017357;ENSGALG00000010622;…
GO:0006457	protein folding	http://amigo.geneontology.org/amigo/term/GO:0006457	71	26	11.0779	2.34701	1.14e-05	0.00340411	395652;396188;396227;396447;396487;414830;415744;415936;416142;416183;416288;416367;419470;420508;420930;422865;423463;424059;424075;426362;427376;428312;428725;431639;776282;100859133	ENSGALG00000007914;ENSGALG00000023066;ENSGALG00000002160;ENSGALG00000008094;ENSGALG00000036837;ENSGALG00000000946;ENSGALG00000013041;ENSGALG00000032148;ENSGALG00000004115;ENSGALG00000002363;ENSGALG00000009451;ENSGALG00000028600;ENSGALG00000001000;ENSGALG00000003969;ENSGALG00000033212;ENSGALG00000004353;ENSGALG00000008228;ENSGALG00000015684;ENSGALG00000037669;ENSGALG00000014026;ENSGALG00000042796;…
GO:0000375	RNA splicing, via transesterification reactions	http://amigo.geneontology.org/amigo/term/GO:0000375	109	35	17.007	2.05798	1.15e-05	0.00340411	374111;395411;395803;396180;396195;415586;415620;415875;416157;416270;416823;416947;417189;417588;417805;417916;418631;419036;419593;419623;419815;420077;420627;421492;423258;423381;424889;425500;426667;428002;431605;771344;771795;100859595;107057622	ENSGALG00000004186;ENSGALG00000006843;ENSGALG00000011036;ENSGALG00000000137;ENSGALG00000028409;ENSGALG00000028295;ENSGALG00000004152;ENSGALG00000013639;ENSGALG00000035138;ENSGALG00000000787;ENSGALG00000025907;ENSGALG00000000533;ENSGALG00000021679;ENSGALG00000009421;ENSGALG00000010627;ENSGALG00000015105;ENSGALG00000003318;ENSGALG00000002144;ENSGALG00000011409;ENSGALG00000010671;ENSGALG00000002514;…
GO:0000377	RNA splicing, via transesterification reactions with bulged adenosine as nucleophile	http://amigo.geneontology.org/amigo/term/GO:0000377	109	35	17.007	2.05798	1.15e-05	0.00340411	374111;395411;395803;396180;396195;415586;415620;415875;416157;416270;416823;416947;417189;417588;417805;417916;418631;419036;419593;419623;419815;420077;420627;421492;423258;423381;424889;425500;426667;428002;431605;771344;771795;100859595;107057622	ENSGALG00000004186;ENSGALG00000006843;ENSGALG00000011036;ENSGALG00000000137;ENSGALG00000028409;ENSGALG00000028295;ENSGALG00000004152;ENSGALG00000013639;ENSGALG00000035138;ENSGALG00000000787;ENSGALG00000025907;ENSGALG00000000533;ENSGALG00000021679;ENSGALG00000009421;ENSGALG00000010627;ENSGALG00000015105;ENSGALG00000003318;ENSGALG00000002144;ENSGALG00000011409;ENSGALG00000010671;ENSGALG00000002514;…
GO:0000398	mRNA splicing, via spliceosome	http://amigo.geneontology.org/amigo/term/GO:0000398	109	35	17.007	2.05798	1.15e-05	0.00340411	374111;395411;395803;396180;396195;415586;415620;415875;416157;416270;416823;416947;417189;417588;417805;417916;418631;419036;419593;419623;419815;420077;420627;421492;423258;423381;424889;425500;426667;428002;431605;771344;771795;100859595;107057622	ENSGALG00000004186;ENSGALG00000006843;ENSGALG00000011036;ENSGALG00000000137;ENSGALG00000028409;ENSGALG00000028295;ENSGALG00000004152;ENSGALG00000013639;ENSGALG00000035138;ENSGALG00000000787;ENSGALG00000025907;ENSGALG00000000533;ENSGALG00000021679;ENSGALG00000009421;ENSGALG00000010627;ENSGALG00000015105;ENSGALG00000003318;ENSGALG00000002144;ENSGALG00000011409;ENSGALG00000010671;ENSGALG00000002514;…
GO:0035855	megakaryocyte development	http://amigo.geneontology.org/amigo/term/GO:0035855	6	6	0.936164	6.40913	1.43e-05	0.00400328	378783;395815;418000;420004;420489;426359	ENSGALG00000004821;ENSGALG00000007547;ENSGALG00000011992;ENSGALG00000014012;ENSGALG00000038634;ENSGALG00000001708
GO:0019439	aromatic compound catabolic process	http://amigo.geneontology.org/amigo/term/GO:0019439	187	51	29.1771	1.74795	2.51e-05	0.00670125	374158;386575;395218;395225;395411;396025;396287;415294;415733;416258;416293;416467;418172;418563;419036;419100;419146;419194;419453;419623;419674;419847;419905;420408;420704;421321;421396;421492;421831;422540;422602;423374;423399;423559;423626;423697;423698;423816;424302;424390;424743;425032;426335;426928;427253;427308;428192;769677;770094;772054;101751828	ENSGALG00000004170;ENSGALG00000012613;ENSGALG00000037587;ENSGALG00000011184;ENSGALG00000015544;ENSGALG00000021039;ENSGALG00000031238;ENSGALG00000002426;ENSGALG00000010432;ENSGALG00000000883;ENSGALG00000038102;ENSGALG00000033781;ENSGALG00000002906;ENSGALG00000012418;ENSGALG00000038730;ENSGALG00000025907;ENSGALG00000041790;ENSGALG00000039228;ENSGALG00000007364;ENSGALG00000010592;ENSGALG00000015830;…
GO:1903312	negative regulation of mRNA metabolic process	http://amigo.geneontology.org/amigo/term/GO:1903312	22	12	3.4326	3.49589	2.76e-05	0.00704856	386575;395225;416258;419453;419623;419847;420627;421492;421831;423399;426493;427310	ENSGALG00000011036;ENSGALG00000015548;ENSGALG00000000883;ENSGALG00000039160;ENSGALG00000002906;ENSGALG00000007364;ENSGALG00000015830;ENSGALG00000040109;ENSGALG00000002144;ENSGALG00000010671;ENSGALG00000004848;ENSGALG00000010622
GO:1901361	organic cyclic compound catabolic process	http://amigo.geneontology.org/amigo/term/GO:1901361	195	52	30.4253	1.7091	4.07e-05	0.00993436	374158;386575;395218;395225;395411;396025;396287;415294;415733;416258;416293;416467;418172;418563;419036;419100;419146;419194;419453;419467;419623;419674;419847;419905;420408;420704;421396;421492;421831;422540;422602;423374;423399;423559;423626;423697;423698;423816;424302;424390;424743;425032;426335;426928;427253;427308;428192;769677;770094;772054;101751055;101751828	ENSGALG00000004170;ENSGALG00000012613;ENSGALG00000037587;ENSGALG00000011184;ENSGALG00000015544;ENSGALG00000021039;ENSGALG00000031238;ENSGALG00000042184;ENSGALG00000043053;ENSGALG00000002426;ENSGALG00000010432;ENSGALG00000000883;ENSGALG00000038102;ENSGALG00000033781;ENSGALG00000002906;ENSGALG00000012418;ENSGALG00000038730;ENSGALG00000025907;ENSGALG00000041790;ENSGALG00000039228;ENSGALG00000007364;…
GO:0006338	chromatin remodeling	http://amigo.geneontology.org/amigo/term/GO:0006338	44	18	6.8652	2.62192	4.67e-05	0.0105947	374148;395076;395411;395724;395964;396203;396232;396482;416967;417275;418494;419106;421140;422457;423083;423212;425660;426109	ENSGALG00000004386;ENSGALG00000026137;ENSGALG00000042875;ENSGALG00000039891;ENSGALG00000025907;ENSGALG00000000793;ENSGALG00000002197;ENSGALG00000006355;ENSGALG00000006968;ENSGALG00000009071;ENSGALG00000010745;ENSGALG00000008873;ENSGALG00000009913;ENSGALG00000008579;ENSGALG00000029270;ENSGALG00000041080;ENSGALG00000037203;ENSGALG00000015884
GO:0009056	catabolic process	http://amigo.geneontology.org/amigo/term/GO:0009056	890	180	138.864	1.29623	4.72e-05	0.0105947	373970;374079;374106;374115;374118;374148;374158;374222;378891;386575;395218;395225;395346;395411;395457;395459;395667;395703;395708;395724;395780;395785;395804;395816;396021;396025;396188;396287;396297;396303;396483;396487;396536;414746;414841;415294;415357;415479;415493;415733;415944;416009;416079;416119;416225;416258;416293;416341;416467;416945;416965;417009;417273;417456;417635;417694;417913;…	ENSGALG00000007109;ENSGALG00000005408;ENSGALG00000015053;ENSGALG00000004170;ENSGALG00000012613;ENSGALG00000007114;ENSGALG00000037587;ENSGALG00000037854;ENSGALG00000042554;ENSGALG00000019622;ENSGALG00000002095;ENSGALG00000011184;ENSGALG00000015544;ENSGALG00000021039;ENSGALG00000014938;ENSGALG00000041432;ENSGALG00000005696;ENSGALG00000031238;ENSGALG00000026493;ENSGALG00000008520;ENSGALG00000001309;…
GO:0061515	myeloid cell development	http://amigo.geneontology.org/amigo/term/GO:0061515	23	12	3.58863	3.3439	4.96e-05	0.0107082	378783;395411;395815;396297;396442;418000;419674;420004;420489;422846;423068;426359	ENSGALG00000025907;ENSGALG00000006074;ENSGALG00000004821;ENSGALG00000007547;ENSGALG00000003855;ENSGALG00000011992;ENSGALG00000014012;ENSGALG00000003800;ENSGALG00000003770;ENSGALG00000015000;ENSGALG00000038634;ENSGALG00000001708
GO:2001252	positive regulation of chromosome organization	http://amigo.geneontology.org/amigo/term/GO:2001252	52	20	8.11342	2.46505	5.18e-05	0.0107609	395803;395964;396011;415307;415897;417481;419106;420839;420930;421492;422602;424222;424316;424702;425032;426357;427310;769677;776856;100858108	ENSGALG00000039974;ENSGALG00000001153;ENSGALG00000011184;ENSGALG00000042129;ENSGALG00000015548;ENSGALG00000033781;ENSGALG00000013041;ENSGALG00000001613;ENSGALG00000037879;ENSGALG00000010671;ENSGALG00000012484;ENSGALG00000002514;ENSGALG00000043082;ENSGALG00000012702;ENSGALG00000011492;ENSGALG00000029270;ENSGALG00000001644;ENSGALG00000038018;ENSGALG00000011118;ENSGALG00000037203
GO:0044248	cellular catabolic process	http://amigo.geneontology.org/amigo/term/GO:0044248	802	164	125.134	1.3106	5.92e-05	0.0118784	373970;374079;374115;374118;374158;374222;378891;386575;395218;395225;395346;395411;395457;395459;395667;395708;395724;395780;395785;395804;396021;396025;396188;396287;396297;396303;396483;396487;396536;414746;414841;415294;415357;415493;415733;415944;416009;416079;416119;416225;416258;416293;416341;416467;416945;416965;417009;417273;417456;417635;417694;417913;417936;418001;418172;418369;418563;…	ENSGALG00000007109;ENSGALG00000005408;ENSGALG00000015053;ENSGALG00000004170;ENSGALG00000012613;ENSGALG00000007114;ENSGALG00000037587;ENSGALG00000037854;ENSGALG00000042554;ENSGALG00000019622;ENSGALG00000002095;ENSGALG00000011184;ENSGALG00000015544;ENSGALG00000021039;ENSGALG00000014938;ENSGALG00000041432;ENSGALG00000005696;ENSGALG00000031238;ENSGALG00000026493;ENSGALG00000008520;ENSGALG00000001309;…
GO:0031124	mRNA 3'-end processing	http://amigo.geneontology.org/amigo/term/GO:0031124	27	13	4.21274	3.08588	7.11e-05	0.0137574	415733;416241;419021;420362;421929;422754;423399;423416;425032;426493;427310;100858108;101751828	ENSGALG00000015548;ENSGALG00000039160;ENSGALG00000039228;ENSGALG00000036821;ENSGALG00000037879;ENSGALG00000043082;ENSGALG00000013943;ENSGALG00000016424;ENSGALG00000017249;ENSGALG00000010622;ENSGALG00000031851;ENSGALG00000010783;ENSGALG00000038954
GO:0046700	heterocycle catabolic process	http://amigo.geneontology.org/amigo/term/GO:0046700	180	48	28.0849	1.7091	7.99e-05	0.0149476	374158;386575;395218;395225;395411;396025;396287;415294;415733;416258;416293;416467;418172;419036;419100;419146;419194;419453;419467;419623;419674;419847;419905;420408;420704;421396;421492;421831;422540;422602;423399;423559;423626;423697;423698;423816;424302;424390;424743;425032;426928;427253;427308;428192;769677;772054;101751055;101751828	ENSGALG00000004170;ENSGALG00000012613;ENSGALG00000037587;ENSGALG00000011184;ENSGALG00000015544;ENSGALG00000021039;ENSGALG00000031238;ENSGALG00000042184;ENSGALG00000043053;ENSGALG00000002426;ENSGALG00000000883;ENSGALG00000038102;ENSGALG00000033781;ENSGALG00000002906;ENSGALG00000012418;ENSGALG00000038730;ENSGALG00000025907;ENSGALG00000041790;ENSGALG00000039228;ENSGALG00000007364;ENSGALG00000010592;…
GO:0098751	bone cell development	http://amigo.geneontology.org/amigo/term/GO:0098751	12	8	1.87233	4.27275	9.42e-05	0.0170561	378783;395815;396297;396442;418000;420004;420489;426359	ENSGALG00000004821;ENSGALG00000007547;ENSGALG00000003855;ENSGALG00000011992;ENSGALG00000014012;ENSGALG00000003770;ENSGALG00000038634;ENSGALG00000001708
GO:1901615	organic hydroxy compound metabolic process	http://amigo.geneontology.org/amigo/term/GO:1901615	171	45	26.6807	1.68661	0.000185	0.0323742	395227;395346;395603;395703;395729;395780;395940;395988;396146;396536;408182;415587;416256;416937;416967;417631;417987;418549;418563;419106;419480;419789;419905;420004;420183;420442;420548;421631;422302;422403;422423;422982;424380;425255;426335;426354;426629;426857;427317;769879;770094;100857756;100859407;101747962;101751055	ENSGALG00000007109;ENSGALG00000005408;ENSGALG00000012392;ENSGALG00000002960;ENSGALG00000007114;ENSGALG00000037854;ENSGALG00000003972;ENSGALG00000012200;ENSGALG00000037065;ENSGALG00000026757;ENSGALG00000005103;ENSGALG00000027835;ENSGALG00000007493;ENSGALG00000043053;ENSGALG00000004106;ENSGALG00000000067;ENSGALG00000046656;ENSGALG00000006350;ENSGALG00000034772;ENSGALG00000010736;ENSGALG00000011937;…
GO:0017144	drug metabolic process	http://amigo.geneontology.org/amigo/term/GO:0017144	263	63	41.0352	1.53527	0.00021	0.0353757	373916;374222;395218;395303;395411;395459;395729;395780;395816;396051;396052;396146;396316;414746;414841;416013;416341;416609;417112;417517;418172;418544;418549;418563;419158;419194;420818;420976;421396;421695;422600;422934;423374;423463;423628;423698;424102;424112;424288;424302;425255;426335;426429;426430;426673;426928;427308;427317;430210;769146;769542;769879;807635;807637;807639;807641;807642;…	ENSGALG00000043768;ENSGALG00000036229;ENSGALG00000007109;ENSGALG00000029500;ENSGALG00000041091;ENSGALG00000032079;ENSGALG00000032142;ENSGALG00000032456;ENSGALG00000015053;ENSGALG00000004170;ENSGALG00000012613;ENSGALG00000035334;ENSGALG00000019175;ENSGALG00000013191;ENSGALG00000042478;ENSGALG00000001949;ENSGALG00000037587;ENSGALG00000001325;ENSGALG00000032465;ENSGALG00000012200;ENSGALG00000015544;…
GO:0000387	spliceosomal snRNP assembly	http://amigo.geneontology.org/amigo/term/GO:0000387	16	9	2.49644	3.60514	0.000214	0.0353757	396180;415620;416270;416947;417916;418631;425500;426667;771344	ENSGALG00000000137;ENSGALG00000028409;ENSGALG00000011409;ENSGALG00000004555;ENSGALG00000008574;ENSGALG00000038865;ENSGALG00000006596;ENSGALG00000016574;ENSGALG00000028205
GO:0051253	negative regulation of RNA metabolic process	http://amigo.geneontology.org/amigo/term/GO:0051253	500	107	78.0137	1.37155	0.000223	0.0358071	373919;373990;374074;374106;374115;374118;374148;374201;374202;374207;374237;378917;386575;395076;395128;395146;395218;395225;395232;395304;395411;395508;395670;395682;395703;395750;395767;395803;395934;395952;395964;395988;396011;396070;396142;396230;396274;396409;415307;415846;416108;416258;416609;416992;417275;417954;418000;419106;419218;419341;419346;419453;419460;419623;419847;420001;420004;…	ENSGALG00000012613;ENSGALG00000011036;ENSGALG00000032847;ENSGALG00000006861;ENSGALG00000032577;ENSGALG00000031238;ENSGALG00000008883;ENSGALG00000020262;ENSGALG00000027562;ENSGALG00000004386;ENSGALG00000026137;ENSGALG00000005507;ENSGALG00000023256;ENSGALG00000015548;ENSGALG00000018815;ENSGALG00000000883;ENSGALG00000025748;ENSGALG00000039160;ENSGALG00000008096;ENSGALG00000002906;ENSGALG00000036043;…
GO:0008202	steroid metabolic process	http://amigo.geneontology.org/amigo/term/GO:0008202	83	26	12.9503	2.00768	0.000236	0.0368709	395227;395603;395780;395785;395988;396536;408182;416256;416967;417987;419789;420004;420442;420548;422302;422423;422982;424380;426354;426857;426918;769879;770094;100857756;100859407;101747962	ENSGALG00000007109;ENSGALG00000002960;ENSGALG00000007114;ENSGALG00000003972;ENSGALG00000041432;ENSGALG00000037065;ENSGALG00000007493;ENSGALG00000004106;ENSGALG00000002187;ENSGALG00000046656;ENSGALG00000034772;ENSGALG00000011937;ENSGALG00000017394;ENSGALG00000023120;ENSGALG00000002412;ENSGALG00000033090;ENSGALG00000009365;ENSGALG00000007716;ENSGALG00000006968;ENSGALG00000005860;ENSGALG00000009560;…
GO:0009890	negative regulation of biosynthetic process	http://amigo.geneontology.org/amigo/term/GO:0009890	579	121	90.3398	1.33939	0.000244	0.0370261	373919;373990;374074;374106;374111;374115;374118;374148;374201;374202;374207;374237;378917;386575;395076;395128;395146;395188;395218;395225;395232;395304;395411;395508;395670;395682;395703;395750;395767;395803;395934;395952;395964;395969;395988;396011;396070;396142;396230;396274;396409;415307;415733;415846;416108;416258;416609;416992;417275;417653;417717;417954;418000;419106;419218;419341;419346;…	ENSGALG00000012613;ENSGALG00000011036;ENSGALG00000019622;ENSGALG00000032847;ENSGALG00000006861;ENSGALG00000032577;ENSGALG00000008249;ENSGALG00000008883;ENSGALG00000008520;ENSGALG00000020262;ENSGALG00000027562;ENSGALG00000004386;ENSGALG00000026137;ENSGALG00000005507;ENSGALG00000023256;ENSGALG00000026727;ENSGALG00000005420;ENSGALG00000018815;ENSGALG00000025748;ENSGALG00000039160;ENSGALG00000008096;…
GO:0031327	negative regulation of cellular biosynthetic process	http://amigo.geneontology.org/amigo/term/GO:0031327	574	120	89.5597	1.33989	0.000255	0.037691	373919;373990;374074;374106;374111;374115;374118;374148;374201;374202;374207;374237;378917;386575;395076;395128;395146;395188;395218;395225;395232;395304;395411;395508;395670;395682;395703;395750;395767;395803;395934;395952;395964;395969;395988;396011;396070;396142;396230;396274;396409;415307;415733;415846;416108;416258;416609;416992;417275;417653;417717;417954;418000;419106;419218;419341;419346;…	ENSGALG00000012613;ENSGALG00000011036;ENSGALG00000019622;ENSGALG00000032847;ENSGALG00000006861;ENSGALG00000032577;ENSGALG00000008249;ENSGALG00000008883;ENSGALG00000008520;ENSGALG00000020262;ENSGALG00000027562;ENSGALG00000004386;ENSGALG00000026137;ENSGALG00000005507;ENSGALG00000023256;ENSGALG00000005420;ENSGALG00000018815;ENSGALG00000025748;ENSGALG00000039160;ENSGALG00000008096;ENSGALG00000038730;…
GO:0044270	cellular nitrogen compound catabolic process	http://amigo.geneontology.org/amigo/term/GO:0044270	179	46	27.9289	1.64704	0.000284	0.0398708	374158;386575;395218;395225;395411;396025;396287;415294;415733;416258;416293;416467;418172;419036;419100;419146;419194;419453;419623;419674;419847;419905;420408;420704;421396;421492;421831;422540;422602;423399;423559;423626;423697;423698;423816;424302;424390;424743;425032;426928;427253;427308;428192;769677;772054;101751828	ENSGALG00000004170;ENSGALG00000012613;ENSGALG00000037587;ENSGALG00000011184;ENSGALG00000015544;ENSGALG00000021039;ENSGALG00000031238;ENSGALG00000002426;ENSGALG00000000883;ENSGALG00000038102;ENSGALG00000033781;ENSGALG00000002906;ENSGALG00000012418;ENSGALG00000038730;ENSGALG00000025907;ENSGALG00000041790;ENSGALG00000039228;ENSGALG00000007364;ENSGALG00000010592;ENSGALG00000015830;ENSGALG00000003991;…
GO:0045333	cellular respiration	http://amigo.geneontology.org/amigo/term/GO:0045333	75	24	11.7021	2.05092	0.000284	0.0398708	373916;416013;416609;417112;417517;420818;420976;422622;423720;424102;424112;426429;429678;430210;807635;807636;807637;807639;807641;807642;807643;807644;807645;107049993	ENSGALG00000043768;ENSGALG00000036229;ENSGALG00000042750;ENSGALG00000029500;ENSGALG00000032079;ENSGALG00000032142;ENSGALG00000032456;ENSGALG00000035334;ENSGALG00000013191;ENSGALG00000042478;ENSGALG00000001949;ENSGALG00000006861;ENSGALG00000039335;ENSGALG00000004777;ENSGALG00000005789;ENSGALG00000008606;ENSGALG00000008818;ENSGALG00000014155;ENSGALG00000002162;ENSGALG00000042809;ENSGALG00000032544;…
GO:0043486	histone exchange	http://amigo.geneontology.org/amigo/term/GO:0043486	8	6	1.24822	4.80685	0.0003	0.0411098	417275;418494;423083;423212;425660;426109	ENSGALG00000039891;ENSGALG00000000793;ENSGALG00000006355;ENSGALG00000008873;ENSGALG00000008579;ENSGALG00000015884
GO:1901617	organic hydroxy compound biosynthetic process	http://amigo.geneontology.org/amigo/term/GO:1901617	89	27	13.8864	1.94434	0.000324	0.0421689	395603;395703;395729;395780;395988;396146;396536;408182;415587;416256;416937;416967;418549;419106;420442;420548;422423;422982;424380;425255;426335;426354;427317;769879;100857756;101747962;101751055	ENSGALG00000007109;ENSGALG00000002960;ENSGALG00000007114;ENSGALG00000003972;ENSGALG00000012200;ENSGALG00000037065;ENSGALG00000026757;ENSGALG00000027835;ENSGALG00000043053;ENSGALG00000004106;ENSGALG00000000067;ENSGALG00000046656;ENSGALG00000006350;ENSGALG00000034772;ENSGALG00000017394;ENSGALG00000033090;ENSGALG00000030070;ENSGALG00000009365;ENSGALG00000016205;ENSGALG00000006968;ENSGALG00000008385;…
GO:0022904	respiratory electron transport chain	http://amigo.geneontology.org/amigo/term/GO:0022904	46	17	7.17726	2.36859	0.000329	0.0421689	416013;416609;417112;420818;420976;423720;424102;429678;430210;807635;807637;807639;807641;807642;807643;807644;807645	ENSGALG00000043768;ENSGALG00000036229;ENSGALG00000029500;ENSGALG00000032079;ENSGALG00000032142;ENSGALG00000032456;ENSGALG00000035334;ENSGALG00000013191;ENSGALG00000042478;ENSGALG00000006861;ENSGALG00000039335;ENSGALG00000004777;ENSGALG00000005789;ENSGALG00000008606;ENSGALG00000042809;ENSGALG00000032544;ENSGALG00000040987
GO:1902369	negative regulation of RNA catabolic process	http://amigo.geneontology.org/amigo/term/GO:1902369	20	10	3.12055	3.20457	0.000338	0.0421689	386575;395225;416258;419453;419623;419847;421492;421831;425032;772054	ENSGALG00000031238;ENSGALG00000000883;ENSGALG00000002906;ENSGALG00000007364;ENSGALG00000015830;ENSGALG00000040109;ENSGALG00000002144;ENSGALG00000010671;ENSGALG00000043082;ENSGALG00000004848
GO:0006378	mRNA polyadenylation	http://amigo.geneontology.org/amigo/term/GO:0006378	20	10	3.12055	3.20457	0.000338	0.0421689	415733;419021;420362;421929;422754;423399;423416;426493;427310;100858108	ENSGALG00000015548;ENSGALG00000039160;ENSGALG00000036821;ENSGALG00000037879;ENSGALG00000013943;ENSGALG00000016424;ENSGALG00000017249;ENSGALG00000010622;ENSGALG00000031851;ENSGALG00000010783
GO:0044283	small molecule biosynthetic process	http://amigo.geneontology.org/amigo/term/GO:0044283	278	65	43.3756	1.49854	0.000346	0.0422569	395218;395411;395480;395603;395729;395780;395863;395916;395988;396025;396146;396316;396409;396489;396536;415493;415587;415876;416467;416609;416745;416945;416967;417253;418172;418544;418549;419039;419194;419255;419905;419989;420183;420442;420490;420548;421068;421375;421396;421695;422600;422982;423698;424288;424302;424321;424390;424487;424599;425060;425255;426335;426354;426430;426928;426999;427308;…	ENSGALG00000007109;ENSGALG00000001299;ENSGALG00000004170;ENSGALG00000012613;ENSGALG00000043754;ENSGALG00000007114;ENSGALG00000019175;ENSGALG00000015616;ENSGALG00000037587;ENSGALG00000012200;ENSGALG00000015544;ENSGALG00000021039;ENSGALG00000014938;ENSGALG00000006861;ENSGALG00000037065;ENSGALG00000026757;ENSGALG00000006565;ENSGALG00000027835;ENSGALG00000004106;ENSGALG00000004057;ENSGALG00000012418;…
GO:0015918	sterol transport	http://amigo.geneontology.org/amigo/term/GO:0015918	31	13	4.83685	2.6877	0.000397	0.0474132	395304;395780;396297;396536;396550;416967;417002;417866;421076;421401;421402;424130;769300	ENSGALG00000007109;ENSGALG00000007114;ENSGALG00000010652;ENSGALG00000009172;ENSGALG00000006968;ENSGALG00000009955;ENSGALG00000009958;ENSGALG00000041687;ENSGALG00000000723;ENSGALG00000007758;ENSGALG00000003770;ENSGALG00000015030;ENSGALG00000010246

## Sheet: Jejunum vs Proximal Cecum - UPR
Supplemental Table 8
Sheet 2: Jejunum vs Proximal Cecum WebGestalt (GO) Results - UPREGULATED DEGS ONLY
geneSet	description	link	size	overlap	expect	enrichmentRatio	pValue	FDR	overlapId	userId
GO:0048856	anatomical structure development	http://amigo.geneontology.org/amigo/term/GO:0048856	1951	198	122.042	1.6224	8.88e-16	4.99e-12	373854;373902;373905;373918;373934;373952;373981;373985;374018;374031;374075;374090;374098;374100;374135;374173;374204;374251;378897;378906;387330;395117;395129;395163;395210;395229;395241;395290;395327;395328;395386;395451;395470;395479;395481;395492;395494;395512;395559;395565;395573;395591;395634;395643;395662;395671;395678;395703;395734;395737;395748;395760;395813;395825;395826;395861;395865;…	ENSGALG00000011331;ENSGALG00000016431;ENSGALG00000031487;ENSGALG00000016797;ENSGALG00000012710;ENSGALG00000030988;ENSGALG00000040493;ENSGALG00000011902;ENSGALG00000011086;ENSGALG00000028983;ENSGALG00000040021;ENSGALG00000031890;ENSGALG00000028567;ENSGALG00000032986;ENSGALG00000026631;ENSGALG00000003767;ENSGALG00000010027;ENSGALG00000019384;ENSGALG00000012715;ENSGALG00000009270;ENSGALG00000027234;…
GO:0007155	cell adhesion	http://amigo.geneontology.org/amigo/term/GO:0007155	398	68	24.8963	2.73133	5.55e-15	1.37e-11	373854;373927;373981;373996;374018;374135;374251;378897;395129;395167;395210;395290;395470;395479;395494;395559;395565;395662;395703;395734;395826;395865;395967;396000;396149;396204;396292;396343;396395;396452;404536;408032;414847;414849;415953;416476;416553;418074;418235;418297;418378;418491;418632;419759;419857;420195;420769;420803;420996;421003;422263;422438;422740;423589;423682;424121;424552;…	ENSGALG00000038364;ENSGALG00000004398;ENSGALG00000015630;ENSGALG00000002588;ENSGALG00000012425;ENSGALG00000007668;ENSGALG00000035184;ENSGALG00000010664;ENSGALG00000015593;ENSGALG00000016485;ENSGALG00000010926;ENSGALG00000029983;ENSGALG00000011350;ENSGALG00000009732;ENSGALG00000014201;ENSGALG00000010875;ENSGALG00000026989;ENSGALG00000034168;ENSGALG00000005714;ENSGALG00000013624;ENSGALG00000005554;…
GO:0022610	biological adhesion	http://amigo.geneontology.org/amigo/term/GO:0022610	400	68	25.0214	2.71768	7.33e-15	1.37e-11	373854;373927;373981;373996;374018;374135;374251;378897;395129;395167;395210;395290;395470;395479;395494;395559;395565;395662;395703;395734;395826;395865;395967;396000;396149;396204;396292;396343;396395;396452;404536;408032;414847;414849;415953;416476;416553;418074;418235;418297;418378;418491;418632;419759;419857;420195;420769;420803;420996;421003;422263;422438;422740;423589;423682;424121;424552;…	ENSGALG00000038364;ENSGALG00000004398;ENSGALG00000015630;ENSGALG00000002588;ENSGALG00000012425;ENSGALG00000007668;ENSGALG00000035184;ENSGALG00000010664;ENSGALG00000015593;ENSGALG00000016485;ENSGALG00000010926;ENSGALG00000029983;ENSGALG00000011350;ENSGALG00000009732;ENSGALG00000014201;ENSGALG00000010875;ENSGALG00000026989;ENSGALG00000034168;ENSGALG00000005714;ENSGALG00000013624;ENSGALG00000005554;…
GO:0007275	multicellular organism development	http://amigo.geneontology.org/amigo/term/GO:0007275	1757	178	109.906	1.61956	1.13e-13	1.59e-10	373854;373902;373905;373918;373934;373952;373981;373985;374018;374031;374075;374090;374098;374100;374135;374173;374204;374251;378897;387330;395117;395129;395163;395210;395229;395241;395290;395327;395328;395386;395451;395470;395479;395481;395494;395512;395559;395565;395573;395591;395634;395643;395662;395671;395678;395703;395734;395737;395748;395760;395813;395825;395826;395865;395879;395912;395949;…	ENSGALG00000011331;ENSGALG00000016431;ENSGALG00000031487;ENSGALG00000016797;ENSGALG00000012710;ENSGALG00000030988;ENSGALG00000040493;ENSGALG00000011086;ENSGALG00000028983;ENSGALG00000040021;ENSGALG00000031890;ENSGALG00000026631;ENSGALG00000003767;ENSGALG00000010027;ENSGALG00000009270;ENSGALG00000027234;ENSGALG00000004398;ENSGALG00000030530;ENSGALG00000037272;ENSGALG00000039872;ENSGALG00000007675;…
GO:0048731	system development	http://amigo.geneontology.org/amigo/term/GO:0048731	1614	165	100.961	1.63429	8.05e-13	9.04e-10	373854;373902;373918;373952;373981;373985;374018;374031;374075;374090;374098;374100;374135;374173;374251;378897;387330;395117;395129;395163;395210;395229;395241;395290;395327;395386;395451;395470;395479;395481;395494;395559;395565;395573;395591;395634;395662;395671;395678;395703;395734;395737;395748;395760;395813;395825;395826;395865;395879;395912;395949;395967;396000;396029;396053;396116;396119;…	ENSGALG00000011331;ENSGALG00000016431;ENSGALG00000031487;ENSGALG00000016797;ENSGALG00000012710;ENSGALG00000030988;ENSGALG00000040493;ENSGALG00000011086;ENSGALG00000040021;ENSGALG00000031890;ENSGALG00000026631;ENSGALG00000003767;ENSGALG00000010027;ENSGALG00000009270;ENSGALG00000004398;ENSGALG00000030530;ENSGALG00000037272;ENSGALG00000007675;ENSGALG00000014944;ENSGALG00000012712;ENSGALG00000002588;…
GO:0009653	anatomical structure morphogenesis	http://amigo.geneontology.org/amigo/term/GO:0009653	971	113	60.7394	1.86041	5.25e-12	4.91e-09	373854;373918;373952;373981;374018;374031;374090;374100;374135;374173;374251;378897;387330;395117;395129;395163;395229;395290;395327;395470;395481;395494;395559;395573;395634;395671;395678;395703;395734;395737;395748;395813;395825;395826;395861;395865;395869;395879;395949;395967;396000;396053;396116;396119;396149;396154;396215;396266;396292;396301;396343;396412;396445;396465;396501;396516;404536;…	ENSGALG00000016431;ENSGALG00000031487;ENSGALG00000016797;ENSGALG00000030988;ENSGALG00000011086;ENSGALG00000040021;ENSGALG00000028567;ENSGALG00000026631;ENSGALG00000003767;ENSGALG00000010027;ENSGALG00000012715;ENSGALG00000009270;ENSGALG00000030530;ENSGALG00000037272;ENSGALG00000014944;ENSGALG00000012425;ENSGALG00000007668;ENSGALG00000035184;ENSGALG00000010664;ENSGALG00000015593;ENSGALG00000004357;…
GO:0048869	cellular developmental process	http://amigo.geneontology.org/amigo/term/GO:0048869	1457	149	91.1404	1.63484	2.14e-11	1.71e-08	373854;373902;373918;373952;373996;374018;374031;374075;374090;374098;374100;374135;374173;374204;374251;378897;378906;378908;387330;395163;395210;395229;395241;395290;395327;395451;395470;395479;395481;395492;395494;395559;395573;395591;395634;395662;395671;395678;395703;395734;395737;395748;395813;395825;395826;395861;395865;395869;395879;395912;395949;395967;396000;396029;396053;396119;396149;…	ENSGALG00000011331;ENSGALG00000016431;ENSGALG00000031487;ENSGALG00000016797;ENSGALG00000012710;ENSGALG00000030988;ENSGALG00000011902;ENSGALG00000011086;ENSGALG00000040021;ENSGALG00000028567;ENSGALG00000032986;ENSGALG00000010027;ENSGALG00000019384;ENSGALG00000012715;ENSGALG00000009270;ENSGALG00000004398;ENSGALG00000030530;ENSGALG00000005849;ENSGALG00000039209;ENSGALG00000012712;ENSGALG00000002588;…
GO:0048513	animal organ development	http://amigo.geneontology.org/amigo/term/GO:0048513	1138	124	71.1858	1.74192	3.49e-11	2.45e-08	373902;373918;373985;374018;374031;374075;374090;374135;374173;374251;378897;387330;395129;395210;395229;395241;395290;395327;395386;395451;395470;395479;395481;395494;395573;395591;395671;395678;395703;395737;395748;395760;395813;395825;395826;395865;395879;395912;395949;395967;396000;396053;396116;396119;396154;396246;396266;396292;396301;396343;396371;396393;396412;396445;396465;396501;396516;…	ENSGALG00000016431;ENSGALG00000016797;ENSGALG00000030988;ENSGALG00000040493;ENSGALG00000011086;ENSGALG00000040021;ENSGALG00000031890;ENSGALG00000026631;ENSGALG00000003767;ENSGALG00000010027;ENSGALG00000009270;ENSGALG00000004398;ENSGALG00000030530;ENSGALG00000037272;ENSGALG00000007675;ENSGALG00000014944;ENSGALG00000012712;ENSGALG00000002588;ENSGALG00000043064;ENSGALG00000007668;ENSGALG00000035184;…
GO:0009888	tissue development	http://amigo.geneontology.org/amigo/term/GO:0009888	684	86	42.7865	2.00998	7.01e-11	4.37e-08	373902;373918;374018;374090;374135;374251;387330;395210;395229;395241;395290;395327;395386;395470;395479;395481;395492;395494;395559;395573;395671;395703;395734;395760;395813;395825;395826;395865;395869;395912;395949;395967;396000;396053;396266;396292;396343;396371;396393;396412;396445;396465;396490;396501;396516;404536;408032;415729;416553;418062;418125;418378;418491;418632;418726;418818;419759;…	ENSGALG00000016431;ENSGALG00000016797;ENSGALG00000040493;ENSGALG00000011902;ENSGALG00000011086;ENSGALG00000040021;ENSGALG00000031890;ENSGALG00000003767;ENSGALG00000010027;ENSGALG00000009270;ENSGALG00000030530;ENSGALG00000014944;ENSGALG00000012712;ENSGALG00000002588;ENSGALG00000043064;ENSGALG00000007668;ENSGALG00000035184;ENSGALG00000010664;ENSGALG00000015593;ENSGALG00000004357;ENSGALG00000016485;…
GO:0030154	cell differentiation	http://amigo.geneontology.org/amigo/term/GO:0030154	1375	140	86.011	1.6277	1.73e-10	9.7e-08	373854;373902;373918;373952;373996;374018;374031;374075;374090;374098;374100;374135;374173;374204;374251;378897;378906;378908;387330;395163;395210;395229;395241;395290;395327;395451;395470;395479;395481;395492;395494;395559;395573;395591;395634;395662;395671;395678;395703;395737;395748;395813;395825;395826;395861;395865;395879;395912;395949;395967;396000;396029;396053;396119;396149;396154;396177;…	ENSGALG00000011331;ENSGALG00000016431;ENSGALG00000031487;ENSGALG00000016797;ENSGALG00000012710;ENSGALG00000030988;ENSGALG00000011902;ENSGALG00000011086;ENSGALG00000040021;ENSGALG00000028567;ENSGALG00000032986;ENSGALG00000010027;ENSGALG00000019384;ENSGALG00000009270;ENSGALG00000004398;ENSGALG00000030530;ENSGALG00000005849;ENSGALG00000039209;ENSGALG00000012712;ENSGALG00000002588;ENSGALG00000043064;…
GO:0031589	cell-substrate adhesion	http://amigo.geneontology.org/amigo/term/GO:0031589	106	25	6.63066	3.77036	4.6e-09	2.35e-06	373981;374018;374135;378897;395129;395290;395470;395479;395826;396343;408032;414849;415953;418235;418378;418491;418632;422740;423589;424121;424912;425527;427326;428741;429089	ENSGALG00000015630;ENSGALG00000002588;ENSGALG00000012425;ENSGALG00000035184;ENSGALG00000029983;ENSGALG00000014201;ENSGALG00000010875;ENSGALG00000026989;ENSGALG00000008661;ENSGALG00000031642;ENSGALG00000015253;ENSGALG00000007357;ENSGALG00000010391;ENSGALG00000013715;ENSGALG00000041577;ENSGALG00000015842;ENSGALG00000011203;ENSGALG00000009724;ENSGALG00000005483;ENSGALG00000006751;ENSGALG00000004695;…
GO:0050793	regulation of developmental process	http://amigo.geneontology.org/amigo/term/GO:0050793	898	98	56.173	1.74461	7.64e-09	3.57e-06	373902;373952;374018;374031;374090;374135;378897;395163;395241;395290;395327;395451;395470;395479;395494;395573;395591;395662;395671;395678;395703;395734;395737;395760;395813;395825;395826;395865;395869;395879;395949;395967;396029;396053;396119;396149;396154;396266;396336;396343;396371;396393;396412;396465;404536;408032;415729;415902;416476;416567;416713;417332;417831;417941;418074;418185;418235;…	ENSGALG00000011331;ENSGALG00000031487;ENSGALG00000012710;ENSGALG00000030988;ENSGALG00000040021;ENSGALG00000031890;ENSGALG00000003767;ENSGALG00000004398;ENSGALG00000030530;ENSGALG00000039209;ENSGALG00000012712;ENSGALG00000002588;ENSGALG00000043064;ENSGALG00000007668;ENSGALG00000035184;ENSGALG00000015593;ENSGALG00000007346;ENSGALG00000016485;ENSGALG00000015078;ENSGALG00000002169;ENSGALG00000007260;…
GO:0016477	cell migration	http://amigo.geneontology.org/amigo/term/GO:0016477	480	62	30.0256	2.0649	1.78e-08	7.71e-06	373952;374018;374090;374135;374251;378897;395129;395290;395451;395470;395479;395481;395494;395573;395671;395703;395734;395813;395825;395826;395865;395869;395949;396412;396445;396465;404536;414849;416597;417555;417941;418479;418491;419620;419784;419822;419857;420384;420476;420744;420769;420996;421003;421044;421497;422510;422740;423079;423682;424063;424121;424312;424552;425524;427339;427387;428091;…	ENSGALG00000030530;ENSGALG00000007675;ENSGALG00000002588;ENSGALG00000007668;ENSGALG00000004357;ENSGALG00000007346;ENSGALG00000016485;ENSGALG00000008135;ENSGALG00000029983;ENSGALG00000005209;ENSGALG00000017208;ENSGALG00000010875;ENSGALG00000011738;ENSGALG00000013886;ENSGALG00000026989;ENSGALG00000034168;ENSGALG00000037043;ENSGALG00000032590;ENSGALG00000006346;ENSGALG00000040342;ENSGALG00000040297;…
GO:0009887	animal organ morphogenesis	http://amigo.geneontology.org/amigo/term/GO:0009887	384	53	24.0205	2.20645	2.34e-08	9.4e-06	374018;374031;374090;374135;374173;374251;378897;387330;395229;395290;395327;395481;395494;395678;395703;395737;395813;395826;395865;395949;396000;396053;396116;396119;396266;396292;396301;396343;396445;408032;415729;416553;418378;418479;418726;420269;420384;420630;420769;420996;421064;421497;421775;424063;427207;427234;427460;428692;429089;723789;771246;777548;100859813	ENSGALG00000016431;ENSGALG00000016797;ENSGALG00000030988;ENSGALG00000040021;ENSGALG00000003767;ENSGALG00000009270;ENSGALG00000030530;ENSGALG00000037272;ENSGALG00000014944;ENSGALG00000007668;ENSGALG00000035184;ENSGALG00000010664;ENSGALG00000004357;ENSGALG00000015078;ENSGALG00000008135;ENSGALG00000043047;ENSGALG00000005209;ENSGALG00000026989;ENSGALG00000034168;ENSGALG00000012023;ENSGALG00000040342;…
GO:0030155	regulation of cell adhesion	http://amigo.geneontology.org/amigo/term/GO:0030155	212	36	13.2613	2.71466	2.63e-08	9.83e-06	373996;374251;378897;395129;395290;395494;395703;395826;395865;395967;396343;396452;404536;414849;415953;416476;416553;418074;418378;418632;419759;419857;420195;420769;420996;421003;422740;423682;424912;425527;426921;427326;428315;428741;429089;100859813	ENSGALG00000004398;ENSGALG00000015630;ENSGALG00000007668;ENSGALG00000035184;ENSGALG00000010664;ENSGALG00000015593;ENSGALG00000029983;ENSGALG00000026989;ENSGALG00000034168;ENSGALG00000005714;ENSGALG00000013624;ENSGALG00000005554;ENSGALG00000008661;ENSGALG00000015253;ENSGALG00000007357;ENSGALG00000043287;ENSGALG00000010391;ENSGALG00000006038;ENSGALG00000013715;ENSGALG00000012662;ENSGALG00000040266;…
GO:0040011	locomotion	http://amigo.geneontology.org/amigo/term/GO:0040011	603	72	37.7197	1.90882	3.16e-08	1.11e-05	373854;373952;374018;374090;374100;374135;374173;374251;374254;378897;395129;395290;395451;395470;395479;395481;395494;395573;395671;395703;395734;395748;395813;395825;395826;395865;395869;395949;395967;396149;396412;396445;396465;404536;408032;408046;414849;416597;417555;417941;418479;418491;419620;419784;419822;419857;420384;420476;420744;420769;420996;421003;421044;421497;422510;422740;423079;…	ENSGALG00000030530;ENSGALG00000007675;ENSGALG00000002588;ENSGALG00000007668;ENSGALG00000015593;ENSGALG00000004357;ENSGALG00000007346;ENSGALG00000016485;ENSGALG00000008135;ENSGALG00000029983;ENSGALG00000005209;ENSGALG00000017208;ENSGALG00000010875;ENSGALG00000011738;ENSGALG00000013886;ENSGALG00000026989;ENSGALG00000034168;ENSGALG00000037043;ENSGALG00000032590;ENSGALG00000006346;ENSGALG00000006583;…
GO:0051094	positive regulation of developmental process	http://amigo.geneontology.org/amigo/term/GO:0051094	475	60	29.7129	2.01933	7.14e-08	2.36e-05	373902;373952;374018;374090;374135;395241;395327;395470;395479;395494;395573;395591;395662;395671;395703;395734;395760;395813;395825;395826;395865;395949;396029;396053;396119;396154;396343;396371;396393;396412;404536;416567;416713;417332;417831;418185;418297;418632;418818;419259;419759;419857;420269;420476;420744;420769;420846;421003;421497;423097;423875;424716;424770;424912;427387;429089;431576;…	ENSGALG00000011331;ENSGALG00000040021;ENSGALG00000031890;ENSGALG00000030530;ENSGALG00000039209;ENSGALG00000012712;ENSGALG00000002588;ENSGALG00000043064;ENSGALG00000007668;ENSGALG00000035184;ENSGALG00000007346;ENSGALG00000016485;ENSGALG00000007260;ENSGALG00000011350;ENSGALG00000010166;ENSGALG00000006062;ENSGALG00000010875;ENSGALG00000013143;ENSGALG00000034168;ENSGALG00000011594;ENSGALG00000040297;…
GO:0006928	movement of cell or subcellular component	http://amigo.geneontology.org/amigo/term/GO:0006928	676	77	42.2861	1.82093	7.58e-08	2.36e-05	373854;373952;374018;374090;374135;374173;374251;378897;395129;395290;395451;395470;395479;395481;395494;395573;395671;395703;395734;395748;395813;395825;395826;395865;395869;395949;395967;396149;396412;396445;396465;404536;408046;414849;415990;416597;417555;417941;417969;418479;418491;419620;419784;419822;419857;420384;420476;420571;420744;420769;420996;421003;421044;421497;422074;422510;422740;…	ENSGALG00000030530;ENSGALG00000007675;ENSGALG00000002588;ENSGALG00000007668;ENSGALG00000010664;ENSGALG00000009722;ENSGALG00000015593;ENSGALG00000004357;ENSGALG00000007346;ENSGALG00000016485;ENSGALG00000005249;ENSGALG00000008135;ENSGALG00000029983;ENSGALG00000008591;ENSGALG00000005209;ENSGALG00000017208;ENSGALG00000010875;ENSGALG00000011738;ENSGALG00000013886;ENSGALG00000026989;ENSGALG00000034168;…
GO:0051674	localization of cell	http://amigo.geneontology.org/amigo/term/GO:0051674	525	64	32.8406	1.94881	9.63e-08	2.84e-05	373952;374018;374090;374135;374251;378897;395129;395290;395451;395470;395479;395481;395494;395573;395671;395703;395734;395813;395825;395826;395865;395869;395949;396119;396412;396445;396465;404536;414849;416597;417555;417941;418479;418491;419620;419784;419822;419857;420384;420476;420744;420769;420996;421003;421044;421497;422510;422740;423079;423682;423875;424063;424121;424312;424552;425524;427339;…	ENSGALG00000030530;ENSGALG00000007675;ENSGALG00000002588;ENSGALG00000007668;ENSGALG00000004357;ENSGALG00000007346;ENSGALG00000016485;ENSGALG00000008135;ENSGALG00000029983;ENSGALG00000005209;ENSGALG00000017208;ENSGALG00000010875;ENSGALG00000011738;ENSGALG00000013886;ENSGALG00000026989;ENSGALG00000034168;ENSGALG00000037043;ENSGALG00000032590;ENSGALG00000006346;ENSGALG00000040342;ENSGALG00000040297;…
GO:0061061	muscle structure development	http://amigo.geneontology.org/amigo/term/GO:0061061	224	36	14.012	2.56923	1.13e-07	3.17e-05	373918;387330;395241;395451;395479;395671;395678;395703;395748;395826;395861;395865;395949;396215;396266;396371;396393;396445;396465;408032;415902;418062;418726;418818;420269;420846;421003;421534;422760;423320;424716;424770;768866;769763;771246;771364	ENSGALG00000011331;ENSGALG00000016431;ENSGALG00000016797;ENSGALG00000030988;ENSGALG00000011086;ENSGALG00000031890;ENSGALG00000028567;ENSGALG00000010027;ENSGALG00000019384;ENSGALG00000009270;ENSGALG00000012712;ENSGALG00000002588;ENSGALG00000043064;ENSGALG00000034168;ENSGALG00000006346;ENSGALG00000042458;ENSGALG00000011708;ENSGALG00000001183;ENSGALG00000013624;ENSGALG00000036114;ENSGALG00000012559;…
GO:0061448	connective tissue development	http://amigo.geneontology.org/amigo/term/GO:0061448	117	24	7.31875	3.27925	1.66e-07	4.44e-05	373902;374135;395327;395470;395479;395481;395494;395703;395813;395826;395912;396000;396266;396292;396343;396393;396412;416553;419759;420769;422415;423183;424063;429089	ENSGALG00000040021;ENSGALG00000030530;ENSGALG00000002588;ENSGALG00000043064;ENSGALG00000007668;ENSGALG00000035184;ENSGALG00000004357;ENSGALG00000008135;ENSGALG00000010875;ENSGALG00000011740;ENSGALG00000034168;ENSGALG00000011594;ENSGALG00000005714;ENSGALG00000008661;ENSGALG00000008122;ENSGALG00000040266;ENSGALG00000009724;ENSGALG00000005981;ENSGALG00000038540;ENSGALG00000039216;ENSGALG00000037402;…
GO:0048870	cell motility	http://amigo.geneontology.org/amigo/term/GO:0048870	524	63	32.778	1.92202	2.05e-07	5.22e-05	373952;374018;374090;374135;374251;378897;395129;395290;395451;395470;395479;395481;395494;395573;395671;395703;395734;395813;395825;395826;395865;395869;395949;396412;396445;396465;404536;414849;416597;417555;417941;418479;418491;419620;419784;419822;419857;420384;420476;420744;420769;420996;421003;421044;421497;422510;422740;423079;423682;423875;424063;424121;424312;424552;425524;427339;427387;…	ENSGALG00000030530;ENSGALG00000007675;ENSGALG00000002588;ENSGALG00000007668;ENSGALG00000004357;ENSGALG00000007346;ENSGALG00000016485;ENSGALG00000008135;ENSGALG00000029983;ENSGALG00000005209;ENSGALG00000017208;ENSGALG00000010875;ENSGALG00000011738;ENSGALG00000013886;ENSGALG00000026989;ENSGALG00000034168;ENSGALG00000037043;ENSGALG00000032590;ENSGALG00000006346;ENSGALG00000040342;ENSGALG00000040297;…
GO:0072359	circulatory system development	http://amigo.geneontology.org/amigo/term/GO:0072359	399	52	24.9588	2.08343	2.17e-07	5.22e-05	373981;374018;374031;374090;374100;374135;374173;374251;378897;395129;395241;395290;395470;395494;395573;395671;395703;395734;395813;395826;395865;395879;395949;396053;396266;396393;396412;396445;396465;396501;396516;408032;414849;416553;416567;418479;418726;418818;420269;420384;420476;420744;420769;420846;421064;421497;422760;424716;429089;430280;771364;771862	ENSGALG00000011331;ENSGALG00000016797;ENSGALG00000030530;ENSGALG00000012712;ENSGALG00000043064;ENSGALG00000007668;ENSGALG00000023772;ENSGALG00000007346;ENSGALG00000016485;ENSGALG00000039786;ENSGALG00000029983;ENSGALG00000005209;ENSGALG00000010875;ENSGALG00000026989;ENSGALG00000034168;ENSGALG00000040342;ENSGALG00000002922;ENSGALG00000005714;ENSGALG00000011708;ENSGALG00000001183;ENSGALG00000037943;…
GO:0098609	cell-cell adhesion	http://amigo.geneontology.org/amigo/term/GO:0098609	230	36	14.3873	2.50221	2.23e-07	5.22e-05	373854;373927;373996;374251;378897;395167;395494;395662;395703;395865;395967;396149;396452;404536;408032;414847;414849;416476;416553;418297;419759;420195;420769;420996;421003;422263;422438;423682;424121;424552;424912;425302;425527;428315;429089;100859813	ENSGALG00000004398;ENSGALG00000007668;ENSGALG00000010664;ENSGALG00000015593;ENSGALG00000011350;ENSGALG00000009732;ENSGALG00000034168;ENSGALG00000005714;ENSGALG00000013624;ENSGALG00000005554;ENSGALG00000008945;ENSGALG00000008661;ENSGALG00000007357;ENSGALG00000043287;ENSGALG00000006038;ENSGALG00000041577;ENSGALG00000001768;ENSGALG00000008263;ENSGALG00000040266;ENSGALG00000031960;ENSGALG00000038540;…
GO:0045595	regulation of cell differentiation	http://amigo.geneontology.org/amigo/term/GO:0045595	621	71	38.8457	1.82774	2.33e-07	5.22e-05	373952;374018;374031;374090;374135;378897;395163;395241;395290;395327;395451;395479;395494;395573;395591;395662;395671;395678;395703;395737;395813;395825;395826;395865;395879;395949;395967;396029;396053;396119;396149;396154;396266;396336;396343;396393;396412;404536;416476;416713;417332;417831;418185;418491;418818;419064;419259;419620;419759;419857;420269;420519;420769;420841;420846;421003;421044;…	ENSGALG00000011331;ENSGALG00000031487;ENSGALG00000012710;ENSGALG00000030988;ENSGALG00000040021;ENSGALG00000004398;ENSGALG00000030530;ENSGALG00000039209;ENSGALG00000012712;ENSGALG00000002588;ENSGALG00000043064;ENSGALG00000007668;ENSGALG00000035184;ENSGALG00000015593;ENSGALG00000002169;ENSGALG00000007260;ENSGALG00000011350;ENSGALG00000010166;ENSGALG00000006062;ENSGALG00000013143;ENSGALG00000013886;…
GO:0035295	tube development	http://amigo.geneontology.org/amigo/term/GO:0035295	379	50	23.7078	2.10901	2.59e-07	5.59e-05	373981;374018;374090;374100;374135;374251;378897;395129;395229;395241;395290;395327;395470;395494;395573;395678;395703;395734;395813;395826;395865;395879;395949;395967;396053;396266;396412;396445;396501;396516;408032;414849;416553;416567;418818;419747;419857;420269;420384;420476;420744;420769;420996;421064;421497;422415;429089;723789;771862;100859813	ENSGALG00000030988;ENSGALG00000040021;ENSGALG00000030530;ENSGALG00000007668;ENSGALG00000010664;ENSGALG00000015593;ENSGALG00000007346;ENSGALG00000016485;ENSGALG00000039786;ENSGALG00000029983;ENSGALG00000005209;ENSGALG00000010875;ENSGALG00000026989;ENSGALG00000034168;ENSGALG00000012023;ENSGALG00000005714;ENSGALG00000011708;ENSGALG00000037943;ENSGALG00000034081;ENSGALG00000008661;ENSGALG00000031642;…
GO:0007166	cell surface receptor signaling pathway	http://amigo.geneontology.org/amigo/term/GO:0007166	910	93	56.9236	1.63377	4.95e-07	0.000103	373902;373952;373985;374018;374031;374090;374100;374135;374173;374251;378897;395107;395129;395163;395229;395445;395470;395494;395559;395573;395671;395673;395678;395703;395813;395825;395826;395861;395865;395949;395967;396053;396119;396154;396177;396412;396452;396483;396516;404536;414849;415533;415729;415738;416476;416553;416567;416734;417256;417555;417969;418560;418577;418665;418666;419620;419784;…	ENSGALG00000031487;ENSGALG00000030988;ENSGALG00000016251;ENSGALG00000003767;ENSGALG00000004398;ENSGALG00000030530;ENSGALG00000007675;ENSGALG00000037525;ENSGALG00000013948;ENSGALG00000012425;ENSGALG00000007668;ENSGALG00000015593;ENSGALG00000007346;ENSGALG00000039786;ENSGALG00000015078;ENSGALG00000029983;ENSGALG00000010166;ENSGALG00000010875;ENSGALG00000002263;ENSGALG00000013886;ENSGALG00000011238;…
GO:0001501	skeletal system development	http://amigo.geneontology.org/amigo/term/GO:0001501	218	34	13.6366	2.49328	5.35e-07	0.000107	374031;374135;387330;395290;395327;395470;395481;395494;395703;395737;395813;395826;395912;396000;396053;396116;396266;396292;396301;396343;396393;396412;416553;417943;419759;420630;420769;424063;428692;429089;771246;776143;777548;100858556	ENSGALG00000016431;ENSGALG00000040021;ENSGALG00000026631;ENSGALG00000009270;ENSGALG00000030530;ENSGALG00000037272;ENSGALG00000043064;ENSGALG00000007668;ENSGALG00000035184;ENSGALG00000028560;ENSGALG00000004357;ENSGALG00000008135;ENSGALG00000010875;ENSGALG00000011740;ENSGALG00000026989;ENSGALG00000034168;ENSGALG00000002922;ENSGALG00000005714;ENSGALG00000026790;ENSGALG00000008661;ENSGALG00000040266;…
GO:0048468	cell development	http://amigo.geneontology.org/amigo/term/GO:0048468	786	83	49.167	1.68812	6.12e-07	0.000116	373854;373918;373952;374018;374031;374075;374090;374098;374173;378897;378906;395163;395327;395481;395494;395559;395573;395591;395634;395662;395671;395703;395748;395813;395825;395861;395865;395949;395967;396000;396029;396053;396119;396149;396154;396215;396266;396292;396336;396343;396393;396412;396465;396501;404536;408032;408046;416713;417305;417969;418032;418185;418235;418726;418818;418915;419759;…	ENSGALG00000031487;ENSGALG00000016797;ENSGALG00000012710;ENSGALG00000011086;ENSGALG00000040021;ENSGALG00000028567;ENSGALG00000032986;ENSGALG00000010027;ENSGALG00000009270;ENSGALG00000030530;ENSGALG00000043064;ENSGALG00000012425;ENSGALG00000007668;ENSGALG00000035184;ENSGALG00000007666;ENSGALG00000015593;ENSGALG00000004357;ENSGALG00000008135;ENSGALG00000007260;ENSGALG00000011350;ENSGALG00000010166;…
GO:0001503	ossification	http://amigo.geneontology.org/amigo/term/GO:0001503	134	25	8.38216	2.98252	6.2e-07	0.000116	374018;374135;395210;395386;395494;395703;395760;395813;395826;395865;395912;395949;396116;396412;416362;417943;418104;418125;418632;418726;419759;420769;424063;428692;429089	ENSGALG00000016797;ENSGALG00000040493;ENSGALG00000030530;ENSGALG00000007668;ENSGALG00000028560;ENSGALG00000010926;ENSGALG00000008135;ENSGALG00000011740;ENSGALG00000026159;ENSGALG00000034168;ENSGALG00000040666;ENSGALG00000008544;ENSGALG00000008661;ENSGALG00000031642;ENSGALG00000036114;ENSGALG00000040266;ENSGALG00000009724;ENSGALG00000004336;ENSGALG00000005981;ENSGALG00000031960;ENSGALG00000038540;…
GO:2000026	regulation of multicellular organismal development	http://amigo.geneontology.org/amigo/term/GO:2000026	700	76	43.7874	1.73566	6.78e-07	0.000123	373902;373952;374031;374090;374135;378897;395163;395241;395290;395327;395470;395479;395494;395573;395591;395662;395671;395703;395734;395737;395760;395813;395825;395826;395865;395879;395949;395967;396029;396053;396119;396149;396154;396266;396336;396371;396393;396412;404536;415729;415902;416476;416567;416713;417941;418297;418491;418632;419259;419620;419759;419857;420269;420476;420519;420744;420769;…	ENSGALG00000011331;ENSGALG00000031487;ENSGALG00000012710;ENSGALG00000040021;ENSGALG00000031890;ENSGALG00000003767;ENSGALG00000004398;ENSGALG00000030530;ENSGALG00000012712;ENSGALG00000002588;ENSGALG00000043064;ENSGALG00000007668;ENSGALG00000015593;ENSGALG00000007346;ENSGALG00000016485;ENSGALG00000015078;ENSGALG00000007260;ENSGALG00000011350;ENSGALG00000010166;ENSGALG00000006062;ENSGALG00000010875;…
GO:0035239	tube morphogenesis	http://amigo.geneontology.org/amigo/term/GO:0035239	295	41	18.4533	2.22183	8.54e-07	0.00015	373981;374018;374100;374135;378897;395129;395229;395290;395327;395470;395494;395573;395678;395703;395734;395813;395826;395865;395879;395949;395967;396053;396412;396445;396501;396516;408032;414849;416553;416567;418818;420269;420476;420744;420769;420996;421064;421497;429089;771862;100859813	ENSGALG00000030988;ENSGALG00000040021;ENSGALG00000030530;ENSGALG00000007668;ENSGALG00000010664;ENSGALG00000015593;ENSGALG00000007346;ENSGALG00000016485;ENSGALG00000039786;ENSGALG00000029983;ENSGALG00000010875;ENSGALG00000026989;ENSGALG00000034168;ENSGALG00000005714;ENSGALG00000011708;ENSGALG00000037943;ENSGALG00000034081;ENSGALG00000008661;ENSGALG00000031642;ENSGALG00000017091;ENSGALG00000008127;…
GO:0045596	negative regulation of cell differentiation	http://amigo.geneontology.org/amigo/term/GO:0045596	243	36	15.2005	2.36835	8.86e-07	0.000151	374090;378897;395163;395241;395290;395451;395479;395494;395591;395671;395678;395703;395737;395813;395825;395826;395865;395949;395967;396119;396149;396266;404536;419259;419759;420269;420519;420769;420841;421044;422418;424770;424912;427339;427387;428385	ENSGALG00000031487;ENSGALG00000030988;ENSGALG00000030530;ENSGALG00000002588;ENSGALG00000007668;ENSGALG00000015593;ENSGALG00000006062;ENSGALG00000013886;ENSGALG00000026989;ENSGALG00000034168;ENSGALG00000006346;ENSGALG00000014908;ENSGALG00000005554;ENSGALG00000037618;ENSGALG00000020249;ENSGALG00000012704;ENSGALG00000007357;ENSGALG00000036114;ENSGALG00000008677;ENSGALG00000008263;ENSGALG00000011404;…
GO:0030334	regulation of cell migration	http://amigo.geneontology.org/amigo/term/GO:0030334	286	40	17.8903	2.23585	9.93e-07	0.000164	373952;374090;374251;378897;395129;395290;395451;395494;395671;395703;395734;395825;395865;395869;396412;396445;404536;414849;417555;417941;418479;418491;419857;420384;420476;420744;420996;421003;421044;421497;422740;423682;424312;424552;427387;428091;428315;429089;100216000;101751326	ENSGALG00000007668;ENSGALG00000007346;ENSGALG00000016485;ENSGALG00000029983;ENSGALG00000005209;ENSGALG00000017208;ENSGALG00000011738;ENSGALG00000013886;ENSGALG00000026989;ENSGALG00000034168;ENSGALG00000006346;ENSGALG00000040342;ENSGALG00000040297;ENSGALG00000011708;ENSGALG00000013624;ENSGALG00000005554;ENSGALG00000008945;ENSGALG00000034081;ENSGALG00000008661;ENSGALG00000002709;ENSGALG00000029811;…
GO:0001944	vasculature development	http://amigo.geneontology.org/amigo/term/GO:0001944	246	36	15.3881	2.33946	1.2e-06	0.000192	373981;374090;374100;374135;378897;395129;395290;395470;395494;395703;395734;395813;395826;395865;395879;395949;396412;396445;396465;396501;396516;408032;414849;416553;416567;418818;420269;420384;420476;420744;420769;421497;422760;424716;429089;771862	ENSGALG00000011331;ENSGALG00000030530;ENSGALG00000007668;ENSGALG00000007346;ENSGALG00000016485;ENSGALG00000039786;ENSGALG00000029983;ENSGALG00000005209;ENSGALG00000010875;ENSGALG00000026989;ENSGALG00000034168;ENSGALG00000005714;ENSGALG00000011708;ENSGALG00000001183;ENSGALG00000037943;ENSGALG00000034081;ENSGALG00000008661;ENSGALG00000017091;ENSGALG00000008127;ENSGALG00000000997;ENSGALG00000036114;…
GO:0060537	muscle tissue development	http://amigo.geneontology.org/amigo/term/GO:0060537	159	27	9.946	2.71466	1.53e-06	0.000238	373918;374090;387330;395494;395671;395703;395826;395865;395949;396053;396266;396371;396445;396465;396501;408032;418726;418818;420269;420846;421003;421534;422760;423320;424770;771246;771364	ENSGALG00000016431;ENSGALG00000016797;ENSGALG00000011086;ENSGALG00000031890;ENSGALG00000010027;ENSGALG00000009270;ENSGALG00000012712;ENSGALG00000007668;ENSGALG00000034168;ENSGALG00000042458;ENSGALG00000011708;ENSGALG00000001183;ENSGALG00000013624;ENSGALG00000000997;ENSGALG00000036114;ENSGALG00000013968;ENSGALG00000009724;ENSGALG00000031960;ENSGALG00000040079;ENSGALG00000011298;ENSGALG00000003126;…
GO:0006935	chemotaxis	http://amigo.geneontology.org/amigo/term/GO:0006935	208	32	13.0111	2.45944	1.59e-06	0.000238	373854;373952;374090;374100;374173;374254;395129;395451;395494;395703;395748;395825;395865;395949;395967;396149;396465;408046;414849;419620;419784;419857;420769;420996;421003;422510;423079;424552;427339;427387;428315;109648311	ENSGALG00000007675;ENSGALG00000007668;ENSGALG00000015593;ENSGALG00000029983;ENSGALG00000034168;ENSGALG00000006346;ENSGALG00000006583;ENSGALG00000040297;ENSGALG00000001183;ENSGALG00000013624;ENSGALG00000008945;ENSGALG00000017091;ENSGALG00000001916;ENSGALG00000036114;ENSGALG00000002112;ENSGALG00000001768;ENSGALG00000008263;ENSGALG00000040266;ENSGALG00000012462;ENSGALG00000015729;ENSGALG00000031960;…
GO:0014706	striated muscle tissue development	http://amigo.geneontology.org/amigo/term/GO:0014706	150	26	9.38302	2.77096	1.61e-06	0.000238	373918;374090;387330;395494;395671;395703;395826;395865;395949;396053;396266;396371;396465;396501;408032;418726;418818;420269;420846;421003;421534;422760;423320;424770;771246;771364	ENSGALG00000016431;ENSGALG00000016797;ENSGALG00000011086;ENSGALG00000031890;ENSGALG00000010027;ENSGALG00000009270;ENSGALG00000012712;ENSGALG00000007668;ENSGALG00000034168;ENSGALG00000042458;ENSGALG00000001183;ENSGALG00000013624;ENSGALG00000000997;ENSGALG00000036114;ENSGALG00000013968;ENSGALG00000009724;ENSGALG00000031960;ENSGALG00000040079;ENSGALG00000011298;ENSGALG00000003126;ENSGALG00000040444;…
GO:0042330	taxis	http://amigo.geneontology.org/amigo/term/GO:0042330	209	32	13.0737	2.44767	1.77e-06	0.000255	373854;373952;374090;374100;374173;374254;395129;395451;395494;395703;395748;395825;395865;395949;395967;396149;396465;408046;414849;419620;419784;419857;420769;420996;421003;422510;423079;424552;427339;427387;428315;109648311	ENSGALG00000007675;ENSGALG00000007668;ENSGALG00000015593;ENSGALG00000029983;ENSGALG00000034168;ENSGALG00000006346;ENSGALG00000006583;ENSGALG00000040297;ENSGALG00000001183;ENSGALG00000013624;ENSGALG00000008945;ENSGALG00000017091;ENSGALG00000001916;ENSGALG00000036114;ENSGALG00000002112;ENSGALG00000001768;ENSGALG00000008263;ENSGALG00000040266;ENSGALG00000012462;ENSGALG00000015729;ENSGALG00000031960;…
GO:0042221	response to chemical	http://amigo.geneontology.org/amigo/term/GO:0042221	1401	127	87.6374	1.44915	2.14e-06	0.000293	373854;373902;373952;373985;374018;374075;374090;374100;374129;374135;374153;374173;374178;374251;374254;378906;395107;395117;395129;395229;395301;395386;395451;395479;395494;395671;395678;395703;395734;395748;395825;395826;395865;395949;395967;396053;396130;396149;396227;396266;396371;396393;396412;396452;396465;396483;396516;404536;408046;414849;415533;415738;415807;416453;416567;416871;416988;…	ENSGALG00000021238;ENSGALG00000011331;ENSGALG00000001918;ENSGALG00000016797;ENSGALG00000030988;ENSGALG00000031890;ENSGALG00000010614;ENSGALG00000032986;ENSGALG00000019384;ENSGALG00000026661;ENSGALG00000007383;ENSGALG00000002118;ENSGALG00000007675;ENSGALG00000037525;ENSGALG00000013948;ENSGALG00000001926;ENSGALG00000004562;ENSGALG00000002588;ENSGALG00000043064;ENSGALG00000012425;ENSGALG00000007668;…
GO:0072358	cardiovascular system development	http://amigo.geneontology.org/amigo/term/GO:0072358	252	36	15.7635	2.28376	2.14e-06	0.000293	373981;374090;374100;374135;378897;395129;395290;395470;395494;395703;395734;395813;395826;395865;395879;395949;396412;396445;396465;396501;396516;408032;414849;416553;416567;418818;420269;420384;420476;420744;420769;421497;422760;424716;429089;771862	ENSGALG00000011331;ENSGALG00000030530;ENSGALG00000007668;ENSGALG00000007346;ENSGALG00000016485;ENSGALG00000039786;ENSGALG00000029983;ENSGALG00000005209;ENSGALG00000010875;ENSGALG00000026989;ENSGALG00000034168;ENSGALG00000005714;ENSGALG00000011708;ENSGALG00000001183;ENSGALG00000037943;ENSGALG00000034081;ENSGALG00000008661;ENSGALG00000017091;ENSGALG00000008127;ENSGALG00000000997;ENSGALG00000036114;…
GO:0051239	regulation of multicellular organismal process	http://amigo.geneontology.org/amigo/term/GO:0051239	1047	101	65.4934	1.54214	2.25e-06	0.0003	373902;373952;374018;374031;374075;374090;374135;374153;378897;395090;395117;395129;395163;395210;395241;395290;395327;395470;395479;395481;395494;395573;395591;395662;395671;395703;395734;395737;395760;395813;395825;395826;395865;395879;395949;395967;396029;396053;396119;396149;396154;396227;396266;396336;396371;396393;396412;396452;396501;404536;415729;415738;415902;416476;416567;416713;417941;…	ENSGALG00000011331;ENSGALG00000031487;ENSGALG00000012710;ENSGALG00000040021;ENSGALG00000031890;ENSGALG00000003767;ENSGALG00000004398;ENSGALG00000030530;ENSGALG00000012712;ENSGALG00000001926;ENSGALG00000002588;ENSGALG00000043064;ENSGALG00000007668;ENSGALG00000015593;ENSGALG00000011875;ENSGALG00000004357;ENSGALG00000007346;ENSGALG00000014646;ENSGALG00000016485;ENSGALG00000015078;ENSGALG00000010926;…
GO:0001568	blood vessel development	http://amigo.geneontology.org/amigo/term/GO:0001568	234	34	14.6375	2.3228	2.82e-06	0.000367	373981;374090;374100;374135;378897;395129;395290;395470;395494;395703;395734;395813;395826;395865;395879;395949;396412;396445;396465;396501;396516;408032;414849;416553;416567;418818;420269;420384;420476;420744;420769;421497;429089;771862	ENSGALG00000030530;ENSGALG00000007668;ENSGALG00000007346;ENSGALG00000016485;ENSGALG00000039786;ENSGALG00000029983;ENSGALG00000005209;ENSGALG00000010875;ENSGALG00000026989;ENSGALG00000034168;ENSGALG00000005714;ENSGALG00000011708;ENSGALG00000001183;ENSGALG00000037943;ENSGALG00000034081;ENSGALG00000008661;ENSGALG00000017091;ENSGALG00000008127;ENSGALG00000000997;ENSGALG00000036114;ENSGALG00000029811;…
GO:0045597	positive regulation of cell differentiation	http://amigo.geneontology.org/amigo/term/GO:0045597	331	43	20.7052	2.07677	2.87e-06	0.000367	373952;374018;374090;374135;395241;395327;395494;395573;395591;395662;395703;395825;395826;395865;395949;396029;396053;396119;396154;396343;396393;396412;404536;416713;417332;417831;418185;418818;419259;419759;419857;420769;420846;421003;423097;423875;424716;424770;424912;427387;429089;431576;100858424	ENSGALG00000011331;ENSGALG00000040021;ENSGALG00000039209;ENSGALG00000012712;ENSGALG00000043064;ENSGALG00000007668;ENSGALG00000035184;ENSGALG00000007260;ENSGALG00000011350;ENSGALG00000010166;ENSGALG00000006062;ENSGALG00000013143;ENSGALG00000034168;ENSGALG00000040297;ENSGALG00000014908;ENSGALG00000013624;ENSGALG00000005554;ENSGALG00000008661;ENSGALG00000030499;ENSGALG00000031642;ENSGALG00000007357;…
GO:2000145	regulation of cell motility	http://amigo.geneontology.org/amigo/term/GO:2000145	300	40	18.766	2.13151	3.4e-06	0.000424	373952;374090;374251;378897;395129;395290;395451;395494;395671;395703;395734;395825;395865;395869;396412;396445;404536;414849;417555;417941;418479;418491;419857;420384;420476;420744;420996;421003;421044;421497;422740;423682;424312;424552;427387;428091;428315;429089;100216000;101751326	ENSGALG00000007668;ENSGALG00000007346;ENSGALG00000016485;ENSGALG00000029983;ENSGALG00000005209;ENSGALG00000017208;ENSGALG00000011738;ENSGALG00000013886;ENSGALG00000026989;ENSGALG00000034168;ENSGALG00000006346;ENSGALG00000040342;ENSGALG00000040297;ENSGALG00000011708;ENSGALG00000013624;ENSGALG00000005554;ENSGALG00000008945;ENSGALG00000034081;ENSGALG00000008661;ENSGALG00000002709;ENSGALG00000029811;…
GO:0048646	anatomical structure formation involved in morphogenesis	http://amigo.geneontology.org/amigo/term/GO:0048646	403	49	25.209	1.94375	3.89e-06	0.000475	373918;373981;374090;374100;374135;378897;395129;395290;395327;395470;395494;395559;395703;395734;395813;395826;395861;395865;395949;396053;396119;396215;396412;396465;396516;414849;416567;418378;418479;418726;418818;419857;420476;420744;420769;420996;421003;421497;421534;423320;423876;424121;424762;424912;427460;429089;771862;100858556;100859813	ENSGALG00000016797;ENSGALG00000011086;ENSGALG00000040021;ENSGALG00000028567;ENSGALG00000010027;ENSGALG00000030530;ENSGALG00000007668;ENSGALG00000010664;ENSGALG00000007346;ENSGALG00000016485;ENSGALG00000039786;ENSGALG00000029983;ENSGALG00000010875;ENSGALG00000002263;ENSGALG00000026989;ENSGALG00000034168;ENSGALG00000040342;ENSGALG00000042458;ENSGALG00000014908;ENSGALG00000001183;ENSGALG00000013624;…
GO:0009719	response to endogenous stimulus	http://amigo.geneontology.org/amigo/term/GO:0009719	534	60	33.4035	1.79622	4.08e-06	0.000488	373902;373952;373985;374018;374129;374135;374173;374178;374251;378906;395107;395386;395479;395494;395671;395678;395703;395826;395865;396053;396130;396266;396393;396412;396452;396483;396516;404536;414849;415533;415738;417555;417943;418126;418173;418185;418726;420519;420573;420744;420996;421044;421858;422415;422418;422756;423504;423581;423589;423875;424770;425527;427721;428573;428692;429089;429211;…	ENSGALG00000016797;ENSGALG00000030988;ENSGALG00000032986;ENSGALG00000037525;ENSGALG00000013948;ENSGALG00000002588;ENSGALG00000043064;ENSGALG00000012425;ENSGALG00000007668;ENSGALG00000028560;ENSGALG00000039786;ENSGALG00000004889;ENSGALG00000013143;ENSGALG00000013886;ENSGALG00000034168;ENSGALG00000003891;ENSGALG00000011594;ENSGALG00000040297;ENSGALG00000012894;ENSGALG00000005554;ENSGALG00000015895;…
GO:0009968	negative regulation of signal transduction	http://amigo.geneontology.org/amigo/term/GO:0009968	445	52	27.8363	1.86807	6.25e-06	0.000731	373902;373952;373985;374100;374173;374251;378897;395163;395299;395494;395559;395573;395671;395673;395678;395703;395826;395967;396053;396119;396177;396227;396371;396452;396483;396516;404536;415533;415729;416734;417256;418185;418726;418736;420744;420769;421003;421044;421858;422740;422756;423875;424623;424716;424770;424912;425527;426921;427234;723789;771364;101750199	ENSGALG00000011331;ENSGALG00000031487;ENSGALG00000016797;ENSGALG00000030988;ENSGALG00000031890;ENSGALG00000003767;ENSGALG00000013948;ENSGALG00000001926;ENSGALG00000007668;ENSGALG00000015593;ENSGALG00000039786;ENSGALG00000015078;ENSGALG00000013143;ENSGALG00000013886;ENSGALG00000034168;ENSGALG00000008947;ENSGALG00000011594;ENSGALG00000012023;ENSGALG00000040297;ENSGALG00000006511;ENSGALG00000014908;…
GO:0051216	cartilage development	http://amigo.geneontology.org/amigo/term/GO:0051216	97	19	6.06768	3.13134	6.71e-06	0.000753	374135;395327;395470;395481;395703;395813;395826;395912;396000;396266;396292;396343;396393;396412;416553;419759;420769;424063;429089	ENSGALG00000040021;ENSGALG00000030530;ENSGALG00000043064;ENSGALG00000035184;ENSGALG00000004357;ENSGALG00000008135;ENSGALG00000010875;ENSGALG00000011740;ENSGALG00000034168;ENSGALG00000005714;ENSGALG00000008661;ENSGALG00000040266;ENSGALG00000009724;ENSGALG00000005981;ENSGALG00000038540;ENSGALG00000039216;ENSGALG00000037402;ENSGALG00000011298;ENSGALG00000005974
GO:0050768	negative regulation of neurogenesis	http://amigo.geneontology.org/amigo/term/GO:0050768	97	19	6.06768	3.13134	6.71e-06	0.000753	374090;378897;395163;395494;395591;395671;395703;395825;395865;395967;396119;396149;420519;420769;420841;422418;427339;427387;428385	ENSGALG00000031487;ENSGALG00000007668;ENSGALG00000015593;ENSGALG00000034168;ENSGALG00000014908;ENSGALG00000037618;ENSGALG00000020249;ENSGALG00000012704;ENSGALG00000008677;ENSGALG00000008263;ENSGALG00000040266;ENSGALG00000010500;ENSGALG00000015729;ENSGALG00000031960;ENSGALG00000006751;ENSGALG00000006560;ENSGALG00000002294;ENSGALG00000003126;ENSGALG00000040444
GO:0048705	skeletal system morphogenesis	http://amigo.geneontology.org/amigo/term/GO:0048705	115	21	7.19364	2.91924	7.07e-06	0.000778	374135;387330;395290;395327;395481;395494;395737;395826;396000;396116;396266;396292;396301;396343;416553;420630;420769;424063;428692;771246;777548	ENSGALG00000016431;ENSGALG00000040021;ENSGALG00000009270;ENSGALG00000037272;ENSGALG00000007668;ENSGALG00000035184;ENSGALG00000004357;ENSGALG00000008135;ENSGALG00000026989;ENSGALG00000005714;ENSGALG00000040266;ENSGALG00000009724;ENSGALG00000004336;ENSGALG00000037619;ENSGALG00000032031;ENSGALG00000039216;ENSGALG00000028908;ENSGALG00000037402;ENSGALG00000011298;ENSGALG00000040320;ENSGALG00000005974
GO:0072073	kidney epithelium development	http://amigo.geneontology.org/amigo/term/GO:0072073	57	14	3.56555	3.92647	7.3e-06	0.000788	374018;395327;395494;395826;395949;395967;396266;404536;416553;420384;420744;420769;421064;100859813	ENSGALG00000040021;ENSGALG00000007668;ENSGALG00000010664;ENSGALG00000015593;ENSGALG00000005209;ENSGALG00000005714;ENSGALG00000005554;ENSGALG00000031642;ENSGALG00000036114;ENSGALG00000029811;ENSGALG00000014935;ENSGALG00000040266;ENSGALG00000009724;ENSGALG00000011298
GO:0051270	regulation of cellular component movement	http://amigo.geneontology.org/amigo/term/GO:0051270	321	41	20.0797	2.04187	7.59e-06	0.000789	373952;374090;374251;378897;395129;395290;395451;395494;395671;395703;395734;395825;395865;395869;396412;396445;404536;414849;417555;417941;418479;418491;419857;420384;420476;420744;420996;421003;421044;421497;422740;423682;424312;424552;424912;427387;428091;428315;429089;100216000;101751326	ENSGALG00000007668;ENSGALG00000007346;ENSGALG00000016485;ENSGALG00000029983;ENSGALG00000005209;ENSGALG00000017208;ENSGALG00000011738;ENSGALG00000013886;ENSGALG00000026989;ENSGALG00000034168;ENSGALG00000006346;ENSGALG00000040342;ENSGALG00000040297;ENSGALG00000011708;ENSGALG00000013624;ENSGALG00000005554;ENSGALG00000008945;ENSGALG00000034081;ENSGALG00000008661;ENSGALG00000007357;ENSGALG00000002709;…
GO:0051093	negative regulation of developmental process	http://amigo.geneontology.org/amigo/term/GO:0051093	321	41	20.0797	2.04187	7.59e-06	0.000789	374090;378897;395163;395241;395290;395451;395479;395494;395591;395671;395678;395703;395737;395813;395825;395826;395865;395949;395967;396119;396149;396266;396371;404536;415729;415902;417941;419259;419759;420269;420519;420769;420841;421044;421497;422418;424770;424912;427339;427387;428385	ENSGALG00000031487;ENSGALG00000030988;ENSGALG00000031890;ENSGALG00000003767;ENSGALG00000030530;ENSGALG00000002588;ENSGALG00000007668;ENSGALG00000015593;ENSGALG00000006062;ENSGALG00000011738;ENSGALG00000013886;ENSGALG00000026989;ENSGALG00000034168;ENSGALG00000006346;ENSGALG00000014908;ENSGALG00000005554;ENSGALG00000037618;ENSGALG00000020249;ENSGALG00000012704;ENSGALG00000034081;ENSGALG00000007357;…
GO:0032879	regulation of localization	http://amigo.geneontology.org/amigo/term/GO:0032879	877	86	54.8594	1.56764	8.26e-06	0.000843	373902;373952;374065;374090;374098;374153;374251;378897;395117;395129;395290;395451;395479;395481;395494;395671;395703;395734;395825;395826;395865;395869;395949;396119;396412;396445;396452;396465;404536;414849;415494;416362;416446;416548;416567;416871;417428;417547;417555;417774;417941;418126;418297;418479;418491;418632;418736;419857;420384;420476;420744;420769;420996;421003;421044;421497;421858;…	ENSGALG00000016055;ENSGALG00000032986;ENSGALG00000027771;ENSGALG00000043764;ENSGALG00000004562;ENSGALG00000002588;ENSGALG00000007668;ENSGALG00000007666;ENSGALG00000011875;ENSGALG00000004357;ENSGALG00000007346;ENSGALG00000014646;ENSGALG00000006702;ENSGALG00000016485;ENSGALG00000005589;ENSGALG00000029983;ENSGALG00000008591;ENSGALG00000005209;ENSGALG00000017208;ENSGALG00000026159;ENSGALG00000011738;…
GO:0007517	muscle organ development	http://amigo.geneontology.org/amigo/term/GO:0007517	126	22	7.88173	2.79126	9.12e-06	0.000914	373918;387330;395671;395703;395748;395826;395865;395949;396371;396445;408032;415902;418062;418818;420269;420846;421003;421534;422760;423320;424770;771246	ENSGALG00000016431;ENSGALG00000011086;ENSGALG00000031890;ENSGALG00000010027;ENSGALG00000009270;ENSGALG00000012712;ENSGALG00000034168;ENSGALG00000042458;ENSGALG00000011708;ENSGALG00000013624;ENSGALG00000036114;ENSGALG00000012559;ENSGALG00000013968;ENSGALG00000009724;ENSGALG00000031960;ENSGALG00000040079;ENSGALG00000035504;ENSGALG00000001753;ENSGALG00000003126;ENSGALG00000016927;ENSGALG00000015410;…
GO:0045665	negative regulation of neuron differentiation	http://amigo.geneontology.org/amigo/term/GO:0045665	82	17	5.12938	3.31424	9.29e-06	0.000915	374090;378897;395163;395494;395703;395825;395865;395967;396119;396149;420519;420769;420841;422418;427339;427387;428385	ENSGALG00000031487;ENSGALG00000007668;ENSGALG00000015593;ENSGALG00000034168;ENSGALG00000014908;ENSGALG00000037618;ENSGALG00000020249;ENSGALG00000012704;ENSGALG00000008677;ENSGALG00000008263;ENSGALG00000040266;ENSGALG00000015729;ENSGALG00000031960;ENSGALG00000006751;ENSGALG00000006560;ENSGALG00000002294;ENSGALG00000040444
GO:0008283	cell proliferation	http://amigo.geneontology.org/amigo/term/GO:0008283	636	67	39.784	1.68409	9.88e-06	0.000956	373996;374018;374075;374135;374173;378908;395107;395129;395229;395479;395494;395573;395671;395678;395703;395813;395826;395865;395949;396053;396116;396266;396343;396393;396412;396452;396465;396516;396522;404536;414849;416476;416597;418125;418173;418378;418479;418491;419759;420269;420476;420623;420744;420769;420996;421497;421858;422074;422418;422740;423581;423682;423875;424121;424374;424770;424912;…	ENSGALG00000030988;ENSGALG00000040493;ENSGALG00000004398;ENSGALG00000030530;ENSGALG00000037525;ENSGALG00000002588;ENSGALG00000043064;ENSGALG00000007668;ENSGALG00000035184;ENSGALG00000041266;ENSGALG00000007346;ENSGALG00000039786;ENSGALG00000026471;ENSGALG00000029983;ENSGALG00000034168;ENSGALG00000032590;ENSGALG00000040342;ENSGALG00000001183;ENSGALG00000005554;ENSGALG00000015895;ENSGALG00000020249;…
GO:0040012	regulation of locomotion	http://amigo.geneontology.org/amigo/term/GO:0040012	326	41	20.3924	2.01055	1.11e-05	0.00105949	373952;374090;374251;378897;395129;395290;395451;395494;395671;395703;395734;395825;395865;395869;396412;396445;404536;408032;414849;417555;417941;418479;418491;419857;420384;420476;420744;420996;421003;421044;421497;422740;423682;424312;424552;427387;428091;428315;429089;100216000;101751326	ENSGALG00000007668;ENSGALG00000007346;ENSGALG00000016485;ENSGALG00000029983;ENSGALG00000005209;ENSGALG00000017208;ENSGALG00000011738;ENSGALG00000013886;ENSGALG00000026989;ENSGALG00000034168;ENSGALG00000006346;ENSGALG00000040342;ENSGALG00000040297;ENSGALG00000011708;ENSGALG00000013624;ENSGALG00000005554;ENSGALG00000008945;ENSGALG00000034081;ENSGALG00000008661;ENSGALG00000002709;ENSGALG00000029811;…
GO:0001823	mesonephros development	http://amigo.geneontology.org/amigo/term/GO:0001823	45	12	2.8149	4.26302	1.34e-05	0.00124954	374018;395327;395494;395826;395949;396266;416553;419759;420744;420769;421064;100859813	ENSGALG00000040021;ENSGALG00000007668;ENSGALG00000010664;ENSGALG00000005714;ENSGALG00000031642;ENSGALG00000036114;ENSGALG00000029811;ENSGALG00000014935;ENSGALG00000040266;ENSGALG00000009724;ENSGALG00000038540;ENSGALG00000011298
GO:0051961	negative regulation of nervous system development	http://amigo.geneontology.org/amigo/term/GO:0051961	102	19	6.38045	2.97785	1.44e-05	0.0013228	374090;378897;395163;395494;395591;395671;395703;395825;395865;395967;396119;396149;420519;420769;420841;422418;427339;427387;428385	ENSGALG00000031487;ENSGALG00000007668;ENSGALG00000015593;ENSGALG00000034168;ENSGALG00000014908;ENSGALG00000037618;ENSGALG00000020249;ENSGALG00000012704;ENSGALG00000008677;ENSGALG00000008263;ENSGALG00000040266;ENSGALG00000010500;ENSGALG00000015729;ENSGALG00000031960;ENSGALG00000006751;ENSGALG00000006560;ENSGALG00000002294;ENSGALG00000003126;ENSGALG00000040444
GO:0007167	enzyme linked receptor protein signaling pathway	http://amigo.geneontology.org/amigo/term/GO:0007167	353	43	22.0814	1.94734	1.51e-05	0.00137133	373902;373952;373985;374018;374100;374135;374251;395107;395129;395163;395494;395559;395671;395678;395703;395826;395865;395967;396053;396119;396177;396412;396516;404536;414849;415533;415738;416567;417256;417555;420476;420519;420744;420996;421044;422756;423589;423875;424770;425524;425527;429089;770850	ENSGALG00000031487;ENSGALG00000030988;ENSGALG00000037525;ENSGALG00000013948;ENSGALG00000012425;ENSGALG00000007668;ENSGALG00000015593;ENSGALG00000007346;ENSGALG00000039786;ENSGALG00000029983;ENSGALG00000013886;ENSGALG00000034168;ENSGALG00000003891;ENSGALG00000011594;ENSGALG00000040297;ENSGALG00000014908;ENSGALG00000005554;ENSGALG00000005256;ENSGALG00000037943;ENSGALG00000002678;ENSGALG00000008661;…
GO:0010977	negative regulation of neuron projection development	http://amigo.geneontology.org/amigo/term/GO:0010977	53	13	3.31533	3.92118	1.58e-05	0.00140453	374090;378897;395163;395703;395825;395967;396119;420519;420841;422418;427339;427387;428385	ENSGALG00000031487;ENSGALG00000015593;ENSGALG00000034168;ENSGALG00000014908;ENSGALG00000037618;ENSGALG00000020249;ENSGALG00000012704;ENSGALG00000008677;ENSGALG00000015729;ENSGALG00000006751;ENSGALG00000006560;ENSGALG00000002294;ENSGALG00000040444
GO:0001822	kidney development	http://amigo.geneontology.org/amigo/term/GO:0001822	103	19	6.443	2.94894	1.66e-05	0.00145828	374018;374251;395129;395327;395494;395826;395949;395967;396266;404536;416553;418479;419759;420384;420744;420769;421064;427207;100859813	ENSGALG00000040021;ENSGALG00000014944;ENSGALG00000007668;ENSGALG00000010664;ENSGALG00000015593;ENSGALG00000029983;ENSGALG00000005209;ENSGALG00000040342;ENSGALG00000005714;ENSGALG00000005554;ENSGALG00000031642;ENSGALG00000036114;ENSGALG00000029811;ENSGALG00000014935;ENSGALG00000006038;ENSGALG00000040266;ENSGALG00000009724;ENSGALG00000038540;ENSGALG00000011298
GO:0048585	negative regulation of response to stimulus	http://amigo.geneontology.org/amigo/term/GO:0048585	574	61	35.9057	1.6989	2e-05	0.00172417	373902;373952;373985;374090;374100;374173;374251;378897;395129;395163;395299;395479;395494;395559;395573;395671;395673;395678;395703;395825;395826;395967;396053;396119;396177;396227;396371;396452;396483;396516;404536;415533;415729;416734;417256;417332;418185;418726;418736;420744;420769;420996;421003;421044;421497;421858;422740;422756;423682;423875;424623;424716;424770;424912;425527;426921;427234;…	ENSGALG00000011331;ENSGALG00000031487;ENSGALG00000016797;ENSGALG00000030988;ENSGALG00000031890;ENSGALG00000003767;ENSGALG00000013948;ENSGALG00000001926;ENSGALG00000002588;ENSGALG00000007668;ENSGALG00000015593;ENSGALG00000039786;ENSGALG00000015078;ENSGALG00000029983;ENSGALG00000013143;ENSGALG00000013886;ENSGALG00000034168;ENSGALG00000008947;ENSGALG00000011594;ENSGALG00000012023;ENSGALG00000040297;…
GO:0031345	negative regulation of cell projection organization	http://amigo.geneontology.org/amigo/term/GO:0031345	62	14	3.87831	3.60982	2.07e-05	0.00175819	374090;378897;395163;395703;395825;395967;396119;396452;420519;420841;422418;427339;427387;428385	ENSGALG00000031487;ENSGALG00000015593;ENSGALG00000034168;ENSGALG00000014908;ENSGALG00000037618;ENSGALG00000020249;ENSGALG00000012704;ENSGALG00000008677;ENSGALG00000015729;ENSGALG00000006751;ENSGALG00000006560;ENSGALG00000002294;ENSGALG00000000209;ENSGALG00000040444
GO:0045785	positive regulation of cell adhesion	http://amigo.geneontology.org/amigo/term/GO:0045785	114	20	7.13109	2.80462	2.16e-05	0.00181383	373996;378897;395129;395494;395703;396343;414849;415953;416476;418378;419759;420769;420996;424912;426921;427326;428315;428741;429089;100859813	ENSGALG00000004398;ENSGALG00000015630;ENSGALG00000007668;ENSGALG00000035184;ENSGALG00000010664;ENSGALG00000029983;ENSGALG00000034168;ENSGALG00000008661;ENSGALG00000015253;ENSGALG00000007357;ENSGALG00000043287;ENSGALG00000010391;ENSGALG00000040266;ENSGALG00000038540;ENSGALG00000005483;ENSGALG00000006751;ENSGALG00000004695;ENSGALG00000001633;ENSGALG00000035733;ENSGALG00000013568
GO:0022407	regulation of cell-cell adhesion	http://amigo.geneontology.org/amigo/term/GO:0022407	115	20	7.19364	2.78023	2.47e-05	0.00204058	373996;374251;378897;395494;395703;395865;395967;396452;404536;416476;419759;420195;420769;420996;421003;423682;424912;425527;428315;100859813	ENSGALG00000004398;ENSGALG00000007668;ENSGALG00000010664;ENSGALG00000015593;ENSGALG00000034168;ENSGALG00000013624;ENSGALG00000005554;ENSGALG00000007357;ENSGALG00000043287;ENSGALG00000006038;ENSGALG00000040266;ENSGALG00000031960;ENSGALG00000038540;ENSGALG00000006751;ENSGALG00000003805;ENSGALG00000035369;ENSGALG00000000209;ENSGALG00000034188;ENSGALG00000035733;ENSGALG00000013568
GO:0051240	positive regulation of multicellular organismal process	http://amigo.geneontology.org/amigo/term/GO:0051240	579	61	36.2184	1.68423	2.61e-05	0.00210903	373902;373952;374018;374090;374153;395090;395129;395210;395327;395470;395494;395573;395591;395662;395671;395703;395734;395760;395813;395825;395826;395865;395949;396029;396053;396119;396154;396227;396371;396393;396412;404536;416476;416567;416713;418185;418297;418632;419259;419759;419857;420269;420476;420744;420769;420846;420996;421497;423097;423875;424716;424770;424912;427387;428091;428315;429089;…	ENSGALG00000011331;ENSGALG00000040021;ENSGALG00000031890;ENSGALG00000004398;ENSGALG00000030530;ENSGALG00000012712;ENSGALG00000001926;ENSGALG00000043064;ENSGALG00000007668;ENSGALG00000011875;ENSGALG00000007346;ENSGALG00000016485;ENSGALG00000010926;ENSGALG00000029983;ENSGALG00000007260;ENSGALG00000017208;ENSGALG00000011350;ENSGALG00000010166;ENSGALG00000006062;ENSGALG00000010875;ENSGALG00000013143;…
GO:0042127	regulation of cell proliferation	http://amigo.geneontology.org/amigo/term/GO:0042127	517	56	32.3401	1.7316	2.63e-05	0.00210903	373996;374018;374075;374173;378908;395107;395129;395229;395479;395494;395573;395671;395678;395703;395813;395826;395865;395949;396053;396266;396393;396412;396452;396516;396522;404536;414849;416476;418125;418173;418479;418491;419759;420269;420476;420623;420769;420996;421497;421858;422074;422418;422740;423682;423875;424121;424374;424770;424912;427446;428692;429089;431576;100216000;100858424;101751326	ENSGALG00000030988;ENSGALG00000040493;ENSGALG00000004398;ENSGALG00000030530;ENSGALG00000037525;ENSGALG00000002588;ENSGALG00000043064;ENSGALG00000007668;ENSGALG00000041266;ENSGALG00000007346;ENSGALG00000039786;ENSGALG00000026471;ENSGALG00000029983;ENSGALG00000034168;ENSGALG00000040342;ENSGALG00000005554;ENSGALG00000015895;ENSGALG00000020249;ENSGALG00000034081;ENSGALG00000008661;ENSGALG00000031642;…
GO:0030030	cell projection organization	http://amigo.geneontology.org/amigo/term/GO:0030030	507	55	31.7146	1.73422	2.99e-05	0.00236813	373854;373952;374018;374090;374173;378897;395163;395494;395559;395634;395662;395703;395748;395825;395949;395967;396053;396119;396149;396154;396336;396445;396452;396465;408046;414849;417305;417964;417969;418032;418235;418818;418915;419857;419889;420519;420769;420841;420996;421003;422074;422418;423097;423246;423513;423682;423875;424552;427339;427387;428385;428692;770159;771364;101750199	ENSGALG00000031487;ENSGALG00000012710;ENSGALG00000007668;ENSGALG00000015593;ENSGALG00000011350;ENSGALG00000010166;ENSGALG00000014201;ENSGALG00000011803;ENSGALG00000034168;ENSGALG00000040297;ENSGALG00000002554;ENSGALG00000014908;ENSGALG00000011708;ENSGALG00000001183;ENSGALG00000013624;ENSGALG00000032452;ENSGALG00000005256;ENSGALG00000037618;ENSGALG00000020249;ENSGALG00000008945;ENSGALG00000012265;…
GO:0003206	cardiac chamber morphogenesis	http://amigo.geneontology.org/amigo/term/GO:0003206	57	13	3.56555	3.64601	3.64e-05	0.00272494	374031;374090;374173;395494;395703;395813;395949;396053;396266;418479;418726;420269;429089	ENSGALG00000016797;ENSGALG00000030530;ENSGALG00000007668;ENSGALG00000034168;ENSGALG00000040342;ENSGALG00000002922;ENSGALG00000008661;ENSGALG00000001916;ENSGALG00000036114;ENSGALG00000040079;ENSGALG00000011298;ENSGALG00000040444;ENSGALG00000016293
GO:0061035	regulation of cartilage development	http://amigo.geneontology.org/amigo/term/GO:0061035	35	10	2.18937	4.56752	3.68e-05	0.00272494	374135;395327;395703;395826;396266;396393;396412;419759;420769;429089	ENSGALG00000040021;ENSGALG00000043064;ENSGALG00000034168;ENSGALG00000008661;ENSGALG00000040266;ENSGALG00000009724;ENSGALG00000005981;ENSGALG00000038540;ENSGALG00000037402;ENSGALG00000011298
GO:0090101	negative regulation of transmembrane receptor protein serine/threonine kinase signaling pathway	http://amigo.geneontology.org/amigo/term/GO:0090101	42	11	2.62724	4.1869	3.69e-05	0.00272494	373952;373985;374251;395678;395703;395826;396119;415533;420744;421044;422756	ENSGALG00000030988;ENSGALG00000013948;ENSGALG00000013886;ENSGALG00000034168;ENSGALG00000040297;ENSGALG00000014908;ENSGALG00000029811;ENSGALG00000006038;ENSGALG00000009724;ENSGALG00000008072;ENSGALG00000007358
GO:0072163	mesonephric epithelium development	http://amigo.geneontology.org/amigo/term/GO:0072163	42	11	2.62724	4.1869	3.69e-05	0.00272494	374018;395327;395494;395826;395949;396266;416553;420744;420769;421064;100859813	ENSGALG00000040021;ENSGALG00000007668;ENSGALG00000010664;ENSGALG00000005714;ENSGALG00000031642;ENSGALG00000036114;ENSGALG00000029811;ENSGALG00000014935;ENSGALG00000040266;ENSGALG00000009724;ENSGALG00000011298
GO:0072164	mesonephric tubule development	http://amigo.geneontology.org/amigo/term/GO:0072164	42	11	2.62724	4.1869	3.69e-05	0.00272494	374018;395327;395494;395826;395949;396266;416553;420744;420769;421064;100859813	ENSGALG00000040021;ENSGALG00000007668;ENSGALG00000010664;ENSGALG00000005714;ENSGALG00000031642;ENSGALG00000036114;ENSGALG00000029811;ENSGALG00000014935;ENSGALG00000040266;ENSGALG00000009724;ENSGALG00000011298
GO:0007399	nervous system development	http://amigo.geneontology.org/amigo/term/GO:0007399	809	78	50.6057	1.54133	4.37e-05	0.00314569	373854;373952;374018;374090;374098;374173;374251;378897;387330;395117;395163;395229;395479;395494;395559;395565;395573;395591;395634;395662;395671;395703;395737;395748;395813;395825;395865;395949;395967;396029;396053;396119;396149;396154;396246;396266;396336;396465;408046;416553;416597;416713;417305;418032;418297;418915;419759;419857;419889;420384;420519;420623;420769;420841;420996;421497;421900;…	ENSGALG00000016431;ENSGALG00000031487;ENSGALG00000012710;ENSGALG00000009270;ENSGALG00000030530;ENSGALG00000002588;ENSGALG00000007668;ENSGALG00000007666;ENSGALG00000015593;ENSGALG00000008135;ENSGALG00000007260;ENSGALG00000005209;ENSGALG00000011350;ENSGALG00000010166;ENSGALG00000009732;ENSGALG00000034168;ENSGALG00000032590;ENSGALG00000012023;ENSGALG00000032386;ENSGALG00000040297;ENSGALG00000002554;…
GO:0010648	negative regulation of cell communication	http://amigo.geneontology.org/amigo/term/GO:0010648	477	52	29.838	1.74274	4.41e-05	0.00314569	373902;373952;373985;374100;374173;374251;378897;395163;395299;395494;395559;395573;395671;395673;395678;395703;395826;395967;396053;396119;396177;396227;396371;396452;396483;396516;404536;415533;415729;416734;417256;418185;418726;418736;420744;420769;421003;421044;421858;422740;422756;423875;424623;424716;424770;424912;425527;426921;427234;723789;771364;101750199	ENSGALG00000011331;ENSGALG00000031487;ENSGALG00000016797;ENSGALG00000030988;ENSGALG00000031890;ENSGALG00000003767;ENSGALG00000013948;ENSGALG00000001926;ENSGALG00000007668;ENSGALG00000015593;ENSGALG00000039786;ENSGALG00000015078;ENSGALG00000013143;ENSGALG00000013886;ENSGALG00000034168;ENSGALG00000008947;ENSGALG00000011594;ENSGALG00000012023;ENSGALG00000040297;ENSGALG00000006511;ENSGALG00000014908;…
GO:0030509	BMP signaling pathway	http://amigo.geneontology.org/amigo/term/GO:0030509	58	13	3.6281	3.58314	4.43e-05	0.00314569	373952;373985;374018;395494;395678;395703;395826;395865;396053;396412;415738;420744;429089	ENSGALG00000030988;ENSGALG00000007668;ENSGALG00000034168;ENSGALG00000003891;ENSGALG00000040297;ENSGALG00000008661;ENSGALG00000031642;ENSGALG00000029811;ENSGALG00000009724;ENSGALG00000005981;ENSGALG00000031960;ENSGALG00000008072;ENSGALG00000016293
GO:0008285	negative regulation of cell proliferation	http://amigo.geneontology.org/amigo/term/GO:0008285	211	29	13.1988	2.19717	4.48e-05	0.00314569	373996;374018;374075;374173;395107;395479;395494;395671;395703;395826;396053;396266;396412;396452;396522;404536;414849;418173;419759;420623;420769;422418;422740;423682;423875;424770;424912;428692;431576	ENSGALG00000037525;ENSGALG00000002588;ENSGALG00000007668;ENSGALG00000041266;ENSGALG00000034168;ENSGALG00000005554;ENSGALG00000020249;ENSGALG00000031642;ENSGALG00000010997;ENSGALG00000007357;ENSGALG00000001916;ENSGALG00000043287;ENSGALG00000028186;ENSGALG00000013715;ENSGALG00000040266;ENSGALG00000009724;ENSGALG00000004336;ENSGALG00000005981;ENSGALG00000038540;ENSGALG00000004958;ENSGALG00000005483;…
GO:0023057	negative regulation of signaling	http://amigo.geneontology.org/amigo/term/GO:0023057	478	52	29.9005	1.7391	4.67e-05	0.00323452	373902;373952;373985;374100;374173;374251;378897;395163;395299;395494;395559;395573;395671;395673;395678;395703;395826;395967;396053;396119;396177;396227;396371;396452;396483;396516;404536;415533;415729;416734;417256;418185;418726;418736;420744;420769;421003;421044;421858;422740;422756;423875;424623;424716;424770;424912;425527;426921;427234;723789;771364;101750199	ENSGALG00000011331;ENSGALG00000031487;ENSGALG00000016797;ENSGALG00000030988;ENSGALG00000031890;ENSGALG00000003767;ENSGALG00000013948;ENSGALG00000001926;ENSGALG00000007668;ENSGALG00000015593;ENSGALG00000039786;ENSGALG00000015078;ENSGALG00000013143;ENSGALG00000013886;ENSGALG00000034168;ENSGALG00000008947;ENSGALG00000011594;ENSGALG00000012023;ENSGALG00000040297;ENSGALG00000006511;ENSGALG00000014908;…
GO:0051272	positive regulation of cellular component movement	http://amigo.geneontology.org/amigo/term/GO:0051272	180	26	11.2596	2.30914	4.74e-05	0.00324716	374090;374251;378897;395129;395451;395494;395703;395734;395825;395865;395869;396445;414849;417555;418479;418491;420384;420476;420996;421003;421497;424912;427387;428091;428315;429089	ENSGALG00000007668;ENSGALG00000007346;ENSGALG00000016485;ENSGALG00000029983;ENSGALG00000005209;ENSGALG00000017208;ENSGALG00000034168;ENSGALG00000006346;ENSGALG00000040342;ENSGALG00000011708;ENSGALG00000013624;ENSGALG00000034081;ENSGALG00000008661;ENSGALG00000007357;ENSGALG00000002709;ENSGALG00000006038;ENSGALG00000015842;ENSGALG00000031960;ENSGALG00000005483;ENSGALG00000006751;ENSGALG00000006560;…
GO:0060411	cardiac septum morphogenesis	http://amigo.geneontology.org/amigo/term/GO:0060411	36	10	2.25192	4.44065	4.81e-05	0.00325397	374031;374090;374173;395494;395703;395949;396053;396266;420269;429089	ENSGALG00000007668;ENSGALG00000034168;ENSGALG00000002922;ENSGALG00000008661;ENSGALG00000001916;ENSGALG00000036114;ENSGALG00000040079;ENSGALG00000011298;ENSGALG00000040444;ENSGALG00000016293
GO:0032989	cellular component morphogenesis	http://amigo.geneontology.org/amigo/term/GO:0032989	430	48	26.898	1.78452	4.87e-05	0.00325397	373854;373918;373952;374018;374090;374173;395163;395494;395634;395703;395734;395748;395825;395826;395861;395865;395869;395949;395967;396000;396149;396154;396215;396292;396343;396465;408032;408046;417305;418235;418915;419857;420769;420847;420996;421534;422418;422740;423320;423513;423589;424121;424312;424552;424912;427339;427387;101750199	ENSGALG00000031487;ENSGALG00000011086;ENSGALG00000028567;ENSGALG00000010027;ENSGALG00000012715;ENSGALG00000012425;ENSGALG00000007668;ENSGALG00000035184;ENSGALG00000015593;ENSGALG00000016485;ENSGALG00000010166;ENSGALG00000014201;ENSGALG00000034168;ENSGALG00000042458;ENSGALG00000040297;ENSGALG00000001183;ENSGALG00000032452;ENSGALG00000020249;ENSGALG00000008945;ENSGALG00000031642;ENSGALG00000017075;…
GO:0090092	regulation of transmembrane receptor protein serine/threonine kinase signaling pathway	http://amigo.geneontology.org/amigo/term/GO:0090092	93	17	5.81747	2.92223	5.21e-05	0.00344232	373952;373985;374018;374251;395494;395678;395703;395826;396053;396119;396412;415533;415738;420744;421044;422756;429089	ENSGALG00000030988;ENSGALG00000013948;ENSGALG00000007668;ENSGALG00000013886;ENSGALG00000034168;ENSGALG00000003891;ENSGALG00000040297;ENSGALG00000014908;ENSGALG00000008661;ENSGALG00000031642;ENSGALG00000029811;ENSGALG00000006038;ENSGALG00000009724;ENSGALG00000005981;ENSGALG00000008072;ENSGALG00000007358;ENSGALG00000016293
GO:0010033	response to organic substance	http://amigo.geneontology.org/amigo/term/GO:0010033	988	91	61.8028	1.47243	5.3e-05	0.00345866	373902;373952;373985;374018;374075;374100;374129;374135;374153;374173;374178;374251;374254;378906;395107;395129;395229;395386;395479;395494;395671;395678;395703;395826;395865;395949;396053;396130;396266;396371;396393;396412;396452;396483;396516;404536;414849;415533;415738;415807;416567;416988;417555;417943;418126;418173;418185;418257;418666;418726;418818;419620;419784;420476;420519;420573;420623;…	ENSGALG00000011331;ENSGALG00000001918;ENSGALG00000016797;ENSGALG00000030988;ENSGALG00000031890;ENSGALG00000032986;ENSGALG00000019384;ENSGALG00000007383;ENSGALG00000007675;ENSGALG00000037525;ENSGALG00000013948;ENSGALG00000002588;ENSGALG00000043064;ENSGALG00000012425;ENSGALG00000007668;ENSGALG00000028560;ENSGALG00000011875;ENSGALG00000007346;ENSGALG00000039786;ENSGALG00000008135;ENSGALG00000029983;…
GO:0048522	positive regulation of cellular process	http://amigo.geneontology.org/amigo/term/GO:0048522	1944	158	121.604	1.2993	5.56e-05	0.0035663	373854;373902;373951;373952;373996;374018;374031;374090;374098;374100;374129;374135;374153;374251;378897;378908;387330;395090;395129;395241;395290;395327;395451;395479;395494;395512;395559;395573;395591;395662;395671;395678;395703;395734;395748;395813;395825;395826;395865;395869;395879;395949;395967;396029;396053;396119;396154;396177;396227;396255;396266;396301;396343;396393;396412;396445;396452;…	ENSGALG00000011331;ENSGALG00000016431;ENSGALG00000030988;ENSGALG00000040493;ENSGALG00000040021;ENSGALG00000032986;ENSGALG00000002103;ENSGALG00000026631;ENSGALG00000003767;ENSGALG00000010027;ENSGALG00000009270;ENSGALG00000007383;ENSGALG00000004398;ENSGALG00000030530;ENSGALG00000037272;ENSGALG00000007675;ENSGALG00000039209;ENSGALG00000012712;ENSGALG00000001926;ENSGALG00000011994;ENSGALG00000002588;…
GO:0072001	renal system development	http://amigo.geneontology.org/amigo/term/GO:0072001	112	19	7.00598	2.71197	5.62e-05	0.0035663	374018;374251;395129;395327;395494;395826;395949;395967;396266;404536;416553;418479;419759;420384;420744;420769;421064;427207;100859813	ENSGALG00000040021;ENSGALG00000014944;ENSGALG00000007668;ENSGALG00000010664;ENSGALG00000015593;ENSGALG00000029983;ENSGALG00000005209;ENSGALG00000040342;ENSGALG00000005714;ENSGALG00000005554;ENSGALG00000031642;ENSGALG00000036114;ENSGALG00000029811;ENSGALG00000014935;ENSGALG00000006038;ENSGALG00000040266;ENSGALG00000009724;ENSGALG00000038540;ENSGALG00000011298
GO:0048514	blood vessel morphogenesis	http://amigo.geneontology.org/amigo/term/GO:0048514	203	28	12.6983	2.20501	5.69e-05	0.0035663	373981;374100;374135;378897;395129;395290;395470;395703;395734;395813;395826;395865;395879;395949;396412;396445;396501;396516;408032;414849;416567;418818;420269;420476;420744;421497;429089;771862	ENSGALG00000030530;ENSGALG00000007346;ENSGALG00000016485;ENSGALG00000039786;ENSGALG00000029983;ENSGALG00000010875;ENSGALG00000026989;ENSGALG00000034168;ENSGALG00000011708;ENSGALG00000037943;ENSGALG00000034081;ENSGALG00000008661;ENSGALG00000017091;ENSGALG00000008127;ENSGALG00000000997;ENSGALG00000036114;ENSGALG00000029811;ENSGALG00000011203;ENSGALG00000009724;ENSGALG00000005981;ENSGALG00000023881;…
GO:0003205	cardiac chamber development	http://amigo.geneontology.org/amigo/term/GO:0003205	76	15	4.75406	3.1552	5.72e-05	0.0035663	374031;374090;374173;395494;395703;395813;395949;396053;396266;396465;418479;418726;420269;421064;429089	ENSGALG00000016797;ENSGALG00000030530;ENSGALG00000007668;ENSGALG00000034168;ENSGALG00000040342;ENSGALG00000002922;ENSGALG00000001183;ENSGALG00000008661;ENSGALG00000001916;ENSGALG00000036114;ENSGALG00000014935;ENSGALG00000040079;ENSGALG00000011298;ENSGALG00000040444;ENSGALG00000016293
GO:0007411	axon guidance	http://amigo.geneontology.org/amigo/term/GO:0007411	94	17	5.88002	2.89115	6e-05	0.00370359	373854;374090;374173;395494;395703;395748;395825;395949;395967;396149;396465;408046;419857;420769;420996;424552;427387	ENSGALG00000007668;ENSGALG00000015593;ENSGALG00000034168;ENSGALG00000001183;ENSGALG00000008945;ENSGALG00000001916;ENSGALG00000036114;ENSGALG00000001768;ENSGALG00000008263;ENSGALG00000040266;ENSGALG00000012462;ENSGALG00000006560;ENSGALG00000001264;ENSGALG00000002294;ENSGALG00000035504;ENSGALG00000040444;ENSGALG00000013568
GO:0030510	regulation of BMP signaling pathway	http://amigo.geneontology.org/amigo/term/GO:0030510	37	10	2.31448	4.32063	6.23e-05	0.00380276	373952;373985;374018;395678;395703;395826;396412;415738;420744;429089	ENSGALG00000030988;ENSGALG00000034168;ENSGALG00000003891;ENSGALG00000040297;ENSGALG00000008661;ENSGALG00000031642;ENSGALG00000029811;ENSGALG00000009724;ENSGALG00000005981;ENSGALG00000008072
GO:0010721	negative regulation of cell development	http://amigo.geneontology.org/amigo/term/GO:0010721	113	19	7.06854	2.68797	6.37e-05	0.00384503	374090;378897;395163;395494;395591;395671;395703;395825;395865;395967;396119;396149;420519;420769;420841;422418;427339;427387;428385	ENSGALG00000031487;ENSGALG00000007668;ENSGALG00000015593;ENSGALG00000034168;ENSGALG00000014908;ENSGALG00000037618;ENSGALG00000020249;ENSGALG00000012704;ENSGALG00000008677;ENSGALG00000008263;ENSGALG00000040266;ENSGALG00000010500;ENSGALG00000015729;ENSGALG00000031960;ENSGALG00000006751;ENSGALG00000006560;ENSGALG00000002294;ENSGALG00000003126;ENSGALG00000040444
GO:0030335	positive regulation of cell migration	http://amigo.geneontology.org/amigo/term/GO:0030335	173	25	10.8217	2.31016	6.58e-05	0.00392803	374090;374251;378897;395129;395451;395494;395703;395734;395825;395865;395869;396445;414849;417555;418479;418491;420384;420476;420996;421003;421497;427387;428091;428315;429089	ENSGALG00000007668;ENSGALG00000007346;ENSGALG00000016485;ENSGALG00000029983;ENSGALG00000005209;ENSGALG00000017208;ENSGALG00000034168;ENSGALG00000006346;ENSGALG00000040342;ENSGALG00000011708;ENSGALG00000013624;ENSGALG00000034081;ENSGALG00000008661;ENSGALG00000002709;ENSGALG00000006038;ENSGALG00000015842;ENSGALG00000031960;ENSGALG00000005483;ENSGALG00000006751;ENSGALG00000006560;ENSGALG00000002294;…
GO:0009952	anterior/posterior pattern specification	http://amigo.geneontology.org/amigo/term/GO:0009952	104	18	6.50556	2.76687	6.7e-05	0.003941	374090;395290;395327;395559;395703;395737;395865;395949;396301;419759;419857;420630;420769;427234;771246;776143;777548;100858556	ENSGALG00000040021;ENSGALG00000026631;ENSGALG00000009270;ENSGALG00000037272;ENSGALG00000015078;ENSGALG00000026989;ENSGALG00000034168;ENSGALG00000005256;ENSGALG00000026790;ENSGALG00000036114;ENSGALG00000040266;ENSGALG00000037619;ENSGALG00000031960;ENSGALG00000038540;ENSGALG00000001264;ENSGALG00000028908;ENSGALG00000040444;ENSGALG00000040320
GO:0030182	neuron differentiation	http://amigo.geneontology.org/amigo/term/GO:0030182	497	53	31.0891	1.70478	6.74e-05	0.003941	373854;373952;374090;374098;374173;378897;395163;395494;395559;395573;395591;395634;395662;395671;395703;395748;395813;395825;395865;395949;395967;396029;396053;396119;396149;396154;396266;396336;396465;408046;417305;418032;418915;419857;419889;420519;420623;420769;420841;420996;422418;422473;423097;423682;423875;424063;424552;424912;427339;427387;427460;428385;771246	ENSGALG00000031487;ENSGALG00000012710;ENSGALG00000009270;ENSGALG00000030530;ENSGALG00000007668;ENSGALG00000007666;ENSGALG00000015593;ENSGALG00000008135;ENSGALG00000007260;ENSGALG00000011350;ENSGALG00000010166;ENSGALG00000034168;ENSGALG00000032386;ENSGALG00000040297;ENSGALG00000002554;ENSGALG00000014908;ENSGALG00000001183;ENSGALG00000032452;ENSGALG00000005256;ENSGALG00000037618;ENSGALG00000020249;…
GO:0097485	neuron projection guidance	http://amigo.geneontology.org/amigo/term/GO:0097485	95	17	5.94258	2.86071	6.9e-05	0.00396418	373854;374090;374173;395494;395703;395748;395825;395949;395967;396149;396465;408046;419857;420769;420996;424552;427387	ENSGALG00000007668;ENSGALG00000015593;ENSGALG00000034168;ENSGALG00000001183;ENSGALG00000008945;ENSGALG00000001916;ENSGALG00000036114;ENSGALG00000001768;ENSGALG00000008263;ENSGALG00000040266;ENSGALG00000012462;ENSGALG00000006560;ENSGALG00000001264;ENSGALG00000002294;ENSGALG00000035504;ENSGALG00000040444;ENSGALG00000013568
GO:0001667	ameboidal-type cell migration	http://amigo.geneontology.org/amigo/term/GO:0001667	153	23	9.57068	2.40317	6.92e-05	0.00396418	374018;374090;395129;395479;395481;395494;395573;395671;395703;395734;395813;395825;395826;395949;396412;414849;417941;420476;420744;421497;424121;427387;428091	ENSGALG00000030530;ENSGALG00000002588;ENSGALG00000007668;ENSGALG00000004357;ENSGALG00000007346;ENSGALG00000016485;ENSGALG00000029983;ENSGALG00000017208;ENSGALG00000011738;ENSGALG00000034168;ENSGALG00000034081;ENSGALG00000031642;ENSGALG00000036114;ENSGALG00000029811;ENSGALG00000041577;ENSGALG00000009724;ENSGALG00000005981;ENSGALG00000005483;ENSGALG00000006560;ENSGALG00000002294;ENSGALG00000012290;…
GO:0000902	cell morphogenesis	http://amigo.geneontology.org/amigo/term/GO:0000902	376	43	23.5201	1.82822	7.01e-05	0.00397753	373854;373952;374018;374090;374173;395163;395494;395634;395703;395734;395748;395825;395826;395865;395869;395949;395967;396000;396149;396154;396292;396343;396465;408032;408046;417305;418235;418915;419857;420769;420847;420996;422418;422740;423513;423589;424121;424312;424552;424912;427339;427387;101750199	ENSGALG00000031487;ENSGALG00000012715;ENSGALG00000012425;ENSGALG00000007668;ENSGALG00000035184;ENSGALG00000015593;ENSGALG00000016485;ENSGALG00000010166;ENSGALG00000014201;ENSGALG00000034168;ENSGALG00000040297;ENSGALG00000001183;ENSGALG00000032452;ENSGALG00000020249;ENSGALG00000008945;ENSGALG00000031642;ENSGALG00000017075;ENSGALG00000007357;ENSGALG00000001916;ENSGALG00000036114;ENSGALG00000013715;…
GO:0010810	regulation of cell-substrate adhesion	http://amigo.geneontology.org/amigo/term/GO:0010810	69	14	4.31619	3.2436	7.34e-05	0.00411894	378897;395290;395826;396343;414849;415953;418378;418632;422740;424912;425527;427326;428741;429089	ENSGALG00000015630;ENSGALG00000035184;ENSGALG00000026989;ENSGALG00000008661;ENSGALG00000015253;ENSGALG00000007357;ENSGALG00000010391;ENSGALG00000013715;ENSGALG00000009724;ENSGALG00000005483;ENSGALG00000006751;ENSGALG00000004695;ENSGALG00000035369;ENSGALG00000016575
GO:0120036	plasma membrane bounded cell projection organization	http://amigo.geneontology.org/amigo/term/GO:0120036	499	53	31.2142	1.69795	7.5e-05	0.00417117	373854;373952;374090;374173;378897;395163;395494;395559;395634;395662;395703;395748;395825;395949;395967;396053;396119;396149;396154;396336;396445;396452;396465;408046;414849;417305;417964;417969;418032;418235;418818;418915;419857;419889;420519;420769;420841;420996;421003;422074;422418;423097;423246;423682;423875;424552;427339;427387;428385;428692;770159;771364;101750199	ENSGALG00000031487;ENSGALG00000012710;ENSGALG00000007668;ENSGALG00000015593;ENSGALG00000011350;ENSGALG00000010166;ENSGALG00000014201;ENSGALG00000011803;ENSGALG00000034168;ENSGALG00000040297;ENSGALG00000002554;ENSGALG00000014908;ENSGALG00000011708;ENSGALG00000001183;ENSGALG00000013624;ENSGALG00000032452;ENSGALG00000005256;ENSGALG00000037618;ENSGALG00000020249;ENSGALG00000008945;ENSGALG00000012265;…
GO:0007507	heart development	http://amigo.geneontology.org/amigo/term/GO:0007507	228	30	14.2622	2.10346	7.59e-05	0.00417684	374018;374031;374090;374173;374251;395241;395494;395573;395671;395703;395813;395826;395949;396053;396266;396393;396465;396501;408032;416553;418479;418726;420269;420769;420846;421064;422760;429089;430280;771364	ENSGALG00000016797;ENSGALG00000030530;ENSGALG00000012712;ENSGALG00000043064;ENSGALG00000007668;ENSGALG00000023772;ENSGALG00000034168;ENSGALG00000040342;ENSGALG00000002922;ENSGALG00000005714;ENSGALG00000001183;ENSGALG00000008661;ENSGALG00000031642;ENSGALG00000001916;ENSGALG00000000997;ENSGALG00000036114;ENSGALG00000014935;ENSGALG00000006038;ENSGALG00000013968;ENSGALG00000011404;ENSGALG00000040266;…
GO:0048523	negative regulation of cellular process	http://amigo.geneontology.org/amigo/term/GO:0048523	1737	143	108.655	1.31609	8.31e-05	0.00452774	373854;373892;373902;373905;373952;373985;373996;374018;374031;374075;374090;374100;374135;374173;374178;374251;378897;387330;395107;395129;395163;395229;395241;395290;395299;395451;395479;395481;395494;395559;395573;395591;395671;395673;395678;395703;395734;395737;395813;395825;395826;395865;395879;395949;395967;395992;396029;396053;396119;396149;396154;396177;396204;396227;396266;396301;396371;…	ENSGALG00000011331;ENSGALG00000016431;ENSGALG00000031487;ENSGALG00000038364;ENSGALG00000001918;ENSGALG00000016797;ENSGALG00000030988;ENSGALG00000031890;ENSGALG00000010614;ENSGALG00000008542;ENSGALG00000003767;ENSGALG00000030530;ENSGALG00000037272;ENSGALG00000037525;ENSGALG00000013948;ENSGALG00000012712;ENSGALG00000001926;ENSGALG00000002588;ENSGALG00000043064;ENSGALG00000003921;ENSGALG00000007668;…
GO:0051241	negative regulation of multicellular organismal process	http://amigo.geneontology.org/amigo/term/GO:0051241	391	44	24.4584	1.79897	8.46e-05	0.00456419	373902;374075;374090;378897;395129;395163;395290;395494;395591;395671;395703;395737;395813;395825;395826;395865;395949;395967;396119;396149;396266;396371;396412;396452;404536;415738;415902;417941;419259;419759;420269;420519;420769;420841;421044;422418;423682;424770;424912;427339;427387;428385;429116;429166	ENSGALG00000031487;ENSGALG00000031890;ENSGALG00000030530;ENSGALG00000007668;ENSGALG00000015593;ENSGALG00000014646;ENSGALG00000029983;ENSGALG00000006062;ENSGALG00000011738;ENSGALG00000013886;ENSGALG00000026989;ENSGALG00000034168;ENSGALG00000003891;ENSGALG00000011594;ENSGALG00000014908;ENSGALG00000005554;ENSGALG00000037618;ENSGALG00000020249;ENSGALG00000012704;ENSGALG00000007357;ENSGALG00000036114;…
GO:0009790	embryo development	http://amigo.geneontology.org/amigo/term/GO:0009790	332	39	20.7677	1.87791	8.64e-05	0.00461817	374090;374251;387330;395229;395290;395327;395494;395559;395671;395678;395703;395737;395813;395826;395865;395949;396053;396116;396119;396266;396393;404536;416553;418378;419759;419857;420269;420630;420769;420996;421775;424063;424121;723789;771246;776034;776143;777548;100858556	ENSGALG00000016431;ENSGALG00000030988;ENSGALG00000040021;ENSGALG00000026631;ENSGALG00000009270;ENSGALG00000030530;ENSGALG00000043064;ENSGALG00000007668;ENSGALG00000008135;ENSGALG00000043047;ENSGALG00000026989;ENSGALG00000034168;ENSGALG00000012023;ENSGALG00000005714;ENSGALG00000014908;ENSGALG00000005554;ENSGALG00000005256;ENSGALG00000026790;ENSGALG00000015253;ENSGALG00000036114;ENSGALG00000006038;…
GO:0048706	embryonic skeletal system development	http://amigo.geneontology.org/amigo/term/GO:0048706	62	13	3.87831	3.35197	9.27e-05	0.00491203	387330;395290;395327;395494;395703;395737;396116;420630;420769;424063;771246;777548;100858556	ENSGALG00000016431;ENSGALG00000040021;ENSGALG00000009270;ENSGALG00000007668;ENSGALG00000008135;ENSGALG00000026989;ENSGALG00000034168;ENSGALG00000026790;ENSGALG00000040266;ENSGALG00000037619;ENSGALG00000032031;ENSGALG00000028908;ENSGALG00000040320
GO:0007389	pattern specification process	http://amigo.geneontology.org/amigo/term/GO:0007389	198	27	12.3856	2.17995	9.41e-05	0.00492477	373952;374090;395290;395327;395494;395559;395591;395671;395703;395737;395813;395826;395865;395949;396053;396119;396301;419759;419857;420630;420769;424063;427234;771246;776143;777548;100858556	ENSGALG00000040021;ENSGALG00000026631;ENSGALG00000009270;ENSGALG00000030530;ENSGALG00000037272;ENSGALG00000007668;ENSGALG00000015078;ENSGALG00000008135;ENSGALG00000026989;ENSGALG00000034168;ENSGALG00000040297;ENSGALG00000014908;ENSGALG00000005256;ENSGALG00000026790;ENSGALG00000036114;ENSGALG00000040266;ENSGALG00000009724;ENSGALG00000010500;ENSGALG00000037619;ENSGALG00000031960;ENSGALG00000038540;…
GO:0007417	central nervous system development	http://amigo.geneontology.org/amigo/term/GO:0007417	287	35	17.9528	1.94955	9.47e-05	0.00492477	387330;395494;395565;395573;395591;395671;395703;395737;395865;395949;395967;396053;396154;396246;396266;396465;416553;416597;416713;419759;419857;419889;420384;420519;420769;420996;421497;422263;422438;422473;423682;424063;427460;771246;772239	ENSGALG00000016431;ENSGALG00000009270;ENSGALG00000007668;ENSGALG00000015593;ENSGALG00000008135;ENSGALG00000005209;ENSGALG00000010166;ENSGALG00000009732;ENSGALG00000034168;ENSGALG00000032590;ENSGALG00000032386;ENSGALG00000002554;ENSGALG00000005714;ENSGALG00000001183;ENSGALG00000034081;ENSGALG00000026591;ENSGALG00000036114;ENSGALG00000008677;ENSGALG00000040266;ENSGALG00000010500;ENSGALG00000031960;…
GO:0071310	cellular response to organic substance	http://amigo.geneontology.org/amigo/term/GO:0071310	828	78	51.7942	1.50596	9.7e-05	0.00499822	373902;373952;373985;374018;374075;374100;374129;374135;374173;374251;374254;395107;395129;395229;395386;395479;395494;395671;395678;395703;395826;395865;395949;396053;396266;396371;396393;396412;396452;396483;396516;404536;415533;415738;416567;416988;417555;417943;418126;418185;418257;418666;418818;419620;419784;420476;420519;420573;420623;420744;420996;421003;421044;421048;421858;422415;422418;…	ENSGALG00000011331;ENSGALG00000030988;ENSGALG00000031890;ENSGALG00000032986;ENSGALG00000019384;ENSGALG00000007383;ENSGALG00000007675;ENSGALG00000037525;ENSGALG00000013948;ENSGALG00000002588;ENSGALG00000043064;ENSGALG00000012425;ENSGALG00000007668;ENSGALG00000028560;ENSGALG00000007346;ENSGALG00000039786;ENSGALG00000008135;ENSGALG00000029983;ENSGALG00000013143;ENSGALG00000013886;ENSGALG00000034168;…
GO:0040017	positive regulation of locomotion	http://amigo.geneontology.org/amigo/term/GO:0040017	188	26	11.76	2.21088	0.0001	0.00510259	374090;374251;378897;395129;395451;395494;395703;395734;395825;395865;395869;396445;408032;414849;417555;418479;418491;420384;420476;420996;421003;421497;427387;428091;428315;429089	ENSGALG00000007668;ENSGALG00000007346;ENSGALG00000016485;ENSGALG00000029983;ENSGALG00000005209;ENSGALG00000017208;ENSGALG00000034168;ENSGALG00000006346;ENSGALG00000040342;ENSGALG00000011708;ENSGALG00000013624;ENSGALG00000034081;ENSGALG00000008661;ENSGALG00000002709;ENSGALG00000006038;ENSGALG00000015842;ENSGALG00000031960;ENSGALG00000005483;ENSGALG00000006751;ENSGALG00000006560;ENSGALG00000002294;…
GO:0048666	neuron development	http://amigo.geneontology.org/amigo/term/GO:0048666	394	44	24.6461	1.78528	0.000101	0.00510259	373854;373952;374090;374098;374173;378897;395163;395494;395559;395573;395634;395662;395703;395748;395813;395825;395949;395967;396053;396119;396149;396154;396336;396465;408046;417305;418032;418915;419857;419889;420519;420769;420841;420996;422418;422473;423097;423682;423875;424552;427339;427387;428385;771246	ENSGALG00000031487;ENSGALG00000012710;ENSGALG00000009270;ENSGALG00000030530;ENSGALG00000007668;ENSGALG00000007666;ENSGALG00000015593;ENSGALG00000011350;ENSGALG00000010166;ENSGALG00000034168;ENSGALG00000032386;ENSGALG00000040297;ENSGALG00000002554;ENSGALG00000014908;ENSGALG00000001183;ENSGALG00000032452;ENSGALG00000005256;ENSGALG00000037618;ENSGALG00000020249;ENSGALG00000008945;ENSGALG00000012265;…
GO:0007160	cell-matrix adhesion	http://amigo.geneontology.org/amigo/term/GO:0007160	71	14	4.44129	3.15223	0.000102	0.00510259	373981;374135;378897;395290;395470;395826;414849;418491;418632;422740;423589;424121;424912;425527	ENSGALG00000012425;ENSGALG00000010875;ENSGALG00000026989;ENSGALG00000007357;ENSGALG00000013715;ENSGALG00000041577;ENSGALG00000015842;ENSGALG00000011203;ENSGALG00000009724;ENSGALG00000005483;ENSGALG00000006751;ENSGALG00000035369;ENSGALG00000037402;ENSGALG00000016575
GO:0030029	actin filament-based process	http://amigo.geneontology.org/amigo/term/GO:0030029	300	36	18.766	1.91836	0.000105	0.00522319	373892;373918;374135;395643;395734;395861;395869;396215;396227;396366;396430;396465;396522;417305;417555;417941;418235;418632;420847;421534;421900;422740;423097;423320;423513;424312;424912;425302;427339;428091;428420;428692;428768;429878;768444;100216000	ENSGALG00000011086;ENSGALG00000025842;ENSGALG00000028567;ENSGALG00000008542;ENSGALG00000010027;ENSGALG00000012715;ENSGALG00000039872;ENSGALG00000001926;ENSGALG00000011994;ENSGALG00000041266;ENSGALG00000016485;ENSGALG00000003521;ENSGALG00000008591;ENSGALG00000017208;ENSGALG00000014201;ENSGALG00000011738;ENSGALG00000042458;ENSGALG00000001183;ENSGALG00000032452;ENSGALG00000030499;ENSGALG00000007357;…
GO:0071363	cellular response to growth factor stimulus	http://amigo.geneontology.org/amigo/term/GO:0071363	244	31	15.263	2.03105	0.000112	0.00551181	373952;373985;374018;374100;374135;374251;395107;395386;395494;395671;395678;395703;395826;395865;396053;396412;396516;415533;415738;416567;417555;418185;420476;420573;420744;421044;422756;423589;424770;425527;429089	ENSGALG00000030988;ENSGALG00000037525;ENSGALG00000013948;ENSGALG00000012425;ENSGALG00000007668;ENSGALG00000007346;ENSGALG00000039786;ENSGALG00000013143;ENSGALG00000013886;ENSGALG00000034168;ENSGALG00000003891;ENSGALG00000040297;ENSGALG00000037943;ENSGALG00000008661;ENSGALG00000031642;ENSGALG00000017091;ENSGALG00000002709;ENSGALG00000029811;ENSGALG00000006038;ENSGALG00000009724;ENSGALG00000005981;…
GO:0048704	embryonic skeletal system morphogenesis	http://amigo.geneontology.org/amigo/term/GO:0048704	47	11	2.94001	3.74148	0.000113	0.00551181	387330;395290;395327;395494;395737;396116;420630;420769;424063;771246;777548	ENSGALG00000016431;ENSGALG00000040021;ENSGALG00000009270;ENSGALG00000007668;ENSGALG00000008135;ENSGALG00000026989;ENSGALG00000040266;ENSGALG00000037619;ENSGALG00000032031;ENSGALG00000028908;ENSGALG00000040320
GO:2000147	positive regulation of cell motility	http://amigo.geneontology.org/amigo/term/GO:2000147	179	25	11.1971	2.23273	0.000116	0.00559845	374090;374251;378897;395129;395451;395494;395703;395734;395825;395865;395869;396445;414849;417555;418479;418491;420384;420476;420996;421003;421497;427387;428091;428315;429089	ENSGALG00000007668;ENSGALG00000007346;ENSGALG00000016485;ENSGALG00000029983;ENSGALG00000005209;ENSGALG00000017208;ENSGALG00000034168;ENSGALG00000006346;ENSGALG00000040342;ENSGALG00000011708;ENSGALG00000013624;ENSGALG00000034081;ENSGALG00000008661;ENSGALG00000002709;ENSGALG00000006038;ENSGALG00000015842;ENSGALG00000031960;ENSGALG00000005483;ENSGALG00000006751;ENSGALG00000006560;ENSGALG00000002294;…
GO:0001655	urogenital system development	http://amigo.geneontology.org/amigo/term/GO:0001655	128	20	8.00684	2.49786	0.000119	0.00570666	374018;374251;395129;395327;395494;395703;395826;395949;395967;396266;404536;416553;418479;419759;420384;420744;420769;421064;427207;100859813	ENSGALG00000040021;ENSGALG00000014944;ENSGALG00000007668;ENSGALG00000010664;ENSGALG00000015593;ENSGALG00000029983;ENSGALG00000005209;ENSGALG00000034168;ENSGALG00000040342;ENSGALG00000005714;ENSGALG00000005554;ENSGALG00000031642;ENSGALG00000036114;ENSGALG00000029811;ENSGALG00000014935;ENSGALG00000006038;ENSGALG00000040266;ENSGALG00000009724;ENSGALG00000038540;ENSGALG00000011298
GO:0001657	ureteric bud development	http://amigo.geneontology.org/amigo/term/GO:0001657	40	10	2.50214	3.99658	0.000128	0.00608901	374018;395327;395494;395826;395949;396266;420744;420769;421064;100859813	ENSGALG00000040021;ENSGALG00000007668;ENSGALG00000010664;ENSGALG00000031642;ENSGALG00000036114;ENSGALG00000029811;ENSGALG00000014935;ENSGALG00000040266;ENSGALG00000009724;ENSGALG00000011298
GO:0072006	nephron development	http://amigo.geneontology.org/amigo/term/GO:0072006	56	12	3.50299	3.42564	0.000138	0.0065152	374018;395129;395327;395494;395826;395949;404536;416553;420384;420769;421064;100859813	ENSGALG00000040021;ENSGALG00000007668;ENSGALG00000010664;ENSGALG00000029983;ENSGALG00000005209;ENSGALG00000005714;ENSGALG00000005554;ENSGALG00000031642;ENSGALG00000036114;ENSGALG00000014935;ENSGALG00000040266;ENSGALG00000009724
GO:0031175	neuron projection development	http://amigo.geneontology.org/amigo/term/GO:0031175	340	39	21.2682	1.83373	0.000145	0.00672922	373854;373952;374090;374173;378897;395163;395494;395559;395634;395662;395703;395748;395825;395949;395967;396053;396119;396149;396154;396336;396465;408046;417305;418032;418915;419857;419889;420519;420769;420841;420996;422418;423097;423682;423875;424552;427339;427387;428385	ENSGALG00000031487;ENSGALG00000012710;ENSGALG00000007668;ENSGALG00000015593;ENSGALG00000011350;ENSGALG00000010166;ENSGALG00000034168;ENSGALG00000040297;ENSGALG00000002554;ENSGALG00000014908;ENSGALG00000001183;ENSGALG00000032452;ENSGALG00000005256;ENSGALG00000037618;ENSGALG00000020249;ENSGALG00000008945;ENSGALG00000012265;ENSGALG00000012704;ENSGALG00000030499;ENSGALG00000017075;ENSGALG00000001916;…
GO:0051128	regulation of cellular component organization	http://amigo.geneontology.org/amigo/term/GO:0051128	892	82	55.7977	1.4696	0.000145	0.00672922	373854;373892;374090;374135;374173;378897;387330;395129;395163;395494;395662;395703;395734;395825;395826;395865;395869;395879;395967;395992;396053;396119;396154;396204;396227;396336;396343;396412;396452;396465;404536;408032;414849;415494;415669;415990;416553;416713;417555;417941;418173;418185;418226;418235;418257;418297;418632;418818;419857;420519;420841;421003;421044;421900;422074;422418;422740;…	ENSGALG00000016431;ENSGALG00000031487;ENSGALG00000038364;ENSGALG00000012710;ENSGALG00000033561;ENSGALG00000008542;ENSGALG00000002103;ENSGALG00000010027;ENSGALG00000001926;ENSGALG00000011994;ENSGALG00000007668;ENSGALG00000035184;ENSGALG00000015593;ENSGALG00000014646;ENSGALG00000006702;ENSGALG00000016485;ENSGALG00000005249;ENSGALG00000029983;ENSGALG00000011350;ENSGALG00000010166;ENSGALG00000014201;…
GO:0007178	transmembrane receptor protein serine/threonine kinase signaling pathway	http://amigo.geneontology.org/amigo/term/GO:0007178	130	20	8.13195	2.45944	0.000148	0.00681152	373952;373985;374018;374251;395494;395678;395703;395826;395865;396053;396119;396412;415533;415738;420519;420744;421044;422756;423589;429089	ENSGALG00000030988;ENSGALG00000013948;ENSGALG00000012425;ENSGALG00000007668;ENSGALG00000013886;ENSGALG00000034168;ENSGALG00000003891;ENSGALG00000040297;ENSGALG00000014908;ENSGALG00000008661;ENSGALG00000031642;ENSGALG00000029811;ENSGALG00000006038;ENSGALG00000008677;ENSGALG00000009724;ENSGALG00000005981;ENSGALG00000031960;ENSGALG00000008072;ENSGALG00000007358;ENSGALG00000016293
GO:0051146	striated muscle cell differentiation	http://amigo.geneontology.org/amigo/term/GO:0051146	101	17	6.3179	2.69077	0.000152	0.00692902	373918;395241;395826;395861;395949;396215;396266;396393;396465;418726;420846;421003;421534;422760;423320;768866;771364	ENSGALG00000016797;ENSGALG00000011086;ENSGALG00000028567;ENSGALG00000010027;ENSGALG00000012712;ENSGALG00000043064;ENSGALG00000042458;ENSGALG00000001183;ENSGALG00000013624;ENSGALG00000036114;ENSGALG00000013968;ENSGALG00000011404;ENSGALG00000009724;ENSGALG00000026081;ENSGALG00000011298;ENSGALG00000012218;ENSGALG00000019719
GO:0071773	cellular response to BMP stimulus	http://amigo.geneontology.org/amigo/term/GO:0071773	65	13	4.06597	3.19727	0.000154	0.00698619	373952;373985;374018;395494;395678;395703;395826;395865;396053;396412;415738;420744;429089	ENSGALG00000030988;ENSGALG00000007668;ENSGALG00000034168;ENSGALG00000003891;ENSGALG00000040297;ENSGALG00000008661;ENSGALG00000031642;ENSGALG00000029811;ENSGALG00000009724;ENSGALG00000005981;ENSGALG00000031960;ENSGALG00000008072;ENSGALG00000016293
GO:0071772	response to BMP	http://amigo.geneontology.org/amigo/term/GO:0071772	66	13	4.12853	3.14882	0.000181	0.00814901	373952;373985;374018;395494;395678;395703;395826;395865;396053;396412;415738;420744;429089	ENSGALG00000030988;ENSGALG00000007668;ENSGALG00000034168;ENSGALG00000003891;ENSGALG00000040297;ENSGALG00000008661;ENSGALG00000031642;ENSGALG00000029811;ENSGALG00000009724;ENSGALG00000005981;ENSGALG00000031960;ENSGALG00000008072;ENSGALG00000016293
GO:0030036	actin cytoskeleton organization	http://amigo.geneontology.org/amigo/term/GO:0030036	274	33	17.1396	1.92536	0.000191	0.00849306	373892;373918;374135;395643;395734;395861;395869;396215;396227;396366;396430;396465;396522;417305;417941;418235;418632;420847;421534;421900;422740;423097;423320;423513;424312;424912;425302;427339;428091;428692;428768;429878;100216000	ENSGALG00000011086;ENSGALG00000025842;ENSGALG00000028567;ENSGALG00000008542;ENSGALG00000010027;ENSGALG00000012715;ENSGALG00000039872;ENSGALG00000001926;ENSGALG00000011994;ENSGALG00000041266;ENSGALG00000016485;ENSGALG00000003521;ENSGALG00000017208;ENSGALG00000014201;ENSGALG00000011738;ENSGALG00000042458;ENSGALG00000001183;ENSGALG00000032452;ENSGALG00000030499;ENSGALG00000007357;ENSGALG00000013715;…
GO:0010720	positive regulation of cell development	http://amigo.geneontology.org/amigo/term/GO:0010720	174	24	10.8843	2.20501	0.000192	0.00849306	373952;374090;395327;395494;395573;395591;395662;395703;395825;395949;396029;396053;396119;396154;396343;404536;416713;418185;419857;420769;423097;423875;424912;427387	ENSGALG00000040021;ENSGALG00000007668;ENSGALG00000035184;ENSGALG00000007260;ENSGALG00000011350;ENSGALG00000010166;ENSGALG00000013143;ENSGALG00000034168;ENSGALG00000040297;ENSGALG00000014908;ENSGALG00000005554;ENSGALG00000030499;ENSGALG00000007357;ENSGALG00000036114;ENSGALG00000040266;ENSGALG00000010500;ENSGALG00000006560;ENSGALG00000001264;ENSGALG00000002294;ENSGALG00000012290;ENSGALG00000040444;…
GO:0001656	metanephros development	http://amigo.geneontology.org/amigo/term/GO:0001656	42	10	2.62724	3.80627	0.000198	0.00857661	395327;395494;395826;395949;404536;416553;420384;420769;421064;100859813	ENSGALG00000040021;ENSGALG00000007668;ENSGALG00000010664;ENSGALG00000005209;ENSGALG00000005714;ENSGALG00000005554;ENSGALG00000036114;ENSGALG00000014935;ENSGALG00000040266;ENSGALG00000009724
GO:0022008	neurogenesis	http://amigo.geneontology.org/amigo/term/GO:0022008	595	59	37.2193	1.5852	0.000201	0.00857661	373854;373952;374018;374090;374098;374173;378897;395163;395494;395559;395573;395591;395634;395662;395671;395703;395748;395813;395825;395865;395949;395967;396029;396053;396119;396149;396154;396266;396336;396465;408046;416597;416713;417305;418032;418915;419857;419889;420519;420623;420769;420841;420996;421900;422418;422473;423097;423682;423875;424063;424552;424912;425524;426017;427339;427387;427460;…	ENSGALG00000031487;ENSGALG00000012710;ENSGALG00000009270;ENSGALG00000030530;ENSGALG00000007668;ENSGALG00000007666;ENSGALG00000015593;ENSGALG00000008135;ENSGALG00000007260;ENSGALG00000011350;ENSGALG00000010166;ENSGALG00000034168;ENSGALG00000032590;ENSGALG00000032386;ENSGALG00000040297;ENSGALG00000002554;ENSGALG00000014908;ENSGALG00000001183;ENSGALG00000032452;ENSGALG00000005256;ENSGALG00000037618;…
GO:0048568	embryonic organ development	http://amigo.geneontology.org/amigo/term/GO:0048568	164	23	10.2588	2.24199	0.000203	0.00857661	374251;387330;395229;395290;395327;395494;395678;395703;395737;395813;395865;395949;396116;396119;396266;420269;420630;420769;420996;421775;424063;771246;777548	ENSGALG00000016431;ENSGALG00000030988;ENSGALG00000040021;ENSGALG00000009270;ENSGALG00000030530;ENSGALG00000007668;ENSGALG00000008135;ENSGALG00000043047;ENSGALG00000026989;ENSGALG00000034168;ENSGALG00000014908;ENSGALG00000036114;ENSGALG00000006038;ENSGALG00000040266;ENSGALG00000037619;ENSGALG00000031960;ENSGALG00000040079;ENSGALG00000032031;ENSGALG00000028908;ENSGALG00000011298;ENSGALG00000006480;…
GO:0034381	plasma lipoprotein particle clearance	http://amigo.geneontology.org/amigo/term/GO:0034381	6	4	0.375321	10.6576	0.000205	0.00857661	373902;396154;404536;420841	ENSGALG00000010166;ENSGALG00000011594;ENSGALG00000005554;ENSGALG00000012704
GO:1904738	vascular associated smooth muscle cell migration	http://amigo.geneontology.org/amigo/term/GO:1904738	6	4	0.375321	10.6576	0.000205	0.00857661	404536;418479;420996;423682	ENSGALG00000040342;ENSGALG00000005554;ENSGALG00000003805;ENSGALG00000013568
GO:1904752	regulation of vascular associated smooth muscle cell migration	http://amigo.geneontology.org/amigo/term/GO:1904752	6	4	0.375321	10.6576	0.000205	0.00857661	404536;418479;420996;423682	ENSGALG00000040342;ENSGALG00000005554;ENSGALG00000003805;ENSGALG00000013568
GO:2000050	regulation of non-canonical Wnt signaling pathway	http://amigo.geneontology.org/amigo/term/GO:2000050	6	4	0.375321	10.6576	0.000205	0.00857661	395703;415729;427234;723789	ENSGALG00000003767;ENSGALG00000015078;ENSGALG00000034168;ENSGALG00000012023
GO:0048699	generation of neurons	http://amigo.geneontology.org/amigo/term/GO:0048699	557	56	34.8423	1.60724	0.000206	0.00857661	373854;373952;374090;374098;374173;378897;395163;395494;395559;395573;395591;395634;395662;395671;395703;395748;395813;395825;395865;395949;395967;396029;396053;396119;396149;396154;396266;396336;396465;408046;416597;416713;417305;418032;418915;419857;419889;420519;420623;420769;420841;420996;422418;422473;423097;423682;423875;424063;424552;424912;426017;427339;427387;427460;428385;771246	ENSGALG00000031487;ENSGALG00000012710;ENSGALG00000009270;ENSGALG00000030530;ENSGALG00000007668;ENSGALG00000007666;ENSGALG00000015593;ENSGALG00000008135;ENSGALG00000007260;ENSGALG00000011350;ENSGALG00000010166;ENSGALG00000034168;ENSGALG00000032590;ENSGALG00000032386;ENSGALG00000040297;ENSGALG00000002554;ENSGALG00000014908;ENSGALG00000001183;ENSGALG00000032452;ENSGALG00000005256;ENSGALG00000037618;…
GO:0048519	negative regulation of biological process	http://amigo.geneontology.org/amigo/term/GO:0048519	1903	152	119.039	1.27689	0.000213	0.00880246	373854;373892;373902;373905;373952;373985;373996;374018;374031;374075;374090;374100;374135;374173;374178;374251;378897;387330;395107;395129;395163;395229;395241;395290;395299;395451;395470;395479;395481;395494;395559;395573;395591;395671;395673;395678;395703;395734;395737;395813;395825;395826;395865;395879;395949;395967;395992;396029;396053;396119;396149;396154;396177;396204;396227;396266;396301;…	ENSGALG00000011331;ENSGALG00000016431;ENSGALG00000031487;ENSGALG00000038364;ENSGALG00000001918;ENSGALG00000016797;ENSGALG00000030988;ENSGALG00000031890;ENSGALG00000010614;ENSGALG00000008542;ENSGALG00000003767;ENSGALG00000030530;ENSGALG00000037272;ENSGALG00000037525;ENSGALG00000013948;ENSGALG00000012712;ENSGALG00000001926;ENSGALG00000002588;ENSGALG00000043064;ENSGALG00000003921;ENSGALG00000007668;…
GO:0070848	response to growth factor	http://amigo.geneontology.org/amigo/term/GO:0070848	253	31	15.826	1.9588	0.000219	0.00896447	373952;373985;374018;374100;374135;374251;395107;395386;395494;395671;395678;395703;395826;395865;396053;396412;396516;415533;415738;416567;417555;418185;420476;420573;420744;421044;422756;423589;424770;425527;429089	ENSGALG00000030988;ENSGALG00000037525;ENSGALG00000013948;ENSGALG00000012425;ENSGALG00000007668;ENSGALG00000007346;ENSGALG00000039786;ENSGALG00000013143;ENSGALG00000013886;ENSGALG00000034168;ENSGALG00000003891;ENSGALG00000040297;ENSGALG00000037943;ENSGALG00000008661;ENSGALG00000031642;ENSGALG00000017091;ENSGALG00000002709;ENSGALG00000029811;ENSGALG00000006038;ENSGALG00000009724;ENSGALG00000005981;…
GO:0072028	nephron morphogenesis	http://amigo.geneontology.org/amigo/term/GO:0072028	35	9	2.18937	4.11077	0.000221	0.00898953	374018;395327;395494;395826;395949;416553;420769;421064;100859813	ENSGALG00000040021;ENSGALG00000007668;ENSGALG00000010664;ENSGALG00000005714;ENSGALG00000031642;ENSGALG00000036114;ENSGALG00000014935;ENSGALG00000040266;ENSGALG00000009724
GO:0021782	glial cell development	http://amigo.geneontology.org/amigo/term/GO:0021782	28	8	1.7515	4.56752	0.000225	0.00906819	374018;395573;395591;395949;416713;419889;420519;421900	ENSGALG00000002554;ENSGALG00000031642;ENSGALG00000036114;ENSGALG00000008677;ENSGALG00000010500;ENSGALG00000016350;ENSGALG00000012290;ENSGALG00000008627
GO:0090287	regulation of cellular response to growth factor stimulus	http://amigo.geneontology.org/amigo/term/GO:0090287	105	17	6.56811	2.58826	0.000247	0.00989469	373952;373985;374018;374251;395678;395703;395826;396412;415738;416567;417555;420476;420744;421044;422756;424770;429089	ENSGALG00000030988;ENSGALG00000013948;ENSGALG00000007346;ENSGALG00000013886;ENSGALG00000034168;ENSGALG00000003891;ENSGALG00000040297;ENSGALG00000037943;ENSGALG00000008661;ENSGALG00000031642;ENSGALG00000002709;ENSGALG00000029811;ENSGALG00000006038;ENSGALG00000009724;ENSGALG00000005981;ENSGALG00000008072;ENSGALG00000040316
GO:0043009	chordate embryonic development	http://amigo.geneontology.org/amigo/term/GO:0043009	156	22	9.75834	2.25448	0.000256	0.010209	374090;387330;395229;395290;395327;395494;395559;395703;395737;395865;395949;396053;396116;416553;419857;420630;420769;424063;723789;771246;777548;100858556	ENSGALG00000016431;ENSGALG00000040021;ENSGALG00000009270;ENSGALG00000007668;ENSGALG00000008135;ENSGALG00000026989;ENSGALG00000034168;ENSGALG00000012023;ENSGALG00000005714;ENSGALG00000005256;ENSGALG00000026790;ENSGALG00000036114;ENSGALG00000040266;ENSGALG00000037619;ENSGALG00000031960;ENSGALG00000001264;ENSGALG00000032031;ENSGALG00000028908;ENSGALG00000006480;ENSGALG00000040444;ENSGALG00000040320;…
GO:1902742	apoptotic process involved in development	http://amigo.geneontology.org/amigo/term/GO:1902742	16	6	1.00085	5.99487	0.00027	0.0106915	374173;395494;395813;395865;395879;429089	ENSGALG00000030530;ENSGALG00000007668;ENSGALG00000008661;ENSGALG00000008127;ENSGALG00000001916;ENSGALG00000031960
GO:0007266	Rho protein signal transduction	http://amigo.geneontology.org/amigo/term/GO:0007266	87	15	5.44215	2.75626	0.000281	0.0110159	395734;395869;414849;417941;418491;418665;418781;421003;421900;422740;423513;424312;424912;424959;427339	ENSGALG00000008744;ENSGALG00000016485;ENSGALG00000011738;ENSGALG00000013624;ENSGALG00000007357;ENSGALG00000013715;ENSGALG00000015842;ENSGALG00000016886;ENSGALG00000026313;ENSGALG00000015729;ENSGALG00000005483;ENSGALG00000016687;ENSGALG00000016350;ENSGALG00000001569;ENSGALG00000011855
GO:0001763	morphogenesis of a branching structure	http://amigo.geneontology.org/amigo/term/GO:0001763	78	14	4.87917	2.86934	0.000289	0.011202	374018;374090;395327;395494;395573;395703;395826;395865;395949;395967;396412;416553;420769;421064	ENSGALG00000040021;ENSGALG00000007668;ENSGALG00000015593;ENSGALG00000034168;ENSGALG00000005714;ENSGALG00000031642;ENSGALG00000036114;ENSGALG00000014935;ENSGALG00000040266;ENSGALG00000009724;ENSGALG00000005981;ENSGALG00000031960;ENSGALG00000012290;ENSGALG00000040444
GO:0031032	actomyosin structure organization	http://amigo.geneontology.org/amigo/term/GO:0031032	78	14	4.87917	2.86934	0.000289	0.011202	373918;374135;395861;395869;396215;396465;396522;421534;421900;422740;423320;427339;429878;100216000	ENSGALG00000011086;ENSGALG00000028567;ENSGALG00000010027;ENSGALG00000041266;ENSGALG00000042458;ENSGALG00000001183;ENSGALG00000013715;ENSGALG00000027777;ENSGALG00000015729;ENSGALG00000037402;ENSGALG00000016350;ENSGALG00000001569;ENSGALG00000027658;ENSGALG00000019719
GO:0060284	regulation of cell development	http://amigo.geneontology.org/amigo/term/GO:0060284	328	37	20.5175	1.80334	0.0003	0.0115396	373952;374031;374090;378897;395163;395327;395494;395573;395591;395662;395671;395703;395825;395865;395949;395967;396029;396053;396119;396149;396154;396336;396343;404536;416713;418185;419857;420519;420769;420841;422418;423097;423875;424912;427339;427387;428385	ENSGALG00000031487;ENSGALG00000012710;ENSGALG00000040021;ENSGALG00000007668;ENSGALG00000035184;ENSGALG00000015593;ENSGALG00000007260;ENSGALG00000011350;ENSGALG00000010166;ENSGALG00000013143;ENSGALG00000034168;ENSGALG00000040297;ENSGALG00000002922;ENSGALG00000014908;ENSGALG00000005554;ENSGALG00000037618;ENSGALG00000020249;ENSGALG00000012704;ENSGALG00000030499;ENSGALG00000007357;ENSGALG00000036114;…
GO:0009792	embryo development ending in birth or egg hatching	http://amigo.geneontology.org/amigo/term/GO:0009792	169	23	10.5715	2.17565	0.000318	0.0121325	374090;387330;395229;395290;395327;395494;395559;395703;395737;395865;395949;396053;396116;396393;416553;419857;420630;420769;424063;723789;771246;777548;100858556	ENSGALG00000016431;ENSGALG00000040021;ENSGALG00000009270;ENSGALG00000043064;ENSGALG00000007668;ENSGALG00000008135;ENSGALG00000026989;ENSGALG00000034168;ENSGALG00000012023;ENSGALG00000005714;ENSGALG00000005256;ENSGALG00000026790;ENSGALG00000036114;ENSGALG00000040266;ENSGALG00000037619;ENSGALG00000031960;ENSGALG00000001264;ENSGALG00000032031;ENSGALG00000028908;ENSGALG00000006480;ENSGALG00000040444;…
GO:0010941	regulation of cell death	http://amigo.geneontology.org/amigo/term/GO:0010941	541	54	33.8414	1.59568	0.000324	0.0122897	373902;374100;374135;395090;395129;395229;395299;395445;395494;395559;395573;395671;395673;395703;395734;395813;395826;395865;395949;395967;396053;396119;396177;396204;396227;396266;396371;396393;396412;396452;396483;396516;404536;416476;416734;417256;418163;418726;419244;419759;420269;420623;420769;420996;422418;422546;422740;423875;424121;424586;424716;424912;429089;101751326	ENSGALG00000011331;ENSGALG00000038364;ENSGALG00000016797;ENSGALG00000031890;ENSGALG00000010614;ENSGALG00000004398;ENSGALG00000030530;ENSGALG00000001926;ENSGALG00000043064;ENSGALG00000007668;ENSGALG00000015593;ENSGALG00000016485;ENSGALG00000039786;ENSGALG00000029983;ENSGALG00000034168;ENSGALG00000008947;ENSGALG00000011594;ENSGALG00000006511;ENSGALG00000014908;ENSGALG00000005554;ENSGALG00000010129;…
GO:0051017	actin filament bundle assembly	http://amigo.geneontology.org/amigo/term/GO:0051017	53	11	3.31533	3.31792	0.000351	0.013065	373892;373918;374135;395734;395869;421900;422740;424312;427339;428768;429878	ENSGALG00000008542;ENSGALG00000011994;ENSGALG00000016485;ENSGALG00000042458;ENSGALG00000013715;ENSGALG00000026313;ENSGALG00000015729;ENSGALG00000037402;ENSGALG00000016350;ENSGALG00000001569;ENSGALG00000027658
GO:0003279	cardiac septum development	http://amigo.geneontology.org/amigo/term/GO:0003279	53	11	3.31533	3.31792	0.000351	0.013065	374031;374090;374173;395494;395703;395949;396053;396266;396465;420269;429089	ENSGALG00000007668;ENSGALG00000034168;ENSGALG00000002922;ENSGALG00000001183;ENSGALG00000008661;ENSGALG00000001916;ENSGALG00000036114;ENSGALG00000040079;ENSGALG00000011298;ENSGALG00000040444;ENSGALG00000016293
GO:0048565	digestive tract development	http://amigo.geneontology.org/amigo/term/GO:0048565	53	11	3.31533	3.31792	0.000351	0.013065	374251;395229;395573;395678;395703;395949;396266;416553;418818;419747;420769	ENSGALG00000030988;ENSGALG00000034168;ENSGALG00000005714;ENSGALG00000036114;ENSGALG00000006038;ENSGALG00000040266;ENSGALG00000006507;ENSGALG00000012290;ENSGALG00000011298;ENSGALG00000006480;ENSGALG00000016927
GO:0060993	kidney morphogenesis	http://amigo.geneontology.org/amigo/term/GO:0060993	45	10	2.8149	3.55252	0.000363	0.0133516	374018;395327;395494;395826;395949;416553;420769;421064;427207;100859813	ENSGALG00000040021;ENSGALG00000014944;ENSGALG00000007668;ENSGALG00000010664;ENSGALG00000005714;ENSGALG00000031642;ENSGALG00000036114;ENSGALG00000014935;ENSGALG00000040266;ENSGALG00000009724
GO:0061036	positive regulation of cartilage development	http://amigo.geneontology.org/amigo/term/GO:0061036	23	7	1.43873	4.86541	0.000364	0.0133516	395327;395703;396393;396412;419759;420769;429089	ENSGALG00000040021;ENSGALG00000043064;ENSGALG00000034168;ENSGALG00000008661;ENSGALG00000040266;ENSGALG00000005981;ENSGALG00000038540
GO:0043067	regulation of programmed cell death	http://amigo.geneontology.org/amigo/term/GO:0043067	506	51	31.652	1.61127	0.00038	0.0138436	373902;374100;395090;395129;395229;395299;395445;395494;395559;395573;395671;395673;395703;395734;395813;395826;395865;395949;395967;396053;396119;396177;396227;396266;396371;396393;396412;396452;396483;396516;404536;416476;416734;417256;418163;418726;419244;419759;420623;420769;420996;422418;422546;422740;423875;424121;424586;424716;424912;429089;101751326	ENSGALG00000011331;ENSGALG00000016797;ENSGALG00000031890;ENSGALG00000010614;ENSGALG00000004398;ENSGALG00000030530;ENSGALG00000001926;ENSGALG00000043064;ENSGALG00000007668;ENSGALG00000015593;ENSGALG00000016485;ENSGALG00000039786;ENSGALG00000029983;ENSGALG00000034168;ENSGALG00000008947;ENSGALG00000011594;ENSGALG00000006511;ENSGALG00000014908;ENSGALG00000005554;ENSGALG00000010129;ENSGALG00000005256;…
GO:0060485	mesenchyme development	http://amigo.geneontology.org/amigo/term/GO:0060485	129	19	8.06939	2.35458	0.000383	0.0138436	374090;374251;395481;395494;395573;395671;395703;395813;395825;395826;395865;395949;396053;396516;408032;418491;420846;421044;427387	ENSGALG00000030530;ENSGALG00000012712;ENSGALG00000007668;ENSGALG00000004357;ENSGALG00000039786;ENSGALG00000013886;ENSGALG00000034168;ENSGALG00000036114;ENSGALG00000006038;ENSGALG00000015842;ENSGALG00000009724;ENSGALG00000031960;ENSGALG00000006560;ENSGALG00000002294;ENSGALG00000012290;ENSGALG00000003126;ENSGALG00000040444;ENSGALG00000016293;ENSGALG00000015410
GO:0033002	muscle cell proliferation	http://amigo.geneontology.org/amigo/term/GO:0033002	71	13	4.44129	2.92707	0.000387	0.0138436	395129;395479;395671;395678;396522;404536;414849;418479;420269;420996;421858;423682;424770	ENSGALG00000030988;ENSGALG00000002588;ENSGALG00000041266;ENSGALG00000029983;ENSGALG00000040342;ENSGALG00000005554;ENSGALG00000015895;ENSGALG00000005483;ENSGALG00000040079;ENSGALG00000003805;ENSGALG00000003126;ENSGALG00000040316;ENSGALG00000013568
GO:0048762	mesenchymal cell differentiation	http://amigo.geneontology.org/amigo/term/GO:0048762	109	17	6.81832	2.49328	0.00039	0.0138436	374090;374251;395481;395494;395573;395671;395703;395813;395825;395826;395865;395949;396516;408032;418491;421044;427387	ENSGALG00000030530;ENSGALG00000007668;ENSGALG00000004357;ENSGALG00000039786;ENSGALG00000013886;ENSGALG00000034168;ENSGALG00000036114;ENSGALG00000006038;ENSGALG00000015842;ENSGALG00000009724;ENSGALG00000031960;ENSGALG00000006560;ENSGALG00000002294;ENSGALG00000012290;ENSGALG00000003126;ENSGALG00000040444;ENSGALG00000015410
GO:0051271	negative regulation of cellular component movement	http://amigo.geneontology.org/amigo/term/GO:0051271	109	17	6.81832	2.49328	0.00039	0.0138436	373952;374090;374251;395290;395671;395703;395734;395825;396412;404536;417941;421003;421044;422740;423682;427387;100216000	ENSGALG00000016485;ENSGALG00000011738;ENSGALG00000013886;ENSGALG00000026989;ENSGALG00000034168;ENSGALG00000040297;ENSGALG00000013624;ENSGALG00000005554;ENSGALG00000006038;ENSGALG00000013715;ENSGALG00000027777;ENSGALG00000005981;ENSGALG00000006560;ENSGALG00000003805;ENSGALG00000002294;ENSGALG00000003126;ENSGALG00000040444
GO:0071495	cellular response to endogenous stimulus	http://amigo.geneontology.org/amigo/term/GO:0071495	482	49	30.1508	1.62517	0.000408	0.0144113	373902;373952;373985;374018;374129;374135;374173;374251;395107;395386;395479;395494;395671;395678;395703;395826;395865;396053;396266;396412;396452;396516;404536;415533;415738;417555;417943;418126;418185;420519;420573;420744;420996;421044;421858;422415;422418;422756;423581;423589;423875;424770;425527;428573;429089;429211;430750;768444;100049619	ENSGALG00000030988;ENSGALG00000032986;ENSGALG00000037525;ENSGALG00000013948;ENSGALG00000002588;ENSGALG00000012425;ENSGALG00000007668;ENSGALG00000028560;ENSGALG00000039786;ENSGALG00000013143;ENSGALG00000013886;ENSGALG00000034168;ENSGALG00000003891;ENSGALG00000011594;ENSGALG00000040297;ENSGALG00000012894;ENSGALG00000005554;ENSGALG00000015895;ENSGALG00000020249;ENSGALG00000008661;ENSGALG00000031642;…
GO:0042692	muscle cell differentiation	http://amigo.geneontology.org/amigo/term/GO:0042692	130	19	8.13195	2.33646	0.000423	0.014845	373918;395241;395678;395826;395861;395949;396215;396266;396393;396465;418726;420846;421003;421534;422760;423320;424716;768866;771364	ENSGALG00000011331;ENSGALG00000016797;ENSGALG00000030988;ENSGALG00000011086;ENSGALG00000028567;ENSGALG00000010027;ENSGALG00000012712;ENSGALG00000043064;ENSGALG00000042458;ENSGALG00000001183;ENSGALG00000013624;ENSGALG00000036114;ENSGALG00000013968;ENSGALG00000011404;ENSGALG00000009724;ENSGALG00000026081;ENSGALG00000011298;ENSGALG00000012218;ENSGALG00000019719
GO:0034329	cell junction assembly	http://amigo.geneontology.org/amigo/term/GO:0034329	81	14	5.06683	2.76307	0.000434	0.0151223	373902;373927;378897;395826;395869;396501;414849;417555;418632;422418;422740;423589;425527;770159	ENSGALG00000012425;ENSGALG00000011594;ENSGALG00000020249;ENSGALG00000000997;ENSGALG00000002709;ENSGALG00000013715;ENSGALG00000009724;ENSGALG00000002179;ENSGALG00000005483;ENSGALG00000006751;ENSGALG00000035369;ENSGALG00000012906;ENSGALG00000001569;ENSGALG00000016575
GO:0072009	nephron epithelium development	http://amigo.geneontology.org/amigo/term/GO:0072009	46	10	2.87746	3.47529	0.000439	0.0151767	374018;395327;395826;395949;404536;416553;420384;420769;421064;100859813	ENSGALG00000040021;ENSGALG00000010664;ENSGALG00000005209;ENSGALG00000005714;ENSGALG00000005554;ENSGALG00000031642;ENSGALG00000036114;ENSGALG00000014935;ENSGALG00000040266;ENSGALG00000009724
GO:0048729	tissue morphogenesis	http://amigo.geneontology.org/amigo/term/GO:0048729	240	29	15.0128	1.93168	0.000441	0.0151767	374018;374090;395327;395494;395573;395703;395734;395813;395826;395865;395869;395949;395967;396000;396053;396292;396412;396445;415729;416553;420269;420769;420996;421064;427207;427234;429089;723789;100859813	ENSGALG00000040021;ENSGALG00000003767;ENSGALG00000030530;ENSGALG00000014944;ENSGALG00000007668;ENSGALG00000010664;ENSGALG00000015593;ENSGALG00000016485;ENSGALG00000015078;ENSGALG00000034168;ENSGALG00000012023;ENSGALG00000005714;ENSGALG00000011708;ENSGALG00000008661;ENSGALG00000031642;ENSGALG00000036114;ENSGALG00000014935;ENSGALG00000040266;ENSGALG00000009724;ENSGALG00000005981;ENSGALG00000031960;…
GO:0001649	osteoblast differentiation	http://amigo.geneontology.org/amigo/term/GO:0001649	72	13	4.50385	2.88642	0.000446	0.0151791	374018;395210;395494;395813;395826;395865;395949;396412;417943;418726;420769;424063;429089	ENSGALG00000016797;ENSGALG00000030530;ENSGALG00000007668;ENSGALG00000028560;ENSGALG00000010926;ENSGALG00000008135;ENSGALG00000008661;ENSGALG00000031642;ENSGALG00000036114;ENSGALG00000040266;ENSGALG00000009724;ENSGALG00000005981;ENSGALG00000031960
GO:0060538	skeletal muscle organ development	http://amigo.geneontology.org/amigo/term/GO:0060538	72	13	4.50385	2.88642	0.000446	0.0151791	373918;387330;395949;396371;408032;418062;418818;420846;421003;421534;423320;424770;771246	ENSGALG00000016431;ENSGALG00000011086;ENSGALG00000031890;ENSGALG00000010027;ENSGALG00000009270;ENSGALG00000012712;ENSGALG00000042458;ENSGALG00000013624;ENSGALG00000036114;ENSGALG00000012559;ENSGALG00000016927;ENSGALG00000015410;ENSGALG00000040316
GO:0070372	regulation of ERK1 and ERK2 cascade	http://amigo.geneontology.org/amigo/term/GO:0070372	121	18	7.56897	2.37813	0.000479	0.0162138	374031;374100;374135;395129;395559;395671;395813;395967;396177;396483;396516;404536;417256;420744;422418;425527;426921;429089	ENSGALG00000030530;ENSGALG00000015593;ENSGALG00000039786;ENSGALG00000029983;ENSGALG00000002922;ENSGALG00000005554;ENSGALG00000005256;ENSGALG00000020249;ENSGALG00000028627;ENSGALG00000008661;ENSGALG00000008616;ENSGALG00000017091;ENSGALG00000029811;ENSGALG00000035369;ENSGALG00000037402;ENSGALG00000003126;ENSGALG00000001633;ENSGALG00000006609
GO:0060389	pathway-restricted SMAD protein phosphorylation	http://amigo.geneontology.org/amigo/term/GO:0060389	31	8	1.93916	4.12551	0.000483	0.0162243	374251;395494;395678;395826;396053;396412;420744;421044	ENSGALG00000030988;ENSGALG00000007668;ENSGALG00000013886;ENSGALG00000029811;ENSGALG00000006038;ENSGALG00000009724;ENSGALG00000005981;ENSGALG00000016293
GO:0061572	actin filament bundle organization	http://amigo.geneontology.org/amigo/term/GO:0061572	55	11	3.44044	3.19727	0.000492	0.0164026	373892;373918;374135;395734;395869;421900;422740;424312;427339;428768;429878	ENSGALG00000008542;ENSGALG00000011994;ENSGALG00000016485;ENSGALG00000042458;ENSGALG00000013715;ENSGALG00000026313;ENSGALG00000015729;ENSGALG00000037402;ENSGALG00000016350;ENSGALG00000001569;ENSGALG00000027658
GO:0035108	limb morphogenesis	http://amigo.geneontology.org/amigo/term/GO:0035108	82	14	5.12938	2.72937	0.000494	0.0164026	374090;395327;395494;395703;395813;395826;395865;396266;419759;419857;420769;771246;776034;776143	ENSGALG00000040021;ENSGALG00000026631;ENSGALG00000009270;ENSGALG00000030530;ENSGALG00000007668;ENSGALG00000034168;ENSGALG00000040266;ENSGALG00000009724;ENSGALG00000031960;ENSGALG00000038540;ENSGALG00000001264;ENSGALG00000011298;ENSGALG00000040444;ENSGALG00000035725
GO:0048562	embryonic organ morphogenesis	http://amigo.geneontology.org/amigo/term/GO:0048562	132	19	8.25705	2.30106	0.000515	0.0169939	387330;395229;395290;395327;395494;395678;395703;395737;395813;395949;396116;396266;420630;420769;420996;421775;424063;771246;777548	ENSGALG00000016431;ENSGALG00000030988;ENSGALG00000040021;ENSGALG00000009270;ENSGALG00000030530;ENSGALG00000007668;ENSGALG00000008135;ENSGALG00000043047;ENSGALG00000026989;ENSGALG00000034168;ENSGALG00000036114;ENSGALG00000040266;ENSGALG00000037619;ENSGALG00000032031;ENSGALG00000028908;ENSGALG00000011298;ENSGALG00000006480;ENSGALG00000040320;ENSGALG00000013568
GO:0072080	nephron tubule development	http://amigo.geneontology.org/amigo/term/GO:0072080	39	9	2.43958	3.68915	0.00053	0.017409	374018;395327;395826;395949;416553;420384;420769;421064;100859813	ENSGALG00000040021;ENSGALG00000010664;ENSGALG00000005209;ENSGALG00000005714;ENSGALG00000031642;ENSGALG00000036114;ENSGALG00000014935;ENSGALG00000040266;ENSGALG00000009724
GO:0070887	cellular response to chemical stimulus	http://amigo.geneontology.org/amigo/term/GO:0070887	1026	89	64.1798	1.38673	0.000548	0.0178995	373902;373952;373985;374018;374075;374100;374129;374135;374173;374251;374254;395107;395129;395229;395386;395451;395479;395494;395671;395678;395703;395734;395826;395865;395949;396053;396227;396266;396371;396393;396412;396452;396483;396516;404536;415533;415738;416453;416567;416871;416988;417555;417690;417833;417943;418126;418185;418257;418666;418818;419620;419784;420476;420519;420573;420623;420744;…	ENSGALG00000021238;ENSGALG00000011331;ENSGALG00000030988;ENSGALG00000031890;ENSGALG00000032986;ENSGALG00000019384;ENSGALG00000026661;ENSGALG00000007383;ENSGALG00000007675;ENSGALG00000037525;ENSGALG00000013948;ENSGALG00000001926;ENSGALG00000004562;ENSGALG00000002588;ENSGALG00000043064;ENSGALG00000012425;ENSGALG00000007668;ENSGALG00000028560;ENSGALG00000007346;ENSGALG00000014646;ENSGALG00000016485;…
GO:0035107	appendage morphogenesis	http://amigo.geneontology.org/amigo/term/GO:0035107	83	14	5.19194	2.69649	0.000561	0.0181987	374090;395327;395494;395703;395813;395826;395865;396266;419759;419857;420769;771246;776034;776143	ENSGALG00000040021;ENSGALG00000026631;ENSGALG00000009270;ENSGALG00000030530;ENSGALG00000007668;ENSGALG00000034168;ENSGALG00000040266;ENSGALG00000009724;ENSGALG00000031960;ENSGALG00000038540;ENSGALG00000001264;ENSGALG00000011298;ENSGALG00000040444;ENSGALG00000035725
GO:0010646	regulation of cell communication	http://amigo.geneontology.org/amigo/term/GO:0010646	1211	102	75.7522	1.3465	0.00058	0.0187011	373902;373952;373985;374018;374031;374100;374135;374173;374251;378897;378908;395129;395163;395210;395299;395479;395494;395559;395573;395671;395673;395678;395703;395813;395826;395865;395949;395967;396053;396119;396177;396204;396227;396255;396371;396412;396452;396483;396516;404536;414849;415533;415729;415738;416446;416476;416567;416734;417256;417332;417555;417941;418125;418126;418185;418297;418491;…	ENSGALG00000011331;ENSGALG00000031487;ENSGALG00000038364;ENSGALG00000016797;ENSGALG00000030988;ENSGALG00000040493;ENSGALG00000033561;ENSGALG00000031890;ENSGALG00000032986;ENSGALG00000003767;ENSGALG00000004398;ENSGALG00000030530;ENSGALG00000013948;ENSGALG00000001926;ENSGALG00000002588;ENSGALG00000007668;ENSGALG00000015593;ENSGALG00000007346;ENSGALG00000008744;ENSGALG00000039786;ENSGALG00000015078;…
GO:0009966	regulation of signal transduction	http://amigo.geneontology.org/amigo/term/GO:0009966	1085	93	67.8705	1.37026	0.000603	0.0193383	373902;373952;373985;374018;374031;374100;374135;374173;374251;378897;378908;395129;395163;395210;395299;395479;395494;395559;395573;395671;395673;395678;395703;395813;395826;395865;395949;395967;396053;396119;396177;396204;396227;396371;396412;396452;396483;396516;404536;414849;415533;415729;415738;416476;416567;416734;417256;417332;417555;417941;418125;418185;418491;418560;418665;418726;418736;…	ENSGALG00000011331;ENSGALG00000031487;ENSGALG00000038364;ENSGALG00000016797;ENSGALG00000030988;ENSGALG00000040493;ENSGALG00000031890;ENSGALG00000003767;ENSGALG00000004398;ENSGALG00000030530;ENSGALG00000013948;ENSGALG00000001926;ENSGALG00000002588;ENSGALG00000007668;ENSGALG00000015593;ENSGALG00000007346;ENSGALG00000008744;ENSGALG00000039786;ENSGALG00000015078;ENSGALG00000010926;ENSGALG00000029983;…
GO:0023051	regulation of signaling	http://amigo.geneontology.org/amigo/term/GO:0023051	1227	103	76.7531	1.34197	0.000611	0.0194907	373902;373952;373985;374018;374031;374100;374135;374173;374251;378897;378908;395129;395163;395210;395299;395479;395494;395559;395573;395671;395673;395678;395703;395813;395826;395865;395949;395967;396053;396119;396177;396204;396227;396255;396371;396412;396452;396483;396516;404536;408032;414849;415533;415729;415738;416446;416476;416567;416734;417256;417332;417555;417941;418125;418126;418185;418297;…	ENSGALG00000011331;ENSGALG00000031487;ENSGALG00000038364;ENSGALG00000016797;ENSGALG00000030988;ENSGALG00000040493;ENSGALG00000033561;ENSGALG00000031890;ENSGALG00000032986;ENSGALG00000003767;ENSGALG00000004398;ENSGALG00000030530;ENSGALG00000013948;ENSGALG00000001926;ENSGALG00000002588;ENSGALG00000007668;ENSGALG00000015593;ENSGALG00000007346;ENSGALG00000008744;ENSGALG00000039786;ENSGALG00000015078;…
GO:0032330	regulation of chondrocyte differentiation	http://amigo.geneontology.org/amigo/term/GO:0032330	25	7	1.56384	4.47617	0.00064	0.020288	374135;395327;395826;396266;396393;419759;420769	ENSGALG00000040021;ENSGALG00000043064;ENSGALG00000040266;ENSGALG00000009724;ENSGALG00000038540;ENSGALG00000037402;ENSGALG00000011298
GO:0061138	morphogenesis of a branching epithelium	http://amigo.geneontology.org/amigo/term/GO:0061138	75	13	4.69151	2.77096	0.000671	0.0211493	374018;374090;395327;395494;395573;395703;395826;395865;395949;396412;416553;420769;421064	ENSGALG00000040021;ENSGALG00000007668;ENSGALG00000034168;ENSGALG00000005714;ENSGALG00000031642;ENSGALG00000036114;ENSGALG00000014935;ENSGALG00000040266;ENSGALG00000009724;ENSGALG00000005981;ENSGALG00000031960;ENSGALG00000012290;ENSGALG00000040444
GO:0060548	negative regulation of cell death	http://amigo.geneontology.org/amigo/term/GO:0060548	342	37	21.3933	1.72952	0.000676	0.0211493	373902;374100;374135;395129;395229;395299;395494;395559;395573;395671;395673;395703;395813;395826;395865;395949;395967;396177;396204;396227;396266;396371;396393;396452;396516;416734;417256;418726;420269;420769;420996;422546;424586;424716;424912;429089;101751326	ENSGALG00000011331;ENSGALG00000038364;ENSGALG00000016797;ENSGALG00000031890;ENSGALG00000010614;ENSGALG00000030530;ENSGALG00000001926;ENSGALG00000043064;ENSGALG00000007668;ENSGALG00000015593;ENSGALG00000039786;ENSGALG00000029983;ENSGALG00000034168;ENSGALG00000008947;ENSGALG00000011594;ENSGALG00000006511;ENSGALG00000010129;ENSGALG00000005256;ENSGALG00000008661;ENSGALG00000008616;ENSGALG00000017091;…
GO:0008360	regulation of cell shape	http://amigo.geneontology.org/amigo/term/GO:0008360	57	11	3.56555	3.08508	0.000678	0.0211493	395734;395869;396465;408032;418235;419857;422740;423513;424312;427339;101750199	ENSGALG00000016485;ENSGALG00000014201;ENSGALG00000001183;ENSGALG00000013715;ENSGALG00000026055;ENSGALG00000026313;ENSGALG00000015729;ENSGALG00000001264;ENSGALG00000001569;ENSGALG00000015410;ENSGALG00000011855
GO:0007163	establishment or maintenance of cell polarity	http://amigo.geneontology.org/amigo/term/GO:0007163	85	14	5.31704	2.63304	0.000718	0.022279	374018;395703;395734;395869;416553;416597;418235;420847;421003;423513;424312;428091;770159;100859813	ENSGALG00000012715;ENSGALG00000010664;ENSGALG00000016485;ENSGALG00000017208;ENSGALG00000014201;ENSGALG00000034168;ENSGALG00000032590;ENSGALG00000005714;ENSGALG00000013624;ENSGALG00000031642;ENSGALG00000026313;ENSGALG00000002179;ENSGALG00000001569;ENSGALG00000011855
GO:0002009	morphogenesis of an epithelium	http://amigo.geneontology.org/amigo/term/GO:0002009	179	23	11.1971	2.05411	0.000728	0.0224578	374018;374090;395327;395494;395573;395703;395734;395813;395826;395865;395869;395949;395967;396053;396412;415729;416553;420769;421064;427234;429089;723789;100859813	ENSGALG00000040021;ENSGALG00000003767;ENSGALG00000030530;ENSGALG00000007668;ENSGALG00000010664;ENSGALG00000015593;ENSGALG00000016485;ENSGALG00000015078;ENSGALG00000034168;ENSGALG00000012023;ENSGALG00000005714;ENSGALG00000008661;ENSGALG00000031642;ENSGALG00000036114;ENSGALG00000014935;ENSGALG00000040266;ENSGALG00000009724;ENSGALG00000005981;ENSGALG00000031960;ENSGALG00000012290;ENSGALG00000001569;…
GO:0001755	neural crest cell migration	http://amigo.geneontology.org/amigo/term/GO:0001755	41	9	2.56469	3.50919	0.000784	0.0236402	374090;395481;395494;395573;395671;395813;395825;395949;427387	ENSGALG00000030530;ENSGALG00000007668;ENSGALG00000004357;ENSGALG00000036114;ENSGALG00000006560;ENSGALG00000002294;ENSGALG00000012290;ENSGALG00000003126;ENSGALG00000040444
GO:0045598	regulation of fat cell differentiation	http://amigo.geneontology.org/amigo/term/GO:0045598	41	9	2.56469	3.50919	0.000784	0.0236402	395479;395703;404536;417332;417831;418818;419759;420269;431576	ENSGALG00000039209;ENSGALG00000002588;ENSGALG00000034168;ENSGALG00000005554;ENSGALG00000028354;ENSGALG00000038540;ENSGALG00000040079;ENSGALG00000033408;ENSGALG00000016927
GO:0070371	ERK1 and ERK2 cascade	http://amigo.geneontology.org/amigo/term/GO:0070371	126	18	7.88173	2.28376	0.000786	0.0236402	374031;374100;374135;395129;395559;395671;395813;395967;396177;396483;396516;404536;417256;420744;422418;425527;426921;429089	ENSGALG00000030530;ENSGALG00000015593;ENSGALG00000039786;ENSGALG00000029983;ENSGALG00000002922;ENSGALG00000005554;ENSGALG00000005256;ENSGALG00000020249;ENSGALG00000028627;ENSGALG00000008661;ENSGALG00000008616;ENSGALG00000017091;ENSGALG00000029811;ENSGALG00000035369;ENSGALG00000037402;ENSGALG00000003126;ENSGALG00000001633;ENSGALG00000006609
GO:0042060	wound healing	http://amigo.geneontology.org/amigo/term/GO:0042060	126	18	7.88173	2.28376	0.000786	0.0236402	373981;395241;395479;395671;395703;395869;396266;396445;396465;408044;418062;418665;420384;423682;428741;429089;429166;100216000	ENSGALG00000002201;ENSGALG00000002588;ENSGALG00000014646;ENSGALG00000005209;ENSGALG00000034168;ENSGALG00000011708;ENSGALG00000001183;ENSGALG00000008661;ENSGALG00000010391;ENSGALG00000012559;ENSGALG00000011404;ENSGALG00000011203;ENSGALG00000027777;ENSGALG00000003805;ENSGALG00000016687;ENSGALG00000011298;ENSGALG00000003126;ENSGALG00000001569
GO:0055123	digestive system development	http://amigo.geneontology.org/amigo/term/GO:0055123	58	11	3.6281	3.03189	0.000791	0.0236402	374251;395229;395573;395678;395703;395949;396266;416553;418818;419747;420769	ENSGALG00000030988;ENSGALG00000034168;ENSGALG00000005714;ENSGALG00000036114;ENSGALG00000006038;ENSGALG00000040266;ENSGALG00000006507;ENSGALG00000012290;ENSGALG00000011298;ENSGALG00000006480;ENSGALG00000016927
GO:0060561	apoptotic process involved in morphogenesis	http://amigo.geneontology.org/amigo/term/GO:0060561	13	5	0.813195	6.14859	0.000792	0.0236402	395494;395813;395865;395879;429089	ENSGALG00000030530;ENSGALG00000007668;ENSGALG00000008661;ENSGALG00000008127;ENSGALG00000031960
GO:0042981	regulation of apoptotic process	http://amigo.geneontology.org/amigo/term/GO:0042981	498	49	31.1516	1.57295	0.000858	0.0254847	373902;374100;395090;395129;395229;395299;395445;395494;395559;395573;395671;395673;395703;395734;395813;395826;395865;395949;395967;396053;396177;396227;396266;396371;396393;396412;396452;396483;396516;404536;416476;416734;417256;418163;418726;419244;419759;420623;420769;420996;422418;422740;423875;424121;424586;424716;424912;429089;101751326	ENSGALG00000011331;ENSGALG00000016797;ENSGALG00000031890;ENSGALG00000004398;ENSGALG00000030530;ENSGALG00000001926;ENSGALG00000043064;ENSGALG00000007668;ENSGALG00000015593;ENSGALG00000016485;ENSGALG00000039786;ENSGALG00000029983;ENSGALG00000034168;ENSGALG00000008947;ENSGALG00000011594;ENSGALG00000006511;ENSGALG00000005554;ENSGALG00000010129;ENSGALG00000005256;ENSGALG00000020249;ENSGALG00000028627;…
GO:0022603	regulation of anatomical structure morphogenesis	http://amigo.geneontology.org/amigo/term/GO:0022603	347	37	21.706	1.70459	0.000889	0.0262585	374090;395163;395327;395470;395494;395703;395734;395813;395825;395826;395869;395949;395967;396119;396343;396412;396465;404536;408032;415729;416567;418235;419857;420476;420744;421003;421497;422418;422740;423513;424312;427234;427339;427387;723789;100858556;101750199	ENSGALG00000031487;ENSGALG00000040021;ENSGALG00000003767;ENSGALG00000030530;ENSGALG00000007668;ENSGALG00000035184;ENSGALG00000015593;ENSGALG00000007346;ENSGALG00000016485;ENSGALG00000015078;ENSGALG00000014201;ENSGALG00000010875;ENSGALG00000034168;ENSGALG00000012023;ENSGALG00000014908;ENSGALG00000001183;ENSGALG00000013624;ENSGALG00000005554;ENSGALG00000026790;ENSGALG00000020249;ENSGALG00000037943;…
GO:0035556	intracellular signal transduction	http://amigo.geneontology.org/amigo/term/GO:0035556	1042	89	65.1807	1.36544	0.000911	0.026785	373854;373902;374018;374031;374075;374100;374135;374251;395129;395299;395445;395479;395494;395559;395671;395673;395703;395734;395813;395826;395869;395949;395967;396048;396053;396177;396227;396371;396412;396452;396483;396516;404536;414849;416446;416476;416553;416567;416734;417256;417941;418074;418185;418491;418665;418726;418736;418781;419784;419822;420195;420476;420623;420744;421003;421048;421460;…	ENSGALG00000011331;ENSGALG00000016797;ENSGALG00000033561;ENSGALG00000031890;ENSGALG00000019384;ENSGALG00000004398;ENSGALG00000030530;ENSGALG00000007675;ENSGALG00000001926;ENSGALG00000002588;ENSGALG00000007668;ENSGALG00000015593;ENSGALG00000007346;ENSGALG00000008744;ENSGALG00000016485;ENSGALG00000039786;ENSGALG00000029983;ENSGALG00000017208;ENSGALG00000011738;ENSGALG00000013143;ENSGALG00000034168;…
GO:0050767	regulation of neurogenesis	http://amigo.geneontology.org/amigo/term/GO:0050767	287	32	17.9528	1.78245	0.000935	0.0270323	373952;374090;378897;395163;395494;395573;395591;395662;395671;395703;395825;395865;395949;395967;396029;396053;396119;396149;396154;396336;416713;419857;420519;420769;420841;422418;423097;423875;424912;427339;427387;428385	ENSGALG00000031487;ENSGALG00000012710;ENSGALG00000007668;ENSGALG00000015593;ENSGALG00000007260;ENSGALG00000011350;ENSGALG00000010166;ENSGALG00000034168;ENSGALG00000040297;ENSGALG00000014908;ENSGALG00000037618;ENSGALG00000020249;ENSGALG00000012704;ENSGALG00000030499;ENSGALG00000007357;ENSGALG00000036114;ENSGALG00000008677;ENSGALG00000008263;ENSGALG00000040266;ENSGALG00000010500;ENSGALG00000015729;…
GO:0072078	nephron tubule morphogenesis	http://amigo.geneontology.org/amigo/term/GO:0072078	34	8	2.12682	3.76149	0.000941	0.0270323	374018;395327;395826;395949;416553;420769;421064;100859813	ENSGALG00000040021;ENSGALG00000010664;ENSGALG00000005714;ENSGALG00000031642;ENSGALG00000036114;ENSGALG00000014935;ENSGALG00000040266;ENSGALG00000009724
GO:0072088	nephron epithelium morphogenesis	http://amigo.geneontology.org/amigo/term/GO:0072088	34	8	2.12682	3.76149	0.000941	0.0270323	374018;395327;395826;395949;416553;420769;421064;100859813	ENSGALG00000040021;ENSGALG00000010664;ENSGALG00000005714;ENSGALG00000031642;ENSGALG00000036114;ENSGALG00000014935;ENSGALG00000040266;ENSGALG00000009724
GO:0045778	positive regulation of ossification	http://amigo.geneontology.org/amigo/term/GO:0045778	42	9	2.62724	3.42564	0.000944	0.0270323	374018;395494;395703;395760;396412;418632;419759;420769;429089	ENSGALG00000007668;ENSGALG00000034168;ENSGALG00000008544;ENSGALG00000008661;ENSGALG00000031642;ENSGALG00000040266;ENSGALG00000005981;ENSGALG00000038540;ENSGALG00000016575
GO:0061326	renal tubule development	http://amigo.geneontology.org/amigo/term/GO:0061326	42	9	2.62724	3.42564	0.000944	0.0270323	374018;395327;395826;395949;416553;420384;420769;421064;100859813	ENSGALG00000040021;ENSGALG00000010664;ENSGALG00000005209;ENSGALG00000005714;ENSGALG00000031642;ENSGALG00000036114;ENSGALG00000014935;ENSGALG00000040266;ENSGALG00000009724
GO:0000904	cell morphogenesis involved in differentiation	http://amigo.geneontology.org/amigo/term/GO:0000904	264	30	16.5141	1.81663	0.000988	0.0281596	373854;374018;374090;374173;395163;395494;395634;395703;395748;395825;395865;395949;395967;396000;396149;396154;396292;396343;396465;408032;408046;418235;419857;420769;420996;422418;423589;424121;424552;427387	ENSGALG00000031487;ENSGALG00000012425;ENSGALG00000007668;ENSGALG00000035184;ENSGALG00000015593;ENSGALG00000010166;ENSGALG00000014201;ENSGALG00000034168;ENSGALG00000001183;ENSGALG00000020249;ENSGALG00000008945;ENSGALG00000031642;ENSGALG00000001916;ENSGALG00000036114;ENSGALG00000041577;ENSGALG00000001768;ENSGALG00000008263;ENSGALG00000040266;ENSGALG00000012462;ENSGALG00000031960;ENSGALG00000006560;…
GO:0010975	regulation of neuron projection development	http://amigo.geneontology.org/amigo/term/GO:0010975	161	21	10.0711	2.08517	0.00100832	0.0284458	374090;378897;395163;395494;395662;395703;395825;395967;396053;396119;396154;396336;419857;420519;420841;422418;423097;423875;427339;427387;428385	ENSGALG00000031487;ENSGALG00000012710;ENSGALG00000007668;ENSGALG00000015593;ENSGALG00000011350;ENSGALG00000010166;ENSGALG00000034168;ENSGALG00000014908;ENSGALG00000037618;ENSGALG00000020249;ENSGALG00000012704;ENSGALG00000030499;ENSGALG00000008677;ENSGALG00000015729;ENSGALG00000006751;ENSGALG00000006560;ENSGALG00000001264;ENSGALG00000002294;ENSGALG00000040444;ENSGALG00000016293;ENSGALG00000008281
GO:0003002	regionalization	http://amigo.geneontology.org/amigo/term/GO:0003002	161	21	10.0711	2.08517	0.00100832	0.0284458	373952;374090;395290;395327;395559;395591;395703;395737;395826;395865;395949;396301;419759;419857;420630;420769;427234;771246;776143;777548;100858556	ENSGALG00000040021;ENSGALG00000026631;ENSGALG00000009270;ENSGALG00000037272;ENSGALG00000015078;ENSGALG00000026989;ENSGALG00000034168;ENSGALG00000040297;ENSGALG00000005256;ENSGALG00000026790;ENSGALG00000036114;ENSGALG00000040266;ENSGALG00000009724;ENSGALG00000010500;ENSGALG00000037619;ENSGALG00000031960;ENSGALG00000038540;ENSGALG00000001264;ENSGALG00000028908;ENSGALG00000040444;ENSGALG00000040320
GO:0003007	heart morphogenesis	http://amigo.geneontology.org/amigo/term/GO:0003007	108	16	6.75577	2.36835	0.00102061	0.0284521	374018;374031;374090;374173;374251;395494;395703;395813;395949;396053;396266;408032;418479;418726;420269;429089	ENSGALG00000016797;ENSGALG00000030530;ENSGALG00000007668;ENSGALG00000034168;ENSGALG00000040342;ENSGALG00000002922;ENSGALG00000008661;ENSGALG00000031642;ENSGALG00000001916;ENSGALG00000036114;ENSGALG00000006038;ENSGALG00000040079;ENSGALG00000011298;ENSGALG00000040444;ENSGALG00000016293;ENSGALG00000015410
GO:0007162	negative regulation of cell adhesion	http://amigo.geneontology.org/amigo/term/GO:0007162	88	14	5.5047	2.54328	0.00102375	0.0284521	374251;395129;395290;396452;404536;414849;419857;420195;420769;421003;422740;423682;424912;425527	ENSGALG00000029983;ENSGALG00000026989;ENSGALG00000013624;ENSGALG00000005554;ENSGALG00000007357;ENSGALG00000006038;ENSGALG00000013715;ENSGALG00000040266;ENSGALG00000005483;ENSGALG00000001264;ENSGALG00000003805;ENSGALG00000035369;ENSGALG00000000209;ENSGALG00000034188
GO:0021537	telencephalon development	http://amigo.geneontology.org/amigo/term/GO:0021537	88	14	5.5047	2.54328	0.00102375	0.0284521	387330;395671;395703;395865;395949;396266;396465;416597;420384;420769;420996;422473;427460;772239	ENSGALG00000016431;ENSGALG00000005209;ENSGALG00000034168;ENSGALG00000032590;ENSGALG00000032386;ENSGALG00000001183;ENSGALG00000026591;ENSGALG00000036114;ENSGALG00000040266;ENSGALG00000031960;ENSGALG00000012595;ENSGALG00000011298;ENSGALG00000003126;ENSGALG00000013568
GO:0045664	regulation of neuron differentiation	http://amigo.geneontology.org/amigo/term/GO:0045664	230	27	14.3873	1.87666	0.00107672	0.0297768	373952;374090;378897;395163;395494;395662;395703;395825;395865;395967;396029;396053;396119;396149;396154;396336;419857;420519;420769;420841;422418;423097;423875;424912;427339;427387;428385	ENSGALG00000031487;ENSGALG00000012710;ENSGALG00000007668;ENSGALG00000015593;ENSGALG00000007260;ENSGALG00000011350;ENSGALG00000010166;ENSGALG00000034168;ENSGALG00000040297;ENSGALG00000014908;ENSGALG00000037618;ENSGALG00000020249;ENSGALG00000012704;ENSGALG00000030499;ENSGALG00000007357;ENSGALG00000008677;ENSGALG00000008263;ENSGALG00000040266;ENSGALG00000015729;ENSGALG00000031960;ENSGALG00000006751;…
GO:0060350	endochondral bone morphogenesis	http://amigo.geneontology.org/amigo/term/GO:0060350	35	8	2.18937	3.65402	0.00115448	0.0316792	395327;395481;396000;396116;396266;396292;396343;428692	ENSGALG00000040021;ENSGALG00000035184;ENSGALG00000004357;ENSGALG00000004336;ENSGALG00000032031;ENSGALG00000039216;ENSGALG00000011298;ENSGALG00000005974
GO:0048583	regulation of response to stimulus	http://amigo.geneontology.org/amigo/term/GO:0048583	1379	112	86.2612	1.29838	0.00115679	0.0316792	373902;373952;373985;374018;374031;374090;374100;374135;374153;374173;374251;378897;378908;395117;395129;395163;395210;395241;395299;395451;395479;395494;395559;395573;395671;395673;395678;395703;395813;395825;395826;395865;395949;395967;396053;396119;396177;396204;396227;396371;396412;396445;396452;396483;396516;404536;414849;415533;415729;415738;416476;416567;416713;416734;417256;417332;417555;…	ENSGALG00000011331;ENSGALG00000031487;ENSGALG00000038364;ENSGALG00000016797;ENSGALG00000030988;ENSGALG00000040493;ENSGALG00000031890;ENSGALG00000032986;ENSGALG00000003767;ENSGALG00000004398;ENSGALG00000030530;ENSGALG00000013948;ENSGALG00000001926;ENSGALG00000002588;ENSGALG00000007668;ENSGALG00000028560;ENSGALG00000015593;ENSGALG00000011875;ENSGALG00000007346;ENSGALG00000008744;ENSGALG00000014646;…
GO:0030326	embryonic limb morphogenesis	http://amigo.geneontology.org/amigo/term/GO:0030326	70	12	4.37874	2.74051	0.00118492	0.032292	395327;395494;395703;395813;395826;395865;396266;419759;420769;771246;776034;776143	ENSGALG00000040021;ENSGALG00000026631;ENSGALG00000009270;ENSGALG00000030530;ENSGALG00000007668;ENSGALG00000034168;ENSGALG00000040266;ENSGALG00000009724;ENSGALG00000031960;ENSGALG00000038540;ENSGALG00000011298;ENSGALG00000035725
GO:0007169	transmembrane receptor protein tyrosine kinase signaling pathway	http://amigo.geneontology.org/amigo/term/GO:0007169	232	27	14.5124	1.86048	0.00122725	0.0332839	373902;374100;374135;395107;395129;395163;395559;395671;395703;395826;395967;396053;396177;396516;404536;414849;415533;416567;417256;417555;420476;420996;423875;424770;425524;425527;770850	ENSGALG00000031487;ENSGALG00000037525;ENSGALG00000015593;ENSGALG00000007346;ENSGALG00000039786;ENSGALG00000029983;ENSGALG00000034168;ENSGALG00000011594;ENSGALG00000005554;ENSGALG00000005256;ENSGALG00000037943;ENSGALG00000002678;ENSGALG00000008616;ENSGALG00000017091;ENSGALG00000002709;ENSGALG00000009724;ENSGALG00000005483;ENSGALG00000035369;ENSGALG00000037402;ENSGALG00000003126;ENSGALG00000006609;…
GO:0040013	negative regulation of locomotion	http://amigo.geneontology.org/amigo/term/GO:0040013	110	16	6.88088	2.32528	0.00124734	0.0336661	373952;374090;395290;395671;395703;395734;395825;396412;404536;417941;421003;421044;422740;423682;427387;100216000	ENSGALG00000016485;ENSGALG00000011738;ENSGALG00000013886;ENSGALG00000026989;ENSGALG00000034168;ENSGALG00000040297;ENSGALG00000013624;ENSGALG00000005554;ENSGALG00000013715;ENSGALG00000027777;ENSGALG00000005981;ENSGALG00000006560;ENSGALG00000003805;ENSGALG00000002294;ENSGALG00000003126;ENSGALG00000040444
GO:0097435	supramolecular fiber organization	http://amigo.geneontology.org/amigo/term/GO:0097435	280	31	17.515	1.76992	0.00125803	0.0337924	373892;373918;374135;395734;395826;395861;395869;395906;395992;396215;396227;396366;396430;396465;415669;416597;417305;420519;420847;421534;421900;422740;423320;423513;424312;424586;425302;427339;428692;428768;429878	ENSGALG00000011086;ENSGALG00000025842;ENSGALG00000011306;ENSGALG00000028567;ENSGALG00000008542;ENSGALG00000002103;ENSGALG00000010027;ENSGALG00000012715;ENSGALG00000001926;ENSGALG00000011994;ENSGALG00000016485;ENSGALG00000003521;ENSGALG00000032590;ENSGALG00000042458;ENSGALG00000001183;ENSGALG00000032452;ENSGALG00000010129;ENSGALG00000008677;ENSGALG00000013715;ENSGALG00000026313;ENSGALG00000009724;…
GO:0007519	skeletal muscle tissue development	http://amigo.geneontology.org/amigo/term/GO:0007519	71	12	4.44129	2.70192	0.00134719	0.0356415	373918;387330;395949;396371;408032;418818;420846;421003;421534;423320;424770;771246	ENSGALG00000016431;ENSGALG00000011086;ENSGALG00000031890;ENSGALG00000010027;ENSGALG00000009270;ENSGALG00000012712;ENSGALG00000042458;ENSGALG00000013624;ENSGALG00000036114;ENSGALG00000016927;ENSGALG00000015410;ENSGALG00000040316
GO:0035113	embryonic appendage morphogenesis	http://amigo.geneontology.org/amigo/term/GO:0035113	71	12	4.44129	2.70192	0.00134719	0.0356415	395327;395494;395703;395813;395826;395865;396266;419759;420769;771246;776034;776143	ENSGALG00000040021;ENSGALG00000026631;ENSGALG00000009270;ENSGALG00000030530;ENSGALG00000007668;ENSGALG00000034168;ENSGALG00000040266;ENSGALG00000009724;ENSGALG00000031960;ENSGALG00000038540;ENSGALG00000011298;ENSGALG00000035725
GO:0001525	angiogenesis	http://amigo.geneontology.org/amigo/term/GO:0001525	165	21	10.3213	2.03462	0.00138446	0.0356415	373981;374100;374135;378897;395129;395290;395470;395703;395734;395826;395865;396412;396516;414849;416567;418818;420476;420744;421497;429089;771862	ENSGALG00000007346;ENSGALG00000016485;ENSGALG00000039786;ENSGALG00000029983;ENSGALG00000010875;ENSGALG00000026989;ENSGALG00000034168;ENSGALG00000037943;ENSGALG00000034081;ENSGALG00000008661;ENSGALG00000017091;ENSGALG00000029811;ENSGALG00000011203;ENSGALG00000009724;ENSGALG00000005981;ENSGALG00000023881;ENSGALG00000031960;ENSGALG00000005483;ENSGALG00000006751;ENSGALG00000037402;ENSGALG00000016927
GO:0030514	negative regulation of BMP signaling pathway	http://amigo.geneontology.org/amigo/term/GO:0030514	21	6	1.31362	4.56752	0.00140144	0.0356415	373952;373985;395678;395703;395826;420744	ENSGALG00000030988;ENSGALG00000034168;ENSGALG00000040297;ENSGALG00000029811;ENSGALG00000009724;ENSGALG00000008072
GO:0032233	positive regulation of actin filament bundle assembly	http://amigo.geneontology.org/amigo/term/GO:0032233	21	6	1.31362	4.56752	0.00140144	0.0356415	374135;395869;421900;427339;428768;429878	ENSGALG00000011994;ENSGALG00000015729;ENSGALG00000037402;ENSGALG00000016350;ENSGALG00000001569;ENSGALG00000027658
GO:1904705	regulation of vascular smooth muscle cell proliferation	http://amigo.geneontology.org/amigo/term/GO:1904705	21	6	1.31362	4.56752	0.00140144	0.0356415	396522;404536;418479;420996;421858;423682	ENSGALG00000041266;ENSGALG00000040342;ENSGALG00000005554;ENSGALG00000015895;ENSGALG00000003805;ENSGALG00000013568
GO:1990874	vascular smooth muscle cell proliferation	http://amigo.geneontology.org/amigo/term/GO:1990874	21	6	1.31362	4.56752	0.00140144	0.0356415	396522;404536;418479;420996;421858;423682	ENSGALG00000041266;ENSGALG00000040342;ENSGALG00000005554;ENSGALG00000015895;ENSGALG00000003805;ENSGALG00000013568
GO:0072210	metanephric nephron development	http://amigo.geneontology.org/amigo/term/GO:0072210	21	6	1.31362	4.56752	0.00140144	0.0356415	395826;395949;404536;416553;420384;100859813	ENSGALG00000010664;ENSGALG00000005209;ENSGALG00000005714;ENSGALG00000005554;ENSGALG00000036114;ENSGALG00000009724
GO:0050919	negative chemotaxis	http://amigo.geneontology.org/amigo/term/GO:0050919	21	6	1.31362	4.56752	0.00140144	0.0356415	374090;374173;395703;395825;395967;427387	ENSGALG00000015593;ENSGALG00000034168;ENSGALG00000001916;ENSGALG00000006560;ENSGALG00000002294;ENSGALG00000040444
GO:0009880	embryonic pattern specification	http://amigo.geneontology.org/amigo/term/GO:0009880	21	6	1.31362	4.56752	0.00140144	0.0356415	395494;395671;395703;396119;419759;424063	ENSGALG00000007668;ENSGALG00000008135;ENSGALG00000034168;ENSGALG00000014908;ENSGALG00000038540;ENSGALG00000003126
GO:0061333	renal tubule morphogenesis	http://amigo.geneontology.org/amigo/term/GO:0061333	36	8	2.25192	3.55252	0.00140473	0.0356415	374018;395327;395826;395949;416553;420769;421064;100859813	ENSGALG00000040021;ENSGALG00000010664;ENSGALG00000005714;ENSGALG00000031642;ENSGALG00000036114;ENSGALG00000014935;ENSGALG00000040266;ENSGALG00000009724
GO:0045444	fat cell differentiation	http://amigo.geneontology.org/amigo/term/GO:0045444	62	11	3.87831	2.83628	0.00140797	0.0356415	395479;395703;404536;417332;417831;418818;419759;420269;420996;431576;771364	ENSGALG00000039209;ENSGALG00000002588;ENSGALG00000034168;ENSGALG00000005554;ENSGALG00000028354;ENSGALG00000038540;ENSGALG00000040079;ENSGALG00000033408;ENSGALG00000012218;ENSGALG00000016927;ENSGALG00000013568
GO:0043393	regulation of protein binding	http://amigo.geneontology.org/amigo/term/GO:0043393	81	13	5.06683	2.56571	0.00141221	0.0356415	374251;395129;395241;395559;395703;395865;404536;416553;416713;418491;421003;424121;723789	ENSGALG00000029983;ENSGALG00000034168;ENSGALG00000012023;ENSGALG00000005714;ENSGALG00000013624;ENSGALG00000005554;ENSGALG00000005256;ENSGALG00000006038;ENSGALG00000041577;ENSGALG00000015842;ENSGALG00000011404;ENSGALG00000031960;ENSGALG00000008627
GO:0060173	limb development	http://amigo.geneontology.org/amigo/term/GO:0060173	101	15	6.3179	2.37421	0.00141648	0.0356415	374090;395327;395494;395643;395703;395813;395826;395865;396266;419759;419857;420769;771246;776034;776143	ENSGALG00000040021;ENSGALG00000026631;ENSGALG00000009270;ENSGALG00000030530;ENSGALG00000039872;ENSGALG00000007668;ENSGALG00000034168;ENSGALG00000040266;ENSGALG00000009724;ENSGALG00000031960;ENSGALG00000038540;ENSGALG00000001264;ENSGALG00000011298;ENSGALG00000040444;ENSGALG00000035725
GO:0040007	growth	http://amigo.geneontology.org/amigo/term/GO:0040007	356	37	22.269	1.6615	0.0014221	0.0356415	374031;374090;374135;374173;374251;395163;395241;395299;395327;395479;395481;395573;395671;395703;395825;395865;395949;395967;396000;396204;396266;396292;396343;396371;396393;396412;415729;418062;418173;418297;420269;420769;424912;427387;429089;770787;100859813	ENSGALG00000031487;ENSGALG00000038364;ENSGALG00000040021;ENSGALG00000031890;ENSGALG00000003767;ENSGALG00000002588;ENSGALG00000043064;ENSGALG00000035184;ENSGALG00000010664;ENSGALG00000015593;ENSGALG00000004357;ENSGALG00000034168;ENSGALG00000002922;ENSGALG00000008661;ENSGALG00000007357;ENSGALG00000001916;ENSGALG00000036114;ENSGALG00000006038;ENSGALG00000012559;ENSGALG00000028186;ENSGALG00000011404;…
GO:0043069	negative regulation of programmed cell death	http://amigo.geneontology.org/amigo/term/GO:0043069	319	34	19.9545	1.70387	0.00144009	0.0359317	373902;374100;395129;395229;395299;395494;395559;395573;395671;395673;395703;395813;395826;395865;395949;395967;396177;396227;396266;396371;396393;396452;396516;416734;417256;418726;420769;420996;422546;424586;424716;424912;429089;101751326	ENSGALG00000011331;ENSGALG00000016797;ENSGALG00000031890;ENSGALG00000010614;ENSGALG00000030530;ENSGALG00000001926;ENSGALG00000043064;ENSGALG00000007668;ENSGALG00000015593;ENSGALG00000039786;ENSGALG00000029983;ENSGALG00000034168;ENSGALG00000008947;ENSGALG00000011594;ENSGALG00000006511;ENSGALG00000010129;ENSGALG00000005256;ENSGALG00000008661;ENSGALG00000008616;ENSGALG00000017091;ENSGALG00000007357;…
GO:0120035	regulation of plasma membrane bounded cell projection organization	http://amigo.geneontology.org/amigo/term/GO:0120035	223	26	13.9494	1.86388	0.00146445	0.0362411	373854;374090;378897;395163;395494;395662;395703;395825;395967;396053;396119;396154;396336;396452;418818;419857;420519;420841;421003;422418;423097;423875;427339;427387;428385;101750199	ENSGALG00000031487;ENSGALG00000012710;ENSGALG00000007668;ENSGALG00000015593;ENSGALG00000011350;ENSGALG00000010166;ENSGALG00000034168;ENSGALG00000014908;ENSGALG00000013624;ENSGALG00000037618;ENSGALG00000020249;ENSGALG00000012704;ENSGALG00000030499;ENSGALG00000008677;ENSGALG00000001768;ENSGALG00000026055;ENSGALG00000015729;ENSGALG00000006751;ENSGALG00000006560;ENSGALG00000001264;ENSGALG00000002294;…
GO:0014002	astrocyte development	http://amigo.geneontology.org/amigo/term/GO:0014002	9	4	0.562981	7.10504	0.00147831	0.0362411	395949;416713;419889;420519	ENSGALG00000002554;ENSGALG00000036114;ENSGALG00000008677;ENSGALG00000008627
GO:0060065	uterus development	http://amigo.geneontology.org/amigo/term/GO:0060065	9	4	0.562981	7.10504	0.00147831	0.0362411	395327;395703;421064;776143	ENSGALG00000040021;ENSGALG00000026631;ENSGALG00000034168;ENSGALG00000014935
GO:2000479	regulation of cAMP-dependent protein kinase activity	http://amigo.geneontology.org/amigo/term/GO:2000479	9	4	0.562981	7.10504	0.00147831	0.0362411	404536;416446;419195;422418	ENSGALG00000005554;ENSGALG00000020249;ENSGALG00000031331;ENSGALG00000003675
GO:0051129	negative regulation of cellular component organization	http://amigo.geneontology.org/amigo/term/GO:0051129	247	28	15.4507	1.81222	0.00150076	0.0366317	373892;374090;378897;387330;395163;395494;395703;395825;395879;395967;395992;396119;396227;396452;404536;418226;418257;420519;420841;421044;422418;422740;427339;427387;428385;429166;723789;100216000	ENSGALG00000016431;ENSGALG00000031487;ENSGALG00000008542;ENSGALG00000001926;ENSGALG00000007668;ENSGALG00000015593;ENSGALG00000014646;ENSGALG00000013886;ENSGALG00000034168;ENSGALG00000012023;ENSGALG00000014908;ENSGALG00000005554;ENSGALG00000037618;ENSGALG00000020249;ENSGALG00000012704;ENSGALG00000008127;ENSGALG00000008677;ENSGALG00000013715;ENSGALG00000027777;ENSGALG00000015729;ENSGALG00000006751;…
GO:0048584	positive regulation of response to stimulus	http://amigo.geneontology.org/amigo/term/GO:0048584	712	64	44.538	1.43697	0.00154273	0.0374931	373902;374018;374031;374100;374135;374153;374251;378897;378908;395129;395241;395451;395479;395494;395559;395671;395678;395703;395813;395826;395949;395967;396053;396177;396412;396445;396452;396483;396516;404536;414849;415729;415738;416476;416567;416713;417256;417555;418665;419066;420476;420623;420744;420996;421003;421497;421634;422418;423875;424038;424707;424716;424762;425524;425527;426274;427234;…	ENSGALG00000011331;ENSGALG00000030988;ENSGALG00000032986;ENSGALG00000003767;ENSGALG00000004398;ENSGALG00000030530;ENSGALG00000002588;ENSGALG00000007668;ENSGALG00000015593;ENSGALG00000011875;ENSGALG00000007346;ENSGALG00000039786;ENSGALG00000015078;ENSGALG00000029983;ENSGALG00000002263;ENSGALG00000011238;ENSGALG00000034168;ENSGALG00000003891;ENSGALG00000006346;ENSGALG00000011594;ENSGALG00000012023;…
GO:0008219	cell death	http://amigo.geneontology.org/amigo/term/GO:0008219	658	60	41.1602	1.45772	0.00155106	0.0375329	373902;374100;374135;374173;395090;395129;395299;395445;395479;395481;395494;395559;395573;395671;395673;395703;395734;395813;395826;395865;395879;395949;395967;396053;396119;396177;396204;396227;396266;396371;396393;396412;396452;396483;396516;404536;416476;416734;417256;417964;418163;418726;419244;419759;420269;420623;420769;420996;422418;422546;422740;423875;424121;424586;424716;424912;426796;…	ENSGALG00000011331;ENSGALG00000038364;ENSGALG00000016797;ENSGALG00000031890;ENSGALG00000010614;ENSGALG00000004398;ENSGALG00000030530;ENSGALG00000001926;ENSGALG00000002588;ENSGALG00000043064;ENSGALG00000007668;ENSGALG00000015593;ENSGALG00000004357;ENSGALG00000016485;ENSGALG00000039786;ENSGALG00000029983;ENSGALG00000011803;ENSGALG00000034168;ENSGALG00000008947;ENSGALG00000011594;ENSGALG00000006511;…
GO:0048736	appendage development	http://amigo.geneontology.org/amigo/term/GO:0048736	102	15	6.38045	2.35093	0.00156799	0.0377797	374090;395327;395494;395643;395703;395813;395826;395865;396266;419759;419857;420769;771246;776034;776143	ENSGALG00000040021;ENSGALG00000026631;ENSGALG00000009270;ENSGALG00000030530;ENSGALG00000039872;ENSGALG00000007668;ENSGALG00000034168;ENSGALG00000040266;ENSGALG00000009724;ENSGALG00000031960;ENSGALG00000038540;ENSGALG00000001264;ENSGALG00000011298;ENSGALG00000040444;ENSGALG00000035725
GO:0007156	homophilic cell adhesion via plasma membrane adhesion molecules	http://amigo.geneontology.org/amigo/term/GO:0007156	45	9	2.8149	3.19727	0.00158711	0.038077	373927;395167;396149;414847;414849;418297;422263;422438;424552	ENSGALG00000009732;ENSGALG00000008945;ENSGALG00000008263;ENSGALG00000005483;ENSGALG00000002314;ENSGALG00000017229;ENSGALG00000012906;ENSGALG00000006822;ENSGALG00000014674
GO:0090288	negative regulation of cellular response to growth factor stimulus	http://amigo.geneontology.org/amigo/term/GO:0090288	54	10	3.37789	2.96043	0.00164291	0.0390817	373952;373985;374251;395678;395703;395826;420744;421044;422756;424770	ENSGALG00000030988;ENSGALG00000013948;ENSGALG00000013886;ENSGALG00000034168;ENSGALG00000040297;ENSGALG00000029811;ENSGALG00000006038;ENSGALG00000009724;ENSGALG00000008072;ENSGALG00000040316
GO:0002062	chondrocyte differentiation	http://amigo.geneontology.org/amigo/term/GO:0002062	54	10	3.37789	2.96043	0.00164291	0.0390817	374135;395327;395481;395826;396000;396266;396292;396393;419759;420769	ENSGALG00000040021;ENSGALG00000043064;ENSGALG00000004357;ENSGALG00000040266;ENSGALG00000009724;ENSGALG00000038540;ENSGALG00000039216;ENSGALG00000037402;ENSGALG00000011298;ENSGALG00000005974
GO:0060393	regulation of pathway-restricted SMAD protein phosphorylation	http://amigo.geneontology.org/amigo/term/GO:0060393	29	7	1.81405	3.85877	0.00167035	0.0394006	395494;395678;395826;396053;396412;420744;421044	ENSGALG00000030988;ENSGALG00000007668;ENSGALG00000013886;ENSGALG00000029811;ENSGALG00000009724;ENSGALG00000005981;ENSGALG00000016293
GO:1901888	regulation of cell junction assembly	http://amigo.geneontology.org/amigo/term/GO:1901888	29	7	1.81405	3.85877	0.00167035	0.0394006	378897;395826;417555;418632;422418;422740;425527	ENSGALG00000020249;ENSGALG00000002709;ENSGALG00000013715;ENSGALG00000009724;ENSGALG00000006751;ENSGALG00000035369;ENSGALG00000016575
GO:0048598	embryonic morphogenesis	http://amigo.geneontology.org/amigo/term/GO:0048598	249	28	15.5758	1.79766	0.00169531	0.0396772	387330;395229;395290;395327;395494;395678;395703;395737;395813;395826;395865;395949;396053;396116;396266;404536;418378;419759;420630;420769;420996;421775;424063;424121;771246;776034;776143;777548	ENSGALG00000016431;ENSGALG00000030988;ENSGALG00000040021;ENSGALG00000026631;ENSGALG00000009270;ENSGALG00000030530;ENSGALG00000007668;ENSGALG00000008135;ENSGALG00000043047;ENSGALG00000026989;ENSGALG00000034168;ENSGALG00000005554;ENSGALG00000015253;ENSGALG00000036114;ENSGALG00000041577;ENSGALG00000040266;ENSGALG00000009724;ENSGALG00000037619;ENSGALG00000031960;ENSGALG00000038540;ENSGALG00000032031;…
GO:0010811	positive regulation of cell-substrate adhesion	http://amigo.geneontology.org/amigo/term/GO:0010811	37	8	2.31448	3.4565	0.00169621	0.0396772	378897;396343;414849;415953;418378;427326;428741;429089	ENSGALG00000015630;ENSGALG00000035184;ENSGALG00000008661;ENSGALG00000015253;ENSGALG00000010391;ENSGALG00000005483;ENSGALG00000006751;ENSGALG00000004695
GO:0048754	branching morphogenesis of an epithelial tube	http://amigo.geneontology.org/amigo/term/GO:0048754	64	11	4.00342	2.74765	0.00183998	0.0425088	374018;395327;395494;395703;395826;395865;395949;396412;416553;420769;421064	ENSGALG00000040021;ENSGALG00000007668;ENSGALG00000034168;ENSGALG00000005714;ENSGALG00000031642;ENSGALG00000036114;ENSGALG00000014935;ENSGALG00000040266;ENSGALG00000009724;ENSGALG00000005981;ENSGALG00000031960
GO:0022409	positive regulation of cell-cell adhesion	http://amigo.geneontology.org/amigo/term/GO:0022409	64	11	4.00342	2.74765	0.00183998	0.0425088	373996;378897;395494;395703;416476;419759;420769;420996;424912;428315;100859813	ENSGALG00000004398;ENSGALG00000007668;ENSGALG00000010664;ENSGALG00000034168;ENSGALG00000007357;ENSGALG00000043287;ENSGALG00000040266;ENSGALG00000038540;ENSGALG00000006751;ENSGALG00000035733;ENSGALG00000013568
GO:0030308	negative regulation of cell growth	http://amigo.geneontology.org/amigo/term/GO:0030308	64	11	4.00342	2.74765	0.00183998	0.0425088	374090;374173;395163;395703;395825;395967;396412;418173;424912;427387;770787	ENSGALG00000031487;ENSGALG00000015593;ENSGALG00000034168;ENSGALG00000007357;ENSGALG00000001916;ENSGALG00000028186;ENSGALG00000005981;ENSGALG00000006560;ENSGALG00000002294;ENSGALG00000006190;ENSGALG00000040444
GO:0007015	actin filament organization	http://amigo.geneontology.org/amigo/term/GO:0007015	169	21	10.5715	1.98647	0.00187467	0.0431328	373892;373918;374135;395734;395869;396227;396366;396430;417305;420847;421534;421900;422740;423320;423513;424312;425302;427339;428692;428768;429878	ENSGALG00000011086;ENSGALG00000025842;ENSGALG00000008542;ENSGALG00000010027;ENSGALG00000012715;ENSGALG00000001926;ENSGALG00000011994;ENSGALG00000016485;ENSGALG00000003521;ENSGALG00000042458;ENSGALG00000032452;ENSGALG00000013715;ENSGALG00000026313;ENSGALG00000004336;ENSGALG00000015729;ENSGALG00000037402;ENSGALG00000016350;ENSGALG00000001569;ENSGALG00000027658;ENSGALG00000029528;ENSGALG00000011855
GO:0035023	regulation of Rho protein signal transduction	http://amigo.geneontology.org/amigo/term/GO:0035023	55	10	3.44044	2.90661	0.00189855	0.043504	417941;418491;418665;418781;421003;421900;422740;424912;424959;427339	ENSGALG00000008744;ENSGALG00000011738;ENSGALG00000013624;ENSGALG00000007357;ENSGALG00000013715;ENSGALG00000015842;ENSGALG00000016886;ENSGALG00000015729;ENSGALG00000016687;ENSGALG00000016350
GO:0006468	protein phosphorylation	http://amigo.geneontology.org/amigo/term/GO:0006468	732	65	45.7891	1.41955	0.00192453	0.0439199	373996;374018;374031;374075;374100;374135;374251;378897;378908;395129;395494;395559;395671;395678;395703;395813;395826;395967;396053;396154;396177;396227;396412;396445;396452;396483;396516;404536;416446;416476;416553;416567;416713;416734;416904;417256;418074;418865;419180;419195;420476;420623;420744;421044;421478;421497;422418;422473;423097;423682;423875;424586;425302;425524;425527;426921;427339;…	ENSGALG00000030988;ENSGALG00000019384;ENSGALG00000004398;ENSGALG00000030530;ENSGALG00000001926;ENSGALG00000003921;ENSGALG00000007668;ENSGALG00000015593;ENSGALG00000007346;ENSGALG00000039786;ENSGALG00000029983;ENSGALG00000010166;ENSGALG00000017005;ENSGALG00000013886;ENSGALG00000034168;ENSGALG00000008947;ENSGALG00000037733;ENSGALG00000012023;ENSGALG00000032386;ENSGALG00000002922;ENSGALG00000005714;…
GO:0051960	regulation of nervous system development	http://amigo.geneontology.org/amigo/term/GO:0051960	325	34	20.3299	1.67242	0.00197497	0.0448885	373952;374090;378897;395163;395494;395573;395591;395662;395671;395703;395825;395865;395949;395967;396029;396053;396119;396149;396154;396336;416713;418297;419857;420519;420769;420841;422418;423097;423875;424912;427339;427387;428385;771599	ENSGALG00000031487;ENSGALG00000012710;ENSGALG00000007668;ENSGALG00000015593;ENSGALG00000007260;ENSGALG00000011350;ENSGALG00000010166;ENSGALG00000034168;ENSGALG00000040297;ENSGALG00000014908;ENSGALG00000037618;ENSGALG00000020249;ENSGALG00000012704;ENSGALG00000030499;ENSGALG00000007357;ENSGALG00000036114;ENSGALG00000008677;ENSGALG00000008263;ENSGALG00000040266;ENSGALG00000010500;ENSGALG00000015729;…
GO:0031344	regulation of cell projection organization	http://amigo.geneontology.org/amigo/term/GO:0031344	228	26	14.2622	1.823	0.00201389	0.0455887	373854;374090;378897;395163;395494;395662;395703;395825;395967;396053;396119;396154;396336;396452;418818;419857;420519;420841;421003;422418;423097;423875;427339;427387;428385;101750199	ENSGALG00000031487;ENSGALG00000012710;ENSGALG00000007668;ENSGALG00000015593;ENSGALG00000011350;ENSGALG00000010166;ENSGALG00000034168;ENSGALG00000014908;ENSGALG00000013624;ENSGALG00000037618;ENSGALG00000020249;ENSGALG00000012704;ENSGALG00000030499;ENSGALG00000008677;ENSGALG00000001768;ENSGALG00000026055;ENSGALG00000015729;ENSGALG00000006751;ENSGALG00000006560;ENSGALG00000001264;ENSGALG00000002294;…
GO:0003151	outflow tract morphogenesis	http://amigo.geneontology.org/amigo/term/GO:0003151	30	7	1.8766	3.73014	0.00206354	0.0461542	374018;374090;395494;395703;395813;396266;420269	ENSGALG00000030530;ENSGALG00000007668;ENSGALG00000034168;ENSGALG00000031642;ENSGALG00000040079;ENSGALG00000011298;ENSGALG00000040444
GO:0060675	ureteric bud morphogenesis	http://amigo.geneontology.org/amigo/term/GO:0060675	30	7	1.8766	3.73014	0.00206354	0.0461542	374018;395327;395826;395949;420769;421064;100859813	ENSGALG00000040021;ENSGALG00000010664;ENSGALG00000031642;ENSGALG00000036114;ENSGALG00000014935;ENSGALG00000040266;ENSGALG00000009724
GO:0072171	mesonephric tubule morphogenesis	http://amigo.geneontology.org/amigo/term/GO:0072171	30	7	1.8766	3.73014	0.00206354	0.0461542	374018;395327;395826;395949;420769;421064;100859813	ENSGALG00000040021;ENSGALG00000010664;ENSGALG00000031642;ENSGALG00000036114;ENSGALG00000014935;ENSGALG00000040266;ENSGALG00000009724
GO:0043066	negative regulation of apoptotic process	http://amigo.geneontology.org/amigo/term/GO:0043066	314	33	19.6418	1.68009	0.0021268	0.0473803	373902;374100;395129;395229;395299;395494;395559;395573;395671;395673;395703;395813;395826;395865;395949;395967;396177;396227;396266;396371;396393;396452;396516;416734;417256;418726;420769;420996;424586;424716;424912;429089;101751326	ENSGALG00000011331;ENSGALG00000016797;ENSGALG00000031890;ENSGALG00000030530;ENSGALG00000001926;ENSGALG00000043064;ENSGALG00000007668;ENSGALG00000015593;ENSGALG00000039786;ENSGALG00000029983;ENSGALG00000034168;ENSGALG00000008947;ENSGALG00000011594;ENSGALG00000006511;ENSGALG00000010129;ENSGALG00000005256;ENSGALG00000008661;ENSGALG00000008616;ENSGALG00000017091;ENSGALG00000007357;ENSGALG00000036114;…
GO:0008284	positive regulation of cell proliferation	http://amigo.geneontology.org/amigo/term/GO:0008284	302	32	18.8911	1.69392	0.00217009	0.0481537	374018;395479;395573;395671;395678;395703;395826;395865;395949;396053;396393;396412;396516;414849;416476;418125;418479;418491;420269;420476;420769;420996;421497;421858;422074;424121;424374;424770;424912;427446;429089;100858424	ENSGALG00000030988;ENSGALG00000040493;ENSGALG00000004398;ENSGALG00000002588;ENSGALG00000043064;ENSGALG00000007346;ENSGALG00000039786;ENSGALG00000026471;ENSGALG00000034168;ENSGALG00000040342;ENSGALG00000015895;ENSGALG00000034081;ENSGALG00000008661;ENSGALG00000031642;ENSGALG00000007357;ENSGALG00000036114;ENSGALG00000041577;ENSGALG00000015842;ENSGALG00000028466;ENSGALG00000040266;ENSGALG00000009724;…
GO:0034383	low-density lipoprotein particle clearance	http://amigo.geneontology.org/amigo/term/GO:0034383	5	3	0.312767	9.5918	0.0022109	0.0483378	373902;404536;420841	ENSGALG00000011594;ENSGALG00000005554;ENSGALG00000012704
GO:2000052	positive regulation of non-canonical Wnt signaling pathway	http://amigo.geneontology.org/amigo/term/GO:2000052	5	3	0.312767	9.5918	0.0022109	0.0483378	395703;415729;427234	ENSGALG00000003767;ENSGALG00000015078;ENSGALG00000034168
GO:0021670	lateral ventricle development	http://amigo.geneontology.org/amigo/term/GO:0021670	5	3	0.312767	9.5918	0.0022109	0.0483378	387330;396465;420384	ENSGALG00000016431;ENSGALG00000005209;ENSGALG00000001183
GO:0045926	negative regulation of growth	http://amigo.geneontology.org/amigo/term/GO:0045926	85	13	5.31704	2.44497	0.00221283	0.0483378	374031;374090;374173;395163;395703;395825;395967;396412;415729;418173;424912;427387;770787	ENSGALG00000031487;ENSGALG00000003767;ENSGALG00000015593;ENSGALG00000034168;ENSGALG00000002922;ENSGALG00000007357;ENSGALG00000001916;ENSGALG00000028186;ENSGALG00000005981;ENSGALG00000006560;ENSGALG00000002294;ENSGALG00000006190;ENSGALG00000040444
GO:0051098	regulation of binding	http://amigo.geneontology.org/amigo/term/GO:0051098	127	17	7.94429	2.1399	0.00224854	0.0489276	374251;395129;395241;395559;395703;395813;395865;395949;404536;415392;416553;416713;418491;421003;424121;431576;723789	ENSGALG00000030530;ENSGALG00000029983;ENSGALG00000034168;ENSGALG00000012023;ENSGALG00000005714;ENSGALG00000013624;ENSGALG00000005554;ENSGALG00000004046;ENSGALG00000005256;ENSGALG00000036114;ENSGALG00000006038;ENSGALG00000041577;ENSGALG00000015842;ENSGALG00000011404;ENSGALG00000031960;ENSGALG00000033408;ENSGALG00000008627
GO:0030225	macrophage differentiation	http://amigo.geneontology.org/amigo/term/GO:0030225	16	5	1.00085	4.99573	0.00229728	0.0497952	395879;404536;419259;419889;100858424	ENSGALG00000006062;ENSGALG00000002554;ENSGALG00000005554;ENSGALG00000008127;ENSGALG00000028466

## Sheet: Jejunum vs Proximal Cecum - DOW
						Supplemental Table 8
						Sheet 3: Jejunum vs Proximal Cecum WebGestalt (GO) Results - DOWNREGULATED DEGS ONLY
						geneSet	description	link	size	overlap	expect	enrichmentRatio	pValue	FDR	overlapId	userId
						GO:0044281	small molecule metabolic process	http://amigo.geneontology.org/amigo/term/GO:0044281	728	169	66.908	2.52586	0	0	373916;373942;374120;374222;395140;395218;395340;395346;395389;395394;395603;395780;395785;395863;395929;395988;396018;396025;396091;396146;396221;396261;396316;396379;396489;396536;408253;414746;414841;415493;415587;415611;415732;415746;415752;415803;415876;415924;416068;416341;416467;416537;416559;416945;417517;417631;417694;417707;417981;418004;418178;418377;418544;418549;418589;419011;419111;…	ENSGALG00000007109;ENSGALG00000005408;ENSGALG00000004170;ENSGALG00000012613;ENSGALG00000037587;ENSGALG00000007114;ENSGALG00000002960;ENSGALG00000012392;ENSGALG00000037854;ENSGALG00000015616;ENSGALG00000031872;ENSGALG00000010331;ENSGALG00000015544;ENSGALG00000001299;ENSGALG00000015053;ENSGALG00000019175;ENSGALG00000043754;ENSGALG00000042554;ENSGALG00000010792;ENSGALG00000017394;ENSGALG00000030834;…
						GO:0006629	lipid metabolic process	http://amigo.geneontology.org/amigo/term/GO:0006629	465	104	42.7365	2.43352	0	0	374120;395172;395346;395389;395394;395603;395780;395785;395863;395929;395988;396316;396379;396536;408182;414746;414841;415493;416009;416068;416256;416559;417631;417694;417981;418004;418178;418196;418466;418550;418589;419070;419444;419789;419838;419989;420197;420218;420290;420335;420442;420459;420490;420504;420533;420548;420611;420638;420818;421059;421068;421127;421311;421375;421466;421485;421695;…	ENSGALG00000007109;ENSGALG00000005408;ENSGALG00000007114;ENSGALG00000002960;ENSGALG00000003972;ENSGALG00000015616;ENSGALG00000001299;ENSGALG00000042554;ENSGALG00000010792;ENSGALG00000021658;ENSGALG00000017394;ENSGALG00000030834;ENSGALG00000010433;ENSGALG00000014938;ENSGALG00000005103;ENSGALG00000008795;ENSGALG00000004106;ENSGALG00000015662;ENSGALG00000011221;ENSGALG00000005795;ENSGALG00000005795;…
						GO:0055114	oxidation-reduction process	http://amigo.geneontology.org/amigo/term/GO:0055114	444	116	40.8065	2.84268	0	0	373916;374120;374222;395172;395346;395389;395785;395929;395938;395940;396019;396025;396051;396052;396069;396221;408182;408253;414746;414798;414841;415752;415876;416068;416256;416663;417517;417520;417694;417981;418004;418178;418377;418561;418563;418909;419467;419489;419712;419789;419793;419861;419952;420218;420253;420290;420335;420533;420548;420638;420644;420689;420818;421281;421396;421466;421485;…	ENSGALG00000005408;ENSGALG00000012392;ENSGALG00000003972;ENSGALG00000015544;ENSGALG00000015053;ENSGALG00000032836;ENSGALG00000013297;ENSGALG00000042554;ENSGALG00000010792;ENSGALG00000020160;ENSGALG00000043053;ENSGALG00000001325;ENSGALG00000001320;ENSGALG00000039335;ENSGALG00000004106;ENSGALG00000003022;ENSGALG00000005795;ENSGALG00000005795;ENSGALG00000009560;ENSGALG00000001949;ENSGALG00000001369;…
						GO:0006082	organic acid metabolic process	http://amigo.geneontology.org/amigo/term/GO:0006082	373	99	34.2811	2.88789	0	0	373916;373942;374120;374222;395140;395218;395389;395394;395603;395780;395785;395863;395929;396018;396025;396146;396221;396261;396489;414746;414841;415493;415746;415803;416068;416341;416537;416945;417517;417694;417981;418004;418178;418377;418544;419011;419111;419146;419467;419489;419789;419793;419838;419850;419989;420197;420218;420290;420442;420533;420638;420818;421059;421068;421281;421375;421396;…	ENSGALG00000007109;ENSGALG00000012613;ENSGALG00000012392;ENSGALG00000015616;ENSGALG00000031872;ENSGALG00000015544;ENSGALG00000001299;ENSGALG00000015053;ENSGALG00000019175;ENSGALG00000043754;ENSGALG00000042554;ENSGALG00000017394;ENSGALG00000030834;ENSGALG00000017234;ENSGALG00000010433;ENSGALG00000014938;ENSGALG00000006565;ENSGALG00000012200;ENSGALG00000040594;ENSGALG00000043053;ENSGALG00000012418;…
						GO:0043436	oxoacid metabolic process	http://amigo.geneontology.org/amigo/term/GO:0043436	361	98	33.1783	2.95374	0	0	373916;373942;374120;374222;395140;395218;395389;395394;395603;395780;395785;395863;395929;396018;396146;396221;396261;396489;414746;414841;415493;415746;415803;416068;416341;416537;416945;417517;417694;417981;418004;418178;418377;418544;419011;419111;419146;419467;419489;419789;419793;419838;419850;419989;420197;420218;420290;420442;420533;420638;420818;421059;421068;421281;421375;421396;421466;…	ENSGALG00000007109;ENSGALG00000012613;ENSGALG00000012392;ENSGALG00000015616;ENSGALG00000031872;ENSGALG00000015544;ENSGALG00000001299;ENSGALG00000015053;ENSGALG00000019175;ENSGALG00000043754;ENSGALG00000042554;ENSGALG00000017394;ENSGALG00000030834;ENSGALG00000017234;ENSGALG00000010433;ENSGALG00000014938;ENSGALG00000006565;ENSGALG00000012200;ENSGALG00000040594;ENSGALG00000043053;ENSGALG00000012418;…
						GO:0019752	carboxylic acid metabolic process	http://amigo.geneontology.org/amigo/term/GO:0019752	351	94	32.2592	2.9139	0	0	373916;373942;374120;374222;395218;395389;395394;395603;395780;395785;395863;395929;396146;396221;396261;396489;414746;414841;415493;415746;415803;416068;416341;416537;416945;417517;417694;417981;418004;418178;418377;418544;419011;419111;419146;419467;419489;419789;419793;419838;419850;419989;420197;420218;420290;420442;420533;420638;420818;421059;421068;421281;421375;421396;421466;421631;421695;…	ENSGALG00000007109;ENSGALG00000012613;ENSGALG00000012392;ENSGALG00000015616;ENSGALG00000031872;ENSGALG00000015544;ENSGALG00000001299;ENSGALG00000015053;ENSGALG00000019175;ENSGALG00000043754;ENSGALG00000042554;ENSGALG00000017394;ENSGALG00000030834;ENSGALG00000017234;ENSGALG00000010433;ENSGALG00000014938;ENSGALG00000006565;ENSGALG00000012200;ENSGALG00000040594;ENSGALG00000043053;ENSGALG00000012418;…
						GO:0032787	monocarboxylic acid metabolic process	http://amigo.geneontology.org/amigo/term/GO:0032787	198	62	18.1975	3.40706	0	0	374120;395218;395389;395394;395603;395780;395785;395863;395929;396221;414746;414841;415493;416068;416537;417694;417981;418004;418178;419789;419850;419989;420197;420218;420290;420442;420533;420638;420818;421059;421068;421375;421396;421466;421695;422547;422567;422715;423244;423698;423895;423979;424028;424276;424302;424487;424599;424614;424649;424810;426354;426601;426806;426857;427185;427308;429108;…	ENSGALG00000007109;ENSGALG00000012613;ENSGALG00000015616;ENSGALG00000015544;ENSGALG00000001299;ENSGALG00000042554;ENSGALG00000017394;ENSGALG00000030834;ENSGALG00000010433;ENSGALG00000014938;ENSGALG00000012418;ENSGALG00000008795;ENSGALG00000021039;ENSGALG00000005795;ENSGALG00000005795;ENSGALG00000009848;ENSGALG00000034772;ENSGALG00000002187;ENSGALG00000002683;ENSGALG00000007716;ENSGALG00000006300;…
						GO:0044255	cellular lipid metabolic process	http://amigo.geneontology.org/amigo/term/GO:0044255	361	84	33.1783	2.53178	2.22e-16	1.39e-13	374120;395346;395389;395780;395785;395863;395929;396379;396536;414746;414841;415493;416009;416068;416559;417631;417694;417981;418004;418178;418196;418550;418589;419444;419789;419838;419989;420197;420218;420290;420442;420459;420490;420504;420533;420611;420638;420818;421059;421068;421127;421311;421375;421466;421485;421695;422403;422547;422567;422610;422715;422807;423028;423244;423705;423895;423979;…	ENSGALG00000007109;ENSGALG00000005408;ENSGALG00000007114;ENSGALG00000002960;ENSGALG00000015616;ENSGALG00000001299;ENSGALG00000042554;ENSGALG00000010792;ENSGALG00000017394;ENSGALG00000010433;ENSGALG00000014938;ENSGALG00000005103;ENSGALG00000008795;ENSGALG00000011221;ENSGALG00000005795;ENSGALG00000005795;ENSGALG00000009848;ENSGALG00000034772;ENSGALG00000002187;ENSGALG00000005696;ENSGALG00000002683;…
						GO:0006631	fatty acid metabolic process	http://amigo.geneontology.org/amigo/term/GO:0006631	123	44	11.3045	3.89225	2.22e-16	1.39e-13	374120;395780;395785;395863;395929;414746;414841;415493;416068;417694;417981;418004;418178;419989;420197;420218;420290;420442;420533;420638;420818;421059;421068;421375;421466;422547;422567;422715;423244;423895;423979;424276;424487;424614;424649;424810;426354;426601;427185;429108;431627;769879;770094;100858408	ENSGALG00000007109;ENSGALG00000015616;ENSGALG00000001299;ENSGALG00000042554;ENSGALG00000017394;ENSGALG00000010433;ENSGALG00000014938;ENSGALG00000008795;ENSGALG00000005795;ENSGALG00000005795;ENSGALG00000009848;ENSGALG00000034772;ENSGALG00000002187;ENSGALG00000002683;ENSGALG00000032544;ENSGALG00000005206;ENSGALG00000014836;ENSGALG00000006689;ENSGALG00000005647;ENSGALG00000036990;ENSGALG00000010785;…
						GO:0019637	organophosphate metabolic process	http://amigo.geneontology.org/amigo/term/GO:0019637	414	83	38.0493	2.18138	1.95e-12	1.02e-09	374120;395218;395340;395780;395785;396091;396146;396379;415587;415732;415752;415876;416009;416467;416559;417631;417707;418196;418549;418550;418589;419194;419444;419793;419850;419866;420197;420253;420459;420504;420533;420611;420818;421068;421127;421281;421311;421375;421396;421921;422530;422610;422807;423028;423421;423698;423705;423895;424102;424112;424142;424263;424302;424380;424387;424779;424810;…	ENSGALG00000007109;ENSGALG00000004170;ENSGALG00000012613;ENSGALG00000037587;ENSGALG00000002960;ENSGALG00000015616;ENSGALG00000015544;ENSGALG00000014938;ENSGALG00000012200;ENSGALG00000005103;ENSGALG00000012418;ENSGALG00000008795;ENSGALG00000021039;ENSGALG00000011221;ENSGALG00000009848;ENSGALG00000002187;ENSGALG00000005696;ENSGALG00000008818;ENSGALG00000004332;ENSGALG00000012061;ENSGALG00000009130;…
						GO:0016054	organic acid catabolic process	http://amigo.geneontology.org/amigo/term/GO:0016054	83	31	7.62824	4.06385	2.18e-12	1.02e-09	374222;395785;395929;415493;415803;416068;416341;417694;418004;419146;419467;420218;420533;420638;420818;421059;421068;421396;422715;423374;423979;424302;424487;424599;424614;424649;426297;426335;426601;770094;101751055	ENSGALG00000015053;ENSGALG00000042554;ENSGALG00000010433;ENSGALG00000014938;ENSGALG00000040594;ENSGALG00000043053;ENSGALG00000012418;ENSGALG00000002187;ENSGALG00000032544;ENSGALG00000014836;ENSGALG00000006689;ENSGALG00000033677;ENSGALG00000010432;ENSGALG00000005647;ENSGALG00000036990;ENSGALG00000032679;ENSGALG00000035636;ENSGALG00000007132;ENSGALG00000016536;ENSGALG00000012338;ENSGALG00000010681;…
						GO:0046395	carboxylic acid catabolic process	http://amigo.geneontology.org/amigo/term/GO:0046395	83	31	7.62824	4.06385	2.18e-12	1.02e-09	374222;395785;395929;415493;415803;416068;416341;417694;418004;419146;419467;420218;420533;420638;420818;421059;421068;421396;422715;423374;423979;424302;424487;424599;424614;424649;426297;426335;426601;770094;101751055	ENSGALG00000015053;ENSGALG00000042554;ENSGALG00000010433;ENSGALG00000014938;ENSGALG00000040594;ENSGALG00000043053;ENSGALG00000012418;ENSGALG00000002187;ENSGALG00000032544;ENSGALG00000014836;ENSGALG00000006689;ENSGALG00000033677;ENSGALG00000010432;ENSGALG00000005647;ENSGALG00000036990;ENSGALG00000032679;ENSGALG00000035636;ENSGALG00000007132;ENSGALG00000016536;ENSGALG00000012338;ENSGALG00000010681;…
						GO:0044282	small molecule catabolic process	http://amigo.geneontology.org/amigo/term/GO:0044282	115	37	10.5693	3.50072	3.1e-12	1.34e-09	374222;395785;395929;415493;415803;416068;416341;416537;417694;418004;419146;419194;419467;420218;420533;420638;420818;421059;421068;421396;422715;423374;423979;424302;424487;424599;424614;424649;424779;426268;426297;426335;426601;426629;770094;777348;101751055	ENSGALG00000004170;ENSGALG00000037854;ENSGALG00000015053;ENSGALG00000042554;ENSGALG00000010433;ENSGALG00000014938;ENSGALG00000040594;ENSGALG00000043053;ENSGALG00000012418;ENSGALG00000002187;ENSGALG00000013828;ENSGALG00000032544;ENSGALG00000014836;ENSGALG00000006689;ENSGALG00000033677;ENSGALG00000010432;ENSGALG00000002729;ENSGALG00000031013;ENSGALG00000005647;ENSGALG00000036990;ENSGALG00000032679;…
						GO:1901615	organic hydroxy compound metabolic process	http://amigo.geneontology.org/amigo/term/GO:1901615	171	46	15.716	2.92695	8.84e-12	3.54e-09	395346;395394;395603;395780;395940;395988;396146;396261;396379;396536;408182;415587;416256;416537;416559;416937;417631;418549;418563;418589;419789;420335;420442;420548;421466;421631;422302;422403;422423;422982;423421;424276;424380;424779;425255;426335;426354;426629;426857;427317;427803;769879;770094;100857756;100859407;101751055	ENSGALG00000007109;ENSGALG00000005408;ENSGALG00000007114;ENSGALG00000002960;ENSGALG00000012392;ENSGALG00000003972;ENSGALG00000037854;ENSGALG00000006350;ENSGALG00000017394;ENSGALG00000030834;ENSGALG00000012200;ENSGALG00000005103;ENSGALG00000043053;ENSGALG00000004106;ENSGALG00000009560;ENSGALG00000033090;ENSGALG00000034772;ENSGALG00000026757;ENSGALG00000007716;ENSGALG00000009276;ENSGALG00000009365;…
						GO:0008610	lipid biosynthetic process	http://amigo.geneontology.org/amigo/term/GO:0008610	218	53	20.0356	2.64529	1.59e-11	5.96e-09	395172;395389;395394;395603;395780;395863;395988;396379;396536;408182;415493;416009;416256;418178;418196;419444;419989;420197;420335;420442;420459;420490;420548;421059;421068;421375;421485;421695;422302;422423;422547;422610;422982;423028;423895;424112;424135;424276;424380;424387;424487;424810;424986;425061;426354;427185;427803;429108;431627;769879;772374;100857756;100858408	ENSGALG00000007109;ENSGALG00000007114;ENSGALG00000002960;ENSGALG00000003972;ENSGALG00000015616;ENSGALG00000001299;ENSGALG00000010792;ENSGALG00000017394;ENSGALG00000014938;ENSGALG00000008795;ENSGALG00000004106;ENSGALG00000011221;ENSGALG00000009560;ENSGALG00000009848;ENSGALG00000033090;ENSGALG00000034772;ENSGALG00000005696;ENSGALG00000002683;ENSGALG00000008818;ENSGALG00000005206;ENSGALG00000014836;…
						GO:0044242	cellular lipid catabolic process	http://amigo.geneontology.org/amigo/term/GO:0044242	74	28	6.80108	4.11699	1.79e-11	6.29e-09	395346;395780;395785;395929;396536;415493;416009;416068;417694;418004;420218;420533;420638;421059;421068;421311;421466;422715;423979;424112;424487;424614;424649;425034;426601;769013;770094;100859407	ENSGALG00000007109;ENSGALG00000005408;ENSGALG00000007114;ENSGALG00000042554;ENSGALG00000010433;ENSGALG00000014938;ENSGALG00000002187;ENSGALG00000005696;ENSGALG00000008818;ENSGALG00000009130;ENSGALG00000014836;ENSGALG00000006689;ENSGALG00000005647;ENSGALG00000002412;ENSGALG00000036990;ENSGALG00000035636;ENSGALG00000000737;ENSGALG00000007132;ENSGALG00000016536;ENSGALG00000012338;ENSGALG00000010681;…
						GO:0051186	cofactor metabolic process	http://amigo.geneontology.org/amigo/term/GO:0051186	200	50	18.3813	2.72016	2.06e-11	6.81e-09	374120;395218;395780;395785;396146;396261;396322;396379;414896;415746;416183;416537;416663;416945;417707;418178;418377;418549;419011;419146;419489;419850;420490;420533;420818;421281;421396;422715;423028;423374;423698;423895;424112;424263;424302;424380;424598;424599;425255;426335;426601;427196;427308;427317;428135;429108;431627;552895;769879;776932	ENSGALG00000007109;ENSGALG00000012613;ENSGALG00000002960;ENSGALG00000015616;ENSGALG00000015544;ENSGALG00000006344;ENSGALG00000017234;ENSGALG00000006565;ENSGALG00000012200;ENSGALG00000012418;ENSGALG00000008795;ENSGALG00000021039;ENSGALG00000033338;ENSGALG00000002187;ENSGALG00000026757;ENSGALG00000008818;ENSGALG00000012061;ENSGALG00000032544;ENSGALG00000033677;ENSGALG00000010432;ENSGALG00000000067;…
						GO:0016042	lipid catabolic process	http://amigo.geneontology.org/amigo/term/GO:0016042	101	33	9.28256	3.55505	2.98e-11	9.28e-09	395346;395780;395785;395929;396536;415493;416009;416068;417694;418004;420218;420533;420638;421059;421068;421311;421466;422715;423705;423979;424112;424487;424614;424649;424986;425034;426601;426747;427185;769013;769963;770094;100859407	ENSGALG00000007109;ENSGALG00000005408;ENSGALG00000007114;ENSGALG00000042554;ENSGALG00000021658;ENSGALG00000010433;ENSGALG00000014938;ENSGALG00000002187;ENSGALG00000005696;ENSGALG00000008818;ENSGALG00000004332;ENSGALG00000009130;ENSGALG00000014836;ENSGALG00000006689;ENSGALG00000005647;ENSGALG00000002412;ENSGALG00000036990;ENSGALG00000035636;ENSGALG00000000737;ENSGALG00000007132;ENSGALG00000016536;…
						GO:1901617	organic hydroxy compound biosynthetic process	http://amigo.geneontology.org/amigo/term/GO:1901617	89	29	8.17968	3.54537	5.17e-10	1.53e-07	395394;395603;395780;395988;396146;396261;396379;396536;408182;415587;416256;416559;416937;418549;420335;420442;420548;422423;422982;424276;424380;425255;426335;426354;427317;427803;769879;100857756;101751055	ENSGALG00000007109;ENSGALG00000007114;ENSGALG00000002960;ENSGALG00000003972;ENSGALG00000006350;ENSGALG00000017394;ENSGALG00000012200;ENSGALG00000043053;ENSGALG00000004106;ENSGALG00000009560;ENSGALG00000033090;ENSGALG00000034772;ENSGALG00000026757;ENSGALG00000009365;ENSGALG00000000067;ENSGALG00000040619;ENSGALG00000008385;ENSGALG00000016205;ENSGALG00000036915;ENSGALG00000014862;ENSGALG00000023541;…
						GO:0009062	fatty acid catabolic process	http://amigo.geneontology.org/amigo/term/GO:0009062	37	18	3.40054	5.29327	5.78e-10	1.62e-07	395785;395929;415493;416068;417694;418004;420218;420533;420638;421059;421068;422715;423979;424487;424614;424649;426601;770094	ENSGALG00000042554;ENSGALG00000010433;ENSGALG00000014938;ENSGALG00000002187;ENSGALG00000014836;ENSGALG00000006689;ENSGALG00000005647;ENSGALG00000036990;ENSGALG00000035636;ENSGALG00000007132;ENSGALG00000016536;ENSGALG00000012338;ENSGALG00000010681;ENSGALG00000008813;ENSGALG00000011211;ENSGALG00000005860;ENSGALG00000012013;ENSGALG00000043307
						GO:0072329	monocarboxylic acid catabolic process	http://amigo.geneontology.org/amigo/term/GO:0072329	46	20	4.2277	4.7307	7.86e-10	2.1e-07	395785;395929;415493;416068;417694;418004;420218;420533;420638;420818;421059;421068;422715;423979;424487;424599;424614;424649;426601;770094	ENSGALG00000042554;ENSGALG00000010433;ENSGALG00000014938;ENSGALG00000002187;ENSGALG00000032544;ENSGALG00000014836;ENSGALG00000006689;ENSGALG00000005647;ENSGALG00000036990;ENSGALG00000035636;ENSGALG00000007132;ENSGALG00000016536;ENSGALG00000012338;ENSGALG00000010681;ENSGALG00000008813;ENSGALG00000011211;ENSGALG00000005860;ENSGALG00000012013;ENSGALG00000010244;ENSGALG00000043307
						GO:0017144	drug metabolic process	http://amigo.geneontology.org/amigo/term/GO:0017144	263	56	24.1714	2.31679	1.02e-09	2.59e-07	373916;374120;374222;395218;395780;396051;396052;396146;396316;414746;414841;415752;415803;416341;417517;417981;418544;418549;418563;419194;419793;419850;419866;420818;421281;421396;421466;421695;423374;423698;424102;424112;424142;424288;424302;424535;424598;425255;426335;426673;426928;427308;427317;431629;769879;807635;807637;807639;807641;807642;807643;807644;807645;807646;807647;101751055	ENSGALG00000007109;ENSGALG00000004170;ENSGALG00000012613;ENSGALG00000037587;ENSGALG00000015544;ENSGALG00000015053;ENSGALG00000019175;ENSGALG00000012200;ENSGALG00000040594;ENSGALG00000043053;ENSGALG00000001325;ENSGALG00000012418;ENSGALG00000021039;ENSGALG00000001320;ENSGALG00000005795;ENSGALG00000005795;ENSGALG00000001949;ENSGALG00000002162;ENSGALG00000026757;ENSGALG00000008818;ENSGALG00000032544;…
						GO:0044283	small molecule biosynthetic process	http://amigo.geneontology.org/amigo/term/GO:0044283	278	58	25.55	2.27006	1.15e-09	2.8e-07	374120;395218;395389;395394;395603;395780;395863;395988;396025;396146;396261;396316;396379;396489;396536;415493;415587;415876;416467;416537;416559;416945;418178;418544;418549;419194;419489;419850;419989;420197;420442;420490;420548;421068;421375;421396;421695;422982;423698;423952;424276;424288;424302;424404;424487;424599;425255;426335;426354;426928;427308;427317;427803;429108;431627;769879;1008577…	ENSGALG00000007109;ENSGALG00000004170;ENSGALG00000012613;ENSGALG00000037587;ENSGALG00000007114;ENSGALG00000015616;ENSGALG00000015544;ENSGALG00000001299;ENSGALG00000019175;ENSGALG00000043754;ENSGALG00000017394;ENSGALG00000014938;ENSGALG00000006565;ENSGALG00000012200;ENSGALG00000012418;ENSGALG00000021039;ENSGALG00000004106;ENSGALG00000009848;ENSGALG00000033090;ENSGALG00000034772;ENSGALG00000026757;…
						GO:0016053	organic acid biosynthetic process	http://amigo.geneontology.org/amigo/term/GO:0016053	148	38	13.6022	2.79367	2.57e-09	5.78e-07	374120;395218;395389;395394;395603;395780;395863;396146;396261;396489;415493;416537;416945;418178;418544;419489;419850;419989;420197;420442;421068;421375;421396;421695;423698;424276;424288;424302;424404;424487;424599;426354;427308;427317;429108;431627;769879;100858408	ENSGALG00000007109;ENSGALG00000012613;ENSGALG00000015616;ENSGALG00000015544;ENSGALG00000001299;ENSGALG00000019175;ENSGALG00000043754;ENSGALG00000017394;ENSGALG00000014938;ENSGALG00000006565;ENSGALG00000012200;ENSGALG00000012418;ENSGALG00000021039;ENSGALG00000009848;ENSGALG00000034772;ENSGALG00000026757;ENSGALG00000002683;ENSGALG00000006689;ENSGALG00000005647;ENSGALG00000010785;ENSGALG00000013969;…
						GO:0046394	carboxylic acid biosynthetic process	http://amigo.geneontology.org/amigo/term/GO:0046394	148	38	13.6022	2.79367	2.57e-09	5.78e-07	374120;395218;395389;395394;395603;395780;395863;396146;396261;396489;415493;416537;416945;418178;418544;419489;419850;419989;420197;420442;421068;421375;421396;421695;423698;424276;424288;424302;424404;424487;424599;426354;427308;427317;429108;431627;769879;100858408	ENSGALG00000007109;ENSGALG00000012613;ENSGALG00000015616;ENSGALG00000015544;ENSGALG00000001299;ENSGALG00000019175;ENSGALG00000043754;ENSGALG00000017394;ENSGALG00000014938;ENSGALG00000006565;ENSGALG00000012200;ENSGALG00000012418;ENSGALG00000021039;ENSGALG00000009848;ENSGALG00000034772;ENSGALG00000026757;ENSGALG00000002683;ENSGALG00000006689;ENSGALG00000005647;ENSGALG00000010785;ENSGALG00000013969;…
						GO:0055086	nucleobase-containing small molecule metabolic process	http://amigo.geneontology.org/amigo/term/GO:0055086	281	57	25.8257	2.2071	4.83e-09	1.04e-06	374120;395218;395340;395785;396025;396091;396379;415732;415752;415876;415924;416341;416467;417707;419146;419194;419793;419850;419866;420253;420533;421281;421396;421921;422530;422610;423028;423698;423895;424102;424112;424142;424263;424302;424380;424900;426673;426928;427196;427253;427308;429100;429108;431627;431629;769879;807635;807637;807639;807641;807642;807643;807644;807645;807646;807647;1008593…	ENSGALG00000004170;ENSGALG00000012613;ENSGALG00000037587;ENSGALG00000002960;ENSGALG00000015616;ENSGALG00000015544;ENSGALG00000040594;ENSGALG00000012418;ENSGALG00000008795;ENSGALG00000021039;ENSGALG00000011221;ENSGALG00000002187;ENSGALG00000015141;ENSGALG00000008818;ENSGALG00000012061;ENSGALG00000008701;ENSGALG00000033677;ENSGALG00000010785;ENSGALG00000028982;ENSGALG00000040619;ENSGALG00000008098;…
						GO:0009117	nucleotide metabolic process	http://amigo.geneontology.org/amigo/term/GO:0009117	247	52	22.7009	2.29066	6.29e-09	1.31e-06	374120;395218;395340;395785;396091;396379;415732;415752;415876;416467;417707;419194;419793;419850;419866;420253;420533;421281;421396;421921;422530;422610;423028;423698;423895;424102;424112;424142;424263;424302;424380;424900;426673;426928;427196;427308;429100;429108;431627;431629;769879;807635;807637;807639;807641;807642;807643;807644;807645;807646;807647;100859339	ENSGALG00000004170;ENSGALG00000012613;ENSGALG00000037587;ENSGALG00000002960;ENSGALG00000015616;ENSGALG00000015544;ENSGALG00000012418;ENSGALG00000008795;ENSGALG00000021039;ENSGALG00000011221;ENSGALG00000002187;ENSGALG00000008818;ENSGALG00000012061;ENSGALG00000010785;ENSGALG00000028982;ENSGALG00000040619;ENSGALG00000008098;ENSGALG00000008858;ENSGALG00000041091;ENSGALG00000014862;ENSGALG00000032142;…
						GO:0008202	steroid metabolic process	http://amigo.geneontology.org/amigo/term/GO:0008202	83	26	7.62824	3.40839	1.05e-08	2.11e-06	395172;395394;395603;395780;395785;395988;396379;396536;408182;416256;419789;420335;420442;420548;421466;422302;422423;422982;424276;424380;426354;426857;769879;770094;100857756;100859407	ENSGALG00000007109;ENSGALG00000007114;ENSGALG00000002960;ENSGALG00000003972;ENSGALG00000017394;ENSGALG00000030834;ENSGALG00000004106;ENSGALG00000009560;ENSGALG00000033090;ENSGALG00000034772;ENSGALG00000002187;ENSGALG00000007716;ENSGALG00000009365;ENSGALG00000002412;ENSGALG00000040619;ENSGALG00000036915;ENSGALG00000014862;ENSGALG00000007493;ENSGALG00000025822;ENSGALG00000032372;ENSGALG00000005860;…
						GO:0006753	nucleoside phosphate metabolic process	http://amigo.geneontology.org/amigo/term/GO:0006753	251	52	23.0685	2.25415	1.12e-08	2.17e-06	374120;395218;395340;395785;396091;396379;415732;415752;415876;416467;417707;419194;419793;419850;419866;420253;420533;421281;421396;421921;422530;422610;423028;423698;423895;424102;424112;424142;424263;424302;424380;424900;426673;426928;427196;427308;429100;429108;431627;431629;769879;807635;807637;807639;807641;807642;807643;807644;807645;807646;807647;100859339	ENSGALG00000004170;ENSGALG00000012613;ENSGALG00000037587;ENSGALG00000002960;ENSGALG00000015616;ENSGALG00000015544;ENSGALG00000012418;ENSGALG00000008795;ENSGALG00000021039;ENSGALG00000011221;ENSGALG00000002187;ENSGALG00000008818;ENSGALG00000012061;ENSGALG00000010785;ENSGALG00000028982;ENSGALG00000040619;ENSGALG00000008098;ENSGALG00000008858;ENSGALG00000041091;ENSGALG00000014862;ENSGALG00000032142;…
						GO:0019395	fatty acid oxidation	http://amigo.geneontology.org/amigo/term/GO:0019395	35	16	3.21673	4.974	1.66e-08	3.11e-06	374120;395785;395929;416068;417694;418004;420218;420533;420638;422715;423979;424487;424649;426601;427185;770094	ENSGALG00000042554;ENSGALG00000002187;ENSGALG00000005647;ENSGALG00000036990;ENSGALG00000035636;ENSGALG00000007132;ENSGALG00000016536;ENSGALG00000041470;ENSGALG00000012338;ENSGALG00000010681;ENSGALG00000008813;ENSGALG00000011211;ENSGALG00000005860;ENSGALG00000012013;ENSGALG00000014832;ENSGALG00000043307
						GO:0016126	sterol biosynthetic process	http://amigo.geneontology.org/amigo/term/GO:0016126	24	13	2.20576	5.89367	2.85e-08	5.17e-06	395780;396379;396536;408182;416256;420335;420442;420548;422423;422982;424276;424380;100857756	ENSGALG00000007109;ENSGALG00000007114;ENSGALG00000002960;ENSGALG00000003972;ENSGALG00000017394;ENSGALG00000004106;ENSGALG00000009560;ENSGALG00000009365;ENSGALG00000036915;ENSGALG00000014862;ENSGALG00000032372;ENSGALG00000037065;ENSGALG00000028046
						GO:0034440	lipid oxidation	http://amigo.geneontology.org/amigo/term/GO:0034440	37	16	3.40054	4.70513	4.42e-08	7.75e-06	374120;395785;395929;416068;417694;418004;420218;420533;420638;422715;423979;424487;424649;426601;427185;770094	ENSGALG00000042554;ENSGALG00000002187;ENSGALG00000005647;ENSGALG00000036990;ENSGALG00000035636;ENSGALG00000007132;ENSGALG00000016536;ENSGALG00000041470;ENSGALG00000012338;ENSGALG00000010681;ENSGALG00000008813;ENSGALG00000011211;ENSGALG00000005860;ENSGALG00000012013;ENSGALG00000014832;ENSGALG00000043307
						GO:0006694	steroid biosynthetic process	http://amigo.geneontology.org/amigo/term/GO:0006694	58	20	5.33058	3.75194	8.95e-08	1.52e-05	395172;395394;395603;395780;395988;396379;396536;408182;416256;420335;420442;420548;422302;422423;422982;424276;424380;426354;769879;100857756	ENSGALG00000007109;ENSGALG00000007114;ENSGALG00000002960;ENSGALG00000003972;ENSGALG00000017394;ENSGALG00000004106;ENSGALG00000009560;ENSGALG00000033090;ENSGALG00000034772;ENSGALG00000009365;ENSGALG00000040619;ENSGALG00000036915;ENSGALG00000014862;ENSGALG00000007493;ENSGALG00000032372;ENSGALG00000037065;ENSGALG00000028543;ENSGALG00000005403;ENSGALG00000028046;ENSGALG00000028376
						GO:0006091	generation of precursor metabolites and energy	http://amigo.geneontology.org/amigo/term/GO:0006091	155	36	14.2455	2.52711	1.13e-07	1.86e-05	373916;374120;395218;396019;396025;396069;396316;415752;416341;417517;418909;419789;419793;419850;419952;420533;420818;421281;423440;423698;423720;424102;424112;427308;429678;431629;769737;807635;807636;807637;807639;807641;807642;807643;807644;807645	ENSGALG00000012613;ENSGALG00000015544;ENSGALG00000040594;ENSGALG00000021039;ENSGALG00000039335;ENSGALG00000001949;ENSGALG00000002162;ENSGALG00000007716;ENSGALG00000008818;ENSGALG00000008701;ENSGALG00000032544;ENSGALG00000027483;ENSGALG00000008858;ENSGALG00000032142;ENSGALG00000043768;ENSGALG00000041470;ENSGALG00000035334;ENSGALG00000008813;ENSGALG00000032456;ENSGALG00000007878;ENSGALG00000024031;…
						GO:0072521	purine-containing compound metabolic process	http://amigo.geneontology.org/amigo/term/GO:0072521	208	43	19.1166	2.24936	2.33e-07	3.74e-05	374120;395218;395340;395785;396025;396091;396379;415732;415752;416467;419146;419194;419793;419850;419866;420533;422530;423028;423698;423895;424102;424142;424380;424900;426673;426928;427253;427308;429108;431627;431629;769879;807635;807637;807639;807641;807642;807643;807644;807645;807646;807647;100859339	ENSGALG00000004170;ENSGALG00000012613;ENSGALG00000037587;ENSGALG00000002960;ENSGALG00000015616;ENSGALG00000015544;ENSGALG00000008795;ENSGALG00000021039;ENSGALG00000002187;ENSGALG00000015141;ENSGALG00000008701;ENSGALG00000033677;ENSGALG00000010785;ENSGALG00000040619;ENSGALG00000041091;ENSGALG00000014862;ENSGALG00000032142;ENSGALG00000043768;ENSGALG00000041470;ENSGALG00000004245;ENSGALG00000035334;…
						GO:1901135	carbohydrate derivative metabolic process	http://amigo.geneontology.org/amigo/term/GO:1901135	458	75	42.0932	1.78176	2.92e-07	4.55e-05	374120;395140;395218;395340;395415;395708;395785;395801;396018;396091;396379;407775;415611;415732;415752;415876;415924;416341;416467;416754;417880;418589;419111;419146;419194;419793;419850;419866;420253;420533;420818;420955;420978;421273;421485;421921;422530;422859;423028;423211;423414;423698;423895;424102;424142;424263;424380;424387;424535;424779;424900;424960;426673;426928;427308;427401;428780;…	ENSGALG00000004170;ENSGALG00000012613;ENSGALG00000037587;ENSGALG00000002960;ENSGALG00000015616;ENSGALG00000015544;ENSGALG00000042116;ENSGALG00000032526;ENSGALG00000040594;ENSGALG00000008795;ENSGALG00000021039;ENSGALG00000002187;ENSGALG00000012061;ENSGALG00000033260;ENSGALG00000032544;ENSGALG00000033677;ENSGALG00000016761;ENSGALG00000002729;ENSGALG00000002412;ENSGALG00000010785;ENSGALG00000028982;…
						GO:0006066	alcohol metabolic process	http://amigo.geneontology.org/amigo/term/GO:0006066	103	27	9.46637	2.8522	3.43e-07	5.21e-05	395346;395780;395988;396146;396261;396379;396536;415587;416559;417631;418589;420335;420442;420548;421466;422302;422403;422982;423421;424276;424779;425255;426335;426629;427317;427803;100857756	ENSGALG00000007109;ENSGALG00000005408;ENSGALG00000007114;ENSGALG00000037854;ENSGALG00000017394;ENSGALG00000012200;ENSGALG00000005103;ENSGALG00000004106;ENSGALG00000033090;ENSGALG00000026757;ENSGALG00000009276;ENSGALG00000009365;ENSGALG00000000067;ENSGALG00000002729;ENSGALG00000008385;ENSGALG00000036915;ENSGALG00000014862;ENSGALG00000023541;ENSGALG00000007493;ENSGALG00000016285;ENSGALG00000025822;…
						GO:0005975	carbohydrate metabolic process	http://amigo.geneontology.org/amigo/term/GO:0005975	219	44	20.1275	2.18606	3.94e-07	5.83e-05	374120;395140;395218;396018;396019;396221;396261;415587;415611;416341;416537;416559;416754;417517;418341;418589;418909;419789;419850;420197;420432;420818;421281;422638;422859;423232;423421;423698;423952;424028;424263;424535;424599;424779;424960;425545;426268;426629;427185;427308;427401;770257;777348;107054176	ENSGALG00000012613;ENSGALG00000037854;ENSGALG00000015544;ENSGALG00000032526;ENSGALG00000040594;ENSGALG00000031341;ENSGALG00000021039;ENSGALG00000038618;ENSGALG00000001949;ENSGALG00000013828;ENSGALG00000007716;ENSGALG00000006300;ENSGALG00000012061;ENSGALG00000032544;ENSGALG00000002729;ENSGALG00000031013;ENSGALG00000008385;ENSGALG00000004196;ENSGALG00000008858;ENSGALG00000000255;ENSGALG00000024056;…
						GO:0009150	purine ribonucleotide metabolic process	http://amigo.geneontology.org/amigo/term/GO:0009150	177	38	16.2675	2.33595	4.39e-07	6.32e-05	374120;395218;395340;395785;396091;396379;415732;415752;419793;419850;419866;420533;422530;423028;423698;423895;424102;424142;424380;424900;426673;426928;427308;429108;431627;431629;769879;807635;807637;807639;807641;807642;807643;807644;807645;807646;807647;100859339	ENSGALG00000012613;ENSGALG00000037587;ENSGALG00000002960;ENSGALG00000015616;ENSGALG00000015544;ENSGALG00000008795;ENSGALG00000021039;ENSGALG00000002187;ENSGALG00000010785;ENSGALG00000040619;ENSGALG00000041091;ENSGALG00000014862;ENSGALG00000032142;ENSGALG00000043768;ENSGALG00000041470;ENSGALG00000035334;ENSGALG00000008813;ENSGALG00000032456;ENSGALG00000007878;ENSGALG00000029500;ENSGALG00000036229;…
						GO:0006635	fatty acid beta-oxidation	http://amigo.geneontology.org/amigo/term/GO:0006635	25	12	2.29766	5.2227	5.56e-07	7.81e-05	395785;395929;416068;417694;418004;420218;420533;422715;423979;424487;424649;770094	ENSGALG00000042554;ENSGALG00000002187;ENSGALG00000005647;ENSGALG00000036990;ENSGALG00000007132;ENSGALG00000016536;ENSGALG00000012338;ENSGALG00000010681;ENSGALG00000008813;ENSGALG00000005860;ENSGALG00000012013;ENSGALG00000043307
						GO:0009259	ribonucleotide metabolic process	http://amigo.geneontology.org/amigo/term/GO:0009259	186	39	17.0946	2.28142	5.88e-07	8.06e-05	374120;395218;395340;395785;396091;396379;415732;415752;415876;419793;419850;419866;420533;422530;423028;423698;423895;424102;424142;424380;424900;426673;426928;427308;429108;431627;431629;769879;807635;807637;807639;807641;807642;807643;807644;807645;807646;807647;100859339	ENSGALG00000012613;ENSGALG00000037587;ENSGALG00000002960;ENSGALG00000015616;ENSGALG00000015544;ENSGALG00000008795;ENSGALG00000021039;ENSGALG00000002187;ENSGALG00000010785;ENSGALG00000040619;ENSGALG00000041091;ENSGALG00000014862;ENSGALG00000032142;ENSGALG00000043768;ENSGALG00000041470;ENSGALG00000035334;ENSGALG00000008813;ENSGALG00000032456;ENSGALG00000007878;ENSGALG00000000802;ENSGALG00000029500;…
						GO:0006869	lipid transport	http://amigo.geneontology.org/amigo/term/GO:0006869	119	29	10.9369	2.65158	6.76e-07	9.03e-05	374120;395304;395780;396536;396550;417866;417932;418004;418685;419310;419679;419953;420533;421401;421402;422403;422547;422638;423705;424130;424170;424487;424810;426354;426747;426857;769300;100857443;100859721	ENSGALG00000007109;ENSGALG00000007114;ENSGALG00000010891;ENSGALG00000010652;ENSGALG00000030834;ENSGALG00000009958;ENSGALG00000034772;ENSGALG00000009955;ENSGALG00000004332;ENSGALG00000009276;ENSGALG00000043118;ENSGALG00000030920;ENSGALG00000005206;ENSGALG00000005647;ENSGALG00000000498;ENSGALG00000041687;ENSGALG00000041470;ENSGALG00000008813;ENSGALG00000011633;ENSGALG00000000723;ENSGALG00000010628;…
						GO:0022900	electron transport chain	http://amigo.geneontology.org/amigo/term/GO:0022900	65	20	5.97392	3.34788	7.39e-07	9.65e-05	396025;396069;415752;419793;419952;420818;423440;423720;424102;429678;431629;769737;807635;807637;807639;807641;807642;807643;807644;807645	ENSGALG00000039335;ENSGALG00000008701;ENSGALG00000032544;ENSGALG00000027483;ENSGALG00000032142;ENSGALG00000043768;ENSGALG00000035334;ENSGALG00000032456;ENSGALG00000007878;ENSGALG00000024031;ENSGALG00000029500;ENSGALG00000036229;ENSGALG00000023437;ENSGALG00000011079;ENSGALG00000025819;ENSGALG00000032079;ENSGALG00000008606;ENSGALG00000042478;ENSGALG00000027963;ENSGALG00000004777
						GO:0055085	transmembrane transport	http://amigo.geneontology.org/amigo/term/GO:0055085	599	90	55.052	1.63482	9.4e-07	0.00012	374244;395278;395394;395416;395496;395695;395707;396238;396272;396294;396529;404747;414891;415338;415622;416012;416023;416062;416320;416600;417268;417435;417617;417694;417866;417924;417932;417937;418004;418459;418460;418719;418879;418970;419231;419438;419679;419789;419838;419866;419870;420197;420225;420554;420801;420837;420963;421127;421349;421365;421401;421402;421699;421844;421965;422178;422865;…	ENSGALG00000000745;ENSGALG00000006728;ENSGALG00000041878;ENSGALG00000010891;ENSGALG00000007395;ENSGALG00000011717;ENSGALG00000018534;ENSGALG00000042554;ENSGALG00000026727;ENSGALG00000019961;ENSGALG00000009958;ENSGALG00000017167;ENSGALG00000039335;ENSGALG00000009306;ENSGALG00000015492;ENSGALG00000002466;ENSGALG00000030863;ENSGALG00000012699;ENSGALG00000009807;ENSGALG00000006322;ENSGALG00000007716;…
						GO:0010876	lipid localization	http://amigo.geneontology.org/amigo/term/GO:0010876	128	30	11.764	2.55015	1.06e-06	0.00013	374120;395304;395780;396536;396550;417866;417932;418004;418685;419310;419679;419953;420533;421401;421402;422403;422547;422638;423705;424130;424170;424487;424810;426354;426747;426857;769300;100857443;100859721;101749375	ENSGALG00000007109;ENSGALG00000007114;ENSGALG00000010891;ENSGALG00000010652;ENSGALG00000030834;ENSGALG00000009958;ENSGALG00000034772;ENSGALG00000009955;ENSGALG00000004332;ENSGALG00000009276;ENSGALG00000043118;ENSGALG00000030920;ENSGALG00000005206;ENSGALG00000005647;ENSGALG00000000498;ENSGALG00000041687;ENSGALG00000041470;ENSGALG00000008813;ENSGALG00000015681;ENSGALG00000011633;ENSGALG00000000723;…
						GO:0072330	monocarboxylic acid biosynthetic process	http://amigo.geneontology.org/amigo/term/GO:0072330	96	25	8.82303	2.83349	1.07e-06	0.00013	374120;395218;395389;395394;395603;395780;395863;415493;418178;419850;419989;420197;420442;421068;421375;421695;423698;424276;424487;426354;427308;429108;431627;769879;100858408	ENSGALG00000007109;ENSGALG00000012613;ENSGALG00000015616;ENSGALG00000015544;ENSGALG00000001299;ENSGALG00000017394;ENSGALG00000014938;ENSGALG00000021039;ENSGALG00000009848;ENSGALG00000034772;ENSGALG00000002683;ENSGALG00000006689;ENSGALG00000005647;ENSGALG00000010785;ENSGALG00000013969;ENSGALG00000040619;ENSGALG00000041470;ENSGALG00000041344;ENSGALG00000010402;ENSGALG00000028543;ENSGALG00000033365;…
						GO:0006163	purine nucleotide metabolic process	http://amigo.geneontology.org/amigo/term/GO:0006163	191	39	17.5541	2.2217	1.2e-06	0.000143	374120;395218;395340;395785;396091;396379;415732;415752;416467;419793;419850;419866;420533;422530;423028;423698;423895;424102;424142;424380;424900;426673;426928;427308;429108;431627;431629;769879;807635;807637;807639;807641;807642;807643;807644;807645;807646;807647;100859339	ENSGALG00000012613;ENSGALG00000037587;ENSGALG00000002960;ENSGALG00000015616;ENSGALG00000015544;ENSGALG00000008795;ENSGALG00000021039;ENSGALG00000002187;ENSGALG00000010785;ENSGALG00000040619;ENSGALG00000041091;ENSGALG00000014862;ENSGALG00000032142;ENSGALG00000043768;ENSGALG00000041470;ENSGALG00000004245;ENSGALG00000035334;ENSGALG00000008813;ENSGALG00000032456;ENSGALG00000007878;ENSGALG00000029500;…
						GO:0006732	coenzyme metabolic process	http://amigo.geneontology.org/amigo/term/GO:0006732	136	31	12.4993	2.48014	1.34e-06	0.000156	374120;395218;395785;396146;396379;416537;417707;418549;419011;419489;419850;420490;420533;421281;421396;423028;423698;423895;424112;424263;424302;424380;424599;425255;426335;427196;427308;427317;429108;431627;769879	ENSGALG00000012613;ENSGALG00000002960;ENSGALG00000015616;ENSGALG00000015544;ENSGALG00000017234;ENSGALG00000012200;ENSGALG00000012418;ENSGALG00000008795;ENSGALG00000021039;ENSGALG00000002187;ENSGALG00000026757;ENSGALG00000008818;ENSGALG00000012061;ENSGALG00000000067;ENSGALG00000010785;ENSGALG00000040619;ENSGALG00000008098;ENSGALG00000016205;ENSGALG00000008858;ENSGALG00000014862;ENSGALG00000041470;…
						GO:0019693	ribose phosphate metabolic process	http://amigo.geneontology.org/amigo/term/GO:0019693	193	39	17.738	2.19867	1.57e-06	0.00018	374120;395218;395340;395785;396091;396379;415732;415752;415876;419793;419850;419866;420533;422530;423028;423698;423895;424102;424142;424380;424900;426673;426928;427308;429108;431627;431629;769879;807635;807637;807639;807641;807642;807643;807644;807645;807646;807647;100859339	ENSGALG00000012613;ENSGALG00000037587;ENSGALG00000002960;ENSGALG00000015616;ENSGALG00000015544;ENSGALG00000008795;ENSGALG00000021039;ENSGALG00000002187;ENSGALG00000010785;ENSGALG00000040619;ENSGALG00000041091;ENSGALG00000014862;ENSGALG00000032142;ENSGALG00000043768;ENSGALG00000041470;ENSGALG00000035334;ENSGALG00000008813;ENSGALG00000032456;ENSGALG00000007878;ENSGALG00000000802;ENSGALG00000029500;…
						GO:0030258	lipid modification	http://amigo.geneontology.org/amigo/term/GO:0030258	94	24	8.63921	2.77803	2.57e-06	0.000289	374120;395780;395785;395929;396536;416068;417694;418004;419444;420218;420504;420533;420611;420638;422715;422807;423979;424487;424649;426601;427138;427185;427803;770094	ENSGALG00000007109;ENSGALG00000007114;ENSGALG00000042554;ENSGALG00000002187;ENSGALG00000005647;ENSGALG00000036990;ENSGALG00000035636;ENSGALG00000031538;ENSGALG00000007132;ENSGALG00000016536;ENSGALG00000041470;ENSGALG00000012338;ENSGALG00000010681;ENSGALG00000008813;ENSGALG00000023541;ENSGALG00000010925;ENSGALG00000011211;ENSGALG00000014711;ENSGALG00000005860;ENSGALG00000012013;ENSGALG00000002583;…
						GO:0009141	nucleoside triphosphate metabolic process	http://amigo.geneontology.org/amigo/term/GO:0009141	120	28	11.0288	2.53881	2.67e-06	0.000294	374120;395218;415752;416467;419793;419850;419866;420253;421921;423698;424102;424142;424900;426673;426928;427308;429100;431629;807635;807637;807639;807641;807642;807643;807644;807645;807646;807647	ENSGALG00000012613;ENSGALG00000037587;ENSGALG00000015544;ENSGALG00000021039;ENSGALG00000028982;ENSGALG00000041091;ENSGALG00000032142;ENSGALG00000043768;ENSGALG00000041470;ENSGALG00000004245;ENSGALG00000035334;ENSGALG00000032456;ENSGALG00000007878;ENSGALG00000029500;ENSGALG00000036229;ENSGALG00000025819;ENSGALG00000032079;ENSGALG00000001452;ENSGALG00000032465;ENSGALG00000008606;ENSGALG00000042478;…
						GO:0006641	triglyceride metabolic process	http://amigo.geneontology.org/amigo/term/GO:0006641	24	11	2.20576	4.98695	2.97e-06	0.000311	395780;396536;418589;419789;420442;421059;422610;423895;424276;424779;425034	ENSGALG00000007109;ENSGALG00000007114;ENSGALG00000017394;ENSGALG00000008795;ENSGALG00000011221;ENSGALG00000007716;ENSGALG00000014836;ENSGALG00000002729;ENSGALG00000016285;ENSGALG00000010364;ENSGALG00000028046
						GO:0006638	neutral lipid metabolic process	http://amigo.geneontology.org/amigo/term/GO:0006638	33	13	3.03292	4.2863	3e-06	0.000311	395780;396536;415493;416009;418589;419789;420442;421059;422610;423895;424276;424779;425034	ENSGALG00000007109;ENSGALG00000007114;ENSGALG00000017394;ENSGALG00000008795;ENSGALG00000011221;ENSGALG00000005696;ENSGALG00000007716;ENSGALG00000014836;ENSGALG00000006689;ENSGALG00000002729;ENSGALG00000016285;ENSGALG00000010364;ENSGALG00000028046
						GO:0006639	acylglycerol metabolic process	http://amigo.geneontology.org/amigo/term/GO:0006639	33	13	3.03292	4.2863	3e-06	0.000311	395780;396536;415493;416009;418589;419789;420442;421059;422610;423895;424276;424779;425034	ENSGALG00000007109;ENSGALG00000007114;ENSGALG00000017394;ENSGALG00000008795;ENSGALG00000011221;ENSGALG00000005696;ENSGALG00000007716;ENSGALG00000014836;ENSGALG00000006689;ENSGALG00000002729;ENSGALG00000016285;ENSGALG00000010364;ENSGALG00000028046
						GO:0006810	transport	http://amigo.geneontology.org/amigo/term/GO:0006810	1667	201	153.208	1.31194	3.87e-06	0.000395	373926;374058;374079;374120;374202;374244;395181;395272;395278;395304;395340;395394;395416;395456;395487;395496;395695;395707;395780;395805;395988;396020;396072;396127;396165;396170;396192;396203;396238;396272;396275;396291;396294;396399;396529;396536;396550;404747;414891;415338;415544;415622;415877;415929;415970;416012;416023;416062;416119;416123;416313;416314;416320;416342;416433;416509;416600;…	ENSGALG00000007109;ENSGALG00000008704;ENSGALG00000000745;ENSGALG00000006728;ENSGALG00000037587;ENSGALG00000007114;ENSGALG00000041878;ENSGALG00000010891;ENSGALG00000001299;ENSGALG00000007395;ENSGALG00000011717;ENSGALG00000036418;ENSGALG00000018534;ENSGALG00000042554;ENSGALG00000010652;ENSGALG00000017394;ENSGALG00000030834;ENSGALG00000026727;ENSGALG00000009262;ENSGALG00000019961;ENSGALG00000009958;…
						GO:0016125	sterol metabolic process	http://amigo.geneontology.org/amigo/term/GO:0016125	39	14	3.58435	3.90586	4.56e-06	0.000458	395780;396379;396536;408182;416256;420335;420442;420548;422302;422423;422982;424276;424380;100857756	ENSGALG00000007109;ENSGALG00000007114;ENSGALG00000002960;ENSGALG00000003972;ENSGALG00000017394;ENSGALG00000004106;ENSGALG00000009560;ENSGALG00000009365;ENSGALG00000036915;ENSGALG00000014862;ENSGALG00000007493;ENSGALG00000032372;ENSGALG00000037065;ENSGALG00000028046
						GO:0090114	COPII-coated vesicle budding	http://amigo.geneontology.org/amigo/term/GO:0090114	17	9	1.56241	5.76033	5.48e-06	0.00054	416119;416313;416314;418391;420442;421273;422597;423335;424431	ENSGALG00000017394;ENSGALG00000004424;ENSGALG00000038753;ENSGALG00000006417;ENSGALG00000010150;ENSGALG00000008419;ENSGALG00000015299;ENSGALG00000031582;ENSGALG00000040484
						GO:0046034	ATP metabolic process	http://amigo.geneontology.org/amigo/term/GO:0046034	93	23	8.54731	2.69091	7.42e-06	0.000719	374120;395218;415752;419793;419850;419866;423698;424102;424142;426673;426928;427308;431629;807635;807637;807639;807641;807642;807643;807644;807645;807646;807647	ENSGALG00000012613;ENSGALG00000037587;ENSGALG00000015544;ENSGALG00000021039;ENSGALG00000041091;ENSGALG00000032142;ENSGALG00000043768;ENSGALG00000041470;ENSGALG00000035334;ENSGALG00000032456;ENSGALG00000007878;ENSGALG00000029500;ENSGALG00000036229;ENSGALG00000025819;ENSGALG00000032079;ENSGALG00000001452;ENSGALG00000032465;ENSGALG00000008606;ENSGALG00000042478;ENSGALG00000027963;ENSGALG00000009286;…
						GO:0090407	organophosphate biosynthetic process	http://amigo.geneontology.org/amigo/term/GO:0090407	228	42	20.9547	2.00432	7.63e-06	0.000726	374120;395218;395340;396091;396146;396379;415587;415732;415876;417707;418196;418549;418589;419194;419444;419850;419866;420197;420253;420459;421396;421921;422530;422610;423028;423698;423895;424112;424142;424302;424380;424387;424779;424810;424986;425061;426673;427308;429100;807646;807647;100859339	ENSGALG00000004170;ENSGALG00000012613;ENSGALG00000002960;ENSGALG00000015544;ENSGALG00000012200;ENSGALG00000012418;ENSGALG00000008795;ENSGALG00000021039;ENSGALG00000011221;ENSGALG00000008818;ENSGALG00000005206;ENSGALG00000002729;ENSGALG00000028982;ENSGALG00000008385;ENSGALG00000008098;ENSGALG00000016205;ENSGALG00000006723;ENSGALG00000041091;ENSGALG00000028880;ENSGALG00000014862;ENSGALG00000041470;…
						GO:0046165	alcohol biosynthetic process	http://amigo.geneontology.org/amigo/term/GO:0046165	57	17	5.23867	3.2451	8.06e-06	0.000754	395780;395988;396146;396261;396379;396536;415587;416559;420442;420548;422982;424276;425255;426335;427317;427803;100857756	ENSGALG00000007109;ENSGALG00000007114;ENSGALG00000017394;ENSGALG00000012200;ENSGALG00000004106;ENSGALG00000033090;ENSGALG00000026757;ENSGALG00000009365;ENSGALG00000000067;ENSGALG00000008385;ENSGALG00000014862;ENSGALG00000023541;ENSGALG00000037065;ENSGALG00000030070;ENSGALG00000028046;ENSGALG00000005888;ENSGALG00000007484
						GO:0022904	respiratory electron transport chain	http://amigo.geneontology.org/amigo/term/GO:0022904	46	15	4.2277	3.54803	8.19e-06	0.000754	415752;419793;420818;423720;424102;429678;431629;807635;807637;807639;807641;807642;807643;807644;807645	ENSGALG00000039335;ENSGALG00000032544;ENSGALG00000032142;ENSGALG00000043768;ENSGALG00000035334;ENSGALG00000032456;ENSGALG00000007878;ENSGALG00000029500;ENSGALG00000036229;ENSGALG00000025819;ENSGALG00000032079;ENSGALG00000008606;ENSGALG00000042478;ENSGALG00000027963;ENSGALG00000004777
						GO:0045333	cellular respiration	http://amigo.geneontology.org/amigo/term/GO:0045333	75	20	6.89299	2.9015	8.66e-06	0.000784	373916;415752;417517;419793;420818;421281;423720;424102;424112;429678;431629;807635;807636;807637;807639;807641;807642;807643;807644;807645	ENSGALG00000039335;ENSGALG00000001949;ENSGALG00000002162;ENSGALG00000008818;ENSGALG00000032544;ENSGALG00000008858;ENSGALG00000032142;ENSGALG00000043768;ENSGALG00000035334;ENSGALG00000032456;ENSGALG00000007878;ENSGALG00000029500;ENSGALG00000036229;ENSGALG00000025819;ENSGALG00000032079;ENSGALG00000008606;ENSGALG00000042478;ENSGALG00000027963;ENSGALG00000042750;ENSGALG00000004777
						GO:0043648	dicarboxylic acid metabolic process	http://amigo.geneontology.org/amigo/term/GO:0043648	41	14	3.76817	3.71533	8.96e-06	0.000791	396261;415746;416945;417517;418377;419467;420818;421281;421396;423409;424112;424288;424302;426601	ENSGALG00000006565;ENSGALG00000012418;ENSGALG00000033338;ENSGALG00000001949;ENSGALG00000008818;ENSGALG00000032544;ENSGALG00000035636;ENSGALG00000012197;ENSGALG00000008858;ENSGALG00000010703;ENSGALG00000009926;ENSGALG00000042184;ENSGALG00000007484;ENSGALG00000015240
						GO:0006811	ion transport	http://amigo.geneontology.org/amigo/term/GO:0006811	596	86	54.7763	1.57002	9.01e-06	0.000791	374244;395496;395695;395707;395780;395988;396127;396192;396275;396294;396529;396536;404747;414891;415622;416012;416320;416342;417268;417435;417866;417924;417932;418004;418459;418460;418685;418719;418790;418879;419231;419310;419679;419789;419838;419866;419953;420533;420801;420837;420963;421127;421349;421402;421844;421965;422168;422178;422547;422638;422898;423211;423261;423705;423828;424142;424170;…	ENSGALG00000007109;ENSGALG00000000745;ENSGALG00000006728;ENSGALG00000007114;ENSGALG00000010891;ENSGALG00000007395;ENSGALG00000030834;ENSGALG00000026727;ENSGALG00000009958;ENSGALG00000039335;ENSGALG00000006855;ENSGALG00000015492;ENSGALG00000033090;ENSGALG00000034772;ENSGALG00000012699;ENSGALG00000006322;ENSGALG00000007716;ENSGALG00000004332;ENSGALG00000004162;ENSGALG00000012061;ENSGALG00000039738;…
						GO:0048194	Golgi vesicle budding	http://amigo.geneontology.org/amigo/term/GO:0048194	22	10	2.02194	4.94574	9.34e-06	0.000806	416119;416313;416314;418224;418391;420442;421273;422597;423335;424431	ENSGALG00000017394;ENSGALG00000004424;ENSGALG00000038753;ENSGALG00000006417;ENSGALG00000010150;ENSGALG00000014140;ENSGALG00000008419;ENSGALG00000015299;ENSGALG00000031582;ENSGALG00000040484
						GO:1901605	alpha-amino acid metabolic process	http://amigo.geneontology.org/amigo/term/GO:1901605	88	22	8.08777	2.72016	9.7e-06	0.000825	373942;374222;396261;396489;415746;415803;416945;418377;418544;419146;419467;419489;420818;421396;421631;423374;423409;423979;424302;426335;769879;101751055	ENSGALG00000012392;ENSGALG00000031872;ENSGALG00000015053;ENSGALG00000019175;ENSGALG00000043754;ENSGALG00000006565;ENSGALG00000043053;ENSGALG00000012418;ENSGALG00000033338;ENSGALG00000032544;ENSGALG00000033677;ENSGALG00000010432;ENSGALG00000032679;ENSGALG00000040619;ENSGALG00000010703;ENSGALG00000030070;ENSGALG00000009926;ENSGALG00000004612;ENSGALG00000042184;ENSGALG00000007484;ENSGALG00000015240;…
						GO:0009144	purine nucleoside triphosphate metabolic process	http://amigo.geneontology.org/amigo/term/GO:0009144	108	25	9.9259	2.51866	1.06e-05	0.000876	374120;395218;415752;416467;419793;419850;419866;423698;424102;424142;424900;426673;426928;427308;431629;807635;807637;807639;807641;807642;807643;807644;807645;807646;807647	ENSGALG00000012613;ENSGALG00000037587;ENSGALG00000015544;ENSGALG00000021039;ENSGALG00000041091;ENSGALG00000032142;ENSGALG00000043768;ENSGALG00000041470;ENSGALG00000004245;ENSGALG00000035334;ENSGALG00000032456;ENSGALG00000007878;ENSGALG00000029500;ENSGALG00000036229;ENSGALG00000025819;ENSGALG00000032079;ENSGALG00000001452;ENSGALG00000032465;ENSGALG00000008606;ENSGALG00000042478;ENSGALG00000007150;…
						GO:0009167	purine ribonucleoside monophosphate metabolic process	http://amigo.geneontology.org/amigo/term/GO:0009167	108	25	9.9259	2.51866	1.06e-05	0.000876	374120;395218;396091;415752;419194;419793;419850;419866;423698;424102;424142;426673;426928;427308;431629;807635;807637;807639;807641;807642;807643;807644;807645;807646;807647	ENSGALG00000004170;ENSGALG00000012613;ENSGALG00000037587;ENSGALG00000015544;ENSGALG00000021039;ENSGALG00000041091;ENSGALG00000032142;ENSGALG00000043768;ENSGALG00000041470;ENSGALG00000035334;ENSGALG00000032456;ENSGALG00000007878;ENSGALG00000029500;ENSGALG00000036229;ENSGALG00000025819;ENSGALG00000032079;ENSGALG00000001452;ENSGALG00000032465;ENSGALG00000008606;ENSGALG00000042478;ENSGALG00000027963;…
						GO:0006790	sulfur compound metabolic process	http://amigo.geneontology.org/amigo/term/GO:0006790	122	27	11.2126	2.40801	1.15e-05	0.000939	395140;395300;395785;396018;396322;396379;414896;416183;416945;418178;418544;419146;419489;420818;422530;423028;423374;423895;424112;424380;426297;428135;429108;431627;769879;770257;776932	ENSGALG00000002960;ENSGALG00000015616;ENSGALG00000006344;ENSGALG00000019175;ENSGALG00000006565;ENSGALG00000008795;ENSGALG00000002187;ENSGALG00000008818;ENSGALG00000032544;ENSGALG00000033677;ENSGALG00000010432;ENSGALG00000010785;ENSGALG00000040619;ENSGALG00000014862;ENSGALG00000024056;ENSGALG00000033857;ENSGALG00000000913;ENSGALG00000016325;ENSGALG00000013878;ENSGALG00000013098;ENSGALG00000010542;…
						GO:0009126	purine nucleoside monophosphate metabolic process	http://amigo.geneontology.org/amigo/term/GO:0009126	110	25	10.1097	2.47287	1.49e-05	0.00119635	374120;395218;396091;415752;419194;419793;419850;419866;423698;424102;424142;426673;426928;427308;431629;807635;807637;807639;807641;807642;807643;807644;807645;807646;807647	ENSGALG00000004170;ENSGALG00000012613;ENSGALG00000037587;ENSGALG00000015544;ENSGALG00000021039;ENSGALG00000041091;ENSGALG00000032142;ENSGALG00000043768;ENSGALG00000041470;ENSGALG00000035334;ENSGALG00000032456;ENSGALG00000007878;ENSGALG00000029500;ENSGALG00000036229;ENSGALG00000025819;ENSGALG00000032079;ENSGALG00000001452;ENSGALG00000032465;ENSGALG00000008606;ENSGALG00000042478;ENSGALG00000027963;…
						GO:0009161	ribonucleoside monophosphate metabolic process	http://amigo.geneontology.org/amigo/term/GO:0009161	117	26	10.7531	2.41792	1.55e-05	0.00122402	374120;395218;396091;415752;415876;419194;419793;419850;419866;423698;424102;424142;426673;426928;427308;431629;807635;807637;807639;807641;807642;807643;807644;807645;807646;807647	ENSGALG00000004170;ENSGALG00000012613;ENSGALG00000037587;ENSGALG00000015544;ENSGALG00000021039;ENSGALG00000041091;ENSGALG00000032142;ENSGALG00000043768;ENSGALG00000041470;ENSGALG00000035334;ENSGALG00000032456;ENSGALG00000007878;ENSGALG00000000802;ENSGALG00000029500;ENSGALG00000036229;ENSGALG00000025819;ENSGALG00000032079;ENSGALG00000001452;ENSGALG00000032465;ENSGALG00000008606;ENSGALG00000042478;…
						GO:0009123	nucleoside monophosphate metabolic process	http://amigo.geneontology.org/amigo/term/GO:0009123	131	28	12.0398	2.32563	1.6e-05	0.00124434	374120;395218;396091;415752;415876;419194;419793;419850;419866;421921;423698;424102;424142;426673;426928;427308;429100;431629;807635;807637;807639;807641;807642;807643;807644;807645;807646;807647	ENSGALG00000004170;ENSGALG00000012613;ENSGALG00000037587;ENSGALG00000015544;ENSGALG00000021039;ENSGALG00000028982;ENSGALG00000041091;ENSGALG00000032142;ENSGALG00000043768;ENSGALG00000041470;ENSGALG00000035334;ENSGALG00000032456;ENSGALG00000007878;ENSGALG00000000802;ENSGALG00000029500;ENSGALG00000036229;ENSGALG00000025819;ENSGALG00000032079;ENSGALG00000001452;ENSGALG00000032465;ENSGALG00000008606;…
						GO:0009205	purine ribonucleoside triphosphate metabolic process	http://amigo.geneontology.org/amigo/term/GO:0009205	104	24	9.55828	2.51091	1.68e-05	0.00129172	374120;395218;415752;419793;419850;419866;423698;424102;424142;424900;426673;426928;427308;431629;807635;807637;807639;807641;807642;807643;807644;807645;807646;807647	ENSGALG00000012613;ENSGALG00000037587;ENSGALG00000015544;ENSGALG00000021039;ENSGALG00000041091;ENSGALG00000032142;ENSGALG00000043768;ENSGALG00000041470;ENSGALG00000035334;ENSGALG00000032456;ENSGALG00000007878;ENSGALG00000029500;ENSGALG00000036229;ENSGALG00000025819;ENSGALG00000032079;ENSGALG00000001452;ENSGALG00000032465;ENSGALG00000008606;ENSGALG00000042478;ENSGALG00000007150;ENSGALG00000027963;…
						GO:0006575	cellular modified amino acid metabolic process	http://amigo.geneontology.org/amigo/term/GO:0006575	72	19	6.61727	2.87127	1.71e-05	0.00129608	395940;396146;396322;414896;416945;418178;419011;419146;419489;420533;420818;421631;423374;424112;426297;426932;427317;428135;776932	ENSGALG00000012392;ENSGALG00000006344;ENSGALG00000013297;ENSGALG00000017234;ENSGALG00000006565;ENSGALG00000012200;ENSGALG00000026757;ENSGALG00000008818;ENSGALG00000032544;ENSGALG00000033677;ENSGALG00000010432;ENSGALG00000008813;ENSGALG00000033857;ENSGALG00000010736;ENSGALG00000016325;ENSGALG00000013878;ENSGALG00000013098;ENSGALG00000003281;ENSGALG00000004612
						GO:0015908	fatty acid transport	http://amigo.geneontology.org/amigo/term/GO:0015908	28	11	2.57338	4.27453	1.81e-05	0.00133784	417932;418004;419679;419953;420533;422547;423705;424487;424810;426354;426747	ENSGALG00000034772;ENSGALG00000004332;ENSGALG00000005206;ENSGALG00000005647;ENSGALG00000000498;ENSGALG00000008813;ENSGALG00000011633;ENSGALG00000010628;ENSGALG00000012013;ENSGALG00000014176;ENSGALG00000003879
						GO:0006900	vesicle budding from membrane	http://amigo.geneontology.org/amigo/term/GO:0006900	28	11	2.57338	4.27453	1.81e-05	0.00133784	416119;416313;416314;418224;418391;420442;421273;422597;423335;424431;427646	ENSGALG00000017394;ENSGALG00000004424;ENSGALG00000038753;ENSGALG00000006417;ENSGALG00000010150;ENSGALG00000014140;ENSGALG00000008419;ENSGALG00000015299;ENSGALG00000004390;ENSGALG00000031582;ENSGALG00000040484
						GO:1901568	fatty acid derivative metabolic process	http://amigo.geneontology.org/amigo/term/GO:1901568	38	13	3.49245	3.72232	1.83e-05	0.00133784	395785;395863;396316;414746;414841;417981;418178;420197;421466;422567;423028;423244;424404	ENSGALG00000005795;ENSGALG00000005795;ENSGALG00000002187;ENSGALG00000011894;ENSGALG00000041344;ENSGALG00000025822;ENSGALG00000010402;ENSGALG00000013098;ENSGALG00000010769;ENSGALG00000009269;ENSGALG00000003445;ENSGALG00000005353;ENSGALG00000004057
						GO:0006644	phospholipid metabolic process	http://amigo.geneontology.org/amigo/term/GO:0006644	154	31	14.1536	2.19025	2.02e-05	0.00145628	395780;396379;416009;416559;417631;418196;418550;419444;420197;420459;420504;420611;420818;421068;421127;421311;421375;422610;422807;423028;423705;423895;424112;424380;424387;424810;424986;425061;426747;427138;769013	ENSGALG00000007109;ENSGALG00000002960;ENSGALG00000014938;ENSGALG00000005103;ENSGALG00000008795;ENSGALG00000011221;ENSGALG00000009848;ENSGALG00000005696;ENSGALG00000008818;ENSGALG00000004332;ENSGALG00000009130;ENSGALG00000032544;ENSGALG00000005206;ENSGALG00000031932;ENSGALG00000006723;ENSGALG00000042321;ENSGALG00000000737;ENSGALG00000028880;ENSGALG00000014862;ENSGALG00000031538;ENSGALG00000041344;…
						GO:0051234	establishment of localization	http://amigo.geneontology.org/amigo/term/GO:0051234	1713	201	157.436	1.27671	2.58e-05	0.00183284	373926;374058;374079;374120;374202;374244;395181;395272;395278;395304;395340;395394;395416;395456;395487;395496;395695;395707;395780;395805;395988;396020;396072;396127;396165;396170;396192;396203;396238;396272;396275;396291;396294;396399;396529;396536;396550;404747;414891;415338;415544;415622;415877;415929;415970;416012;416023;416062;416119;416123;416313;416314;416320;416342;416433;416509;416600;…	ENSGALG00000007109;ENSGALG00000008704;ENSGALG00000000745;ENSGALG00000006728;ENSGALG00000037587;ENSGALG00000007114;ENSGALG00000041878;ENSGALG00000010891;ENSGALG00000001299;ENSGALG00000007395;ENSGALG00000011717;ENSGALG00000036418;ENSGALG00000018534;ENSGALG00000042554;ENSGALG00000010652;ENSGALG00000017394;ENSGALG00000030834;ENSGALG00000026727;ENSGALG00000009262;ENSGALG00000019961;ENSGALG00000009958;…
						GO:0009199	ribonucleoside triphosphate metabolic process	http://amigo.geneontology.org/amigo/term/GO:0009199	107	24	9.834	2.44051	2.78e-05	0.00195213	374120;395218;415752;419793;419850;419866;423698;424102;424142;424900;426673;426928;427308;431629;807635;807637;807639;807641;807642;807643;807644;807645;807646;807647	ENSGALG00000012613;ENSGALG00000037587;ENSGALG00000015544;ENSGALG00000021039;ENSGALG00000041091;ENSGALG00000032142;ENSGALG00000043768;ENSGALG00000041470;ENSGALG00000035334;ENSGALG00000032456;ENSGALG00000007878;ENSGALG00000029500;ENSGALG00000036229;ENSGALG00000025819;ENSGALG00000032079;ENSGALG00000001452;ENSGALG00000032465;ENSGALG00000008606;ENSGALG00000042478;ENSGALG00000007150;ENSGALG00000027963;…
						GO:0006820	anion transport	http://amigo.geneontology.org/amigo/term/GO:0006820	217	39	19.9437	1.9555	2.91e-05	0.00201817	395780;396192;396536;415622;416012;416320;417435;417866;417924;417932;418004;418459;418685;419231;419310;419679;419789;419953;420533;421402;421965;422178;422547;422638;423705;423828;424170;424337;424472;424487;424523;424810;426354;426747;426857;427949;428262;429678;107056693	ENSGALG00000007109;ENSGALG00000000745;ENSGALG00000007114;ENSGALG00000010891;ENSGALG00000007395;ENSGALG00000030834;ENSGALG00000009958;ENSGALG00000039335;ENSGALG00000034772;ENSGALG00000006322;ENSGALG00000007716;ENSGALG00000004332;ENSGALG00000004162;ENSGALG00000043118;ENSGALG00000014913;ENSGALG00000005206;ENSGALG00000005647;ENSGALG00000000498;ENSGALG00000006167;ENSGALG00000026089;ENSGALG00000008813;…
						GO:0009056	catabolic process	http://amigo.geneontology.org/amigo/term/GO:0009056	890	116	81.7968	1.41815	3.04e-05	0.00208389	374058;374079;374120;374158;374222;395218;395346;395708;395780;395785;395929;396025;396294;396536;414746;414841;415479;415493;415701;415733;415803;416009;416068;416119;416320;416341;416342;416467;416537;416663;416754;416769;416945;417635;417694;417981;418004;418167;418563;418686;419146;419194;419441;419467;419484;419838;419850;419872;419953;419993;420212;420218;420525;420533;420638;420783;420818;…	ENSGALG00000007109;ENSGALG00000005408;ENSGALG00000004170;ENSGALG00000012613;ENSGALG00000037587;ENSGALG00000007114;ENSGALG00000037854;ENSGALG00000015544;ENSGALG00000015053;ENSGALG00000042554;ENSGALG00000021658;ENSGALG00000010433;ENSGALG00000014938;ENSGALG00000006565;ENSGALG00000009291;ENSGALG00000040594;ENSGALG00000043053;ENSGALG00000012418;ENSGALG00000021039;ENSGALG00000005795;ENSGALG00000005795;…
						GO:0006695	cholesterol biosynthetic process	http://amigo.geneontology.org/amigo/term/GO:0006695	16	8	1.4705	5.44031	3.22e-05	0.00217672	395780;396379;396536;420442;420548;422982;424276;100857756	ENSGALG00000007109;ENSGALG00000007114;ENSGALG00000017394;ENSGALG00000004106;ENSGALG00000009365;ENSGALG00000014862;ENSGALG00000037065;ENSGALG00000028046
						GO:0046486	glycerolipid metabolic process	http://amigo.geneontology.org/amigo/term/GO:0046486	129	27	11.8559	2.27734	3.35e-05	0.00224148	395780;396536;415493;416009;416559;418196;418589;419444;419789;420197;420442;420504;420611;420818;421059;421068;421311;422610;422807;423028;423895;424276;424387;424779;424810;424986;425034	ENSGALG00000007109;ENSGALG00000007114;ENSGALG00000017394;ENSGALG00000014938;ENSGALG00000008795;ENSGALG00000011221;ENSGALG00000005696;ENSGALG00000007716;ENSGALG00000009130;ENSGALG00000032544;ENSGALG00000005206;ENSGALG00000014836;ENSGALG00000006689;ENSGALG00000002729;ENSGALG00000031538;ENSGALG00000041344;ENSGALG00000016285;ENSGALG00000010925;ENSGALG00000010364;ENSGALG00000028046;ENSGALG00000013205;…
						GO:0009063	cellular amino acid catabolic process	http://amigo.geneontology.org/amigo/term/GO:0009063	35	12	3.21673	3.7305	3.76e-05	0.00246093	374222;415803;419146;419467;420818;421396;423374;423979;424302;426297;426335;101751055	ENSGALG00000015053;ENSGALG00000043053;ENSGALG00000012418;ENSGALG00000032544;ENSGALG00000033677;ENSGALG00000010432;ENSGALG00000032679;ENSGALG00000030070;ENSGALG00000013878;ENSGALG00000009926;ENSGALG00000042184;ENSGALG00000043307
						GO:0035459	cargo loading into vesicle	http://amigo.geneontology.org/amigo/term/GO:0035459	9	6	0.827159	7.25375	3.88e-05	0.00246093	416119;416313;420442;421273;422597;423335	ENSGALG00000017394;ENSGALG00000006417;ENSGALG00000010150;ENSGALG00000008419;ENSGALG00000031582;ENSGALG00000040484
						GO:0090110	cargo loading into COPII-coated vesicle	http://amigo.geneontology.org/amigo/term/GO:0090110	9	6	0.827159	7.25375	3.88e-05	0.00246093	416119;416313;420442;421273;422597;423335	ENSGALG00000017394;ENSGALG00000006417;ENSGALG00000010150;ENSGALG00000008419;ENSGALG00000031582;ENSGALG00000040484
						GO:0015711	organic anion transport	http://amigo.geneontology.org/amigo/term/GO:0015711	159	31	14.6131	2.12138	3.9e-05	0.00246093	395780;396536;415622;416012;417435;417866;417932;418004;418685;419231;419310;419679;419789;419953;420533;421402;421965;422547;422638;423705;423828;424170;424337;424472;424487;424810;426354;426747;426857;428262;429678	ENSGALG00000007109;ENSGALG00000000745;ENSGALG00000007114;ENSGALG00000010891;ENSGALG00000007395;ENSGALG00000030834;ENSGALG00000009958;ENSGALG00000039335;ENSGALG00000034772;ENSGALG00000007716;ENSGALG00000004332;ENSGALG00000004162;ENSGALG00000043118;ENSGALG00000005206;ENSGALG00000005647;ENSGALG00000000498;ENSGALG00000026089;ENSGALG00000008813;ENSGALG00000016483;ENSGALG00000011633;ENSGALG00000005460;…
						GO:0006520	cellular amino acid metabolic process	http://amigo.geneontology.org/amigo/term/GO:0006520	116	25	10.6612	2.34496	3.9e-05	0.00246093	373942;374222;396261;396489;415746;415803;416945;418377;418544;419146;419467;419489;419838;420818;421396;421631;423374;423409;423979;424302;426297;426335;769879;772201;101751055	ENSGALG00000012392;ENSGALG00000031872;ENSGALG00000015053;ENSGALG00000019175;ENSGALG00000043754;ENSGALG00000006565;ENSGALG00000043053;ENSGALG00000012418;ENSGALG00000033338;ENSGALG00000032544;ENSGALG00000033677;ENSGALG00000010432;ENSGALG00000032679;ENSGALG00000040619;ENSGALG00000000724;ENSGALG00000010703;ENSGALG00000030070;ENSGALG00000013878;ENSGALG00000009926;ENSGALG00000004612;ENSGALG00000042184;…
						GO:0042773	ATP synthesis coupled electron transport	http://amigo.geneontology.org/amigo/term/GO:0042773	36	12	3.30863	3.62687	5.18e-05	0.00323135	415752;419793;424102;431629;807635;807637;807639;807641;807642;807643;807644;807645	ENSGALG00000032142;ENSGALG00000043768;ENSGALG00000035334;ENSGALG00000032456;ENSGALG00000007878;ENSGALG00000029500;ENSGALG00000036229;ENSGALG00000025819;ENSGALG00000032079;ENSGALG00000008606;ENSGALG00000042478;ENSGALG00000027963
						GO:1902653	secondary alcohol biosynthetic process	http://amigo.geneontology.org/amigo/term/GO:1902653	17	8	1.56241	5.12029	5.59e-05	0.00342805	395780;396379;396536;420442;420548;422982;424276;100857756	ENSGALG00000007109;ENSGALG00000007114;ENSGALG00000017394;ENSGALG00000004106;ENSGALG00000009365;ENSGALG00000014862;ENSGALG00000037065;ENSGALG00000028046
						GO:0008206	bile acid metabolic process	http://amigo.geneontology.org/amigo/term/GO:0008206	13	7	1.19478	5.8588	5.62e-05	0.00342805	395394;395603;426354;426857;769879;770094;100859407	ENSGALG00000030834;ENSGALG00000034772;ENSGALG00000002412;ENSGALG00000040619;ENSGALG00000005860;ENSGALG00000028543;ENSGALG00000028376
						GO:0015980	energy derivation by oxidation of organic compounds	http://amigo.geneontology.org/amigo/term/GO:0015980	105	23	9.65019	2.38337	6.05e-05	0.00365112	373916;396019;415752;417517;418909;419789;419793;420818;421281;423720;424102;424112;429678;431629;807635;807636;807637;807639;807641;807642;807643;807644;807645	ENSGALG00000039335;ENSGALG00000001949;ENSGALG00000002162;ENSGALG00000007716;ENSGALG00000008818;ENSGALG00000032544;ENSGALG00000008858;ENSGALG00000032142;ENSGALG00000043768;ENSGALG00000035334;ENSGALG00000032456;ENSGALG00000007878;ENSGALG00000029500;ENSGALG00000036229;ENSGALG00000017068;ENSGALG00000025819;ENSGALG00000032079;ENSGALG00000008606;ENSGALG00000042478;ENSGALG00000027963;ENSGALG00000010026;…
						GO:1901575	organic substance catabolic process	http://amigo.geneontology.org/amigo/term/GO:1901575	738	98	67.827	1.44485	6.8e-05	0.00405821	374120;374158;374222;395218;395346;395708;395780;395785;395929;396025;396294;396536;415479;415493;415701;415733;415803;416009;416068;416119;416341;416342;416467;416537;416663;416754;416769;416945;417694;418004;418167;418563;418686;419146;419194;419441;419467;419850;419872;419953;420212;420218;420533;420638;420783;420818;420963;421059;421068;421311;421396;421466;422382;422565;422638;422715;423374;…	ENSGALG00000007109;ENSGALG00000005408;ENSGALG00000004170;ENSGALG00000012613;ENSGALG00000037587;ENSGALG00000007114;ENSGALG00000037854;ENSGALG00000015544;ENSGALG00000015053;ENSGALG00000042554;ENSGALG00000021658;ENSGALG00000010433;ENSGALG00000014938;ENSGALG00000006565;ENSGALG00000040594;ENSGALG00000043053;ENSGALG00000012418;ENSGALG00000021039;ENSGALG00000002187;ENSGALG00000013828;ENSGALG00000015141;…
						GO:0006749	glutathione metabolic process	http://amigo.geneontology.org/amigo/term/GO:0006749	22	9	2.02194	4.45116	7.35e-05	0.00434247	396322;414896;416945;418178;420818;423374;424112;428135;776932	ENSGALG00000006344;ENSGALG00000006565;ENSGALG00000008818;ENSGALG00000032544;ENSGALG00000010432;ENSGALG00000033857;ENSGALG00000016325;ENSGALG00000013098;ENSGALG00000003281
						GO:0006690	icosanoid metabolic process	http://amigo.geneontology.org/amigo/term/GO:0006690	27	10	2.48148	4.02986	7.96e-05	0.00465398	395863;414746;414841;417981;418178;420197;421466;422567;423244;424404	ENSGALG00000005795;ENSGALG00000005795;ENSGALG00000011894;ENSGALG00000041344;ENSGALG00000025822;ENSGALG00000010402;ENSGALG00000013098;ENSGALG00000010769;ENSGALG00000009269;ENSGALG00000003445
						GO:0072524	pyridine-containing compound metabolic process	http://amigo.geneontology.org/amigo/term/GO:0072524	49	14	4.50342	3.10875	8.57e-05	0.00496031	374120;395218;417707;418549;419850;421281;421396;423698;424112;424263;424288;424302;427196;427308	ENSGALG00000012613;ENSGALG00000015544;ENSGALG00000012418;ENSGALG00000021039;ENSGALG00000008818;ENSGALG00000012061;ENSGALG00000008098;ENSGALG00000016205;ENSGALG00000012197;ENSGALG00000008858;ENSGALG00000041470;ENSGALG00000014869;ENSGALG00000009926;ENSGALG00000001117
						GO:0055088	lipid homeostasis	http://amigo.geneontology.org/amigo/term/GO:0055088	38	12	3.49245	3.43599	9.43e-05	0.00540487	395304;395780;396536;416068;416313;417670;419789;420442;421401;421402;423895;769087	ENSGALG00000007109;ENSGALG00000007114;ENSGALG00000017394;ENSGALG00000009958;ENSGALG00000008795;ENSGALG00000007716;ENSGALG00000009955;ENSGALG00000006417;ENSGALG00000005702;ENSGALG00000000619;ENSGALG00000041687;ENSGALG00000007132
						GO:0006633	fatty acid biosynthetic process	http://amigo.geneontology.org/amigo/term/GO:0006633	50	14	4.59533	3.04657	0.000109	0.00618977	395780;395863;415493;418178;419989;420197;420442;421068;421375;424276;424487;429108;431627;100858408	ENSGALG00000007109;ENSGALG00000015616;ENSGALG00000001299;ENSGALG00000017394;ENSGALG00000014938;ENSGALG00000009848;ENSGALG00000002683;ENSGALG00000006689;ENSGALG00000005647;ENSGALG00000010785;ENSGALG00000041344;ENSGALG00000010402;ENSGALG00000013098;ENSGALG00000028046
						GO:0001676	long-chain fatty acid metabolic process	http://amigo.geneontology.org/amigo/term/GO:0001676	23	9	2.11385	4.25763	0.000111	0.00622998	414746;414841;417981;421466;422547;424810;426354;429108;431627	ENSGALG00000015616;ENSGALG00000005795;ENSGALG00000005795;ENSGALG00000034772;ENSGALG00000005206;ENSGALG00000010785;ENSGALG00000011894;ENSGALG00000025822;ENSGALG00000010628
						GO:0046890	regulation of lipid biosynthetic process	http://amigo.geneontology.org/amigo/term/GO:0046890	45	13	4.13579	3.14329	0.000135	0.00750918	395394;395603;395780;395988;396536;416009;419989;420197;420442;421375;424112;424276;424810	ENSGALG00000007109;ENSGALG00000007114;ENSGALG00000001299;ENSGALG00000017394;ENSGALG00000009848;ENSGALG00000033090;ENSGALG00000005696;ENSGALG00000008818;ENSGALG00000005206;ENSGALG00000041344;ENSGALG00000028543;ENSGALG00000028046;ENSGALG00000028376
						GO:0006720	isoprenoid metabolic process	http://amigo.geneontology.org/amigo/term/GO:0006720	35	11	3.21673	3.41962	0.000194	0.0106578	395346;395389;396379;420459;420490;421466;421695;422403;424380;425061;426601	ENSGALG00000005408;ENSGALG00000002960;ENSGALG00000009276;ENSGALG00000013969;ENSGALG00000035636;ENSGALG00000006723;ENSGALG00000028880;ENSGALG00000014862;ENSGALG00000007559;ENSGALG00000025822;ENSGALG00000033365
						GO:0006119	oxidative phosphorylation	http://amigo.geneontology.org/amigo/term/GO:0006119	41	12	3.76817	3.18457	0.000213	0.0115961	415752;419793;424102;431629;807635;807637;807639;807641;807642;807643;807644;807645	ENSGALG00000032142;ENSGALG00000043768;ENSGALG00000035334;ENSGALG00000032456;ENSGALG00000007878;ENSGALG00000029500;ENSGALG00000036229;ENSGALG00000025819;ENSGALG00000032079;ENSGALG00000008606;ENSGALG00000042478;ENSGALG00000027963
						GO:0071702	organic substance transport	http://amigo.geneontology.org/amigo/term/GO:0071702	913	114	83.9107	1.35859	0.000229	0.012349	373926;374079;374120;395181;395272;395304;395340;395394;395456;395487;395496;395780;395805;396165;396203;396238;396272;396291;396294;396399;396536;396550;404747;415338;415544;415622;415877;415929;415970;416012;416023;416119;416313;416314;416342;416509;417338;417435;417866;417932;418004;418224;418240;418459;418460;418685;419231;419310;419484;419679;419789;419953;419989;420197;420225;420342;420442;…	ENSGALG00000007109;ENSGALG00000008704;ENSGALG00000000745;ENSGALG00000006728;ENSGALG00000007114;ENSGALG00000041878;ENSGALG00000010891;ENSGALG00000001299;ENSGALG00000007395;ENSGALG00000036418;ENSGALG00000018534;ENSGALG00000010652;ENSGALG00000017394;ENSGALG00000030834;ENSGALG00000009262;ENSGALG00000009958;ENSGALG00000004424;ENSGALG00000008795;ENSGALG00000039335;ENSGALG00000009306;ENSGALG00000015492;…
						GO:0042737	drug catabolic process	http://amigo.geneontology.org/amigo/term/GO:0042737	54	14	4.96295	2.8209	0.000267	0.0142854	374222;395780;414746;414841;415803;416341;417981;418563;419194;423374;424535;424598;426335;101751055	ENSGALG00000007109;ENSGALG00000004170;ENSGALG00000015053;ENSGALG00000040594;ENSGALG00000043053;ENSGALG00000005795;ENSGALG00000005795;ENSGALG00000010432;ENSGALG00000032679;ENSGALG00000011894;ENSGALG00000016224;ENSGALG00000008780;ENSGALG00000010243;ENSGALG00000030070
						GO:0006071	glycerol metabolic process	http://amigo.geneontology.org/amigo/term/GO:0006071	8	5	0.735252	6.80039	0.000286	0.0149922	396261;416559;418589;424779;426629	ENSGALG00000037854;ENSGALG00000002729;ENSGALG00000016285;ENSGALG00000005888;ENSGALG00000007484
						GO:0019400	alditol metabolic process	http://amigo.geneontology.org/amigo/term/GO:0019400	8	5	0.735252	6.80039	0.000286	0.0149922	396261;416559;418589;424779;426629	ENSGALG00000037854;ENSGALG00000002729;ENSGALG00000016285;ENSGALG00000005888;ENSGALG00000007484
						GO:1901606	alpha-amino acid catabolic process	http://amigo.geneontology.org/amigo/term/GO:1901606	31	10	2.8491	3.50988	0.000298	0.0152118	374222;415803;419146;419467;421396;423374;423979;424302;426335;101751055	ENSGALG00000015053;ENSGALG00000043053;ENSGALG00000012418;ENSGALG00000033677;ENSGALG00000010432;ENSGALG00000032679;ENSGALG00000030070;ENSGALG00000009926;ENSGALG00000042184;ENSGALG00000043307
						GO:0015918	sterol transport	http://amigo.geneontology.org/amigo/term/GO:0015918	31	10	2.8491	3.50988	0.000298	0.0152118	395304;395780;396536;396550;417866;421401;421402;424130;769300;100857443	ENSGALG00000007109;ENSGALG00000007114;ENSGALG00000010652;ENSGALG00000009958;ENSGALG00000009955;ENSGALG00000041687;ENSGALG00000000723;ENSGALG00000009172;ENSGALG00000032149;ENSGALG00000010246
						GO:0033559	unsaturated fatty acid metabolic process	http://amigo.geneontology.org/amigo/term/GO:0033559	31	10	2.8491	3.50988	0.000298	0.0152118	395863;414746;414841;417981;418178;420197;421466;422567;423244;100858408	ENSGALG00000005795;ENSGALG00000005795;ENSGALG00000002683;ENSGALG00000011894;ENSGALG00000041344;ENSGALG00000025822;ENSGALG00000010402;ENSGALG00000013098;ENSGALG00000010769;ENSGALG00000009269
						GO:0042632	cholesterol homeostasis	http://amigo.geneontology.org/amigo/term/GO:0042632	26	9	2.38957	3.76637	0.00033	0.0165285	395304;395780;396536;416313;417670;419789;420442;421401;421402	ENSGALG00000007109;ENSGALG00000007114;ENSGALG00000017394;ENSGALG00000009958;ENSGALG00000007716;ENSGALG00000009955;ENSGALG00000006417;ENSGALG00000005702;ENSGALG00000041687
						GO:0055092	sterol homeostasis	http://amigo.geneontology.org/amigo/term/GO:0055092	26	9	2.38957	3.76637	0.00033	0.0165285	395304;395780;396536;416313;417670;419789;420442;421401;421402	ENSGALG00000007109;ENSGALG00000007114;ENSGALG00000017394;ENSGALG00000009958;ENSGALG00000007716;ENSGALG00000009955;ENSGALG00000006417;ENSGALG00000005702;ENSGALG00000041687
						GO:0019751	polyol metabolic process	http://amigo.geneontology.org/amigo/term/GO:0019751	43	12	3.95198	3.03645	0.000348	0.0172926	396146;396261;415587;416559;418589;423421;424779;425255;426335;426629;427317;427803	ENSGALG00000037854;ENSGALG00000012200;ENSGALG00000026757;ENSGALG00000000067;ENSGALG00000002729;ENSGALG00000008385;ENSGALG00000023541;ENSGALG00000016285;ENSGALG00000030070;ENSGALG00000034898;ENSGALG00000005888;ENSGALG00000007484
						GO:0006888	ER to Golgi vesicle-mediated transport	http://amigo.geneontology.org/amigo/term/GO:0006888	62	15	5.6982	2.63241	0.00037	0.0182265	415970;416119;416313;416314;418123;418224;418391;420442;421273;422597;423335;424377;424431;424823;771927	ENSGALG00000017394;ENSGALG00000004424;ENSGALG00000038753;ENSGALG00000006417;ENSGALG00000010150;ENSGALG00000014140;ENSGALG00000040793;ENSGALG00000008419;ENSGALG00000015299;ENSGALG00000039704;ENSGALG00000031582;ENSGALG00000040484;ENSGALG00000005357;ENSGALG00000012877;ENSGALG00000005021
						GO:0008203	cholesterol metabolic process	http://amigo.geneontology.org/amigo/term/GO:0008203	32	10	2.94101	3.40019	0.000398	0.0194475	395780;396379;396536;420335;420442;420548;422302;422982;424276;100857756	ENSGALG00000007109;ENSGALG00000007114;ENSGALG00000017394;ENSGALG00000004106;ENSGALG00000009365;ENSGALG00000036915;ENSGALG00000014862;ENSGALG00000007493;ENSGALG00000037065;ENSGALG00000028046
						GO:0044248	cellular catabolic process	http://amigo.geneontology.org/amigo/term/GO:0044248	802	101	73.709	1.37025	0.000405	0.0195843	374079;374120;374158;374222;395218;395346;395708;395780;395785;395929;396025;396536;414746;414841;415493;415701;415733;415803;416009;416068;416119;416320;416341;416467;416537;416663;416769;416945;417635;417694;417981;418004;418167;418563;418686;419146;419194;419441;419467;419484;419838;419850;419872;419953;419993;420212;420218;420533;420638;420783;420818;420963;421059;421068;421273;421311;421321;…	ENSGALG00000007109;ENSGALG00000005408;ENSGALG00000004170;ENSGALG00000012613;ENSGALG00000037587;ENSGALG00000007114;ENSGALG00000037854;ENSGALG00000015544;ENSGALG00000015053;ENSGALG00000042554;ENSGALG00000010433;ENSGALG00000014938;ENSGALG00000006565;ENSGALG00000009291;ENSGALG00000040594;ENSGALG00000043053;ENSGALG00000012418;ENSGALG00000021039;ENSGALG00000005795;ENSGALG00000005795;ENSGALG00000002187;…
						GO:0015748	organophosphate ester transport	http://amigo.geneontology.org/amigo/term/GO:0015748	44	12	4.04389	2.96744	0.000439	0.0210801	395780;396536;417866;418004;418685;419310;419679;419789;421402;422638;424337;426857	ENSGALG00000007109;ENSGALG00000007114;ENSGALG00000030834;ENSGALG00000009958;ENSGALG00000007716;ENSGALG00000043118;ENSGALG00000001938;ENSGALG00000012013;ENSGALG00000010246;ENSGALG00000011499;ENSGALG00000007439;ENSGALG00000003879
						GO:0015914	phospholipid transport	http://amigo.geneontology.org/amigo/term/GO:0015914	27	9	2.48148	3.62687	0.000455	0.0216389	395780;396536;417866;418685;419310;419679;421402;422638;426857	ENSGALG00000007109;ENSGALG00000007114;ENSGALG00000030834;ENSGALG00000009958;ENSGALG00000043118;ENSGALG00000010246;ENSGALG00000011499;ENSGALG00000007439;ENSGALG00000003879
						GO:1902600	proton transmembrane transport	http://amigo.geneontology.org/amigo/term/GO:1902600	70	16	6.43346	2.487	0.000475	0.0224097	395707;418719;419838;419866;420801;423211;424142;426673;427196;431629;807635;807637;807639;807643;807646;807647	ENSGALG00000039738;ENSGALG00000016791;ENSGALG00000041091;ENSGALG00000032142;ENSGALG00000035334;ENSGALG00000032456;ENSGALG00000014869;ENSGALG00000000724;ENSGALG00000036229;ENSGALG00000001452;ENSGALG00000008569;ENSGALG00000032465;ENSGALG00000027963;ENSGALG00000001564;ENSGALG00000009286;ENSGALG00000038801
						GO:0006793	phosphorus metabolic process	http://amigo.geneontology.org/amigo/term/GO:0006793	1273	149	116.997	1.27354	0.000496	0.023226	373926;374083;374120;395076;395133;395218;395330;395340;395394;395476;395603;395650;395695;395780;395785;395801;396019;396020;396060;396091;396146;396165;396171;396192;396238;396294;396375;396379;396399;408252;415587;415732;415752;415876;416009;416167;416341;416467;416559;417101;417397;417631;417707;417866;418044;418196;418549;418550;418589;418909;419083;419194;419444;419793;419850;419866;419870;…	ENSGALG00000007109;ENSGALG00000004170;ENSGALG00000012613;ENSGALG00000037587;ENSGALG00000002960;ENSGALG00000037854;ENSGALG00000015616;ENSGALG00000015544;ENSGALG00000026727;ENSGALG00000007814;ENSGALG00000009262;ENSGALG00000014938;ENSGALG00000012200;ENSGALG00000005103;ENSGALG00000014509;ENSGALG00000040594;ENSGALG00000012418;ENSGALG00000008795;ENSGALG00000021039;ENSGALG00000033683;ENSGALG00000011221;…
						GO:0006796	phosphate-containing compound metabolic process	http://amigo.geneontology.org/amigo/term/GO:0006796	1265	148	116.262	1.27299	0.000532	0.0246905	373926;374083;374120;395076;395133;395218;395330;395340;395394;395476;395603;395650;395695;395780;395785;395801;396019;396020;396060;396091;396146;396165;396171;396192;396238;396294;396375;396379;396399;408252;415587;415732;415752;415876;416009;416167;416467;416559;417101;417397;417631;417707;417866;418044;418196;418549;418550;418589;418909;419083;419194;419444;419793;419850;419866;419870;420123;…	ENSGALG00000007109;ENSGALG00000004170;ENSGALG00000012613;ENSGALG00000037587;ENSGALG00000002960;ENSGALG00000037854;ENSGALG00000015616;ENSGALG00000015544;ENSGALG00000026727;ENSGALG00000007814;ENSGALG00000009262;ENSGALG00000014938;ENSGALG00000012200;ENSGALG00000005103;ENSGALG00000014509;ENSGALG00000012418;ENSGALG00000008795;ENSGALG00000021039;ENSGALG00000033683;ENSGALG00000011221;ENSGALG00000009848;…
						GO:0032371	regulation of sterol transport	http://amigo.geneontology.org/amigo/term/GO:0032371	13	6	1.19478	5.02182	0.000575	0.0262312	395304;395780;396536;396550;421401;421402	ENSGALG00000007109;ENSGALG00000007114;ENSGALG00000010652;ENSGALG00000009958;ENSGALG00000009955;ENSGALG00000041687
						GO:0032374	regulation of cholesterol transport	http://amigo.geneontology.org/amigo/term/GO:0032374	13	6	1.19478	5.02182	0.000575	0.0262312	395304;395780;396536;396550;421401;421402	ENSGALG00000007109;ENSGALG00000007114;ENSGALG00000010652;ENSGALG00000009958;ENSGALG00000009955;ENSGALG00000041687
						GO:0016114	terpenoid biosynthetic process	http://amigo.geneontology.org/amigo/term/GO:0016114	9	5	0.827159	6.04479	0.000594	0.026694	395389;396379;421695;424380;425061	ENSGALG00000002960;ENSGALG00000013969;ENSGALG00000028880;ENSGALG00000014862;ENSGALG00000033365
						GO:1901071	glucosamine-containing compound metabolic process	http://amigo.geneontology.org/amigo/term/GO:1901071	9	5	0.827159	6.04479	0.000594	0.026694	396018;416341;416754;424535;770257	ENSGALG00000040594;ENSGALG00000024056;ENSGALG00000009234;ENSGALG00000008780;ENSGALG00000000913
						GO:0051188	cofactor biosynthetic process	http://amigo.geneontology.org/amigo/term/GO:0051188	100	20	9.19065	2.17612	0.000641	0.0285717	374120;395218;396146;416537;417707;418377;418549;419850;420490;421396;422715;423698;424302;424599;425255;426335;427308;427317;428135;552895	ENSGALG00000012613;ENSGALG00000015544;ENSGALG00000012200;ENSGALG00000012418;ENSGALG00000021039;ENSGALG00000026757;ENSGALG00000000067;ENSGALG00000008098;ENSGALG00000016205;ENSGALG00000041470;ENSGALG00000012338;ENSGALG00000007559;ENSGALG00000005398;ENSGALG00000030070;ENSGALG00000010244;ENSGALG00000003281;ENSGALG00000009926;ENSGALG00000003948;ENSGALG00000001117;ENSGALG00000015240
						GO:0019362	pyridine nucleotide metabolic process	http://amigo.geneontology.org/amigo/term/GO:0019362	46	12	4.2277	2.83842	0.000683	0.0295733	374120;395218;417707;419850;421281;421396;423698;424112;424263;424302;427196;427308	ENSGALG00000012613;ENSGALG00000015544;ENSGALG00000012418;ENSGALG00000021039;ENSGALG00000008818;ENSGALG00000012061;ENSGALG00000008098;ENSGALG00000008858;ENSGALG00000041470;ENSGALG00000014869;ENSGALG00000009926;ENSGALG00000001117
						GO:0046496	nicotinamide nucleotide metabolic process	http://amigo.geneontology.org/amigo/term/GO:0046496	46	12	4.2277	2.83842	0.000683	0.0295733	374120;395218;417707;419850;421281;421396;423698;424112;424263;424302;427196;427308	ENSGALG00000012613;ENSGALG00000015544;ENSGALG00000012418;ENSGALG00000021039;ENSGALG00000008818;ENSGALG00000012061;ENSGALG00000008098;ENSGALG00000008858;ENSGALG00000041470;ENSGALG00000014869;ENSGALG00000009926;ENSGALG00000001117
						GO:1902652	secondary alcohol metabolic process	http://amigo.geneontology.org/amigo/term/GO:1902652	34	10	3.12482	3.20018	0.000684	0.0295733	395780;396379;396536;420335;420442;420548;422302;422982;424276;100857756	ENSGALG00000007109;ENSGALG00000007114;ENSGALG00000017394;ENSGALG00000004106;ENSGALG00000009365;ENSGALG00000036915;ENSGALG00000014862;ENSGALG00000007493;ENSGALG00000037065;ENSGALG00000028046
						GO:0006721	terpenoid metabolic process	http://amigo.geneontology.org/amigo/term/GO:0006721	23	8	2.11385	3.78456	0.000685	0.0295733	395346;395389;396379;421466;421695;422403;424380;425061	ENSGALG00000005408;ENSGALG00000002960;ENSGALG00000009276;ENSGALG00000013969;ENSGALG00000028880;ENSGALG00000014862;ENSGALG00000025822;ENSGALG00000033365
						GO:0008299	isoprenoid biosynthetic process	http://amigo.geneontology.org/amigo/term/GO:0008299	18	7	1.65432	4.23135	0.000691	0.0296223	395389;396379;420459;420490;421695;424380;425061	ENSGALG00000002960;ENSGALG00000013969;ENSGALG00000006723;ENSGALG00000028880;ENSGALG00000014862;ENSGALG00000007559;ENSGALG00000033365
						GO:0048193	Golgi vesicle transport	http://amigo.geneontology.org/amigo/term/GO:0048193	123	23	11.3045	2.03459	0.000707	0.0300753	374079;415970;416119;416313;416314;418123;418224;418391;419211;420342;420442;421273;421280;422597;422693;423335;424045;424377;424431;424810;424823;428352;771927	ENSGALG00000036418;ENSGALG00000017394;ENSGALG00000004424;ENSGALG00000038753;ENSGALG00000006417;ENSGALG00000005206;ENSGALG00000010150;ENSGALG00000004663;ENSGALG00000014140;ENSGALG00000040793;ENSGALG00000008847;ENSGALG00000008419;ENSGALG00000015299;ENSGALG00000007712;ENSGALG00000039704;ENSGALG00000031582;ENSGALG00000028851;ENSGALG00000040484;ENSGALG00000013738;ENSGALG00000005357;ENSGALG00000012877;…
						GO:0006805	xenobiotic metabolic process	http://amigo.geneontology.org/amigo/term/GO:0006805	29	9	2.66529	3.37674	0.000822	0.0346981	414746;414841;417981;421466;424028;424033;769879;770094;772289	ENSGALG00000005795;ENSGALG00000005795;ENSGALG00000040619;ENSGALG00000004196;ENSGALG00000011894;ENSGALG00000025822;ENSGALG00000023742;ENSGALG00000005860;ENSGALG00000011361
						GO:0048878	chemical homeostasis	http://amigo.geneontology.org/amigo/term/GO:0048878	375	53	34.4649	1.53779	0.000867	0.0363232	373916;374244;395304;395340;395707;395780;395988;396127;396294;396529;396536;414891;415733;416012;416068;416313;416342;416663;417268;417670;417880;418459;418719;418879;418909;419789;420197;420442;420801;420837;420963;421127;421401;421402;421844;422168;422178;422715;422898;423211;423698;423706;423895;424263;426673;426725;426892;427185;427213;428780;428942;769087;100858263	ENSGALG00000007109;ENSGALG00000007114;ENSGALG00000018534;ENSGALG00000017394;ENSGALG00000009958;ENSGALG00000008795;ENSGALG00000021039;ENSGALG00000006855;ENSGALG00000033090;ENSGALG00000002162;ENSGALG00000012699;ENSGALG00000007716;ENSGALG00000009955;ENSGALG00000012061;ENSGALG00000006417;ENSGALG00000039738;ENSGALG00000030550;ENSGALG00000005702;ENSGALG00000000619;ENSGALG00000031734;ENSGALG00000016791;…
						GO:0009060	aerobic respiration	http://amigo.geneontology.org/amigo/term/GO:0009060	35	10	3.21673	3.10875	0.00088	0.0363233	373916;417517;419793;421281;424112;431629;807636;807637;807639;807643	ENSGALG00000001949;ENSGALG00000002162;ENSGALG00000008818;ENSGALG00000008858;ENSGALG00000032142;ENSGALG00000035334;ENSGALG00000007878;ENSGALG00000036229;ENSGALG00000027963;ENSGALG00000042750
						GO:0072525	pyridine-containing compound biosynthetic process	http://amigo.geneontology.org/amigo/term/GO:0072525	35	10	3.21673	3.10875	0.00088	0.0363233	374120;395218;417707;418549;419850;421396;423698;424288;424302;427308	ENSGALG00000012613;ENSGALG00000015544;ENSGALG00000012418;ENSGALG00000021039;ENSGALG00000008098;ENSGALG00000016205;ENSGALG00000012197;ENSGALG00000041470;ENSGALG00000009926;ENSGALG00000001117
						GO:0006072	glycerol-3-phosphate metabolic process	http://amigo.geneontology.org/amigo/term/GO:0006072	6	4	0.551439	7.25375	0.000912	0.0370987	418589;423895;424263;424779	ENSGALG00000008795;ENSGALG00000012061;ENSGALG00000002729;ENSGALG00000016285
						GO:0052646	alditol phosphate metabolic process	http://amigo.geneontology.org/amigo/term/GO:0052646	6	4	0.551439	7.25375	0.000912	0.0370987	418589;423895;424263;424779	ENSGALG00000008795;ENSGALG00000012061;ENSGALG00000002729;ENSGALG00000016285
						GO:0033344	cholesterol efflux	http://amigo.geneontology.org/amigo/term/GO:0033344	14	6	1.28669	4.66312	0.000928	0.0374862	395304;395780;396536;421401;421402;769300	ENSGALG00000007109;ENSGALG00000007114;ENSGALG00000009958;ENSGALG00000009955;ENSGALG00000041687;ENSGALG00000000723
						GO:0006733	oxidoreduction coenzyme metabolic process	http://amigo.geneontology.org/amigo/term/GO:0006733	54	13	4.96295	2.61941	0.000945	0.0379115	374120;395218;417707;419850;420490;421281;421396;423698;424112;424263;424302;427196;427308	ENSGALG00000012613;ENSGALG00000015544;ENSGALG00000012418;ENSGALG00000021039;ENSGALG00000008818;ENSGALG00000012061;ENSGALG00000008098;ENSGALG00000008858;ENSGALG00000041470;ENSGALG00000007559;ENSGALG00000014869;ENSGALG00000009926;ENSGALG00000001117
						GO:1901293	nucleoside phosphate biosynthetic process	http://amigo.geneontology.org/amigo/term/GO:1901293	142	25	13.0507	1.9156	0.00105973	0.0421938	374120;395218;395340;396091;415732;415876;417707;419194;419850;419866;420253;421396;421921;422530;422610;423698;423895;424142;424302;426673;427308;429100;807646;807647;100859339	ENSGALG00000004170;ENSGALG00000012613;ENSGALG00000015544;ENSGALG00000012418;ENSGALG00000008795;ENSGALG00000021039;ENSGALG00000011221;ENSGALG00000028982;ENSGALG00000008098;ENSGALG00000041091;ENSGALG00000041470;ENSGALG00000000802;ENSGALG00000001452;ENSGALG00000032465;ENSGALG00000010542;ENSGALG00000009926;ENSGALG00000003837;ENSGALG00000031244;ENSGALG00000009286;ENSGALG00000010481;ENSGALG00000001117;…

## Sheet: Ileum vs Proximal Cecum - UPREG
Supplemental Table 8
Sheet 4: Ileum vs Proximal Cecum WebGestalt (GO) Results - UPREGULATED DEGS ONLY
geneSet	description	link	size	overlap	expect	enrichmentRatio	pValue	FDR	overlapId	userId
GO:0044281	small molecule metabolic process	http://amigo.geneontology.org/amigo/term/GO:0044281	728	79	45.9538	1.71912	5.83e-07	0.00327106	374120;395080;395780;395988;396091;396212;396277;396437;396458;396534;408024;408253;415752;415859;416559;417112;418004;418477;418620;418975;419012;419498;419793;419866;420034;420236;420335;420432;420442;420533;420624;420935;421010;421028;421060;421144;421281;421321;421392;421466;421937;421953;422034;422403;422407;422715;422982;423065;423409;423767;423973;424142;424276;424302;424380;424404;424779;…	ENSGALG00000028451;ENSGALG00000007878;ENSGALG00000025819;ENSGALG00000010792;ENSGALG00000015751;ENSGALG00000027269;ENSGALG00000009286;ENSGALG00000014730;ENSGALG00000035946;ENSGALG00000029000;ENSGALG00000009291;ENSGALG00000003570;ENSGALG00000010493;ENSGALG00000002501;ENSGALG00000029319;ENSGALG00000017394;ENSGALG00000035636;ENSGALG00000039535;ENSGALG00000042505;ENSGALG00000005888;ENSGALG00000015141;…
GO:1901615	organic hydroxy compound metabolic process	http://amigo.geneontology.org/amigo/term/GO:1901615	171	28	10.7941	2.59401	2.48e-06	0.00697023	395780;395988;396212;396277;396458;416559;416937;420335;420442;421466;421953;422403;422423;422661;422982;423065;423973;424276;424380;424779;424853;426629;426857;427803;769879;771074;771207;101751055	ENSGALG00000028451;ENSGALG00000010493;ENSGALG00000017394;ENSGALG00000009560;ENSGALG00000039535;ENSGALG00000005888;ENSGALG00000028046;ENSGALG00000007636;ENSGALG00000025822;ENSGALG00000002729;ENSGALG00000007109;ENSGALG00000006350;ENSGALG00000023122;ENSGALG00000030834;ENSGALG00000019873;ENSGALG00000030031;ENSGALG00000036915;ENSGALG00000006050;ENSGALG00000043053;ENSGALG00000037854;ENSGALG00000015143;…
GO:0050892	intestinal absorption	http://amigo.geneontology.org/amigo/term/GO:0050892	11	6	0.694357	8.64108	2.15e-05	0.0402854	395780;395988;396458;421401;421402;427492	ENSGALG00000009958;ENSGALG00000007636;ENSGALG00000007109;ENSGALG00000044940;ENSGALG00000009955;ENSGALG00000033090

## Sheet: Ileum vs Proximal Cecum - DOWNR
Supplemental Table 8
Sheet 5: Ileum vs Proximal Cecum WebGestalt (GO) Results - DOWNREGULATED DEGS ONLY
geneSet	description	link	size	overlap	expect	enrichmentRatio	pValue	FDR	overlapId	userId
GO:0016071	mRNA metabolic process	http://amigo.geneontology.org/amigo/term/GO:0016071	253	112	50.1818	2.23188	0	0	374025;374071;374129;374204;378900;386575;395225;395370;395401;395411;395444;395678;395693;395803;395878;396180;415294;415401;415586;415875;416157;416241;416258;416270;416348;416704;416823;416909;416947;417019;417029;417189;417414;417588;417701;417791;417916;418631;418823;418850;418996;419036;419100;419415;419453;419554;419593;419623;419674;419815;419847;419884;419901;420004;420077;420317;420362;…	ENSGALG00000004186;ENSGALG00000006843;ENSGALG00000001948;ENSGALG00000011036;ENSGALG00000039974;ENSGALG00000011184;ENSGALG00000028295;ENSGALG00000000137;ENSGALG00000004152;ENSGALG00000016984;ENSGALG00000013365;ENSGALG00000028409;ENSGALG00000030988;ENSGALG00000041790;ENSGALG00000006113;ENSGALG00000015548;ENSGALG00000004192;ENSGALG00000013639;ENSGALG00000015830;ENSGALG00000039160;ENSGALG00000000883;…
GO:0006397	mRNA processing	http://amigo.geneontology.org/amigo/term/GO:0006397	173	85	34.314	2.47712	0	0	374025;374071;374204;395370;395411;395444;395678;395803;395878;396180;415401;415586;415875;416157;416241;416270;416348;416704;416823;416909;416947;417019;417029;417189;417414;417588;417791;417916;418631;418823;418996;419036;419415;419453;419593;419623;419815;419884;419901;420077;420317;420362;420408;420627;420846;421206;421492;421929;422684;423258;423381;423399;424512;424889;425032;425033;425418;…	ENSGALG00000004186;ENSGALG00000006843;ENSGALG00000001948;ENSGALG00000011036;ENSGALG00000039974;ENSGALG00000028295;ENSGALG00000000137;ENSGALG00000004152;ENSGALG00000013365;ENSGALG00000028409;ENSGALG00000030988;ENSGALG00000006113;ENSGALG00000015548;ENSGALG00000004192;ENSGALG00000013639;ENSGALG00000039160;ENSGALG00000000533;ENSGALG00000037879;ENSGALG00000021679;ENSGALG00000002906;ENSGALG00000003318;…
GO:0008380	RNA splicing	http://amigo.geneontology.org/amigo/term/GO:0008380	139	66	27.5702	2.39388	1.15e-13	2.15e-10	374025;374071;374204;395370;395411;395444;395678;395803;396180;415586;415875;416157;416270;416704;416823;416909;416947;417019;417029;417189;417414;417588;417791;417916;417959;418631;418996;419036;419453;419593;419623;419663;419815;419901;419956;420077;420317;420627;420846;421492;421929;422684;423258;423381;424512;424889;425033;425060;425500;425789;426529;426667;427109;427333;427377;427602;428002;…	ENSGALG00000004186;ENSGALG00000006843;ENSGALG00000011036;ENSGALG00000028295;ENSGALG00000000137;ENSGALG00000004152;ENSGALG00000028409;ENSGALG00000030988;ENSGALG00000000538;ENSGALG00000006113;ENSGALG00000013639;ENSGALG00000000533;ENSGALG00000021679;ENSGALG00000002906;ENSGALG00000003318;ENSGALG00000011555;ENSGALG00000015105;ENSGALG00000000787;ENSGALG00000035138;ENSGALG00000009421;ENSGALG00000030918;…
GO:2000113	negative regulation of cellular macromolecule biosynthetic process	http://amigo.geneontology.org/amigo/term/GO:2000113	539	173	106.909	1.6182	1.48e-12	1.59e-09	373905;373919;373990;374071;374074;374106;374115;374118;374123;374128;374148;374191;374193;374201;374207;374237;378917;386575;395128;395146;395188;395218;395225;395229;395282;395411;395479;395494;395503;395508;395518;395555;395561;395591;395655;395670;395679;395682;395703;395714;395737;395750;395767;395802;395803;395826;395858;395865;395934;395952;395964;395969;396011;396029;396055;396070;396165;…	ENSGALG00000011036;ENSGALG00000032847;ENSGALG00000006861;ENSGALG00000023256;ENSGALG00000034168;ENSGALG00000033926;ENSGALG00000041790;ENSGALG00000005507;ENSGALG00000032577;ENSGALG00000008249;ENSGALG00000004386;ENSGALG00000015830;ENSGALG00000020262;ENSGALG00000039160;ENSGALG00000008520;ENSGALG00000005420;ENSGALG00000037879;ENSGALG00000012952;ENSGALG00000027562;ENSGALG00000036856;ENSGALG00000001101;…
GO:0006396	RNA processing	http://amigo.geneontology.org/amigo/term/GO:0006396	357	126	70.8099	1.77941	1.69e-12	1.59e-09	374025;374071;374204;395172;395181;395268;395370;395411;395444;395678;395803;395878;396165;396180;396280;415392;415401;415586;415875;416103;416157;416241;416270;416348;416704;416823;416909;416947;416992;417019;417029;417189;417414;417423;417477;417478;417588;417791;417916;417959;418037;418292;418540;418631;418723;418823;418996;419036;419415;419418;419453;419554;419593;419623;419663;419815;419884;…	ENSGALG00000004186;ENSGALG00000006843;ENSGALG00000001948;ENSGALG00000011036;ENSGALG00000039974;ENSGALG00000028295;ENSGALG00000000137;ENSGALG00000004152;ENSGALG00000013365;ENSGALG00000028409;ENSGALG00000010124;ENSGALG00000030988;ENSGALG00000009615;ENSGALG00000000538;ENSGALG00000006113;ENSGALG00000015548;ENSGALG00000004192;ENSGALG00000013639;ENSGALG00000002624;ENSGALG00000039160;ENSGALG00000002426;…
GO:0051253	negative regulation of RNA metabolic process	http://amigo.geneontology.org/amigo/term/GO:0051253	500	163	99.1736	1.64358	1.7e-12	1.59e-09	373905;373919;373990;374071;374074;374106;374115;374118;374123;374128;374148;374191;374201;374207;374237;378917;386575;395128;395146;395218;395225;395229;395282;395411;395479;395494;395503;395508;395518;395561;395591;395655;395670;395679;395682;395703;395714;395737;395750;395767;395802;395803;395826;395858;395865;395934;395952;395964;396011;396029;396055;396070;396165;396182;396207;396208;396274;…	ENSGALG00000011036;ENSGALG00000032847;ENSGALG00000006861;ENSGALG00000031238;ENSGALG00000023256;ENSGALG00000034168;ENSGALG00000033926;ENSGALG00000005507;ENSGALG00000032577;ENSGALG00000015548;ENSGALG00000004386;ENSGALG00000015830;ENSGALG00000020262;ENSGALG00000039160;ENSGALG00000000883;ENSGALG00000037879;ENSGALG00000012952;ENSGALG00000027562;ENSGALG00000036856;ENSGALG00000001101;ENSGALG00000008096;…
GO:0045934	negative regulation of nucleobase-containing compound metabolic process	http://amigo.geneontology.org/amigo/term/GO:0045934	547	174	108.496	1.60375	3.02e-12	2.42e-09	373905;373919;373990;374071;374074;374106;374115;374118;374123;374128;374148;374191;374201;374207;374237;378917;386575;395128;395146;395188;395218;395225;395229;395282;395401;395411;395479;395494;395503;395508;395518;395555;395561;395591;395598;395655;395670;395679;395682;395703;395714;395737;395750;395767;395802;395803;395826;395858;395865;395934;395952;395964;396011;396029;396055;396070;396165;…	ENSGALG00000011036;ENSGALG00000032847;ENSGALG00000006861;ENSGALG00000031238;ENSGALG00000023256;ENSGALG00000034168;ENSGALG00000033926;ENSGALG00000005507;ENSGALG00000032577;ENSGALG00000008249;ENSGALG00000015548;ENSGALG00000004386;ENSGALG00000015830;ENSGALG00000020262;ENSGALG00000039160;ENSGALG00000000883;ENSGALG00000037879;ENSGALG00000012952;ENSGALG00000027562;ENSGALG00000036856;ENSGALG00000001101;…
GO:1903311	regulation of mRNA metabolic process	http://amigo.geneontology.org/amigo/term/GO:1903311	98	50	19.438	2.57228	3.9e-12	2.74e-09	374071;386575;395225;395411;395878;415401;416258;416704;417029;417189;417588;419453;419554;419623;419674;419815;419847;420317;420362;420408;420519;420627;420846;421206;421492;421831;422602;422684;422733;423258;423399;423559;424743;425032;425033;425418;425789;426047;426493;427046;427109;427310;427377;431184;768866;770703;100858108;100858636;100859609;101751828	ENSGALG00000004186;ENSGALG00000001948;ENSGALG00000011036;ENSGALG00000011184;ENSGALG00000004152;ENSGALG00000013365;ENSGALG00000041790;ENSGALG00000015548;ENSGALG00000004192;ENSGALG00000015830;ENSGALG00000039160;ENSGALG00000000883;ENSGALG00000000533;ENSGALG00000037879;ENSGALG00000038730;ENSGALG00000002906;ENSGALG00000036821;ENSGALG00000009421;ENSGALG00000000146;ENSGALG00000039228;ENSGALG00000004848;…
GO:0010558	negative regulation of macromolecule biosynthetic process	http://amigo.geneontology.org/amigo/term/GO:0010558	555	175	110.083	1.58971	6.04e-12	3.77e-09	373905;373919;373990;374071;374074;374106;374115;374118;374123;374128;374148;374191;374193;374201;374207;374237;378917;386575;395128;395146;395188;395218;395225;395229;395282;395411;395479;395494;395503;395508;395518;395555;395561;395591;395655;395670;395679;395682;395703;395714;395737;395750;395767;395802;395803;395826;395858;395865;395934;395952;395964;395969;396011;396029;396055;396070;396165;…	ENSGALG00000011036;ENSGALG00000032847;ENSGALG00000006861;ENSGALG00000023256;ENSGALG00000034168;ENSGALG00000033926;ENSGALG00000041790;ENSGALG00000005507;ENSGALG00000032577;ENSGALG00000008249;ENSGALG00000004386;ENSGALG00000015830;ENSGALG00000020262;ENSGALG00000039160;ENSGALG00000008520;ENSGALG00000005420;ENSGALG00000037879;ENSGALG00000012952;ENSGALG00000027562;ENSGALG00000036856;ENSGALG00000001101;…
GO:0010629	negative regulation of gene expression	http://amigo.geneontology.org/amigo/term/GO:0010629	646	197	128.132	1.53747	7.48e-12	4.2e-09	373905;373919;373990;374071;374074;374106;374115;374118;374123;374128;374148;374191;374193;374201;374207;374237;378917;386575;395128;395146;395218;395225;395229;395282;395401;395411;395479;395494;395503;395508;395518;395535;395561;395591;395655;395670;395679;395682;395703;395714;395737;395750;395767;395802;395803;395813;395826;395858;395865;395934;395952;395964;396011;396029;396055;396070;396165;…	ENSGALG00000011036;ENSGALG00000011184;ENSGALG00000032847;ENSGALG00000006861;ENSGALG00000023256;ENSGALG00000034168;ENSGALG00000033926;ENSGALG00000041790;ENSGALG00000005507;ENSGALG00000032577;ENSGALG00000015548;ENSGALG00000004386;ENSGALG00000015830;ENSGALG00000020262;ENSGALG00000039160;ENSGALG00000008520;ENSGALG00000000883;ENSGALG00000002426;ENSGALG00000037879;ENSGALG00000012952;ENSGALG00000027562;…
GO:0016070	RNA metabolic process	http://amigo.geneontology.org/amigo/term/GO:0016070	1658	427	328.86	1.29843	8.28e-12	4.23e-09	373905;373919;373925;373990;374018;374025;374067;374071;374074;374106;374115;374118;374123;374128;374129;374131;374146;374148;374191;374201;374204;374207;374237;378900;378903;378917;386575;386585;395124;395128;395146;395172;395181;395213;395218;395225;395229;395247;395268;395282;395327;395328;395370;395401;395411;395433;395436;395444;395479;395494;395503;395505;395508;395512;395518;395519;395561;…	ENSGALG00000004186;ENSGALG00000006843;ENSGALG00000001948;ENSGALG00000024391;ENSGALG00000011036;ENSGALG00000039974;ENSGALG00000011184;ENSGALG00000032847;ENSGALG00000028295;ENSGALG00000002060;ENSGALG00000000137;ENSGALG00000004152;ENSGALG00000016984;ENSGALG00000037619;ENSGALG00000042875;ENSGALG00000013365;ENSGALG00000002197;ENSGALG00000009270;ENSGALG00000006861;ENSGALG00000028409;ENSGALG00000031238;…
GO:0031327	negative regulation of cellular biosynthetic process	http://amigo.geneontology.org/amigo/term/GO:0031327	574	179	113.851	1.57223	9.74e-12	4.56e-09	373905;373919;373990;374071;374074;374106;374115;374118;374123;374128;374148;374191;374193;374201;374207;374237;378917;386575;395128;395146;395188;395218;395225;395229;395282;395411;395479;395494;395503;395508;395518;395555;395561;395591;395655;395670;395679;395682;395703;395714;395737;395750;395767;395802;395803;395826;395858;395865;395934;395952;395964;395969;396011;396029;396053;396055;396070;…	ENSGALG00000011036;ENSGALG00000032847;ENSGALG00000006861;ENSGALG00000023256;ENSGALG00000034168;ENSGALG00000033926;ENSGALG00000041790;ENSGALG00000005507;ENSGALG00000032577;ENSGALG00000008249;ENSGALG00000004386;ENSGALG00000015830;ENSGALG00000020262;ENSGALG00000039160;ENSGALG00000008520;ENSGALG00000005420;ENSGALG00000037879;ENSGALG00000012952;ENSGALG00000027562;ENSGALG00000036856;ENSGALG00000001101;…
GO:0009890	negative regulation of biosynthetic process	http://amigo.geneontology.org/amigo/term/GO:0009890	579	179	114.843	1.55865	2.23e-11	9.63e-09	373905;373919;373990;374071;374074;374106;374115;374118;374123;374128;374148;374191;374193;374201;374207;374237;378917;386575;395128;395146;395188;395218;395225;395229;395282;395411;395479;395494;395503;395508;395518;395555;395561;395591;395655;395670;395679;395682;395703;395714;395737;395750;395767;395802;395803;395826;395858;395865;395934;395952;395964;395969;396011;396029;396053;396055;396070;…	ENSGALG00000011036;ENSGALG00000032847;ENSGALG00000006861;ENSGALG00000023256;ENSGALG00000034168;ENSGALG00000033926;ENSGALG00000041790;ENSGALG00000005507;ENSGALG00000032577;ENSGALG00000008249;ENSGALG00000004386;ENSGALG00000015830;ENSGALG00000020262;ENSGALG00000039160;ENSGALG00000008520;ENSGALG00000005420;ENSGALG00000037879;ENSGALG00000012952;ENSGALG00000027562;ENSGALG00000036856;ENSGALG00000001101;…
GO:0090304	nucleic acid metabolic process	http://amigo.geneontology.org/amigo/term/GO:0090304	1871	469	371.107	1.26378	4.65e-11	1.87e-08	373905;373919;373925;373953;373990;374018;374025;374067;374071;374074;374106;374115;374118;374123;374128;374129;374131;374146;374148;374191;374201;374204;374207;374237;378900;378903;378917;386575;386585;395124;395128;395146;395172;395181;395188;395213;395218;395225;395229;395247;395268;395282;395327;395328;395370;395401;395411;395433;395436;395444;395479;395494;395499;395503;395505;395508;395512;…	ENSGALG00000004186;ENSGALG00000006843;ENSGALG00000001948;ENSGALG00000024391;ENSGALG00000011036;ENSGALG00000039974;ENSGALG00000011184;ENSGALG00000032847;ENSGALG00000028295;ENSGALG00000002060;ENSGALG00000000137;ENSGALG00000004152;ENSGALG00000016984;ENSGALG00000037619;ENSGALG00000042875;ENSGALG00000013365;ENSGALG00000002197;ENSGALG00000009270;ENSGALG00000006861;ENSGALG00000028409;ENSGALG00000031238;…
GO:0045892	negative regulation of transcription, DNA-templated	http://amigo.geneontology.org/amigo/term/GO:0045892	461	148	91.438	1.61858	7.35e-11	2.75e-08	373905;373919;373990;374071;374074;374106;374115;374118;374123;374128;374148;374191;374201;374207;374237;378917;386575;395128;395146;395218;395229;395282;395411;395479;395494;395503;395508;395518;395561;395591;395655;395670;395679;395682;395703;395714;395737;395750;395767;395802;395803;395826;395858;395865;395934;395952;395964;396011;396029;396055;396070;396165;396182;396207;396208;396274;396301;…	ENSGALG00000011036;ENSGALG00000032847;ENSGALG00000006861;ENSGALG00000023256;ENSGALG00000034168;ENSGALG00000033926;ENSGALG00000005507;ENSGALG00000032577;ENSGALG00000004386;ENSGALG00000020262;ENSGALG00000039160;ENSGALG00000037879;ENSGALG00000012952;ENSGALG00000027562;ENSGALG00000036856;ENSGALG00000001101;ENSGALG00000008096;ENSGALG00000007668;ENSGALG00000006480;ENSGALG00000030237;ENSGALG00000008883;…
GO:0051252	regulation of RNA metabolic process	http://amigo.geneontology.org/amigo/term/GO:0051252	1326	349	263.008	1.32695	9.6e-11	3.37e-08	373905;373919;373925;373990;374018;374025;374067;374071;374074;374106;374115;374118;374123;374128;374129;374131;374146;374148;374191;374201;374207;374237;378900;378903;378917;386575;386585;395124;395128;395146;395213;395218;395225;395229;395247;395282;395327;395328;395411;395433;395444;395479;395494;395503;395505;395508;395512;395518;395519;395561;395573;395588;395591;395596;395614;395655;395670;…	ENSGALG00000004186;ENSGALG00000001948;ENSGALG00000024391;ENSGALG00000011036;ENSGALG00000039974;ENSGALG00000011184;ENSGALG00000032847;ENSGALG00000002060;ENSGALG00000004152;ENSGALG00000037619;ENSGALG00000042875;ENSGALG00000013365;ENSGALG00000002197;ENSGALG00000009270;ENSGALG00000006861;ENSGALG00000031238;ENSGALG00000023256;ENSGALG00000034168;ENSGALG00000033926;ENSGALG00000030988;ENSGALG00000041790;…
GO:0019219	regulation of nucleobase-containing compound metabolic process	http://amigo.geneontology.org/amigo/term/GO:0019219	1428	371	283.24	1.30984	1.2e-10	3.98e-08	373905;373919;373925;373953;373990;374018;374025;374067;374071;374074;374106;374115;374118;374123;374128;374129;374131;374146;374148;374191;374201;374207;374237;378900;378903;378917;386575;386585;395124;395128;395146;395188;395213;395218;395225;395229;395247;395282;395327;395328;395401;395411;395433;395444;395479;395494;395503;395505;395508;395512;395518;395519;395555;395561;395573;395588;395591;…	ENSGALG00000004186;ENSGALG00000001948;ENSGALG00000024391;ENSGALG00000011036;ENSGALG00000039974;ENSGALG00000011184;ENSGALG00000032847;ENSGALG00000002060;ENSGALG00000004152;ENSGALG00000037619;ENSGALG00000042875;ENSGALG00000013365;ENSGALG00000002197;ENSGALG00000009270;ENSGALG00000006861;ENSGALG00000031238;ENSGALG00000023256;ENSGALG00000034168;ENSGALG00000033926;ENSGALG00000030988;ENSGALG00000041790;…
GO:1902679	negative regulation of RNA biosynthetic process	http://amigo.geneontology.org/amigo/term/GO:1902679	473	150	93.8182	1.59884	1.49e-10	4.41e-08	373905;373919;373990;374071;374074;374106;374115;374118;374123;374128;374148;374191;374201;374207;374237;378917;386575;395128;395146;395218;395225;395229;395282;395411;395479;395494;395503;395508;395518;395561;395591;395655;395670;395679;395682;395703;395714;395737;395750;395767;395802;395803;395826;395858;395865;395934;395952;395964;396011;396029;396055;396070;396165;396182;396207;396208;396274;…	ENSGALG00000011036;ENSGALG00000032847;ENSGALG00000006861;ENSGALG00000023256;ENSGALG00000034168;ENSGALG00000033926;ENSGALG00000005507;ENSGALG00000032577;ENSGALG00000004386;ENSGALG00000020262;ENSGALG00000039160;ENSGALG00000037879;ENSGALG00000012952;ENSGALG00000027562;ENSGALG00000036856;ENSGALG00000001101;ENSGALG00000008096;ENSGALG00000007668;ENSGALG00000006480;ENSGALG00000030237;ENSGALG00000008883;…
GO:1903507	negative regulation of nucleic acid-templated transcription	http://amigo.geneontology.org/amigo/term/GO:1903507	473	150	93.8182	1.59884	1.49e-10	4.41e-08	373905;373919;373990;374071;374074;374106;374115;374118;374123;374128;374148;374191;374201;374207;374237;378917;386575;395128;395146;395218;395225;395229;395282;395411;395479;395494;395503;395508;395518;395561;395591;395655;395670;395679;395682;395703;395714;395737;395750;395767;395802;395803;395826;395858;395865;395934;395952;395964;396011;396029;396055;396070;396165;396182;396207;396208;396274;…	ENSGALG00000011036;ENSGALG00000032847;ENSGALG00000006861;ENSGALG00000023256;ENSGALG00000034168;ENSGALG00000033926;ENSGALG00000005507;ENSGALG00000032577;ENSGALG00000004386;ENSGALG00000020262;ENSGALG00000039160;ENSGALG00000037879;ENSGALG00000012952;ENSGALG00000027562;ENSGALG00000036856;ENSGALG00000001101;ENSGALG00000008096;ENSGALG00000007668;ENSGALG00000006480;ENSGALG00000030237;ENSGALG00000008883;…
GO:0050684	regulation of mRNA processing	http://amigo.geneontology.org/amigo/term/GO:0050684	54	32	10.7107	2.98765	1.94e-10	5.45e-08	374071;395411;395878;415401;416704;417029;417189;417588;419623;419815;420317;420362;420627;420846;421492;423258;423399;425032;425033;425418;425789;426047;426493;427046;427109;427310;427377;431184;100858108;100858636;100859609;101751828	ENSGALG00000004186;ENSGALG00000001948;ENSGALG00000011036;ENSGALG00000004152;ENSGALG00000013365;ENSGALG00000015548;ENSGALG00000004192;ENSGALG00000039160;ENSGALG00000000533;ENSGALG00000037879;ENSGALG00000036821;ENSGALG00000009421;ENSGALG00000000146;ENSGALG00000039228;ENSGALG00000030918;ENSGALG00000025907;ENSGALG00000043082;ENSGALG00000010671;ENSGALG00000008289;ENSGALG00000002144;ENSGALG00000012712;…
GO:0010467	gene expression	http://amigo.geneontology.org/amigo/term/GO:0010467	1984	488	393.521	1.24009	3.82e-10	1.02e-07	373905;373919;373925;373937;373953;373970;373990;374018;374025;374067;374071;374074;374106;374115;374118;374123;374128;374129;374131;374146;374148;374191;374193;374201;374204;374207;374237;374251;374255;378891;378900;378903;378917;386575;386585;395124;395128;395146;395172;395181;395213;395218;395225;395229;395247;395268;395282;395327;395328;395370;395401;395411;395433;395436;395444;395457;395476;…	ENSGALG00000004186;ENSGALG00000006843;ENSGALG00000001948;ENSGALG00000024391;ENSGALG00000011036;ENSGALG00000039974;ENSGALG00000011184;ENSGALG00000032847;ENSGALG00000028295;ENSGALG00000007914;ENSGALG00000002060;ENSGALG00000000137;ENSGALG00000004152;ENSGALG00000037619;ENSGALG00000042875;ENSGALG00000013365;ENSGALG00000002197;ENSGALG00000009270;ENSGALG00000006861;ENSGALG00000028409;ENSGALG00000023256;…
GO:0000375	RNA splicing, via transesterification reactions	http://amigo.geneontology.org/amigo/term/GO:0000375	109	50	21.6198	2.31269	5.34e-10	1.25e-07	374071;395370;395411;395678;395803;396180;415586;415875;416157;416270;416704;416823;416909;416947;417029;417189;417588;417791;417916;418631;418996;419036;419593;419623;419815;419901;420077;420317;420627;420846;421492;422684;423258;423381;424889;425033;425500;425789;426667;427109;427377;427602;428002;428281;431184;431605;771344;771795;100859609;107057622	ENSGALG00000004186;ENSGALG00000006843;ENSGALG00000011036;ENSGALG00000028295;ENSGALG00000000137;ENSGALG00000004152;ENSGALG00000028409;ENSGALG00000030988;ENSGALG00000013639;ENSGALG00000000533;ENSGALG00000021679;ENSGALG00000003318;ENSGALG00000015105;ENSGALG00000000787;ENSGALG00000035138;ENSGALG00000009421;ENSGALG00000030918;ENSGALG00000010627;ENSGALG00000016574;ENSGALG00000025907;ENSGALG00000016198;…
GO:0000377	RNA splicing, via transesterification reactions with bulged adenosine as nucleophile	http://amigo.geneontology.org/amigo/term/GO:0000377	109	50	21.6198	2.31269	5.34e-10	1.25e-07	374071;395370;395411;395678;395803;396180;415586;415875;416157;416270;416704;416823;416909;416947;417029;417189;417588;417791;417916;418631;418996;419036;419593;419623;419815;419901;420077;420317;420627;420846;421492;422684;423258;423381;424889;425033;425500;425789;426667;427109;427377;427602;428002;428281;431184;431605;771344;771795;100859609;107057622	ENSGALG00000004186;ENSGALG00000006843;ENSGALG00000011036;ENSGALG00000028295;ENSGALG00000000137;ENSGALG00000004152;ENSGALG00000028409;ENSGALG00000030988;ENSGALG00000013639;ENSGALG00000000533;ENSGALG00000021679;ENSGALG00000003318;ENSGALG00000015105;ENSGALG00000000787;ENSGALG00000035138;ENSGALG00000009421;ENSGALG00000030918;ENSGALG00000010627;ENSGALG00000016574;ENSGALG00000025907;ENSGALG00000016198;…
GO:0000398	mRNA splicing, via spliceosome	http://amigo.geneontology.org/amigo/term/GO:0000398	109	50	21.6198	2.31269	5.34e-10	1.25e-07	374071;395370;395411;395678;395803;396180;415586;415875;416157;416270;416704;416823;416909;416947;417029;417189;417588;417791;417916;418631;418996;419036;419593;419623;419815;419901;420077;420317;420627;420846;421492;422684;423258;423381;424889;425033;425500;425789;426667;427109;427377;427602;428002;428281;431184;431605;771344;771795;100859609;107057622	ENSGALG00000004186;ENSGALG00000006843;ENSGALG00000011036;ENSGALG00000028295;ENSGALG00000000137;ENSGALG00000004152;ENSGALG00000028409;ENSGALG00000030988;ENSGALG00000013639;ENSGALG00000000533;ENSGALG00000021679;ENSGALG00000003318;ENSGALG00000015105;ENSGALG00000000787;ENSGALG00000035138;ENSGALG00000009421;ENSGALG00000030918;ENSGALG00000010627;ENSGALG00000016574;ENSGALG00000025907;ENSGALG00000016198;…
GO:0010556	regulation of macromolecule biosynthetic process	http://amigo.geneontology.org/amigo/term/GO:0010556	1406	361	278.876	1.29448	1.23e-09	2.77e-07	373905;373919;373925;373937;373953;373990;374018;374067;374071;374074;374106;374115;374118;374123;374128;374129;374131;374146;374148;374191;374193;374201;374204;374207;374237;378900;378903;378917;386575;386585;395124;395128;395146;395188;395213;395218;395225;395229;395247;395282;395327;395328;395401;395411;395433;395444;395457;395479;395494;395503;395505;395508;395512;395514;395518;395519;395555;…	ENSGALG00000001948;ENSGALG00000024391;ENSGALG00000011036;ENSGALG00000039974;ENSGALG00000011184;ENSGALG00000032847;ENSGALG00000007914;ENSGALG00000002060;ENSGALG00000037619;ENSGALG00000042875;ENSGALG00000013365;ENSGALG00000002197;ENSGALG00000009270;ENSGALG00000006861;ENSGALG00000023256;ENSGALG00000034168;ENSGALG00000033926;ENSGALG00000030988;ENSGALG00000041790;ENSGALG00000005507;ENSGALG00000032577;…
GO:0010468	regulation of gene expression	http://amigo.geneontology.org/amigo/term/GO:0010468	1541	389	305.653	1.27269	2.21e-09	4.63e-07	373905;373919;373925;373937;373953;373970;373990;374018;374025;374067;374071;374074;374106;374115;374118;374123;374128;374129;374131;374146;374148;374191;374193;374201;374204;374207;374237;374251;378891;378900;378903;378917;386575;386585;395124;395128;395146;395213;395218;395225;395229;395247;395282;395327;395328;395401;395411;395433;395444;395479;395494;395503;395505;395508;395512;395514;395518;…	ENSGALG00000004186;ENSGALG00000001948;ENSGALG00000024391;ENSGALG00000011036;ENSGALG00000039974;ENSGALG00000011184;ENSGALG00000032847;ENSGALG00000007914;ENSGALG00000002060;ENSGALG00000004152;ENSGALG00000037619;ENSGALG00000042875;ENSGALG00000013365;ENSGALG00000002197;ENSGALG00000009270;ENSGALG00000006861;ENSGALG00000023256;ENSGALG00000034168;ENSGALG00000033926;ENSGALG00000030988;ENSGALG00000041790;…
GO:0010605	negative regulation of macromolecule metabolic process	http://amigo.geneontology.org/amigo/term/GO:0010605	958	260	190.017	1.3683	2.23e-09	4.63e-07	373905;373919;373922;373970;373990;374071;374074;374106;374115;374118;374123;374128;374148;374191;374193;374201;374207;374233;374237;378912;378917;386575;395128;395146;395158;395188;395218;395225;395229;395282;395401;395411;395457;395476;395479;395494;395499;395503;395508;395518;395535;395555;395561;395591;395598;395655;395670;395679;395682;395703;395714;395737;395750;395767;395802;395803;395813;…	ENSGALG00000024391;ENSGALG00000011036;ENSGALG00000011184;ENSGALG00000004236;ENSGALG00000032847;ENSGALG00000006861;ENSGALG00000031238;ENSGALG00000023256;ENSGALG00000034168;ENSGALG00000033926;ENSGALG00000041790;ENSGALG00000005507;ENSGALG00000032577;ENSGALG00000002661;ENSGALG00000008249;ENSGALG00000015548;ENSGALG00000004386;ENSGALG00000015830;ENSGALG00000020262;ENSGALG00000039160;ENSGALG00000008520;…
GO:2000112	regulation of cellular macromolecule biosynthetic process	http://amigo.geneontology.org/amigo/term/GO:2000112	1367	350	271.14	1.29084	3.6e-09	7.21e-07	373905;373919;373925;373937;373953;373990;374018;374067;374071;374074;374106;374115;374118;374123;374128;374129;374131;374146;374148;374191;374193;374201;374204;374207;374237;378900;378903;378917;386575;386585;395124;395128;395146;395188;395213;395218;395225;395229;395247;395282;395327;395328;395401;395411;395433;395444;395479;395494;395503;395505;395508;395512;395514;395518;395519;395555;395561;…	ENSGALG00000001948;ENSGALG00000024391;ENSGALG00000011036;ENSGALG00000039974;ENSGALG00000011184;ENSGALG00000032847;ENSGALG00000007914;ENSGALG00000002060;ENSGALG00000037619;ENSGALG00000042875;ENSGALG00000013365;ENSGALG00000002197;ENSGALG00000009270;ENSGALG00000006861;ENSGALG00000023256;ENSGALG00000034168;ENSGALG00000033926;ENSGALG00000030988;ENSGALG00000041790;ENSGALG00000005507;ENSGALG00000032577;…
GO:0051172	negative regulation of nitrogen compound metabolic process	http://amigo.geneontology.org/amigo/term/GO:0051172	874	239	173.355	1.37867	5.62e-09	1.09e-06	373905;373919;373922;373970;373990;374071;374074;374106;374115;374118;374123;374128;374148;374191;374193;374201;374207;374233;374237;378912;378917;386575;395128;395146;395158;395188;395218;395225;395229;395282;395401;395411;395457;395476;395479;395494;395499;395503;395508;395518;395555;395561;395591;395598;395655;395670;395679;395682;395703;395714;395737;395750;395767;395802;395803;395826;395858;…	ENSGALG00000024391;ENSGALG00000011036;ENSGALG00000004236;ENSGALG00000032847;ENSGALG00000006861;ENSGALG00000031238;ENSGALG00000023256;ENSGALG00000034168;ENSGALG00000033926;ENSGALG00000041790;ENSGALG00000005507;ENSGALG00000032577;ENSGALG00000002661;ENSGALG00000008249;ENSGALG00000015548;ENSGALG00000004386;ENSGALG00000015830;ENSGALG00000020262;ENSGALG00000039160;ENSGALG00000008520;ENSGALG00000000883;…
GO:0031326	regulation of cellular biosynthetic process	http://amigo.geneontology.org/amigo/term/GO:0031326	1452	365	288	1.26736	1.55e-08	2.9e-06	373905;373919;373925;373937;373953;373990;374018;374067;374071;374074;374106;374115;374118;374123;374128;374129;374131;374146;374148;374191;374193;374201;374204;374207;374237;378900;378903;378917;386575;386585;395124;395128;395146;395188;395213;395218;395225;395229;395247;395282;395327;395328;395401;395411;395433;395444;395479;395494;395503;395505;395508;395512;395514;395518;395519;395555;395561;…	ENSGALG00000001948;ENSGALG00000024391;ENSGALG00000011036;ENSGALG00000039974;ENSGALG00000011184;ENSGALG00000032847;ENSGALG00000007914;ENSGALG00000002060;ENSGALG00000037619;ENSGALG00000042875;ENSGALG00000013365;ENSGALG00000002197;ENSGALG00000009270;ENSGALG00000006861;ENSGALG00000023256;ENSGALG00000034168;ENSGALG00000033926;ENSGALG00000030988;ENSGALG00000041790;ENSGALG00000005507;ENSGALG00000032577;…
GO:0009889	regulation of biosynthetic process	http://amigo.geneontology.org/amigo/term/GO:0009889	1471	368	291.769	1.26127	2.42e-08	4.38e-06	373905;373919;373925;373937;373953;373990;374018;374067;374071;374074;374106;374115;374118;374123;374128;374129;374131;374146;374148;374191;374193;374201;374204;374207;374237;378900;378903;378917;386575;386585;395124;395128;395146;395188;395213;395218;395225;395229;395247;395282;395327;395328;395401;395411;395433;395444;395457;395479;395494;395503;395505;395508;395512;395514;395518;395519;395555;…	ENSGALG00000001948;ENSGALG00000024391;ENSGALG00000011036;ENSGALG00000039974;ENSGALG00000011184;ENSGALG00000032847;ENSGALG00000007914;ENSGALG00000002060;ENSGALG00000037619;ENSGALG00000042875;ENSGALG00000013365;ENSGALG00000002197;ENSGALG00000009270;ENSGALG00000006861;ENSGALG00000023256;ENSGALG00000034168;ENSGALG00000033926;ENSGALG00000030988;ENSGALG00000041790;ENSGALG00000005507;ENSGALG00000032577;…
GO:0000122	negative regulation of transcription by RNA polymerase II	http://amigo.geneontology.org/amigo/term/GO:0000122	333	107	66.0496	1.61999	3.64e-08	6.38e-06	373990;374118;374123;374128;374148;378917;386575;395128;395146;395218;395229;395411;395479;395508;395518;395591;395655;395670;395679;395682;395714;395737;395750;395802;395803;395858;395865;395952;395964;396055;396165;396182;396207;396208;396274;396301;396371;396409;415307;416092;416609;417250;417254;417580;418000;418818;419106;419176;419346;419460;419533;419759;420001;420004;420026;420192;420362;…	ENSGALG00000011036;ENSGALG00000032847;ENSGALG00000006861;ENSGALG00000023256;ENSGALG00000004386;ENSGALG00000020262;ENSGALG00000039160;ENSGALG00000037879;ENSGALG00000027562;ENSGALG00000036856;ENSGALG00000001101;ENSGALG00000008096;ENSGALG00000006480;ENSGALG00000008883;ENSGALG00000036821;ENSGALG00000007963;ENSGALG00000007769;ENSGALG00000001918;ENSGALG00000011118;ENSGALG00000000669;ENSGALG00000002588;…
GO:0009892	negative regulation of metabolic process	http://amigo.geneontology.org/amigo/term/GO:0009892	1044	273	207.074	1.31837	4.3e-08	7.32e-06	373905;373919;373922;373970;373990;374071;374074;374106;374115;374118;374123;374128;374148;374191;374193;374201;374207;374233;374237;378912;378917;386575;395128;395146;395158;395188;395218;395225;395229;395282;395401;395411;395457;395476;395479;395494;395499;395503;395508;395518;395535;395555;395561;395591;395598;395655;395670;395679;395682;395693;395703;395714;395737;395750;395767;395802;395803;…	ENSGALG00000024391;ENSGALG00000011036;ENSGALG00000011184;ENSGALG00000004236;ENSGALG00000032847;ENSGALG00000002095;ENSGALG00000006861;ENSGALG00000031238;ENSGALG00000023256;ENSGALG00000034168;ENSGALG00000033926;ENSGALG00000041790;ENSGALG00000005507;ENSGALG00000032577;ENSGALG00000002661;ENSGALG00000008249;ENSGALG00000015548;ENSGALG00000004386;ENSGALG00000015830;ENSGALG00000020262;ENSGALG00000039160;…
GO:0031324	negative regulation of cellular metabolic process	http://amigo.geneontology.org/amigo/term/GO:0031324	931	247	184.661	1.33759	5.89e-08	9.73e-06	373905;373919;373922;373970;373990;374071;374074;374106;374115;374118;374123;374128;374148;374191;374193;374201;374207;374233;374237;378912;378917;386575;395128;395146;395158;395188;395218;395225;395229;395282;395401;395411;395457;395476;395479;395494;395499;395503;395508;395518;395555;395561;395591;395598;395655;395670;395679;395682;395703;395714;395737;395750;395767;395802;395803;395826;395858;…	ENSGALG00000024391;ENSGALG00000011036;ENSGALG00000004236;ENSGALG00000032847;ENSGALG00000002095;ENSGALG00000006861;ENSGALG00000031238;ENSGALG00000023256;ENSGALG00000034168;ENSGALG00000033926;ENSGALG00000041790;ENSGALG00000005507;ENSGALG00000032577;ENSGALG00000002661;ENSGALG00000008249;ENSGALG00000015548;ENSGALG00000004386;ENSGALG00000015830;ENSGALG00000020262;ENSGALG00000039160;ENSGALG00000008520;…
GO:0009059	macromolecule biosynthetic process	http://amigo.geneontology.org/amigo/term/GO:0009059	1807	436	358.413	1.21647	1e-07	1.61e-05	373905;373919;373925;373937;373949;373953;373990;374018;374067;374071;374074;374106;374115;374118;374123;374128;374129;374131;374146;374148;374191;374193;374201;374204;374207;374237;374255;378900;378903;378917;386575;386585;395124;395128;395146;395181;395188;395213;395218;395225;395229;395247;395282;395327;395328;395343;395401;395411;395433;395436;395444;395457;395479;395494;395503;395505;395508;…	ENSGALG00000001948;ENSGALG00000024391;ENSGALG00000011036;ENSGALG00000039974;ENSGALG00000011184;ENSGALG00000032847;ENSGALG00000007914;ENSGALG00000002060;ENSGALG00000037619;ENSGALG00000042875;ENSGALG00000013365;ENSGALG00000002197;ENSGALG00000009270;ENSGALG00000006861;ENSGALG00000023256;ENSGALG00000010124;ENSGALG00000034168;ENSGALG00000033926;ENSGALG00000030028;ENSGALG00000030988;ENSGALG00000041790;…
GO:0006357	regulation of transcription by RNA polymerase II	http://amigo.geneontology.org/amigo/term/GO:0006357	804	217	159.471	1.36075	1.06e-07	1.65e-05	373919;373990;374018;374067;374115;374118;374123;374128;374129;374146;374148;374201;378900;378917;386575;395124;395128;395146;395213;395218;395225;395229;395411;395433;395479;395494;395505;395508;395512;395518;395519;395573;395588;395591;395596;395614;395655;395670;395678;395679;395682;395693;395703;395714;395724;395737;395749;395750;395802;395803;395813;395822;395826;395858;395865;395952;395964;…	ENSGALG00000001948;ENSGALG00000011036;ENSGALG00000039974;ENSGALG00000032847;ENSGALG00000037619;ENSGALG00000042875;ENSGALG00000013365;ENSGALG00000002197;ENSGALG00000009270;ENSGALG00000006861;ENSGALG00000023256;ENSGALG00000034168;ENSGALG00000030988;ENSGALG00000003941;ENSGALG00000004386;ENSGALG00000004192;ENSGALG00000020262;ENSGALG00000039160;ENSGALG00000005420;ENSGALG00000001309;ENSGALG00000037879;…
GO:0048523	negative regulation of cellular process	http://amigo.geneontology.org/amigo/term/GO:0048523	1737	420	344.529	1.21906	1.53e-07	2.33e-05	373892;373897;373905;373919;373922;373953;373970;373990;374018;374071;374074;374083;374106;374115;374118;374123;374128;374148;374191;374193;374201;374207;374233;374237;374243;374251;378891;378897;378912;378917;386575;395098;395107;395128;395146;395156;395158;395163;395188;395218;395225;395229;395282;395331;395343;395401;395411;395433;395440;395457;395476;395479;395481;395494;395499;395503;395505;…	ENSGALG00000013916;ENSGALG00000024391;ENSGALG00000011036;ENSGALG00000004236;ENSGALG00000032847;ENSGALG00000002095;ENSGALG00000002197;ENSGALG00000006861;ENSGALG00000031238;ENSGALG00000031487;ENSGALG00000023256;ENSGALG00000034168;ENSGALG00000033926;ENSGALG00000008675;ENSGALG00000030988;ENSGALG00000041790;ENSGALG00000005507;ENSGALG00000032577;ENSGALG00000002661;ENSGALG00000037525;ENSGALG00000008249;…
GO:2001252	positive regulation of chromosome organization	http://amigo.geneontology.org/amigo/term/GO:2001252	52	27	10.314	2.61779	2.3e-07	3.4e-05	373953;395401;395555;395803;395858;395964;396011;404538;415307;415897;417481;419106;420839;420930;421492;422602;422904;423363;424316;424702;424912;425032;426357;427310;769677;776856;100858108	ENSGALG00000039974;ENSGALG00000011184;ENSGALG00000015548;ENSGALG00000033781;ENSGALG00000042129;ENSGALG00000013041;ENSGALG00000037879;ENSGALG00000011118;ENSGALG00000002514;ENSGALG00000001613;ENSGALG00000001153;ENSGALG00000001501;ENSGALG00000038018;ENSGALG00000043082;ENSGALG00000001644;ENSGALG00000010671;ENSGALG00000039942;ENSGALG00000017211;ENSGALG00000029270;ENSGALG00000040141;ENSGALG00000012702;…
GO:0034645	cellular macromolecule biosynthetic process	http://amigo.geneontology.org/amigo/term/GO:0034645	1767	425	350.479	1.21262	2.47e-07	3.55e-05	373905;373919;373925;373937;373949;373953;373990;374018;374067;374071;374074;374106;374115;374118;374123;374128;374129;374131;374146;374148;374191;374193;374201;374204;374207;374237;374255;378900;378903;378917;386575;386585;395124;395128;395146;395181;395188;395213;395218;395225;395229;395247;395282;395327;395328;395343;395401;395411;395433;395436;395444;395479;395494;395503;395505;395508;395512;…	ENSGALG00000001948;ENSGALG00000024391;ENSGALG00000011036;ENSGALG00000039974;ENSGALG00000011184;ENSGALG00000032847;ENSGALG00000007914;ENSGALG00000002060;ENSGALG00000037619;ENSGALG00000042875;ENSGALG00000013365;ENSGALG00000002197;ENSGALG00000009270;ENSGALG00000006861;ENSGALG00000023256;ENSGALG00000010124;ENSGALG00000034168;ENSGALG00000033926;ENSGALG00000030028;ENSGALG00000030988;ENSGALG00000041790;…
GO:0010604	positive regulation of macromolecule metabolic process	http://amigo.geneontology.org/amigo/term/GO:0010604	1280	320	253.884	1.26042	3.21e-07	4.5e-05	373897;373919;373925;373953;373970;374018;374025;374071;374083;374106;374115;374123;374128;374129;374148;374201;374233;374251;378891;378900;378917;386575;386585;395146;395213;395225;395282;395327;395401;395433;395444;395476;395479;395494;395499;395505;395508;395512;395518;395519;395535;395555;395561;395573;395588;395596;395614;395655;395670;395678;395679;395682;395693;395695;395703;395714;395717;…	ENSGALG00000039974;ENSGALG00000011184;ENSGALG00000037619;ENSGALG00000042875;ENSGALG00000002197;ENSGALG00000009270;ENSGALG00000006861;ENSGALG00000023256;ENSGALG00000034168;ENSGALG00000030988;ENSGALG00000041790;ENSGALG00000032577;ENSGALG00000008249;ENSGALG00000003941;ENSGALG00000015548;ENSGALG00000004386;ENSGALG00000015830;ENSGALG00000041432;ENSGALG00000042129;ENSGALG00000007130;ENSGALG00000039160;…
GO:0043484	regulation of RNA splicing	http://amigo.geneontology.org/amigo/term/GO:0043484	53	27	10.5124	2.5684	3.82e-07	5.22e-05	374025;374071;395411;395444;416270;416704;417029;417189;417414;417588;419623;419815;420317;420627;420846;421492;423258;424512;425033;425060;425789;427109;427333;427377;431184;768866;100859609	ENSGALG00000004186;ENSGALG00000011036;ENSGALG00000004152;ENSGALG00000006113;ENSGALG00000000533;ENSGALG00000009421;ENSGALG00000030918;ENSGALG00000025907;ENSGALG00000002430;ENSGALG00000012628;ENSGALG00000029444;ENSGALG00000010671;ENSGALG00000008289;ENSGALG00000026081;ENSGALG00000002144;ENSGALG00000012712;ENSGALG00000015669;ENSGALG00000002014;ENSGALG00000031519;ENSGALG00000008530;ENSGALG00000014901;…
GO:0009893	positive regulation of metabolic process	http://amigo.geneontology.org/amigo/term/GO:0009893	1376	340	272.926	1.24576	4.3e-07	5.75e-05	373897;373919;373925;373953;373970;374018;374025;374071;374083;374106;374115;374123;374128;374129;374148;374201;374233;374251;378891;378900;378917;386572;386575;386585;395146;395213;395225;395247;395282;395327;395401;395433;395444;395476;395479;395494;395499;395505;395508;395512;395518;395519;395535;395555;395561;395573;395588;395596;395614;395655;395670;395678;395679;395682;395693;395695;395703;…	ENSGALG00000039974;ENSGALG00000011184;ENSGALG00000037619;ENSGALG00000042875;ENSGALG00000002197;ENSGALG00000009270;ENSGALG00000006861;ENSGALG00000023256;ENSGALG00000034168;ENSGALG00000030988;ENSGALG00000041790;ENSGALG00000032577;ENSGALG00000008249;ENSGALG00000003941;ENSGALG00000015548;ENSGALG00000004386;ENSGALG00000015830;ENSGALG00000041432;ENSGALG00000042129;ENSGALG00000007130;ENSGALG00000039160;…
GO:0006355	regulation of transcription, DNA-templated	http://amigo.geneontology.org/amigo/term/GO:0006355	1206	303	239.207	1.26669	4.53e-07	5.91e-05	373905;373919;373925;373990;374018;374067;374071;374074;374106;374115;374118;374123;374128;374129;374131;374146;374148;374191;374201;374207;374237;378900;378903;378917;386575;386585;395124;395128;395146;395213;395218;395225;395229;395247;395282;395327;395328;395411;395433;395479;395494;395503;395505;395508;395512;395518;395519;395561;395573;395588;395591;395596;395614;395655;395670;395678;395679;…	ENSGALG00000001948;ENSGALG00000024391;ENSGALG00000011036;ENSGALG00000039974;ENSGALG00000032847;ENSGALG00000002060;ENSGALG00000037619;ENSGALG00000042875;ENSGALG00000013365;ENSGALG00000002197;ENSGALG00000009270;ENSGALG00000006861;ENSGALG00000023256;ENSGALG00000034168;ENSGALG00000033926;ENSGALG00000030988;ENSGALG00000005507;ENSGALG00000032577;ENSGALG00000006113;ENSGALG00000008249;ENSGALG00000003941;…
GO:0006366	transcription by RNA polymerase II	http://amigo.geneontology.org/amigo/term/GO:0006366	832	220	165.025	1.33313	4.9e-07	6.25e-05	373919;373990;374018;374067;374115;374118;374123;374128;374129;374146;374148;374201;378900;378917;386575;395124;395128;395146;395213;395218;395225;395229;395411;395433;395479;395494;395505;395508;395512;395518;395519;395573;395588;395591;395596;395614;395655;395670;395678;395679;395682;395693;395703;395714;395724;395737;395749;395750;395802;395803;395813;395822;395826;395858;395865;395952;395964;…	ENSGALG00000001948;ENSGALG00000011036;ENSGALG00000039974;ENSGALG00000032847;ENSGALG00000037619;ENSGALG00000042875;ENSGALG00000013365;ENSGALG00000002197;ENSGALG00000009270;ENSGALG00000006861;ENSGALG00000023256;ENSGALG00000034168;ENSGALG00000030988;ENSGALG00000003941;ENSGALG00000004386;ENSGALG00000004192;ENSGALG00000020262;ENSGALG00000039160;ENSGALG00000005420;ENSGALG00000001309;ENSGALG00000037879;…
GO:1903506	regulation of nucleic acid-templated transcription	http://amigo.geneontology.org/amigo/term/GO:1903506	1231	308	244.165	1.26144	5.37e-07	6.7e-05	373905;373919;373925;373990;374018;374067;374071;374074;374106;374115;374118;374123;374128;374129;374131;374146;374148;374191;374201;374207;374237;378900;378903;378917;386575;386585;395124;395128;395146;395213;395218;395225;395229;395247;395282;395327;395328;395411;395433;395479;395494;395503;395505;395508;395512;395518;395519;395561;395573;395588;395591;395596;395614;395655;395670;395678;395679;…	ENSGALG00000001948;ENSGALG00000024391;ENSGALG00000011036;ENSGALG00000039974;ENSGALG00000032847;ENSGALG00000002060;ENSGALG00000037619;ENSGALG00000042875;ENSGALG00000013365;ENSGALG00000002197;ENSGALG00000009270;ENSGALG00000006861;ENSGALG00000023256;ENSGALG00000034168;ENSGALG00000033926;ENSGALG00000030988;ENSGALG00000005507;ENSGALG00000032577;ENSGALG00000006113;ENSGALG00000008249;ENSGALG00000003941;…
GO:2001141	regulation of RNA biosynthetic process	http://amigo.geneontology.org/amigo/term/GO:2001141	1232	308	244.364	1.26042	5.84e-07	7.12e-05	373905;373919;373925;373990;374018;374067;374071;374074;374106;374115;374118;374123;374128;374129;374131;374146;374148;374191;374201;374207;374237;378900;378903;378917;386575;386585;395124;395128;395146;395213;395218;395225;395229;395247;395282;395327;395328;395411;395433;395479;395494;395503;395505;395508;395512;395518;395519;395561;395573;395588;395591;395596;395614;395655;395670;395678;395679;…	ENSGALG00000001948;ENSGALG00000024391;ENSGALG00000011036;ENSGALG00000039974;ENSGALG00000032847;ENSGALG00000002060;ENSGALG00000037619;ENSGALG00000042875;ENSGALG00000013365;ENSGALG00000002197;ENSGALG00000009270;ENSGALG00000006861;ENSGALG00000023256;ENSGALG00000034168;ENSGALG00000033926;ENSGALG00000030988;ENSGALG00000005507;ENSGALG00000032577;ENSGALG00000006113;ENSGALG00000008249;ENSGALG00000003941;…
GO:0048519	negative regulation of biological process	http://amigo.geneontology.org/amigo/term/GO:0048519	1903	450	377.455	1.1922	8.37e-07	0.0001	373892;373897;373905;373919;373922;373953;373970;373990;374018;374071;374074;374083;374106;374115;374118;374123;374128;374148;374191;374193;374201;374207;374233;374237;374243;374251;378891;378897;378912;378917;386575;395098;395107;395128;395146;395156;395158;395163;395188;395218;395225;395229;395282;395331;395343;395401;395411;395433;395440;395457;395476;395479;395481;395494;395499;395503;395505;…	ENSGALG00000013916;ENSGALG00000024391;ENSGALG00000011036;ENSGALG00000011184;ENSGALG00000004236;ENSGALG00000032847;ENSGALG00000002095;ENSGALG00000002197;ENSGALG00000006861;ENSGALG00000031238;ENSGALG00000031487;ENSGALG00000023256;ENSGALG00000034168;ENSGALG00000033926;ENSGALG00000008675;ENSGALG00000030988;ENSGALG00000041790;ENSGALG00000005507;ENSGALG00000028872;ENSGALG00000032577;ENSGALG00000002661;…
GO:0031325	positive regulation of cellular metabolic process	http://amigo.geneontology.org/amigo/term/GO:0031325	1280	317	253.884	1.2486	9.91e-07	0.000116	373897;373919;373925;373953;373970;374018;374025;374071;374083;374115;374123;374128;374129;374148;374201;374233;378891;378900;386572;386575;386585;395146;395213;395225;395247;395327;395401;395433;395444;395476;395479;395494;395499;395505;395508;395512;395518;395519;395555;395561;395573;395588;395596;395614;395655;395670;395678;395679;395682;395693;395695;395703;395714;395717;395724;395749;395750;…	ENSGALG00000039974;ENSGALG00000011184;ENSGALG00000037619;ENSGALG00000042875;ENSGALG00000002197;ENSGALG00000009270;ENSGALG00000006861;ENSGALG00000023256;ENSGALG00000034168;ENSGALG00000030988;ENSGALG00000041790;ENSGALG00000032577;ENSGALG00000008249;ENSGALG00000003941;ENSGALG00000015548;ENSGALG00000004386;ENSGALG00000041432;ENSGALG00000042129;ENSGALG00000007130;ENSGALG00000039160;ENSGALG00000008520;…
GO:0051173	positive regulation of nitrogen compound metabolic process	http://amigo.geneontology.org/amigo/term/GO:0051173	1229	305	243.769	1.25119	1.41e-06	0.000161	373897;373919;373925;373953;373970;374018;374025;374071;374083;374106;374115;374123;374128;374129;374148;374201;374233;378891;378900;386575;386585;395146;395213;395225;395327;395401;395433;395444;395476;395479;395494;395499;395505;395508;395512;395518;395519;395555;395561;395573;395588;395596;395614;395655;395670;395678;395679;395682;395693;395695;395703;395714;395717;395724;395749;395750;395764;…	ENSGALG00000039974;ENSGALG00000011184;ENSGALG00000037619;ENSGALG00000042875;ENSGALG00000002197;ENSGALG00000009270;ENSGALG00000006861;ENSGALG00000023256;ENSGALG00000034168;ENSGALG00000030988;ENSGALG00000041790;ENSGALG00000032577;ENSGALG00000008249;ENSGALG00000003941;ENSGALG00000015548;ENSGALG00000004386;ENSGALG00000041432;ENSGALG00000042129;ENSGALG00000007130;ENSGALG00000039160;ENSGALG00000008520;…
GO:0045935	positive regulation of nucleobase-containing compound metabolic process	http://amigo.geneontology.org/amigo/term/GO:0045935	769	203	152.529	1.3309	1.68e-06	0.000189	373919;373925;373953;374018;374025;374115;374128;374129;374148;374201;378900;386575;386585;395146;395213;395225;395327;395401;395433;395444;395479;395494;395505;395508;395512;395518;395519;395555;395561;395573;395588;395596;395614;395655;395670;395678;395679;395682;395693;395703;395714;395717;395724;395749;395750;395802;395803;395813;395826;395865;395934;395952;395964;396011;396020;396024;396053;…	ENSGALG00000039974;ENSGALG00000011184;ENSGALG00000037619;ENSGALG00000042875;ENSGALG00000002197;ENSGALG00000009270;ENSGALG00000006861;ENSGALG00000023256;ENSGALG00000034168;ENSGALG00000030988;ENSGALG00000032577;ENSGALG00000008249;ENSGALG00000003941;ENSGALG00000015548;ENSGALG00000004386;ENSGALG00000039160;ENSGALG00000002426;ENSGALG00000005420;ENSGALG00000040021;ENSGALG00000013041;ENSGALG00000037879;…
GO:0051726	regulation of cell cycle	http://amigo.geneontology.org/amigo/term/GO:0051726	390	115	77.3554	1.48665	1.74e-06	0.000192	374106;374115;374128;374148;395098;395124;395158;395188;395282;395401;395476;395494;395499;395505;395508;395555;395561;395588;395655;395703;395734;395802;395803;395815;395851;395858;395917;395964;396165;396188;396203;396270;396384;396536;404747;408251;415307;415559;416039;416172;416241;416509;416787;416990;417019;417414;417583;417584;417653;418063;418185;418374;418479;418739;419097;419106;419150;…	ENSGALG00000002095;ENSGALG00000002197;ENSGALG00000034168;ENSGALG00000006895;ENSGALG00000032577;ENSGALG00000001382;ENSGALG00000004386;ENSGALG00000016485;ENSGALG00000013639;ENSGALG00000033781;ENSGALG00000008520;ENSGALG00000005420;ENSGALG00000037879;ENSGALG00000035156;ENSGALG00000038730;ENSGALG00000007668;ENSGALG00000008883;ENSGALG00000036821;ENSGALG00000039228;ENSGALG00000006357;ENSGALG00000001731;…
GO:0061013	regulation of mRNA catabolic process	http://amigo.geneontology.org/amigo/term/GO:0061013	51	25	10.1157	2.47141	2.58e-06	0.000277	386575;395225;416258;419453;419554;419623;419674;419847;420408;420519;420846;421206;421492;421831;422602;422684;422733;423399;423559;424743;425032;431184;768866;770703;101751828	ENSGALG00000011184;ENSGALG00000041790;ENSGALG00000015830;ENSGALG00000000883;ENSGALG00000038730;ENSGALG00000002906;ENSGALG00000039228;ENSGALG00000004848;ENSGALG00000038102;ENSGALG00000007364;ENSGALG00000043082;ENSGALG00000010671;ENSGALG00000003800;ENSGALG00000026081;ENSGALG00000013649;ENSGALG00000002144;ENSGALG00000040109;ENSGALG00000012712;ENSGALG00000012000;ENSGALG00000010622;ENSGALG00000014901;…
GO:0048522	positive regulation of cellular process	http://amigo.geneontology.org/amigo/term/GO:0048522	1944	455	385.587	1.18002	2.61e-06	0.000277	373897;373919;373922;373925;373953;373970;373990;374018;374025;374071;374083;374106;374115;374123;374128;374129;374148;374153;374193;374201;374233;374243;374251;374273;378891;378897;378900;378917;386572;386575;386585;395098;395146;395158;395213;395225;395247;395327;395401;395433;395444;395476;395479;395494;395499;395505;395508;395512;395518;395519;395535;395555;395561;395573;395588;395591;395596;…	ENSGALG00000039974;ENSGALG00000011184;ENSGALG00000037619;ENSGALG00000042875;ENSGALG00000002197;ENSGALG00000009270;ENSGALG00000006861;ENSGALG00000023256;ENSGALG00000027068;ENSGALG00000034168;ENSGALG00000006895;ENSGALG00000008675;ENSGALG00000041114;ENSGALG00000002802;ENSGALG00000030988;ENSGALG00000041790;ENSGALG00000032577;ENSGALG00000008249;ENSGALG00000003941;ENSGALG00000015548;ENSGALG00000026055;…
GO:0006402	mRNA catabolic process	http://amigo.geneontology.org/amigo/term/GO:0006402	87	36	17.2562	2.08621	3.03e-06	0.000315	386575;395225;395401;415294;416258;416704;419036;419100;419453;419554;419623;419674;419847;420408;420519;420704;420846;421206;421492;421831;422602;422684;422733;423399;423559;423626;423697;424743;424778;425032;428192;431184;768866;770140;770703;101751828	ENSGALG00000011184;ENSGALG00000041790;ENSGALG00000015830;ENSGALG00000000883;ENSGALG00000002426;ENSGALG00000038730;ENSGALG00000002906;ENSGALG00000039228;ENSGALG00000004848;ENSGALG00000038102;ENSGALG00000030084;ENSGALG00000007364;ENSGALG00000003991;ENSGALG00000043082;ENSGALG00000010671;ENSGALG00000043593;ENSGALG00000003800;ENSGALG00000026081;ENSGALG00000013649;ENSGALG00000002144;ENSGALG00000004197;…
GO:0097659	nucleic acid-templated transcription	http://amigo.geneontology.org/amigo/term/GO:0097659	1266	310	251.107	1.23453	4.13e-06	0.000414	373905;373919;373925;373990;374018;374067;374071;374074;374106;374115;374118;374123;374128;374129;374131;374146;374148;374191;374201;374207;374237;378900;378903;378917;386575;386585;395124;395128;395146;395213;395218;395225;395229;395247;395282;395327;395328;395411;395433;395436;395479;395494;395503;395505;395508;395512;395518;395519;395561;395573;395588;395591;395596;395614;395655;395670;395678;…	ENSGALG00000001948;ENSGALG00000024391;ENSGALG00000011036;ENSGALG00000039974;ENSGALG00000032847;ENSGALG00000002060;ENSGALG00000037619;ENSGALG00000042875;ENSGALG00000013365;ENSGALG00000002197;ENSGALG00000009270;ENSGALG00000006861;ENSGALG00000023256;ENSGALG00000034168;ENSGALG00000033926;ENSGALG00000030988;ENSGALG00000005507;ENSGALG00000032577;ENSGALG00000006113;ENSGALG00000008249;ENSGALG00000003941;…
GO:0006351	transcription, DNA-templated	http://amigo.geneontology.org/amigo/term/GO:0006351	1243	305	246.545	1.23709	4.19e-06	0.000414	373905;373919;373925;373990;374018;374067;374071;374074;374106;374115;374118;374123;374128;374129;374131;374146;374148;374191;374201;374207;374237;378900;378903;378917;386575;386585;395124;395128;395146;395213;395218;395225;395229;395247;395282;395327;395328;395411;395433;395436;395479;395494;395503;395505;395508;395512;395518;395519;395561;395573;395588;395591;395596;395614;395655;395670;395678;…	ENSGALG00000001948;ENSGALG00000024391;ENSGALG00000011036;ENSGALG00000039974;ENSGALG00000032847;ENSGALG00000002060;ENSGALG00000037619;ENSGALG00000042875;ENSGALG00000013365;ENSGALG00000002197;ENSGALG00000009270;ENSGALG00000006861;ENSGALG00000023256;ENSGALG00000034168;ENSGALG00000033926;ENSGALG00000030988;ENSGALG00000005507;ENSGALG00000032577;ENSGALG00000006113;ENSGALG00000008249;ENSGALG00000003941;…
GO:0043488	regulation of mRNA stability	http://amigo.geneontology.org/amigo/term/GO:0043488	43	22	8.52893	2.57946	4.2e-06	0.000414	386575;416258;419453;419554;419623;419674;419847;420408;420519;420846;421492;421831;422602;422684;423399;423559;424743;425032;431184;768866;770703;101751828	ENSGALG00000011184;ENSGALG00000041790;ENSGALG00000015830;ENSGALG00000000883;ENSGALG00000038730;ENSGALG00000002906;ENSGALG00000039228;ENSGALG00000004848;ENSGALG00000038102;ENSGALG00000043082;ENSGALG00000010671;ENSGALG00000003800;ENSGALG00000026081;ENSGALG00000002144;ENSGALG00000040109;ENSGALG00000012712;ENSGALG00000012000;ENSGALG00000010622;ENSGALG00000014901;ENSGALG00000042598;ENSGALG00000008677;…
GO:0044271	cellular nitrogen compound biosynthetic process	http://amigo.geneontology.org/amigo/term/GO:0044271	1778	418	352.661	1.18527	5.3e-06	0.000513	373905;373919;373925;373937;373953;373990;374018;374067;374071;374074;374106;374115;374118;374123;374128;374129;374131;374146;374148;374191;374193;374201;374204;374207;374237;374255;378900;378903;378917;386575;386585;395124;395128;395146;395181;395213;395218;395225;395229;395247;395282;395327;395328;395401;395411;395433;395436;395444;395457;395479;395492;395494;395503;395505;395508;395512;395514;…	ENSGALG00000001948;ENSGALG00000041091;ENSGALG00000024391;ENSGALG00000011036;ENSGALG00000039974;ENSGALG00000011184;ENSGALG00000032847;ENSGALG00000007914;ENSGALG00000002060;ENSGALG00000037619;ENSGALG00000042875;ENSGALG00000013365;ENSGALG00000002197;ENSGALG00000009270;ENSGALG00000006861;ENSGALG00000023256;ENSGALG00000010124;ENSGALG00000034168;ENSGALG00000033926;ENSGALG00000030028;ENSGALG00000030988;…
GO:0051254	positive regulation of RNA metabolic process	http://amigo.geneontology.org/amigo/term/GO:0051254	710	187	140.826	1.32788	5.41e-06	0.000515	373919;373925;374018;374025;374115;374128;374129;374148;374201;378900;386575;386585;395146;395213;395225;395327;395433;395444;395479;395494;395505;395508;395512;395518;395519;395561;395573;395588;395596;395614;395655;395670;395678;395679;395682;395693;395703;395714;395724;395749;395750;395802;395803;395813;395826;395865;395934;395952;395964;396020;396024;396053;396055;396147;396152;396165;396203;…	ENSGALG00000039974;ENSGALG00000037619;ENSGALG00000042875;ENSGALG00000002197;ENSGALG00000009270;ENSGALG00000006861;ENSGALG00000034168;ENSGALG00000030988;ENSGALG00000032577;ENSGALG00000008249;ENSGALG00000003941;ENSGALG00000015548;ENSGALG00000004386;ENSGALG00000039160;ENSGALG00000005420;ENSGALG00000040021;ENSGALG00000037879;ENSGALG00000003304;ENSGALG00000011937;ENSGALG00000038730;ENSGALG00000007668;…
GO:0032774	RNA biosynthetic process	http://amigo.geneontology.org/amigo/term/GO:0032774	1271	310	252.099	1.22967	5.99e-06	0.000561	373905;373919;373925;373990;374018;374067;374071;374074;374106;374115;374118;374123;374128;374129;374131;374146;374148;374191;374201;374207;374237;378900;378903;378917;386575;386585;395124;395128;395146;395213;395218;395225;395229;395247;395282;395327;395328;395411;395433;395436;395479;395494;395503;395505;395508;395512;395518;395519;395561;395573;395588;395591;395596;395614;395655;395670;395678;…	ENSGALG00000001948;ENSGALG00000024391;ENSGALG00000011036;ENSGALG00000039974;ENSGALG00000032847;ENSGALG00000002060;ENSGALG00000037619;ENSGALG00000042875;ENSGALG00000013365;ENSGALG00000002197;ENSGALG00000009270;ENSGALG00000006861;ENSGALG00000023256;ENSGALG00000034168;ENSGALG00000033926;ENSGALG00000030988;ENSGALG00000005507;ENSGALG00000032577;ENSGALG00000006113;ENSGALG00000008249;ENSGALG00000003941;…
GO:0010628	positive regulation of gene expression	http://amigo.geneontology.org/amigo/term/GO:0010628	786	203	155.901	1.30211	8.4e-06	0.000773	373919;373925;373953;373970;374018;374025;374071;374115;374128;374129;374148;374201;374251;378900;378917;386575;386585;395146;395213;395225;395282;395327;395401;395433;395444;395479;395494;395505;395508;395512;395518;395519;395535;395561;395573;395588;395596;395614;395655;395670;395679;395682;395693;395703;395714;395724;395749;395750;395802;395803;395813;395826;395844;395851;395858;395865;395934;…	ENSGALG00000039974;ENSGALG00000011184;ENSGALG00000037619;ENSGALG00000042875;ENSGALG00000002197;ENSGALG00000009270;ENSGALG00000006861;ENSGALG00000034168;ENSGALG00000041790;ENSGALG00000032577;ENSGALG00000008249;ENSGALG00000003941;ENSGALG00000015548;ENSGALG00000004386;ENSGALG00000015830;ENSGALG00000039160;ENSGALG00000000883;ENSGALG00000005420;ENSGALG00000040021;ENSGALG00000001309;ENSGALG00000037879;…
GO:1903312	negative regulation of mRNA metabolic process	http://amigo.geneontology.org/amigo/term/GO:1903312	22	14	4.36364	3.20833	8.78e-06	0.000795	386575;395225;416258;419453;419623;419847;420627;420846;421492;421831;423399;426493;427310;768866	ENSGALG00000011036;ENSGALG00000015548;ENSGALG00000015830;ENSGALG00000039160;ENSGALG00000000883;ENSGALG00000002906;ENSGALG00000004848;ENSGALG00000007364;ENSGALG00000010671;ENSGALG00000026081;ENSGALG00000002144;ENSGALG00000040109;ENSGALG00000012712;ENSGALG00000010622
GO:0006401	RNA catabolic process	http://amigo.geneontology.org/amigo/term/GO:0006401	98	38	19.438	1.95493	1.03e-05	0.000916	386575;395225;395401;415294;416258;416704;419036;419100;419453;419554;419623;419674;419847;420408;420519;420704;420846;421206;421492;421831;422602;422684;422733;423399;423559;423626;423697;424743;424778;425032;428192;431184;768866;769677;770140;770703;772054;101751828	ENSGALG00000011184;ENSGALG00000031238;ENSGALG00000041790;ENSGALG00000015830;ENSGALG00000033781;ENSGALG00000000883;ENSGALG00000002426;ENSGALG00000038730;ENSGALG00000002906;ENSGALG00000039228;ENSGALG00000004848;ENSGALG00000038102;ENSGALG00000030084;ENSGALG00000007364;ENSGALG00000003991;ENSGALG00000043082;ENSGALG00000010671;ENSGALG00000043593;ENSGALG00000003800;ENSGALG00000026081;ENSGALG00000013649;…
GO:0010557	positive regulation of macromolecule biosynthetic process	http://amigo.geneontology.org/amigo/term/GO:0010557	753	195	149.355	1.30561	1.08e-05	0.000951	373919;373925;373953;374018;374071;374115;374128;374129;374148;374201;378900;386575;386585;395146;395213;395327;395433;395444;395479;395494;395505;395508;395512;395518;395519;395561;395573;395588;395596;395614;395655;395670;395678;395679;395682;395693;395703;395714;395724;395749;395750;395802;395803;395813;395826;395865;395934;395952;395964;396020;396024;396053;396055;396147;396152;396165;396188;…	ENSGALG00000039974;ENSGALG00000011184;ENSGALG00000037619;ENSGALG00000042875;ENSGALG00000002197;ENSGALG00000009270;ENSGALG00000006861;ENSGALG00000034168;ENSGALG00000030988;ENSGALG00000041790;ENSGALG00000032577;ENSGALG00000008249;ENSGALG00000003941;ENSGALG00000015548;ENSGALG00000004386;ENSGALG00000039160;ENSGALG00000000883;ENSGALG00000005420;ENSGALG00000040021;ENSGALG00000013041;ENSGALG00000037879;…
GO:0051128	regulation of cellular component organization	http://amigo.geneontology.org/amigo/term/GO:0051128	892	225	176.926	1.27172	1.5e-05	0.00129735	373892;373897;373922;373953;373970;374025;374074;374083;374106;374128;374148;374273;378897;386572;395155;395156;395158;395163;395188;395218;395331;395401;395494;395511;395535;395555;395561;395598;395655;395662;395695;395703;395734;395749;395802;395803;395815;395826;395858;395865;395869;395871;395917;395963;395964;395967;396011;396053;396100;396147;396165;396203;396204;396227;396245;396274;396291;…	ENSGALG00000039974;ENSGALG00000011184;ENSGALG00000004236;ENSGALG00000002095;ENSGALG00000008945;ENSGALG00000002197;ENSGALG00000031487;ENSGALG00000012710;ENSGALG00000027068;ENSGALG00000034168;ENSGALG00000006895;ENSGALG00000008675;ENSGALG00000041114;ENSGALG00000002802;ENSGALG00000015548;ENSGALG00000001382;ENSGALG00000026055;ENSGALG00000004386;ENSGALG00000016485;ENSGALG00000011738;ENSGALG00000033781;…
GO:0043487	regulation of RNA stability	http://amigo.geneontology.org/amigo/term/GO:0043487	46	22	9.12397	2.41123	1.7e-05	0.00144671	386575;416258;419453;419554;419623;419674;419847;420408;420519;420846;421492;421831;422602;422684;423399;423559;424743;425032;431184;768866;770703;101751828	ENSGALG00000011184;ENSGALG00000041790;ENSGALG00000015830;ENSGALG00000000883;ENSGALG00000038730;ENSGALG00000002906;ENSGALG00000039228;ENSGALG00000004848;ENSGALG00000038102;ENSGALG00000043082;ENSGALG00000010671;ENSGALG00000003800;ENSGALG00000026081;ENSGALG00000002144;ENSGALG00000040109;ENSGALG00000012712;ENSGALG00000012000;ENSGALG00000010622;ENSGALG00000014901;ENSGALG00000042598;ENSGALG00000008677;…
GO:0048024	regulation of mRNA splicing, via spliceosome	http://amigo.geneontology.org/amigo/term/GO:0048024	37	19	7.33884	2.58896	1.78e-05	0.00149308	374071;395411;416704;417029;417189;417588;419623;419815;420317;420627;420846;421492;423258;425033;425789;427109;427377;431184;100859609	ENSGALG00000004186;ENSGALG00000011036;ENSGALG00000004152;ENSGALG00000000533;ENSGALG00000009421;ENSGALG00000030918;ENSGALG00000025907;ENSGALG00000010671;ENSGALG00000008289;ENSGALG00000002144;ENSGALG00000012712;ENSGALG00000002014;ENSGALG00000031519;ENSGALG00000008530;ENSGALG00000014901;ENSGALG00000029190;ENSGALG00000003272;ENSGALG00000038528;ENSGALG00000014661
GO:0031328	positive regulation of cellular biosynthetic process	http://amigo.geneontology.org/amigo/term/GO:0031328	777	199	154.116	1.29124	1.86e-05	0.00153771	373919;373925;373953;374018;374071;374115;374128;374129;374148;374201;378900;386575;386585;395146;395213;395327;395433;395444;395479;395494;395505;395508;395512;395518;395519;395561;395573;395588;395596;395614;395655;395670;395678;395679;395682;395693;395703;395714;395724;395749;395750;395802;395803;395813;395826;395865;395934;395952;395964;396020;396024;396053;396055;396114;396147;396152;396165;…	ENSGALG00000039974;ENSGALG00000011184;ENSGALG00000037619;ENSGALG00000042875;ENSGALG00000002197;ENSGALG00000009270;ENSGALG00000006861;ENSGALG00000034168;ENSGALG00000030988;ENSGALG00000041790;ENSGALG00000032577;ENSGALG00000008249;ENSGALG00000003941;ENSGALG00000015548;ENSGALG00000004386;ENSGALG00000039160;ENSGALG00000000883;ENSGALG00000005420;ENSGALG00000040021;ENSGALG00000013041;ENSGALG00000037879;…
GO:0022613	ribonucleoprotein complex biogenesis	http://amigo.geneontology.org/amigo/term/GO:0022613	201	64	39.8678	1.60531	2.95e-05	0.0024013	395181;395401;395835;396180;396188;396203;396280;415294;415573;415781;416270;416414;416798;416947;417423;417477;417574;417653;417916;417959;418037;418292;418631;418723;419036;419901;419943;420077;420272;420704;420850;420870;421192;421267;421353;422462;422576;422733;422846;423279;423626;423633;424539;424558;424584;424777;425279;425500;425789;426152;426667;427222;428002;428192;428551;431184;431605;…	ENSGALG00000000137;ENSGALG00000002197;ENSGALG00000028409;ENSGALG00000010124;ENSGALG00000009615;ENSGALG00000001542;ENSGALG00000002624;ENSGALG00000032858;ENSGALG00000002426;ENSGALG00000005420;ENSGALG00000008187;ENSGALG00000032993;ENSGALG00000021679;ENSGALG00000036837;ENSGALG00000012410;ENSGALG00000015105;ENSGALG00000030918;ENSGALG00000016574;ENSGALG00000030084;ENSGALG00000035079;ENSGALG00000010882;…
GO:0030036	actin cytoskeleton organization	http://amigo.geneontology.org/amigo/term/GO:0030036	274	82	54.3471	1.50882	3.1e-05	0.00248832	373892;373922;373970;386572;395158;395511;395561;395643;395670;395734;395802;395861;395869;395871;395917;395934;396100;396113;396147;396215;396227;396291;396366;396418;396430;396455;396465;396469;396493;396496;396506;396522;396526;415691;415748;415893;416051;416092;416558;416837;416950;417305;417481;417623;417771;417941;418044;418094;419903;420489;420847;421055;421216;421534;421627;422077;422207;…	ENSGALG00000039682;ENSGALG00000002802;ENSGALG00000025842;ENSGALG00000016485;ENSGALG00000011738;ENSGALG00000007130;ENSGALG00000001183;ENSGALG00000039872;ENSGALG00000001569;ENSGALG00000012456;ENSGALG00000019719;ENSGALG00000004034;ENSGALG00000026944;ENSGALG00000009844;ENSGALG00000033405;ENSGALG00000013537;ENSGALG00000007700;ENSGALG00000014922;ENSGALG00000026995;ENSGALG00000007769;ENSGALG00000008542;…
GO:0009891	positive regulation of biosynthetic process	http://amigo.geneontology.org/amigo/term/GO:0009891	788	200	156.298	1.27961	3.25e-05	0.00256901	373919;373925;373953;374018;374071;374115;374128;374129;374148;374201;378900;386575;386585;395146;395213;395327;395433;395444;395479;395494;395505;395508;395512;395518;395519;395561;395573;395588;395596;395614;395655;395670;395678;395679;395682;395693;395703;395714;395724;395749;395750;395802;395803;395813;395826;395865;395934;395952;395964;396020;396024;396053;396055;396114;396147;396152;396165;…	ENSGALG00000039974;ENSGALG00000011184;ENSGALG00000037619;ENSGALG00000042875;ENSGALG00000002197;ENSGALG00000009270;ENSGALG00000006861;ENSGALG00000034168;ENSGALG00000030988;ENSGALG00000041790;ENSGALG00000032577;ENSGALG00000008249;ENSGALG00000003941;ENSGALG00000015548;ENSGALG00000004386;ENSGALG00000039160;ENSGALG00000000883;ENSGALG00000005420;ENSGALG00000040021;ENSGALG00000013041;ENSGALG00000037879;…
GO:0010638	positive regulation of organelle organization	http://amigo.geneontology.org/amigo/term/GO:0010638	199	63	39.4711	1.59611	4.14e-05	0.00322457	373922;373953;374106;374128;374273;386572;395158;395401;395555;395561;395695;395703;395802;395803;395858;395869;395871;395964;396011;396147;396297;396455;396506;404538;415307;415897;416051;416558;416787;416837;416990;417481;418063;419106;419999;420133;420839;420930;421343;421492;422077;422602;422766;422904;423320;423363;423815;424237;424316;424702;424796;424912;425032;426357;427310;427447;428385;…	ENSGALG00000039974;ENSGALG00000011184;ENSGALG00000034168;ENSGALG00000015548;ENSGALG00000033781;ENSGALG00000042129;ENSGALG00000007130;ENSGALG00000013041;ENSGALG00000001569;ENSGALG00000037879;ENSGALG00000026944;ENSGALG00000007700;ENSGALG00000026493;ENSGALG00000011118;ENSGALG00000011994;ENSGALG00000010027;ENSGALG00000007403;ENSGALG00000042538;ENSGALG00000002514;ENSGALG00000001613;ENSGALG00000037618;…
GO:0070727	cellular macromolecule localization	http://amigo.geneontology.org/amigo/term/GO:0070727	670	173	132.893	1.3018	4.35e-05	0.00334154	373970;374115;374148;378891;378917;386575;395158;395181;395411;395494;395508;395598;395659;395703;395734;395749;395803;395815;395858;395917;395964;396165;396188;396203;396274;396291;396297;396396;396455;396493;396506;396526;396538;402783;404536;404538;415307;415897;415990;415997;416119;416123;416172;416313;416314;416319;416449;416509;417019;417119;417134;417317;417456;417554;417579;417702;417824;…	ENSGALG00000011036;ENSGALG00000039974;ENSGALG00000002095;ENSGALG00000002197;ENSGALG00000034168;ENSGALG00000006895;ENSGALG00000041114;ENSGALG00000002661;ENSGALG00000026055;ENSGALG00000004386;ENSGALG00000016485;ENSGALG00000016844;ENSGALG00000042129;ENSGALG00000009379;ENSGALG00000002426;ENSGALG00000013041;ENSGALG00000001309;ENSGALG00000001950;ENSGALG00000000533;ENSGALG00000001521;ENSGALG00000027416;…
GO:0007015	actin filament organization	http://amigo.geneontology.org/amigo/term/GO:0007015	169	55	33.5207	1.64078	5.44e-05	0.00412493	373892;373922;373970;386572;395158;395511;395561;395734;395802;395869;395871;395917;396147;396227;396291;396366;396418;396430;396455;396496;396506;415691;416051;416558;416837;417305;417623;417771;418044;418094;419903;420489;420847;421216;421534;421627;422077;422207;422342;423298;423320;424971;424991;426359;426867;427447;428768;428927;429474;769410;770103;771142;771715;100502566;100859599	ENSGALG00000039682;ENSGALG00000002802;ENSGALG00000025842;ENSGALG00000016485;ENSGALG00000007130;ENSGALG00000001569;ENSGALG00000012456;ENSGALG00000004034;ENSGALG00000026944;ENSGALG00000009844;ENSGALG00000033405;ENSGALG00000013537;ENSGALG00000007700;ENSGALG00000014922;ENSGALG00000026995;ENSGALG00000008542;ENSGALG00000011994;ENSGALG00000010027;ENSGALG00000003521;ENSGALG00000029512;ENSGALG00000042538;…
GO:0051130	positive regulation of cellular component organization	http://amigo.geneontology.org/amigo/term/GO:0051130	388	108	76.9587	1.40335	5.83e-05	0.00436151	373922;373953;373970;374106;374128;374148;374273;378897;386572;395158;395401;395494;395555;395561;395662;395695;395703;395802;395803;395826;395858;395869;395871;395917;395964;396011;396053;396147;396297;396343;396389;396455;396506;404538;414830;415298;415307;415669;415849;415877;415897;416030;416051;416124;416558;416787;416837;416990;417317;417481;417701;418000;418044;418063;418408;419106;419346;…	ENSGALG00000039974;ENSGALG00000011184;ENSGALG00000034168;ENSGALG00000041114;ENSGALG00000002802;ENSGALG00000015548;ENSGALG00000026055;ENSGALG00000004386;ENSGALG00000033781;ENSGALG00000041432;ENSGALG00000042129;ENSGALG00000007130;ENSGALG00000008520;ENSGALG00000013041;ENSGALG00000001569;ENSGALG00000012456;ENSGALG00000037879;ENSGALG00000006751;ENSGALG00000007668;ENSGALG00000027655;ENSGALG00000026944;…
GO:0030029	actin filament-based process	http://amigo.geneontology.org/amigo/term/GO:0030029	300	87	59.5041	1.46208	6.45e-05	0.00472963	373892;373922;373970;374233;386572;395158;395511;395561;395643;395670;395734;395802;395861;395869;395871;395895;395917;395934;396072;396100;396113;396147;396215;396227;396291;396366;396418;396430;396455;396465;396469;396493;396496;396506;396522;396526;415691;415748;415893;416051;416092;416558;416837;416950;417305;417481;417623;417771;417941;418044;418094;419903;420489;420847;421055;421216;421534;…	ENSGALG00000039682;ENSGALG00000002802;ENSGALG00000025842;ENSGALG00000016485;ENSGALG00000011738;ENSGALG00000007130;ENSGALG00000001183;ENSGALG00000039872;ENSGALG00000001569;ENSGALG00000012456;ENSGALG00000019719;ENSGALG00000004034;ENSGALG00000026944;ENSGALG00000009844;ENSGALG00000033405;ENSGALG00000013537;ENSGALG00000007700;ENSGALG00000014922;ENSGALG00000026995;ENSGALG00000007769;ENSGALG00000008542;…
GO:0051093	negative regulation of developmental process	http://amigo.geneontology.org/amigo/term/GO:0051093	321	92	63.6694	1.44496	6.49e-05	0.00472963	373953;373970;373990;374083;374106;374115;374118;374128;374148;374207;374243;378897;386575;395098;395156;395163;395225;395282;395440;395479;395494;395505;395561;395588;395591;395655;395678;395703;395737;395813;395826;395865;395952;395964;395967;396149;396165;396232;396297;396308;396363;396371;396375;396384;396409;396536;404536;404747;414830;415298;415729;415954;416092;416123;416318;417623;417941;…	ENSGALG00000004236;ENSGALG00000031487;ENSGALG00000034168;ENSGALG00000030988;ENSGALG00000028872;ENSGALG00000004386;ENSGALG00000011738;ENSGALG00000037879;ENSGALG00000006751;ENSGALG00000008096;ENSGALG00000007668;ENSGALG00000006462;ENSGALG00000002160;ENSGALG00000004098;ENSGALG00000007963;ENSGALG00000030530;ENSGALG00000014922;ENSGALG00000007769;ENSGALG00000002588;ENSGALG00000040266;ENSGALG00000039228;…
GO:0097435	supramolecular fiber organization	http://amigo.geneontology.org/amigo/term/GO:0097435	280	82	55.5372	1.47649	7.21e-05	0.00512705	373892;373922;373970;374025;374106;374233;386572;395158;395511;395561;395670;395695;395734;395802;395826;395861;395869;395871;395906;395917;396147;396188;396215;396227;396291;396297;396366;396418;396430;396447;396455;396465;396496;396506;408039;415590;415669;415691;415748;416051;416092;416558;416837;417305;417317;417583;417623;417771;418044;418094;419533;419903;420489;420519;420847;421216;421534;…	ENSGALG00000039682;ENSGALG00000002802;ENSGALG00000025842;ENSGALG00000016485;ENSGALG00000007130;ENSGALG00000001183;ENSGALG00000001569;ENSGALG00000012456;ENSGALG00000019719;ENSGALG00000035156;ENSGALG00000004034;ENSGALG00000026944;ENSGALG00000009844;ENSGALG00000033405;ENSGALG00000013537;ENSGALG00000007700;ENSGALG00000014922;ENSGALG00000026995;ENSGALG00000007769;ENSGALG00000008542;ENSGALG00000000402;…
GO:1905331	negative regulation of morphogenesis of an epithelium	http://amigo.geneontology.org/amigo/term/GO:1905331	10	8	1.98347	4.03333	7.21e-05	0.00512705	373990;395494;395703;395826;395964;396165;415729;419106	ENSGALG00000034168;ENSGALG00000007668;ENSGALG00000034297;ENSGALG00000009724;ENSGALG00000003767;ENSGALG00000012429;ENSGALG00000029270;ENSGALG00000037203
GO:1905269	positive regulation of chromatin organization	http://amigo.geneontology.org/amigo/term/GO:1905269	28	15	5.55372	2.70089	7.32e-05	0.00513549	395964;396011;415307;417481;419106;420839;422904;423363;424316;424702;424912;426357;427310;776856;100858108	ENSGALG00000039974;ENSGALG00000015548;ENSGALG00000042129;ENSGALG00000037879;ENSGALG00000011118;ENSGALG00000001153;ENSGALG00000038018;ENSGALG00000001644;ENSGALG00000039942;ENSGALG00000029270;ENSGALG00000012702;ENSGALG00000037203;ENSGALG00000007357;ENSGALG00000012484;ENSGALG00000010322
GO:0034613	cellular protein localization	http://amigo.geneontology.org/amigo/term/GO:0034613	664	170	131.702	1.29079	8.35e-05	0.00578956	373970;374115;374148;378891;378917;386575;395158;395181;395411;395494;395508;395598;395659;395703;395734;395749;395803;395815;395858;395917;395964;396165;396188;396203;396274;396291;396297;396396;396455;396493;396506;396526;396538;402783;404536;404538;415307;415897;415990;415997;416119;416123;416172;416313;416314;416319;416449;416509;417019;417119;417134;417317;417456;417554;417579;417702;417824;…	ENSGALG00000011036;ENSGALG00000039974;ENSGALG00000002095;ENSGALG00000002197;ENSGALG00000034168;ENSGALG00000006895;ENSGALG00000041114;ENSGALG00000002661;ENSGALG00000026055;ENSGALG00000004386;ENSGALG00000016485;ENSGALG00000016844;ENSGALG00000042129;ENSGALG00000009379;ENSGALG00000013041;ENSGALG00000001309;ENSGALG00000001950;ENSGALG00000000533;ENSGALG00000001521;ENSGALG00000027416;ENSGALG00000036240;…
GO:0034654	nucleobase-containing compound biosynthetic process	http://amigo.geneontology.org/amigo/term/GO:0034654	1471	344	291.769	1.17902	8.77e-05	0.0060044	373905;373919;373925;373953;373990;374018;374067;374071;374074;374106;374115;374118;374123;374128;374129;374131;374146;374148;374191;374193;374201;374207;374237;378900;378903;378917;386575;386585;395124;395128;395146;395213;395218;395225;395229;395247;395282;395327;395328;395401;395411;395433;395436;395479;395492;395494;395503;395505;395508;395512;395518;395519;395561;395573;395588;395591;395596;…	ENSGALG00000001948;ENSGALG00000041091;ENSGALG00000024391;ENSGALG00000011036;ENSGALG00000039974;ENSGALG00000011184;ENSGALG00000032847;ENSGALG00000002060;ENSGALG00000037619;ENSGALG00000042875;ENSGALG00000013365;ENSGALG00000002197;ENSGALG00000009270;ENSGALG00000006861;ENSGALG00000023256;ENSGALG00000034168;ENSGALG00000033926;ENSGALG00000030988;ENSGALG00000005507;ENSGALG00000032577;ENSGALG00000006113;…
GO:1902369	negative regulation of RNA catabolic process	http://amigo.geneontology.org/amigo/term/GO:1902369	20	12	3.96694	3.025	9.1e-05	0.00615483	386575;395225;416258;419453;419623;419847;420846;421492;421831;425032;768866;772054	ENSGALG00000031238;ENSGALG00000015830;ENSGALG00000000883;ENSGALG00000002906;ENSGALG00000004848;ENSGALG00000007364;ENSGALG00000043082;ENSGALG00000010671;ENSGALG00000026081;ENSGALG00000002144;ENSGALG00000040109;ENSGALG00000012712
GO:0061515	myeloid cell development	http://amigo.geneontology.org/amigo/term/GO:0061515	23	13	4.56198	2.84964	0.000108	0.00721944	395411;395815;396297;396442;418000;419674;419889;420004;420489;422846;423541;424912;426359	ENSGALG00000003855;ENSGALG00000025907;ENSGALG00000007547;ENSGALG00000011992;ENSGALG00000012037;ENSGALG00000014012;ENSGALG00000003800;ENSGALG00000004821;ENSGALG00000002554;ENSGALG00000001708;ENSGALG00000007357;ENSGALG00000003770;ENSGALG00000015000
GO:0007049	cell cycle	http://amigo.geneontology.org/amigo/term/GO:0007049	605	156	120	1.3	0.000115	0.00760736	374071;374074;374106;374115;374123;374128;374148;395098;395124;395158;395188;395189;395282;395401;395476;395494;395499;395505;395508;395555;395561;395588;395598;395655;395703;395734;395802;395803;395815;395851;395858;395869;395917;395964;396020;396147;396156;396165;396188;396203;396244;396270;396384;396442;396465;396469;396536;404747;408251;415307;415559;415590;415730;415877;416039;416172;416241;…	ENSGALG00000039974;ENSGALG00000002095;ENSGALG00000002197;ENSGALG00000034168;ENSGALG00000006895;ENSGALG00000032577;ENSGALG00000001382;ENSGALG00000004386;ENSGALG00000016485;ENSGALG00000013639;ENSGALG00000033781;ENSGALG00000001183;ENSGALG00000008520;ENSGALG00000005420;ENSGALG00000001569;ENSGALG00000037879;ENSGALG00000035156;ENSGALG00000038730;ENSGALG00000007668;ENSGALG00000008883;ENSGALG00000036821;…
GO:1904707	positive regulation of vascular smooth muscle cell proliferation	http://amigo.geneontology.org/amigo/term/GO:1904707	13	9	2.57851	3.49038	0.000153	0.0098494	374128;378917;396114;396308;417414;418479;420996;421858;424220	ENSGALG00000015895;ENSGALG00000040342;ENSGALG00000025748;ENSGALG00000011468;ENSGALG00000012178;ENSGALG00000013568;ENSGALG00000017327;ENSGALG00000002003;ENSGALG00000003476
GO:0031440	regulation of mRNA 3'-end processing	http://amigo.geneontology.org/amigo/term/GO:0031440	13	9	2.57851	3.49038	0.000153	0.0098494	395878;420362;423399;425032;426493;427310;100858108;100858636;101751828	ENSGALG00000015548;ENSGALG00000039160;ENSGALG00000037879;ENSGALG00000036821;ENSGALG00000039228;ENSGALG00000043082;ENSGALG00000010622;ENSGALG00000033099;ENSGALG00000003084
GO:0018130	heterocycle biosynthetic process	http://amigo.geneontology.org/amigo/term/GO:0018130	1500	348	297.521	1.16967	0.000158	0.0100583	373905;373919;373925;373953;373990;374018;374067;374071;374074;374106;374115;374118;374123;374128;374129;374131;374146;374148;374191;374193;374201;374207;374237;378900;378903;378917;386575;386585;395124;395128;395146;395213;395218;395225;395229;395247;395282;395327;395328;395401;395411;395433;395436;395479;395492;395494;395503;395505;395508;395512;395518;395519;395561;395573;395588;395591;395596;…	ENSGALG00000001948;ENSGALG00000041091;ENSGALG00000024391;ENSGALG00000011036;ENSGALG00000039974;ENSGALG00000011184;ENSGALG00000032847;ENSGALG00000002060;ENSGALG00000037619;ENSGALG00000042875;ENSGALG00000013365;ENSGALG00000002197;ENSGALG00000009270;ENSGALG00000006861;ENSGALG00000023256;ENSGALG00000034168;ENSGALG00000033926;ENSGALG00000030988;ENSGALG00000005507;ENSGALG00000032577;ENSGALG00000006113;…
GO:0048660	regulation of smooth muscle cell proliferation	http://amigo.geneontology.org/amigo/term/GO:0048660	42	19	8.33058	2.28075	0.000163	0.0102656	374106;374128;378917;395508;395678;395964;396114;396165;396308;396522;404536;417414;418479;420996;421684;421858;423990;424220;428386	ENSGALG00000030988;ENSGALG00000008883;ENSGALG00000015895;ENSGALG00000040342;ENSGALG00000022980;ENSGALG00000025748;ENSGALG00000011468;ENSGALG00000012429;ENSGALG00000005554;ENSGALG00000041266;ENSGALG00000012178;ENSGALG00000037203;ENSGALG00000013568;ENSGALG00000017327;ENSGALG00000036456;ENSGALG00000002003;ENSGALG00000013861;ENSGALG00000002632;ENSGALG00000003476
GO:1904705	regulation of vascular smooth muscle cell proliferation	http://amigo.geneontology.org/amigo/term/GO:1904705	21	12	4.16529	2.88095	0.000174	0.0107424	374106;374128;378917;396114;396308;396522;404536;417414;418479;420996;421858;424220	ENSGALG00000015895;ENSGALG00000040342;ENSGALG00000022980;ENSGALG00000025748;ENSGALG00000011468;ENSGALG00000005554;ENSGALG00000041266;ENSGALG00000012178;ENSGALG00000013568;ENSGALG00000017327;ENSGALG00000002003;ENSGALG00000003476
GO:1990874	vascular smooth muscle cell proliferation	http://amigo.geneontology.org/amigo/term/GO:1990874	21	12	4.16529	2.88095	0.000174	0.0107424	374106;374128;378917;396114;396308;396522;404536;417414;418479;420996;421858;424220	ENSGALG00000015895;ENSGALG00000040342;ENSGALG00000022980;ENSGALG00000025748;ENSGALG00000011468;ENSGALG00000005554;ENSGALG00000041266;ENSGALG00000012178;ENSGALG00000013568;ENSGALG00000017327;ENSGALG00000002003;ENSGALG00000003476
GO:0006403	RNA localization	http://amigo.geneontology.org/amigo/term/GO:0006403	73	28	14.4793	1.93379	0.000183	0.0110452	374071;374204;395181;395401;395803;396203;416348;416704;417019;417824;419036;419815;420362;420627;421192;421206;421492;421585;422462;423626;424777;425279;425418;426309;426357;770703;776856;101751828	ENSGALG00000011036;ENSGALG00000039974;ENSGALG00000002197;ENSGALG00000042129;ENSGALG00000002426;ENSGALG00000000533;ENSGALG00000011555;ENSGALG00000036821;ENSGALG00000000146;ENSGALG00000039228;ENSGALG00000035079;ENSGALG00000002514;ENSGALG00000009961;ENSGALG00000010671;ENSGALG00000043593;ENSGALG00000034218;ENSGALG00000011625;ENSGALG00000029223;ENSGALG00000009835;ENSGALG00000017159;ENSGALG00000007516;…
GO:1902680	positive regulation of RNA biosynthetic process	http://amigo.geneontology.org/amigo/term/GO:1902680	678	171	134.479	1.27157	0.000185	0.0110452	373919;373925;374018;374115;374128;374129;374148;374201;378900;386575;386585;395146;395213;395327;395433;395479;395494;395505;395508;395512;395518;395519;395561;395573;395588;395596;395614;395655;395670;395678;395679;395682;395693;395703;395714;395724;395749;395750;395802;395803;395813;395826;395865;395934;395952;395964;396020;396024;396053;396055;396147;396152;396165;396203;396207;396208;396232;…	ENSGALG00000039974;ENSGALG00000037619;ENSGALG00000042875;ENSGALG00000002197;ENSGALG00000009270;ENSGALG00000006861;ENSGALG00000034168;ENSGALG00000030988;ENSGALG00000032577;ENSGALG00000008249;ENSGALG00000003941;ENSGALG00000015548;ENSGALG00000004386;ENSGALG00000039160;ENSGALG00000005420;ENSGALG00000040021;ENSGALG00000037879;ENSGALG00000003304;ENSGALG00000011937;ENSGALG00000007668;ENSGALG00000030237;…
GO:1903508	positive regulation of nucleic acid-templated transcription	http://amigo.geneontology.org/amigo/term/GO:1903508	678	171	134.479	1.27157	0.000185	0.0110452	373919;373925;374018;374115;374128;374129;374148;374201;378900;386575;386585;395146;395213;395327;395433;395479;395494;395505;395508;395512;395518;395519;395561;395573;395588;395596;395614;395655;395670;395678;395679;395682;395693;395703;395714;395724;395749;395750;395802;395803;395813;395826;395865;395934;395952;395964;396020;396024;396053;396055;396147;396152;396165;396203;396207;396208;396232;…	ENSGALG00000039974;ENSGALG00000037619;ENSGALG00000042875;ENSGALG00000002197;ENSGALG00000009270;ENSGALG00000006861;ENSGALG00000034168;ENSGALG00000030988;ENSGALG00000032577;ENSGALG00000008249;ENSGALG00000003941;ENSGALG00000015548;ENSGALG00000004386;ENSGALG00000039160;ENSGALG00000005420;ENSGALG00000040021;ENSGALG00000037879;ENSGALG00000003304;ENSGALG00000011937;ENSGALG00000007668;ENSGALG00000030237;…
GO:0019438	aromatic compound biosynthetic process	http://amigo.geneontology.org/amigo/term/GO:0019438	1504	348	298.314	1.16656	0.000198	0.0115012	373905;373919;373925;373953;373990;374018;374067;374071;374074;374106;374115;374118;374123;374128;374129;374131;374146;374148;374191;374193;374201;374207;374237;378900;378903;378917;386575;386585;395124;395128;395146;395213;395218;395225;395229;395247;395282;395327;395328;395401;395411;395433;395436;395479;395492;395494;395503;395505;395508;395512;395518;395519;395561;395573;395588;395591;395596;…	ENSGALG00000001948;ENSGALG00000041091;ENSGALG00000024391;ENSGALG00000011036;ENSGALG00000039974;ENSGALG00000011184;ENSGALG00000032847;ENSGALG00000002060;ENSGALG00000037619;ENSGALG00000042875;ENSGALG00000013365;ENSGALG00000002197;ENSGALG00000009270;ENSGALG00000006861;ENSGALG00000023256;ENSGALG00000034168;ENSGALG00000033926;ENSGALG00000030988;ENSGALG00000005507;ENSGALG00000032577;ENSGALG00000006113;…
GO:0030099	myeloid cell differentiation	http://amigo.geneontology.org/amigo/term/GO:0030099	137	45	27.1736	1.65602	0.0002	0.0115012	395411;395440;395476;395588;395596;395679;395737;395815;395865;395952;395964;396152;396165;396232;396297;396409;396442;396469;404536;414830;417936;418000;419106;419620;419674;419759;419889;420004;420489;420558;421127;421862;422368;422540;422846;423146;423541;423876;424912;426359;428315;428386;768878;100858108;101751828	ENSGALG00000020262;ENSGALG00000037879;ENSGALG00000011682;ENSGALG00000003855;ENSGALG00000002160;ENSGALG00000039228;ENSGALG00000025907;ENSGALG00000007641;ENSGALG00000031960;ENSGALG00000040320;ENSGALG00000007547;ENSGALG00000043092;ENSGALG00000011992;ENSGALG00000012037;ENSGALG00000014012;ENSGALG00000029599;ENSGALG00000010592;ENSGALG00000003800;ENSGALG00000009071;ENSGALG00000042321;ENSGALG00000016022;…
GO:0071826	ribonucleoprotein complex subunit organization	http://amigo.geneontology.org/amigo/term/GO:0071826	114	39	22.6116	1.72478	0.000203	0.0115012	395181;395401;395835;396180;396188;415294;415573;415781;416270;416909;416947;417477;417574;417916;418631;418930;419036;419901;420077;420272;420472;422576;422733;423279;424539;424777;425500;425789;426667;428002;428192;431605;768911;770979;771344;771356;100858636;100859133;107049993	ENSGALG00000000137;ENSGALG00000028409;ENSGALG00000001542;ENSGALG00000032858;ENSGALG00000008187;ENSGALG00000021679;ENSGALG00000036837;ENSGALG00000015105;ENSGALG00000030918;ENSGALG00000016574;ENSGALG00000035079;ENSGALG00000010882;ENSGALG00000010175;ENSGALG00000003991;ENSGALG00000016552;ENSGALG00000007215;ENSGALG00000011409;ENSGALG00000043593;ENSGALG00000023294;ENSGALG00000009565;ENSGALG00000013649;…
GO:0000380	alternative mRNA splicing, via spliceosome	http://amigo.geneontology.org/amigo/term/GO:0000380	30	15	5.95041	2.52083	0.000203	0.0115012	374071;395411;395803;416704;417029;417588;419623;419815;420846;421492;423258;425033;427109;427377;100859609	ENSGALG00000004186;ENSGALG00000000533;ENSGALG00000009421;ENSGALG00000025907;ENSGALG00000002514;ENSGALG00000010671;ENSGALG00000008289;ENSGALG00000002144;ENSGALG00000012712;ENSGALG00000002014;ENSGALG00000008530;ENSGALG00000029190;ENSGALG00000003272;ENSGALG00000038528;ENSGALG00000014661
GO:1903313	positive regulation of mRNA metabolic process	http://amigo.geneontology.org/amigo/term/GO:1903313	30	15	5.95041	2.52083	0.000203	0.0115012	395225;419554;419623;420362;420846;421206;422684;422733;424743;425032;425789;431184;100858108;100858636;101751828	ENSGALG00000037879;ENSGALG00000038730;ENSGALG00000036821;ENSGALG00000039228;ENSGALG00000030918;ENSGALG00000007364;ENSGALG00000043082;ENSGALG00000013649;ENSGALG00000002144;ENSGALG00000012712;ENSGALG00000012000;ENSGALG00000014901;ENSGALG00000042598;ENSGALG00000043545;ENSGALG00000003084
GO:0033043	regulation of organelle organization	http://amigo.geneontology.org/amigo/term/GO:0033043	465	123	92.2314	1.3336	0.000206	0.0115747	373892;373922;373953;373970;374074;374106;374128;374273;386572;395158;395188;395401;395494;395511;395555;395561;395598;395695;395703;395734;395802;395803;395858;395869;395871;395917;395963;395964;396011;396100;396147;396165;396203;396227;396274;396297;396418;396455;396506;404538;415307;415897;415990;416051;416172;416314;416509;416558;416787;416837;416990;417481;417583;417771;417941;417954;418063;…	ENSGALG00000039974;ENSGALG00000011184;ENSGALG00000004236;ENSGALG00000002095;ENSGALG00000008945;ENSGALG00000002197;ENSGALG00000034168;ENSGALG00000006895;ENSGALG00000008675;ENSGALG00000015548;ENSGALG00000001382;ENSGALG00000016485;ENSGALG00000011738;ENSGALG00000033781;ENSGALG00000042129;ENSGALG00000007130;ENSGALG00000030775;ENSGALG00000013041;ENSGALG00000001569;ENSGALG00000037879;ENSGALG00000035156;…
GO:0030326	embryonic limb morphogenesis	http://amigo.geneontology.org/amigo/term/GO:0030326	70	27	13.8843	1.94464	0.000213	0.0118431	373919;373990;374201;374243;378917;395327;395494;395505;395655;395703;395813;395826;395844;395865;395964;396165;396308;416123;418979;419165;419759;420004;420769;424029;771246;776034;776143	ENSGALG00000004236;ENSGALG00000009270;ENSGALG00000034168;ENSGALG00000040021;ENSGALG00000007668;ENSGALG00000030237;ENSGALG00000030530;ENSGALG00000040266;ENSGALG00000034297;ENSGALG00000009724;ENSGALG00000003429;ENSGALG00000031960;ENSGALG00000035725;ENSGALG00000025748;ENSGALG00000012429;ENSGALG00000038540;ENSGALG00000002375;ENSGALG00000041814;ENSGALG00000026631;ENSGALG00000001708;ENSGALG00000037203;…
GO:0043489	RNA stabilization	http://amigo.geneontology.org/amigo/term/GO:0043489	16	10	3.17355	3.15104	0.000226	0.0123205	386575;416258;419453;419623;419847;420846;421492;421831;425032;768866	ENSGALG00000015830;ENSGALG00000000883;ENSGALG00000002906;ENSGALG00000004848;ENSGALG00000043082;ENSGALG00000010671;ENSGALG00000026081;ENSGALG00000002144;ENSGALG00000040109;ENSGALG00000012712
GO:1902373	negative regulation of mRNA catabolic process	http://amigo.geneontology.org/amigo/term/GO:1902373	16	10	3.17355	3.15104	0.000226	0.0123205	386575;395225;416258;419453;419623;419847;420846;421492;421831;768866	ENSGALG00000015830;ENSGALG00000000883;ENSGALG00000002906;ENSGALG00000004848;ENSGALG00000007364;ENSGALG00000010671;ENSGALG00000026081;ENSGALG00000002144;ENSGALG00000040109;ENSGALG00000012712
GO:0045596	negative regulation of cell differentiation	http://amigo.geneontology.org/amigo/term/GO:0045596	243	71	48.1983	1.47308	0.000235	0.0126799	373953;374083;374115;374128;374148;374243;378897;386575;395098;395156;395163;395225;395282;395440;395479;395494;395505;395561;395588;395591;395655;395678;395703;395737;395813;395826;395865;395952;395964;395967;396149;396165;396232;396308;396375;396384;396409;396536;404536;414830;415298;416092;416318;417623;418063;418140;418902;419106;419346;419361;419759;420004;420232;420519;420558;420769;421127;…	ENSGALG00000031487;ENSGALG00000034168;ENSGALG00000030988;ENSGALG00000004386;ENSGALG00000037879;ENSGALG00000006751;ENSGALG00000007668;ENSGALG00000006462;ENSGALG00000002160;ENSGALG00000007963;ENSGALG00000030530;ENSGALG00000007769;ENSGALG00000002588;ENSGALG00000040266;ENSGALG00000039228;ENSGALG00000004848;ENSGALG00000001731;ENSGALG00000007641;ENSGALG00000006997;ENSGALG00000009724;ENSGALG00000003429;…
GO:0048659	smooth muscle cell proliferation	http://amigo.geneontology.org/amigo/term/GO:0048659	43	19	8.52893	2.22771	0.000238	0.0127244	374106;374128;378917;395508;395678;395964;396114;396165;396308;396522;404536;417414;418479;420996;421684;421858;423990;424220;428386	ENSGALG00000030988;ENSGALG00000008883;ENSGALG00000015895;ENSGALG00000040342;ENSGALG00000022980;ENSGALG00000025748;ENSGALG00000011468;ENSGALG00000012429;ENSGALG00000005554;ENSGALG00000041266;ENSGALG00000012178;ENSGALG00000037203;ENSGALG00000013568;ENSGALG00000017327;ENSGALG00000036456;ENSGALG00000002003;ENSGALG00000013861;ENSGALG00000002632;ENSGALG00000003476
GO:0051236	establishment of RNA localization	http://amigo.geneontology.org/amigo/term/GO:0051236	67	26	13.2893	1.95647	0.000248	0.0131161	374071;374204;395181;395401;395803;396203;416348;416704;417019;417824;419815;420362;420627;421192;421206;421492;421585;422462;424777;425279;425418;426309;426357;770703;776856;101751828	ENSGALG00000011036;ENSGALG00000039974;ENSGALG00000002197;ENSGALG00000042129;ENSGALG00000000533;ENSGALG00000011555;ENSGALG00000036821;ENSGALG00000000146;ENSGALG00000039228;ENSGALG00000035079;ENSGALG00000002514;ENSGALG00000009961;ENSGALG00000010671;ENSGALG00000034218;ENSGALG00000011625;ENSGALG00000029223;ENSGALG00000009835;ENSGALG00000017159;ENSGALG00000007516;ENSGALG00000035299;ENSGALG00000008530;…
GO:0048869	cellular developmental process	http://amigo.geneontology.org/amigo/term/GO:0048869	1457	337	288.992	1.16612	0.000269	0.0140906	373897;373919;373922;373937;373953;373970;373990;374018;374025;374029;374074;374077;374083;374106;374115;374118;374128;374131;374146;374148;374191;374201;374204;374207;374243;374251;378897;378917;386572;386575;395098;395128;395146;395153;395155;395156;395158;395163;395210;395225;395229;395282;395327;395401;395411;395440;395476;395479;395481;395492;395494;395505;395508;395519;395535;395550;395561;…	ENSGALG00000003947;ENSGALG00000008945;ENSGALG00000002197;ENSGALG00000009270;ENSGALG00000011902;ENSGALG00000031238;ENSGALG00000031487;ENSGALG00000013191;ENSGALG00000012710;ENSGALG00000034168;ENSGALG00000001328;ENSGALG00000041114;ENSGALG00000002802;ENSGALG00000030988;ENSGALG00000026055;ENSGALG00000004386;ENSGALG00000016485;ENSGALG00000020262;ENSGALG00000007130;ENSGALG00000001183;ENSGALG00000008520;…
GO:0035113	embryonic appendage morphogenesis	http://amigo.geneontology.org/amigo/term/GO:0035113	71	27	14.0826	1.91725	0.00028	0.0145493	373919;373990;374201;374243;378917;395327;395494;395505;395655;395703;395813;395826;395844;395865;395964;396165;396308;416123;418979;419165;419759;420004;420769;424029;771246;776034;776143	ENSGALG00000004236;ENSGALG00000009270;ENSGALG00000034168;ENSGALG00000040021;ENSGALG00000007668;ENSGALG00000030237;ENSGALG00000030530;ENSGALG00000040266;ENSGALG00000034297;ENSGALG00000009724;ENSGALG00000003429;ENSGALG00000031960;ENSGALG00000035725;ENSGALG00000025748;ENSGALG00000012429;ENSGALG00000038540;ENSGALG00000002375;ENSGALG00000041814;ENSGALG00000026631;ENSGALG00000001708;ENSGALG00000037203;…
GO:0035108	limb morphogenesis	http://amigo.geneontology.org/amigo/term/GO:0035108	82	30	16.2645	1.84451	0.000291	0.0149756	373919;373990;374148;374201;374243;378917;395327;395494;395505;395655;395703;395813;395826;395844;395865;395964;396165;396308;416123;418979;419165;419759;419857;419912;420004;420769;424029;771246;776034;776143	ENSGALG00000004236;ENSGALG00000009270;ENSGALG00000034168;ENSGALG00000004386;ENSGALG00000040021;ENSGALG00000007668;ENSGALG00000030237;ENSGALG00000030530;ENSGALG00000040266;ENSGALG00000034297;ENSGALG00000009724;ENSGALG00000003429;ENSGALG00000031960;ENSGALG00000035725;ENSGALG00000031493;ENSGALG00000001264;ENSGALG00000025748;ENSGALG00000012429;ENSGALG00000038540;ENSGALG00000002375;ENSGALG00000041814;…
GO:0060338	regulation of type I interferon-mediated signaling pathway	http://amigo.geneontology.org/amigo/term/GO:0060338	9	7	1.78512	3.9213	0.000294	0.0150092	395703;396188;396409;415781;420073;422733;423146	ENSGALG00000024391;ENSGALG00000034168;ENSGALG00000010175;ENSGALG00000007625;ENSGALG00000013649;ENSGALG00000013867;ENSGALG00000004935
GO:0002520	immune system development	http://amigo.geneontology.org/amigo/term/GO:0002520	321	89	63.6694	1.39785	0.000302	0.0151642	373919;373937;373953;374207;374233;395146;395229;395411;395440;395476;395505;395550;395561;395588;395596;395614;395655;395679;395703;395737;395750;395813;395815;395865;395952;395964;396152;396165;396232;396245;396297;396384;396409;396442;396469;404536;414830;415307;415507;416092;416476;417477;417936;418000;418063;419106;419187;419620;419674;419759;419784;419789;419889;419912;420004;420489;420558;…	ENSGALG00000034168;ENSGALG00000020262;ENSGALG00000002426;ENSGALG00000026471;ENSGALG00000037879;ENSGALG00000006480;ENSGALG00000000719;ENSGALG00000011682;ENSGALG00000003855;ENSGALG00000002160;ENSGALG00000004098;ENSGALG00000030530;ENSGALG00000007769;ENSGALG00000000146;ENSGALG00000040266;ENSGALG00000039228;ENSGALG00000025907;ENSGALG00000001093;ENSGALG00000007641;ENSGALG00000003429;ENSGALG00000031960;…
GO:0009299	mRNA transcription	http://amigo.geneontology.org/amigo/term/GO:0009299	5	5	0.991736	5.04167	0.000305	0.0151642	374129;378900;395693;420004;425418	ENSGALG00000000146;ENSGALG00000029892;ENSGALG00000035530;ENSGALG00000001708;ENSGALG00000012135
GO:0042789	mRNA transcription by RNA polymerase II	http://amigo.geneontology.org/amigo/term/GO:0042789	5	5	0.991736	5.04167	0.000305	0.0151642	374129;378900;395693;420004;425418	ENSGALG00000000146;ENSGALG00000029892;ENSGALG00000035530;ENSGALG00000001708;ENSGALG00000012135
GO:0000381	regulation of alternative mRNA splicing, via spliceosome	http://amigo.geneontology.org/amigo/term/GO:0000381	28	14	5.55372	2.52083	0.000331	0.0162912	374071;395411;416704;417029;417588;419623;419815;420846;421492;423258;425033;427109;427377;100859609	ENSGALG00000004186;ENSGALG00000000533;ENSGALG00000009421;ENSGALG00000025907;ENSGALG00000010671;ENSGALG00000008289;ENSGALG00000002144;ENSGALG00000012712;ENSGALG00000002014;ENSGALG00000008530;ENSGALG00000029190;ENSGALG00000003272;ENSGALG00000038528;ENSGALG00000014661
GO:0048255	mRNA stabilization	http://amigo.geneontology.org/amigo/term/GO:0048255	14	9	2.77686	3.24107	0.000352	0.0171905	386575;416258;419453;419623;419847;420846;421492;421831;768866	ENSGALG00000015830;ENSGALG00000000883;ENSGALG00000002906;ENSGALG00000004848;ENSGALG00000010671;ENSGALG00000026081;ENSGALG00000002144;ENSGALG00000040109;ENSGALG00000012712
GO:0050793	regulation of developmental process	http://amigo.geneontology.org/amigo/term/GO:0050793	898	217	178.116	1.21831	0.00037	0.0177775	373897;373919;373922;373953;373970;373990;374018;374025;374077;374083;374106;374115;374118;374128;374148;374207;374243;378897;378917;386575;395098;395128;395146;395155;395156;395158;395163;395225;395282;395327;395440;395479;395494;395505;395508;395519;395535;395561;395573;395588;395591;395614;395655;395662;395678;395679;395682;395693;395703;395734;395737;395749;395802;395813;395815;395826;395858;…	ENSGALG00000004236;ENSGALG00000016984;ENSGALG00000031487;ENSGALG00000012710;ENSGALG00000034168;ENSGALG00000041114;ENSGALG00000002802;ENSGALG00000030988;ENSGALG00000028872;ENSGALG00000026055;ENSGALG00000004386;ENSGALG00000016485;ENSGALG00000011738;ENSGALG00000020262;ENSGALG00000007130;ENSGALG00000001183;ENSGALG00000008520;ENSGALG00000002426;ENSGALG00000040021;ENSGALG00000001569;ENSGALG00000037879;…
GO:0035107	appendage morphogenesis	http://amigo.geneontology.org/amigo/term/GO:0035107	83	30	16.4628	1.82229	0.00037	0.0177775	373919;373990;374148;374201;374243;378917;395327;395494;395505;395655;395703;395813;395826;395844;395865;395964;396165;396308;416123;418979;419165;419759;419857;419912;420004;420769;424029;771246;776034;776143	ENSGALG00000004236;ENSGALG00000009270;ENSGALG00000034168;ENSGALG00000004386;ENSGALG00000040021;ENSGALG00000007668;ENSGALG00000030237;ENSGALG00000030530;ENSGALG00000040266;ENSGALG00000034297;ENSGALG00000009724;ENSGALG00000003429;ENSGALG00000031960;ENSGALG00000035725;ENSGALG00000031493;ENSGALG00000001264;ENSGALG00000025748;ENSGALG00000012429;ENSGALG00000038540;ENSGALG00000002375;ENSGALG00000041814;…
GO:0045995	regulation of embryonic development	http://amigo.geneontology.org/amigo/term/GO:0045995	51	21	10.1157	2.07598	0.000374	0.0178018	373990;374118;374148;395494;395561;395655;395703;395964;396165;396308;404536;417029;417119;417250;419106;419187;420133;422336;424029;425032;100858556	ENSGALG00000004236;ENSGALG00000034168;ENSGALG00000004386;ENSGALG00000008096;ENSGALG00000007668;ENSGALG00000004098;ENSGALG00000034297;ENSGALG00000043082;ENSGALG00000041708;ENSGALG00000008289;ENSGALG00000012429;ENSGALG00000001474;ENSGALG00000029270;ENSGALG00000002375;ENSGALG00000005554;ENSGALG00000026790;ENSGALG00000037203;ENSGALG00000040758;ENSGALG00000007952;ENSGALG00000002003;ENSGALG00000033678
GO:0022618	ribonucleoprotein complex assembly	http://amigo.geneontology.org/amigo/term/GO:0022618	106	36	21.0248	1.71226	0.000412	0.0194457	395181;395401;395835;396180;396188;415294;415573;415781;416270;416947;417477;417574;417916;418631;419036;419901;420077;420272;422576;422733;423279;424539;424777;425500;425789;426667;428002;428192;431605;768911;770979;771344;771356;100858636;100859133;107049993	ENSGALG00000000137;ENSGALG00000028409;ENSGALG00000001542;ENSGALG00000032858;ENSGALG00000008187;ENSGALG00000021679;ENSGALG00000036837;ENSGALG00000015105;ENSGALG00000030918;ENSGALG00000016574;ENSGALG00000035079;ENSGALG00000010882;ENSGALG00000010175;ENSGALG00000003991;ENSGALG00000016552;ENSGALG00000011409;ENSGALG00000043593;ENSGALG00000023294;ENSGALG00000009565;ENSGALG00000013649;ENSGALG00000028205;…
GO:0045893	positive regulation of transcription, DNA-templated	http://amigo.geneontology.org/amigo/term/GO:0045893	644	161	127.736	1.26042	0.000453	0.021211	373919;373925;374018;374115;374128;374129;374148;374201;378900;386575;386585;395146;395213;395327;395433;395479;395494;395505;395508;395512;395518;395519;395561;395573;395588;395596;395614;395655;395670;395679;395682;395693;395703;395714;395724;395749;395750;395802;395803;395813;395826;395865;395934;395952;395964;396020;396053;396055;396147;396152;396165;396203;396207;396208;396232;396244;396245;…	ENSGALG00000039974;ENSGALG00000037619;ENSGALG00000042875;ENSGALG00000002197;ENSGALG00000009270;ENSGALG00000006861;ENSGALG00000034168;ENSGALG00000032577;ENSGALG00000008249;ENSGALG00000003941;ENSGALG00000015548;ENSGALG00000004386;ENSGALG00000039160;ENSGALG00000005420;ENSGALG00000040021;ENSGALG00000037879;ENSGALG00000003304;ENSGALG00000011937;ENSGALG00000007668;ENSGALG00000030237;ENSGALG00000002906;…
[truncated: 30 more rows]
