# Supplementary material for: Transcriptomes of an Array of Chicken Ovary, Intestinal, and Immune Cells and Tissues
Source: Front Genet. 2021 Jun 30;12:664424. doi: 10.3389/fgene.2021.664424 (PMC8278112; doi:10.3389/fgene.2021.664424)
Supplement: Supplementary Table 10 — Intestinal pathway results. (Sheet 1) Jejunum vs. ileum WebGestalt (pathway) results. (Sheet 2) Jejunum vs. proximal cecum WebGestalt (pathway) results. (Sheet 3) Ileum vs. proximal cecum WebGestalt (pathway) results. [file Table_10.XLSX]

## Sheet: Jejunum vs Ileum
Supplemental Table 10
Sheet 1: Jejunum vs Ileum WebGestalt (Pathway) Results
geneSet	description	link	size	overlap	expect	enrichmentRatio	pValue	FDR	overlapId	userId
gga03010	Ribosome	http://www.kegg.jp/kegg-bin/show_pathway?gga03010+100858296+100858402+107049046+107055140+373936+373937+374053+374134+395796+396001+396148+396280+396448+415498+415551+416275+416706+417158+417574+417871+418401+418699+418710+418723+419049+419228+419682+419895+420001+420182+420356+421443+421585+421919+422066+422105+422526+424436+424584+425416+425468+426121+426492+426845+427186+427323+428442+430990+7…	119	52	29.0494	1.79005	2.38e-06	0.000388	100858296;100858402;107049046;107055140;373936;373937;374053;374134;395796;396001;396148;396280;396448;415498;415551;416275;416706;417158;417574;417871;418401;418699;418710;418723;419049;419228;419682;419895;420001;420182;420356;421443;421585;421919;422066;422105;422526;424436;424584;425416;425468;426121;426492;426845;427186;427323;428442;430990;768911;770018;770249;770979	ENSGALG00000030028;ENSGALG00000001542;ENSGALG00000005338;ENSGALG00000026490;ENSGALG00000032002;ENSGALG00000000474;ENSGALG00000037441;ENSGALG00000016731;ENSGALG00000008550;ENSGALG00000029897;ENSGALG00000010124;ENSGALG00000004588;ENSGALG00000036790;ENSGALG00000026978;ENSGALG00000015339;ENSGALG00000014432;ENSGALG00000043379;ENSGALG00000017299;ENSGALG00000032858;ENSGALG00000016775;ENSGALG00000004831;…
gga03040	Spliceosome	http://www.kegg.jp/kegg-bin/show_pathway?gga03040+100859627+107050968+373972+374226+396180+396195+415875+416040+416157+416232+416270+416349+416947+417916+418248+419036+419254+419593+419815+419884+420054+420077+420128+420402+420751+420811+421261+421492+421760+422248+423258+423381+423504+424136+424889+426042+426061+426667+427717+503574+768611+769169+771295+771344+771795	107	45	26.1201	1.72281	3.7e-05	0.00301719	100859627;107050968;373972;374226;396180;396195;415875;416040;416157;416232;416270;416349;416947;417916;418248;419036;419254;419593;419815;419884;420054;420077;420128;420402;420751;420811;421261;421492;421760;422248;423258;423381;423504;424136;424889;426042;426061;426667;427717;503574;768611;769169;771295;771344;771795	ENSGALG00000000377;ENSGALG00000006843;ENSGALG00000000137;ENSGALG00000028409;ENSGALG00000007237;ENSGALG00000001972;ENSGALG00000006332;ENSGALG00000009250;ENSGALG00000036283;ENSGALG00000013352;ENSGALG00000013639;ENSGALG00000005487;ENSGALG00000000787;ENSGALG00000042011;ENSGALG00000000533;ENSGALG00000021679;ENSGALG00000006001;ENSGALG00000012526;ENSGALG00000009421;ENSGALG00000002002;ENSGALG00000010627;…
gga01100	Metabolic pathways	http://www.kegg.jp/kegg-bin/show_pathway?gga01100+100857280+100857298+100857383+100857596+100857756+100858021+100858205+100858471+100858836+100858903+100859133+100859407+100859441+100859876+100859903+101747962+101748971+101751055+107049545+107050898+112529926+112530327+373916+373942+373981+373997+374002+374009+374033+374110+374122+374189+374222+395138+395145+395218+395343+395346+395374+395375+395…	1155	331	281.95	1.17397	7.85e-05	0.00426626	100857280;100857298;100857383;100857596;100857756;100858021;100858205;100858471;100858836;100858903;100859133;100859407;100859441;100859876;100859903;101747962;101748971;101751055;107049545;107050898;112529926;112530327;373916;373942;373981;373997;374002;374009;374033;374110;374122;374189;374222;395138;395145;395218;395343;395346;395374;395375;395480;395566;395650;395667;395689;395729;395785;3958…	ENSGALG00000037838;ENSGALG00000043768;ENSGALG00000012260;ENSGALG00000036229;ENSGALG00000042750;ENSGALG00000005408;ENSGALG00000029500;ENSGALG00000041091;ENSGALG00000032079;ENSGALG00000003751;ENSGALG00000032142;ENSGALG00000032456;ENSGALG00000002960;ENSGALG00000015053;ENSGALG00000009511;ENSGALG00000004170;ENSGALG00000012613;ENSGALG00000035334;ENSGALG00000043754;ENSGALG00000032836;ENSGALG00000019175;…
gga01210	2-Oxocarboxylic acid metabolism	http://www.kegg.jp/kegg-bin/show_pathway?gga01210+100858836+100858903+373916+374009+415746+418193+424112+426573+431056	13	9	3.17347	2.83602	0.000806	0.0214862	100858836;100858903;373916;374009;415746;418193;424112;426573;431056	ENSGALG00000030466;ENSGALG00000033338;ENSGALG00000011950;ENSGALG00000034434;ENSGALG00000042984;ENSGALG00000033888;ENSGALG00000013177;ENSGALG00000008818;ENSGALG00000002162
gga01230	Biosynthesis of amino acids	http://www.kegg.jp/kegg-bin/show_pathway?gga01230+100858836+100858903+373916+374009+395689+396489+415746+417030+417253+417545+418193+418544+418639+422931+423019+423628+423635+424112+424716+426573+427292+427308+428994+431056+769203+769850	60	26	14.6468	1.77514	0.00094	0.0214862	100858836;100858903;373916;374009;395689;396489;415746;417030;417253;417545;418193;418544;418639;422931;423019;423628;423635;424112;424716;426573;427292;427308;428994;431056;769203;769850	ENSGALG00000043754;ENSGALG00000019175;ENSGALG00000015544;ENSGALG00000011331;ENSGALG00000006543;ENSGALG00000008317;ENSGALG00000030466;ENSGALG00000033338;ENSGALG00000015366;ENSGALG00000011950;ENSGALG00000034434;ENSGALG00000002944;ENSGALG00000042984;ENSGALG00000033888;ENSGALG00000002479;ENSGALG00000016592;ENSGALG00000013177;ENSGALG00000008818;ENSGALG00000002162;ENSGALG00000002638;ENSGALG00000008518;…
gga00982	Drug metabolism	http://www.kegg.jp/kegg-bin/show_pathway?gga00982+100857280+100857724+395612+395863+395976+395979+396322+396380+414895+418561+418563+424028+424071+424072+769847+771920	31	16	7.56749	2.11431	0.000951	0.0214862	100857280;100857724;395612;395863;395976;395979;396322;396380;414895;418561;418563;424028;424071;424072;769847;771920	ENSGALG00000032836;ENSGALG00000006344;ENSGALG00000008185;ENSGALG00000020160;ENSGALG00000020160;ENSGALG00000032922;ENSGALG00000016322;ENSGALG00000004196;ENSGALG00000003022;ENSGALG00000016224;ENSGALG00000005204;ENSGALG00000030614;ENSGALG00000016328;ENSGALG00000016324;ENSGALG00000020876;ENSGALG00000010402
gga04146	Peroxisome	http://www.kegg.jp/kegg-bin/show_pathway?gga04146+100858352+101747962+101751055+107049500+395785+395938+396025+396316+396550+415486+417195+417366+417694+419043+419303+420638+421999+422345+423028+423896+424112+424135+424224+424487+424810+426247+426354+431056+769879+770094+771421+771808	79	32	19.2849	1.65933	0.00105428	0.0214862	100858352;101747962;101751055;107049500;395785;395938;396025;396316;396550;415486;417195;417366;417694;419043;419303;420638;421999;422345;423028;423896;424112;424135;424224;424487;424810;426247;426354;431056;769879;770094;771421;771808	ENSGALG00000029624;ENSGALG00000042554;ENSGALG00000008840;ENSGALG00000010652;ENSGALG00000037443;ENSGALG00000043053;ENSGALG00000005206;ENSGALG00000002187;ENSGALG00000015844;ENSGALG00000004057;ENSGALG00000046656;ENSGALG00000034434;ENSGALG00000017291;ENSGALG00000034772;ENSGALG00000030164;ENSGALG00000002159;ENSGALG00000002836;ENSGALG00000011497;ENSGALG00000029657;ENSGALG00000026392;ENSGALG00000009236;…
gga00980	Metabolism of xenobiotics by cytochrome P450	http://www.kegg.jp/kegg-bin/show_pathway?gga00980+100857280+395612+395863+395976+395979+396051+396052+396322+396380+414895+419861+421321+421447+424028+769847+771920+777348	34	17	8.29983	2.04823	0.00105454	0.0214862	100857280;395612;395863;395976;395979;396051;396052;396322;396380;414895;419861;421321;421447;424028;769847;771920;777348	ENSGALG00000001325;ENSGALG00000006344;ENSGALG00000001320;ENSGALG00000020160;ENSGALG00000020160;ENSGALG00000010303;ENSGALG00000001369;ENSGALG00000031013;ENSGALG00000032922;ENSGALG00000016322;ENSGALG00000004196;ENSGALG00000005204;ENSGALG00000030614;ENSGALG00000016328;ENSGALG00000016324;ENSGALG00000009291;ENSGALG00000010402
gga00190	Oxidative phosphorylation	http://www.kegg.jp/kegg-bin/show_pathway?gga00190+100857596+107049545+107050898+374122+415752+416013+416495+416543+417112+417753+418104+418477+419039+419793+420065+420976+423179+423763+424102+424142+426673+427897+430210+768860+769146+769424+769735+769954+770135+771510+807635+807636+807637+807638+807639+807640+807641+807642+807643+807644+807645+807646+807647	116	43	28.3171	1.51852	0.00142466	0.0258021	100857596;107049545;107050898;374122;415752;416013;416495;416543;417112;417753;418104;418477;419039;419793;420065;420976;423179;423763;424102;424142;426673;427897;430210;768860;769146;769424;769735;769954;770135;771510;807635;807636;807637;807638;807639;807640;807641;807642;807643;807644;807645;807646;807647	ENSGALG00000037838;ENSGALG00000043768;ENSGALG00000036229;ENSGALG00000042750;ENSGALG00000029500;ENSGALG00000041091;ENSGALG00000032079;ENSGALG00000032142;ENSGALG00000032456;ENSGALG00000035334;ENSGALG00000013191;ENSGALG00000042478;ENSGALG00000032465;ENSGALG00000030436;ENSGALG00000033446;ENSGALG00000001096;ENSGALG00000015751;ENSGALG00000003625;ENSGALG00000005465;ENSGALG00000005789;ENSGALG00000040626;…
gga00480	Glutathione metabolism	http://www.kegg.jp/kegg-bin/show_pathway?gga00480+395612+395667+395863+395976+396322+396380+414895+416945+418602+419121+420253+420676+421937+424112+424643+425306+426170+427638+431056+769847	44	20	10.741	1.86203	0.0017749	0.0289309	395612;395667;395863;395976;396322;396380;414895;416945;418602;419121;420253;420676;421937;424112;424643;425306;426170;427638;431056;769847	ENSGALG00000006344;ENSGALG00000006565;ENSGALG00000034434;ENSGALG00000032922;ENSGALG00000040921;ENSGALG00000016322;ENSGALG00000010633;ENSGALG00000008818;ENSGALG00000026704;ENSGALG00000005204;ENSGALG00000016328;ENSGALG00000016324;ENSGALG00000006334;ENSGALG00000001062;ENSGALG00000010402;ENSGALG00000016379;ENSGALG00000030552;ENSGALG00000004521;ENSGALG00000016444;ENSGALG00000027501

## Sheet: Jejunum vs Proximal Cecum
Supplemental Table 10
Sheet 2: Jejunum vs Proximal Cecum WebGestalt (Pathway) Results
geneSet	description	link	size	overlap	expect	enrichmentRatio	pValue	FDR	overlapId	userId
gga01100	Metabolic pathways	http://www.kegg.jp/kegg-bin/show_pathway?gga01100+100857280+100857298+100857383+100857596+100857756+100858836+100858903+100859407+100859876+101751055+107053634+373889+373916+373942+373949+373981+373997+374002+374009+374033+374044+374110+374159+374189+374222+395138+395145+395218+395346+395389+395415+395492+395566+395650+395694+395785+395863+395929+395979+396025+396051+396052+396091+396146+396221+3…	1155	277	181.41	1.52693	0	0	100857280;100857298;100857383;100857596;100857756;100858836;100858903;100859407;100859876;101751055;107053634;373889;373916;373942;373949;373981;373997;374002;374009;374033;374044;374110;374159;374189;374222;395138;395145;395218;395346;395389;395415;395492;395566;395650;395694;395785;395863;395929;395979;396025;396051;396052;396091;396146;396221;396261;396316;396379;396489;396550;407775;408180;41…	ENSGALG00000012260;ENSGALG00000005408;ENSGALG00000004170;ENSGALG00000012613;ENSGALG00000037587;ENSGALG00000009511;ENSGALG00000002960;ENSGALG00000037854;ENSGALG00000008317;ENSGALG00000031872;ENSGALG00000034741;ENSGALG00000015544;ENSGALG00000015053;ENSGALG00000008840;ENSGALG00000019175;ENSGALG00000032836;ENSGALG00000011331;ENSGALG00000043754;ENSGALG00000010652;ENSGALG00000021658;ENSGALG00000031408;…
gga04146	Peroxisome	http://www.kegg.jp/kegg-bin/show_pathway?gga04146+100858352+100858408+101751055+395785+395938+396025+396316+396550+416068+417195+417366+417694+418004+419043+419303+420533+420554+420638+420878+421999+422345+422547+423028+423600+423896+424112+424135+424224+424487+424598+424810+426247+426354+426601+769879+770094+771808	79	37	12.4081	2.98192	4.94e-11	4.02e-09	100858352;100858408;101751055;395785;395938;396025;396316;396550;416068;417195;417366;417694;418004;419043;419303;420533;420554;420638;420878;421999;422345;422547;423028;423600;423896;424112;424135;424224;424487;424598;424810;426247;426354;426601;769879;770094;771808	ENSGALG00000008840;ENSGALG00000042554;ENSGALG00000010652;ENSGALG00000043053;ENSGALG00000034772;ENSGALG00000002187;ENSGALG00000002683;ENSGALG00000008818;ENSGALG00000008701;ENSGALG00000005206;ENSGALG00000012809;ENSGALG00000016567;ENSGALG00000002159;ENSGALG00000030164;ENSGALG00000017291;ENSGALG00000005647;ENSGALG00000037443;ENSGALG00000035636;ENSGALG00000040619;ENSGALG00000030187;ENSGALG00000007132;…
gga00980	Metabolism of xenobiotics by cytochrome P450	http://www.kegg.jp/kegg-bin/show_pathway?gga00980+100857280+395389+395612+395863+395976+395979+396051+396052+396322+396380+414896+418178+419471+419861+421321+421447+421466+422660+423881+424028+424404+777348	34	22	5.3402	4.11969	1.3e-10	7.06e-09	100857280;395389;395612;395863;395976;395979;396051;396052;396322;396380;414896;418178;419471;419861;421321;421447;421466;422660;423881;424028;424404;777348	ENSGALG00000006344;ENSGALG00000010303;ENSGALG00000009291;ENSGALG00000020160;ENSGALG00000020160;ENSGALG00000001325;ENSGALG00000001320;ENSGALG00000001369;ENSGALG00000032922;ENSGALG00000008409;ENSGALG00000031013;ENSGALG00000004196;ENSGALG00000016324;ENSGALG00000004005;ENSGALG00000011805;ENSGALG00000025822;ENSGALG00000016325;ENSGALG00000010402;ENSGALG00000016322;ENSGALG00000033365;ENSGALG00000013098;…
gga00982	Drug metabolism	http://www.kegg.jp/kegg-bin/show_pathway?gga00982+100857280+100857724+395267+395389+395612+395863+395976+395979+396322+396380+414896+418178+418561+418563+422660+423881+424028+424071+424072+424404	31	20	4.86901	4.10761	1e-09	4.08e-08	100857280;100857724;395267;395389;395612;395863;395976;395979;396322;396380;414896;418178;418561;418563;422660;423881;424028;424071;424072;424404	ENSGALG00000006344;ENSGALG00000032836;ENSGALG00000020160;ENSGALG00000020160;ENSGALG00000008185;ENSGALG00000003022;ENSGALG00000032922;ENSGALG00000008409;ENSGALG00000004196;ENSGALG00000016324;ENSGALG00000020876;ENSGALG00000016224;ENSGALG00000011805;ENSGALG00000016325;ENSGALG00000010402;ENSGALG00000016322;ENSGALG00000040573;ENSGALG00000033365;ENSGALG00000013098;ENSGALG00000003445
gga03320	PPAR signaling pathway	http://www.kegg.jp/kegg-bin/show_pathway?gga03320+100859721+374015+374018+374120+395263+395479+396246+396536+396550+404536+416068+416154+417220+417366+417730+418589+420197+422345+422547+422678+423896+424005+424649+424810+426354+426892+769087+770094	60	28	9.42389	2.97117	1.3e-08	4.22e-07	100859721;374015;374018;374120;395263;395479;396246;396536;396550;404536;416068;416154;417220;417366;417730;418589;420197;422345;422547;422678;423896;424005;424649;424810;426354;426892;769087;770094	ENSGALG00000007114;ENSGALG00000015937;ENSGALG00000011986;ENSGALG00000008840;ENSGALG00000018534;ENSGALG00000010652;ENSGALG00000034772;ENSGALG00000030920;ENSGALG00000004965;ENSGALG00000005206;ENSGALG00000002159;ENSGALG00000002588;ENSGALG00000001445;ENSGALG00000000619;ENSGALG00000012112;ENSGALG00000002891;ENSGALG00000007132;ENSGALG00000041470;ENSGALG00000010681;ENSGALG00000041344;ENSGALG00000016285;…
gga01200	Carbon metabolism	http://www.kegg.jp/kegg-bin/show_pathway?gga01200+100858903+373889+373916+374009+374044+374189+374222+395218+395492+395566+395929+396261+415746+415783+415803+416559+417030+417517+417699+419019+419489+419793+421281+422931+423357+423600+423698+423979+424112+426629+427308+428188+428994+769850	100	34	15.7065	2.16471	3.98e-06	0.000108	100858903;373889;373916;374009;374044;374189;374222;395218;395492;395566;395929;396261;415746;415783;415803;416559;417030;417517;417699;419019;419489;419793;421281;422931;423357;423600;423698;423979;424112;426629;427308;428188;428994;769850	ENSGALG00000012613;ENSGALG00000037854;ENSGALG00000008317;ENSGALG00000015544;ENSGALG00000015053;ENSGALG00000021039;ENSGALG00000033338;ENSGALG00000001949;ENSGALG00000002162;ENSGALG00000025844;ENSGALG00000034855;ENSGALG00000008818;ENSGALG00000004222;ENSGALG00000015960;ENSGALG00000004956;ENSGALG00000032679;ENSGALG00000006543;ENSGALG00000026077;ENSGALG00000030187;ENSGALG00000008858;ENSGALG00000016536;…
gga00071	Fatty acid degradation	http://www.kegg.jp/kegg-bin/show_pathway?gga00071+100857280+395929+395979+416657+417366+417615+420290+420878+422345+422547+423896+424005+424649+424810+426847+770094	32	16	5.02607	3.1834	5.9e-06	0.000137	100857280;395929;395979;416657;417366;417615;420290;420878;422345;422547;423896;424005;424649;424810;426847;770094	ENSGALG00000008840;ENSGALG00000020160;ENSGALG00000020160;ENSGALG00000031142;ENSGALG00000004763;ENSGALG00000005206;ENSGALG00000012809;ENSGALG00000002159;ENSGALG00000002891;ENSGALG00000016536;ENSGALG00000010681;ENSGALG00000016124;ENSGALG00000010628;ENSGALG00000005860;ENSGALG00000031563;ENSGALG00000008088
gga00100	Steroid biosynthesis	http://www.kegg.jp/kegg-bin/show_pathway?gga00100+100857756+420335+420548+422038+422302+422423+422982+424367+424424+424661	17	10	2.6701	3.74518	5.84e-05	0.00119068	100857756;420335;420548;422038;422302;422423;422982;424367;424424;424661	ENSGALG00000004106;ENSGALG00000009560;ENSGALG00000009365;ENSGALG00000016665;ENSGALG00000036915;ENSGALG00000007493;ENSGALG00000004205;ENSGALG00000010798;ENSGALG00000037065;ENSGALG00000037852
gga00630	Glyoxylate and dicarboxylate metabolism	http://www.kegg.jp/kegg-bin/show_pathway?gga00630+100858903+373916+374009+374222+395566+396489+415803+416559+417517+417699+421281+423600+424567+426806	31	14	4.86901	2.87533	9.55e-05	0.00172875	100858903;373916;374009;374222;395566;396489;415803;416559;417517;417699;421281;423600;424567;426806	ENSGALG00000015053;ENSGALG00000043754;ENSGALG00000001949;ENSGALG00000002162;ENSGALG00000025844;ENSGALG00000032679;ENSGALG00000030187;ENSGALG00000008858;ENSGALG00000030466;ENSGALG00000011950;ENSGALG00000005423;ENSGALG00000007931;ENSGALG00000005888;ENSGALG00000033943
gga00830	Retinol metabolism	http://www.kegg.jp/kegg-bin/show_pathway?gga00830+100857280+395346+395979+396051+396052+414832+421130+422403+422660+424028+424071+424072+426247+426549+776432	36	15	5.65433	2.65283	0.000165	0.00268988	100857280;395346;395979;396051;396052;414832;421130;422403;422660;424028;424071;424072;426247;426549;776432	ENSGALG00000005408;ENSGALG00000015416;ENSGALG00000020160;ENSGALG00000020160;ENSGALG00000008185;ENSGALG00000001325;ENSGALG00000001320;ENSGALG00000009276;ENSGALG00000004449;ENSGALG00000004196;ENSGALG00000034358;ENSGALG00000020876;ENSGALG00000011805;ENSGALG00000041909;ENSGALG00000029624
gga00480	Glutathione metabolism	http://www.kegg.jp/kegg-bin/show_pathway?gga00480+395612+395863+395976+396322+396380+414896+416945+418178+418602+420253+423881+424112+424404+425306+427638+428135+776932	44	17	6.91085	2.4599	0.000186	0.00275846	395612;395863;395976;396322;396380;414896;416945;418178;418602;420253;423881;424112;424404;425306;427638;428135;776932	ENSGALG00000006344;ENSGALG00000006565;ENSGALG00000008818;ENSGALG00000032922;ENSGALG00000008409;ENSGALG00000016324;ENSGALG00000033857;ENSGALG00000016379;ENSGALG00000004521;ENSGALG00000016325;ENSGALG00000010402;ENSGALG00000016322;ENSGALG00000013098;ENSGALG00000006334;ENSGALG00000003281;ENSGALG00000003445;ENSGALG00000040921
gga01210	2-Oxocarboxylic acid metabolism	http://www.kegg.jp/kegg-bin/show_pathway?gga01210+100858836+100858903+373916+374009+396261+415746+418193+424112	13	8	2.04184	3.91803	0.00022	0.0029185	100858836;100858903;373916;374009;396261;415746;418193;424112	ENSGALG00000033338;ENSGALG00000002162;ENSGALG00000008818;ENSGALG00000042984;ENSGALG00000030466;ENSGALG00000011950;ENSGALG00000013177;ENSGALG00000007484
gga00380	Tryptophan metabolism	http://www.kegg.jp/kegg-bin/show_pathway?gga00380+395929+396051+396052+417615+418561+418563+420290+420947+421396+421466+423600+424071+424072+424288+424302	37	15	5.8114	2.58114	0.000238	0.0029185	395929;396051;396052;417615;418561;418563;420290;420947;421396;421466;423600;424071;424072;424288;424302	ENSGALG00000032836;ENSGALG00000008185;ENSGALG00000001325;ENSGALG00000012418;ENSGALG00000001320;ENSGALG00000013094;ENSGALG00000004763;ENSGALG00000030187;ENSGALG00000012197;ENSGALG00000016536;ENSGALG00000016124;ENSGALG00000020876;ENSGALG00000016224;ENSGALG00000025822;ENSGALG00000009926
gga00270	Cysteine and methionine metabolism	http://www.kegg.jp/kegg-bin/show_pathway?gga00270+373997+396221+396261+416675+417030+417517+418193+418544+418545+418602+419146+421281+424716+427292+427391+428135	41	16	6.43966	2.48461	0.000251	0.0029185	373997;396221;396261;416675;417030;417517;418193;418544;418545;418602;419146;421281;424716;427292;427391;428135	ENSGALG00000008317;ENSGALG00000019175;ENSGALG00000011331;ENSGALG00000001949;ENSGALG00000015366;ENSGALG00000006300;ENSGALG00000033677;ENSGALG00000016196;ENSGALG00000008858;ENSGALG00000035836;ENSGALG00000032868;ENSGALG00000016379;ENSGALG00000003281;ENSGALG00000013177;ENSGALG00000002358;ENSGALG00000007484
gga01230	Biosynthesis of amino acids	http://www.kegg.jp/kegg-bin/show_pathway?gga01230+100858836+100858903+373916+374009+395492+396261+396489+415746+417030+417185+418193+418544+418545+422931+424112+424716+427292+427308+428994+769850	60	20	9.42389	2.12227	0.000525	0.00570921	100858836;100858903;373916;374009;395492;396261;396489;415746;417030;417185;418193;418544;418545;422931;424112;424716;427292;427308;428994;769850	ENSGALG00000008317;ENSGALG00000015544;ENSGALG00000019175;ENSGALG00000011331;ENSGALG00000043754;ENSGALG00000033338;ENSGALG00000002162;ENSGALG00000015366;ENSGALG00000008818;ENSGALG00000023689;ENSGALG00000015960;ENSGALG00000042984;ENSGALG00000016196;ENSGALG00000006543;ENSGALG00000026077;ENSGALG00000002944;ENSGALG00000030466;ENSGALG00000011950;ENSGALG00000013177;ENSGALG00000007484
gga00010	Glycolysis / Gluconeogenesis	http://www.kegg.jp/kegg-bin/show_pathway?gga00010+100857280+100857298+373889+373997+374044+395218+395389+395492+395979+396221+415783+417615+417699+423698+424599+426268+427308+769850	52	18	8.16737	2.20389	0.000593	0.00604101	100857280;100857298;373889;373997;374044;395218;395389;395492;395979;396221;415783;417615;417699;423698;424599;426268;427308;769850	ENSGALG00000012613;ENSGALG00000015544;ENSGALG00000030034;ENSGALG00000020160;ENSGALG00000020160;ENSGALG00000021039;ENSGALG00000013828;ENSGALG00000034855;ENSGALG00000006300;ENSGALG00000004763;ENSGALG00000004222;ENSGALG00000004956;ENSGALG00000006543;ENSGALG00000026077;ENSGALG00000035836;ENSGALG00000010244;ENSGALG00000033365;ENSGALG00000007931
gga00260	Glycine, serine and threonine metabolism	http://www.kegg.jp/kegg-bin/show_pathway?gga00260+101751055+374222+395566+415803+417030+417699+418544+418545+418561+418563+424716+426806+552895+771808	37	14	5.8114	2.40906	0.000875	0.00839348	101751055;374222;395566;415803;417030;417699;418544;418545;418561;418563;424716;426806;552895;771808	ENSGALG00000008317;ENSGALG00000015053;ENSGALG00000019175;ENSGALG00000032836;ENSGALG00000011331;ENSGALG00000043053;ENSGALG00000025844;ENSGALG00000016196;ENSGALG00000032679;ENSGALG00000026392;ENSGALG00000016224;ENSGALG00000005423;ENSGALG00000007931;ENSGALG00000003948
gga00040	Pentose and glucuronate interconversions	http://www.kegg.jp/kegg-bin/show_pathway?gga00040+415332+418169+418909+420432+422660+424028+424599+427823+777348	19	9	2.98423	3.01585	0.00115592	0.0104675	415332;418169;418909;420432;422660;424028;424599;427823;777348	ENSGALG00000031408;ENSGALG00000045122;ENSGALG00000031013;ENSGALG00000004196;ENSGALG00000006173;ENSGALG00000011805;ENSGALG00000017068;ENSGALG00000010244;ENSGALG00000002542
gga00220	Arginine biosynthesis	http://www.kegg.jp/kegg-bin/show_pathway?gga00220+100858836+396261+396489+415746+417185+424043+427721+428994	17	8	2.6701	2.99614	0.00230941	0.0198123	100858836;396261;396489;415746;417185;424043;427721;428994	ENSGALG00000043754;ENSGALG00000033338;ENSGALG00000023689;ENSGALG00000042984;ENSGALG00000030419;ENSGALG00000002944;ENSGALG00000008177;ENSGALG00000007484
gga00051	Fructose and mannose metabolism	http://www.kegg.jp/kegg-bin/show_pathway?gga00051+373889+374044+395218+395492+415332+415924+418169+419850+423698+426629+427308+769850	34	12	5.3402	2.24711	0.00398953	0.0325147	373889;374044;395218;395492;415332;415924;418169;419850;423698;426629;427308;769850	ENSGALG00000012613;ENSGALG00000037854;ENSGALG00000015544;ENSGALG00000031408;ENSGALG00000045122;ENSGALG00000021039;ENSGALG00000034855;ENSGALG00000004222;ENSGALG00000006543;ENSGALG00000026077;ENSGALG00000002500;ENSGALG00000001117
gga00120	Primary bile acid biosynthesis	http://www.kegg.jp/kegg-bin/show_pathway?gga00120+395785+396550+416068+417505+418107+419303+769879	15	7	2.35597	2.97117	0.00463687	0.0359909	395785;396550;416068;417505;418107;419303;769879	ENSGALG00000010652;ENSGALG00000002187;ENSGALG00000040619;ENSGALG00000007132;ENSGALG00000006842;ENSGALG00000012834;ENSGALG00000045366
gga00561	Glycerolipid metabolism	http://www.kegg.jp/kegg-bin/show_pathway?gga00561+416024+417615+418169+418550+418589+421059+421309+421925+422610+423895+424599+426437+426629+426846+427138+427381+772367	57	17	8.95269	1.89887	0.00509359	0.0377389	416024;417615;418169;418550;418589;421059;421309;421925;422610;423895;424599;426437;426629;426846;427138;427381;772367	ENSGALG00000037854;ENSGALG00000014170;ENSGALG00000045122;ENSGALG00000008795;ENSGALG00000011221;ENSGALG00000033561;ENSGALG00000004763;ENSGALG00000014836;ENSGALG00000031932;ENSGALG00000002142;ENSGALG00000040418;ENSGALG00000016285;ENSGALG00000014711;ENSGALG00000043734;ENSGALG00000032736;ENSGALG00000010244;ENSGALG00000016412
gga00900	Terpenoid backbone biosynthesis	http://www.kegg.jp/kegg-bin/show_pathway?gga00900+395145+396379+420459+420490+421733+424380+425061+426297	19	8	2.98423	2.68076	0.00536438	0.0380171	395145;396379;420459;420490;421733;424380;425061;426297	ENSGALG00000002960;ENSGALG00000006723;ENSGALG00000014948;ENSGALG00000028880;ENSGALG00000014862;ENSGALG00000007559;ENSGALG00000014899;ENSGALG00000013878
gga00280	Valine, leucine and isoleucine degradation	http://www.kegg.jp/kegg-bin/show_pathway?gga00280+395929+396316+396379+417615+417699+418193+420290+423979+424071+424072+424380+425758+426847+770094	44	14	6.91085	2.0258	0.00567079	0.0385141	395929;396316;396379;417615;417699;418193;420290;423979;424071;424072;424380;425758;426847;770094	ENSGALG00000002960;ENSGALG00000008185;ENSGALG00000031142;ENSGALG00000004763;ENSGALG00000014862;ENSGALG00000016536;ENSGALG00000016124;ENSGALG00000020876;ENSGALG00000005860;ENSGALG00000040068;ENSGALG00000007931;ENSGALG00000013177;ENSGALG00000004057;ENSGALG00000043307
gga02010	ABC transporters	http://www.kegg.jp/kegg-bin/show_pathway?gga02010+100049619+395416+416600+417443+417694+418533+420606+421401+421402+422099+423828+424170+424487	40	13	6.28259	2.06921	0.00621107	0.0404962	100049619;395416;416600;417443;417694;418533;420606;421401;421402;422099;423828;424170;424487	ENSGALG00000010891;ENSGALG00000007395;ENSGALG00000042554;ENSGALG00000009958;ENSGALG00000032986;ENSGALG00000009955;ENSGALG00000038152;ENSGALG00000005647;ENSGALG00000007522;ENSGALG00000016164;ENSGALG00000006646;ENSGALG00000010901;ENSGALG00000021395
gga00140	Steroid hormone biosynthesis	http://www.kegg.jp/kegg-bin/show_pathway?gga00140+395172+396051+396052+414832+415807+417981+418107+419861+421466+422660+424028+424367	36	12	5.65433	2.12227	0.00674197	0.0420847	395172;396051;396052;414832;415807;417981;418107;419861;421466;422660;424028;424367	ENSGALG00000001325;ENSGALG00000001320;ENSGALG00000001369;ENSGALG00000004449;ENSGALG00000004196;ENSGALG00000005467;ENSGALG00000011894;ENSGALG00000011805;ENSGALG00000025822;ENSGALG00000012834;ENSGALG00000005403;ENSGALG00000037852
gga00500	Starch and sucrose metabolism	http://www.kegg.jp/kegg-bin/show_pathway?gga00500+100857298+373889+374044+414140+415783+418201+421248+423232+423698+425007+426928	32	11	5.02607	2.18859	0.00722927	0.0420847	100857298;373889;374044;414140;415783;418201;421248;423232;423698;425007;426928	ENSGALG00000037587;ENSGALG00000009511;ENSGALG00000030034;ENSGALG00000021039;ENSGALG00000034855;ENSGALG00000013265;ENSGALG00000004222;ENSGALG00000004956;ENSGALG00000008508;ENSGALG00000009036;ENSGALG00000038740
gga00620	Pyruvate metabolism	http://www.kegg.jp/kegg-bin/show_pathway?gga00620+373997+374189+396221+416537+417517+417615+417699+419019+421281+426806+431627	32	11	5.02607	2.18859	0.00722927	0.0420847	373997;374189;396221;416537;417517;417615;417699;419019;421281;426806;431627	ENSGALG00000015616;ENSGALG00000001949;ENSGALG00000006300;ENSGALG00000004763;ENSGALG00000008858;ENSGALG00000035836;ENSGALG00000005398;ENSGALG00000005423;ENSGALG00000015849;ENSGALG00000017246;ENSGALG00000007931

## Sheet: Ileum vs Proximal Cecum
Supplemental Table 10
Sheet 3: Ileum vs Proximal Cecum WebGestalt (Pathway) Results
geneSet	description	link	size	overlap	expect	enrichmentRatio	pValue	FDR	overlapId	userId
gga03040	Spliceosome	http://www.kegg.jp/kegg-bin/show_pathway?gga03040+100859332+100859609+100859627+107050968+373972+374226+395370+396180+415875+416040+416157+416232+416270+416349+416704+416947+417916+418248+418996+419036+419116+419254+419507+419556+419593+419815+419884+419901+420054+420077+420128+420402+420751+421261+421492+421760+422401+423258+423296+423381+424136+424773+424889+426042+426061+426667+427602+427717+4…	107	54	26.9075	2.00688	1.1e-08	1.78e-06	100859332;100859609;100859627;107050968;373972;374226;395370;396180;415875;416040;416157;416232;416270;416349;416704;416947;417916;418248;418996;419036;419116;419254;419507;419556;419593;419815;419884;419901;420054;420077;420128;420402;420751;421261;421492;421760;422401;423258;423296;423381;424136;424773;424889;426042;426061;426667;427602;427717;428281;503574;768611;769169;771344;771795	ENSGALG00000000377;ENSGALG00000006843;ENSGALG00000000137;ENSGALG00000001972;ENSGALG00000028409;ENSGALG00000007237;ENSGALG00000042011;ENSGALG00000036283;ENSGALG00000009250;ENSGALG00000006332;ENSGALG00000005487;ENSGALG00000013352;ENSGALG00000013639;ENSGALG00000000533;ENSGALG00000021679;ENSGALG00000006001;ENSGALG00000000787;ENSGALG00000010689;ENSGALG00000009421;ENSGALG00000010627;ENSGALG00000016198;…
gga03010	Ribosome	http://www.kegg.jp/kegg-bin/show_pathway?gga03010+100858296+100858402+107049046+107055140+373936+373937+374134+374255+395181+395796+395835+396001+396280+396448+415551+416275+416706+417538+417574+417871+418401+418699+418710+418723+419049+419228+419682+419895+420001+420182+420356+421443+421445+421585+422066+422526+423000+424436+424584+425416+425468+426492+426521+426845+427186+427323+428442+430990+7…	119	55	29.9251	1.83792	3.67e-07	2.99e-05	100858296;100858402;107049046;107055140;373936;373937;374134;374255;395181;395796;395835;396001;396280;396448;415551;416275;416706;417538;417574;417871;418401;418699;418710;418723;419049;419228;419682;419895;420001;420182;420356;421443;421445;421585;422066;422526;423000;424436;424584;425416;425468;426492;426521;426845;427186;427323;428442;430990;768911;769700;770018;770249;770472;770979;771528	ENSGALG00000005338;ENSGALG00000010124;ENSGALG00000030028;ENSGALG00000037441;ENSGALG00000001542;ENSGALG00000026490;ENSGALG00000029897;ENSGALG00000004588;ENSGALG00000016731;ENSGALG00000008550;ENSGALG00000009312;ENSGALG00000032858;ENSGALG00000026978;ENSGALG00000036790;ENSGALG00000032002;ENSGALG00000000474;ENSGALG00000015339;ENSGALG00000043379;ENSGALG00000000719;ENSGALG00000014833;ENSGALG00000010285;…
gga00190	Oxidative phosphorylation	http://www.kegg.jp/kegg-bin/show_pathway?gga00190+100858216+101749042+107049545+107050898+415752+415826+416391+416495+416543+417112+417753+418477+419793+419866+420060+420065+420236+420976+421392+422115+423763+424142+424349+427897+430210+768860+769146+769735+769770+769954+770135+771510+771947+772135+772260+807635+807636+807637+807638+807639+807640+807641+807642+807643+807644+807645+807646+807647	116	48	29.1707	1.64548	7.69e-05	0.00417978	100858216;101749042;107049545;107050898;415752;415826;416391;416495;416543;417112;417753;418477;419793;419866;420060;420065;420236;420976;421392;422115;423763;424142;424349;427897;430210;768860;769146;769735;769770;769954;770135;771510;771947;772135;772260;807635;807636;807637;807638;807639;807640;807641;807642;807643;807644;807645;807646;807647	ENSGALG00000037838;ENSGALG00000036229;ENSGALG00000042750;ENSGALG00000043768;ENSGALG00000029500;ENSGALG00000032079;ENSGALG00000032142;ENSGALG00000041091;ENSGALG00000032456;ENSGALG00000035334;ENSGALG00000007878;ENSGALG00000013191;ENSGALG00000042478;ENSGALG00000025819;ENSGALG00000015751;ENSGALG00000032465;ENSGALG00000009286;ENSGALG00000033001;ENSGALG00000008821;ENSGALG00000040626;ENSGALG00000029319;…
gga03013	RNA transport	http://www.kegg.jp/kegg-bin/show_pathway?gga03013+100858240+107050968+373963+374025+374123+374226+395514+415573+416077+416103+416119+416232+416704+416756+417019+417463+417824+417997+418631+419100+419674+419869+420037+420272+420715+421126+421192+422183+422346+422395+423279+423338+423359+423927+424457+424889+424941+424953+425500+425544+426135+426499+427195+427835+428216+430997+769169+770125+770553+…	133	51	33.4458	1.52486	0.000447	0.0182059	100858240;107050968;373963;374025;374123;374226;395514;415573;416077;416103;416119;416232;416704;416756;417019;417463;417824;417997;418631;419100;419674;419869;420037;420272;420715;421126;421192;422183;422346;422395;423279;423338;423359;423927;424457;424889;424941;424953;425500;425544;426135;426499;427195;427835;428216;430997;769169;770125;770553;771356;772284	ENSGALG00000006843;ENSGALG00000031813;ENSGALG00000010167;ENSGALG00000007237;ENSGALG00000036283;ENSGALG00000016764;ENSGALG00000009328;ENSGALG00000008520;ENSGALG00000032783;ENSGALG00000008187;ENSGALG00000030280;ENSGALG00000046169;ENSGALG00000028517;ENSGALG00000036962;ENSGALG00000010689;ENSGALG00000010301;ENSGALG00000005105;ENSGALG00000015917;ENSGALG00000016574;ENSGALG00000008092;ENSGALG00000002430;…
gga04141	Protein processing in endoplasmic reticulum	http://www.kegg.jp/kegg-bin/show_pathway?gga04141+100857815+100859676+395343+395360+395693+395963+396089+396188+396240+396414+396487+415744+416017+416119+416185+416288+416313+416314+416319+416918+416965+417414+417456+418001+418917+419177+419256+419494+419588+419912+420508+420867+420871+421688+421726+421880+421940+422592+422713+422857+423279+423391+423463+423707+424868+424993+425431+425656+426353+…	148	54	37.2178	1.45092	0.00123057	0.0401167	100857815;100859676;395343;395360;395693;395963;396089;396188;396240;396414;396487;415744;416017;416119;416185;416288;416313;416314;416319;416918;416965;417414;417456;418001;418917;419177;419256;419494;419588;419912;420508;420867;420871;421688;421726;421880;421940;422592;422713;422857;423279;423391;423463;423707;424868;424993;425431;425656;426353;426918;427376;427410;427996;428251	ENSGALG00000007914;ENSGALG00000041432;ENSGALG00000009379;ENSGALG00000002457;ENSGALG00000035626;ENSGALG00000006564;ENSGALG00000016447;ENSGALG00000005796;ENSGALG00000023066;ENSGALG00000001986;ENSGALG00000004115;ENSGALG00000012798;ENSGALG00000008676;ENSGALG00000035236;ENSGALG00000000764;ENSGALG00000010175;ENSGALG00000013892;ENSGALG00000007659;ENSGALG00000015529;ENSGALG00000033232;ENSGALG00000031493;…
